# Supplementary material for: Complement C3d enables cell-mediated immunity capable of distinguishing spontaneously transformed from nontransformed cells
Source: Proc Natl Acad Sci U S A. 2024 Dec 18;121(52):e2405824121. doi: 10.1073/pnas.2405824121 (PMC11670236; doi:10.1073/pnas.2405824121)
Supplement: Supplementary file 2 — Dataset S01 (CSV) [file pnas.2405824121.sd01.csv]

p_val	avg_log2FC	pct1	pct.2	p_val_adj	cluster	gene		All cells	pct1= % of cells that express a gene in a given cluster
0	2.767740238	0.999	0.26	0	0	Ltf
0	2.433931086	0.998	0.446	0	0	Ngp			pct2 % of cells that express the gene in all the other clusters
0	2.287370205	1	0.463	0	0	Lcn2
0	2.102628124	1	0.507	0	0	Anxa1			Gene ID
0	2.057139599	1	0.435	0	0	Camp
0	2.043462619	1	0.455	0	0	Ifitm6			Avg log 2 of difference in intensity expression in one cluster relative to all others
0	1.819717838	0.933	0.254	0	0	Ly6g
0	1.715751166	0.986	0.331	0	0	Cd177
0	1.625086132	0.88	0.245	0	0	Syne1			cluster	celltype
0	1.62264921	0.793	0.128	0	0	AA467197			0	granulocyte
0	1.618882471	1	0.453	0	0	Wfdc21			1	granulocyte
0	1.612115558	0.982	0.362	0	0	Adpgk			2	granulocyte
0	1.591870027	1	0.725	0	0	S100a8			3	B
0	1.582975686	0.994	0.489	0	0	Cybb			4	B
0	1.540113232	0.144	0.043	0	0	Olfm4			5	monocyte/macrophage
0	1.486618369	1	0.733	0	0	S100a9			6	granulocyte
0	1.474142454	0.95	0.278	0	0	Chil3			7	erythroid
0	1.440099371	0.852	0.305	0	0	Cpne3			8	monocyte/macrophage
0	1.360977336	1	0.527	0	0	Pglyrp1			9	T/NK
0	1.351505193	0.744	0.256	0	0	Lta4h			10	plasma
0	1.345564309	0.965	0.398	0	0	Dstn			11	granulocyte
0	1.342393793	0.848	0.28	0	0	Serpinb1a			12	erythroid
0	1.310010614	0.896	0.286	0	0	Plbd1			13	monocyte/macrophage
0	1.308099352	0.748	0.155	0	0	Itgb2l			14	B
0	1.307883715	0.999	0.666	0	0	Prdx5			15	pDC
0	1.295300377	0.909	0.334	0	0	Itgam			16	HPSC
0	1.286817575	0.923	0.438	0	0	Aldh2			17	granulocyte
0	1.261477141	0.777	0.224	0	0	Ltb4r1			18	granulocyte
0	1.254830048	0.719	0.164	0	0	Cebpe			19	monocyte/macrophage
0	1.226712084	0.748	0.214	0	0	Anxa3			20	monocyte/macrophage
0	1.218131747	0.969	0.457	0	0	Ncf1			21	platelet
0	1.215211938	0.722	0.308	0	0	Mmp8			22	fibroblast
0	1.207543175	0.999	0.756	0	0	Arhgdib			23	erythroid
0	1.195728986	0.473	0.152	0	0	Zmpste24
0	1.158679078	0.789	0.205	0	0	Chil1
0	1.146175908	0.929	0.398	0	0	Ckap4
0	1.144653238	0.853	0.245	0	0	Lrg1
0	1.133863102	0.858	0.316	0	0	Arrb2
0	1.099146981	1	0.601	0	0	Lyz2
0	1.079678514	0.747	0.278	0	0	G6pdx
0	1.069239092	0.608	0.172	0	0	Golim4
0	1.067917869	0.908	0.343	0	0	Mmp9
0	1.055169366	0.966	0.553	0	0	Tkt
0	1.019729317	0.691	0.231	0	0	Ceacam1
0	1.018803736	0.727	0.215	0	0	St3gal5
0	1.01640839	0.856	0.296	0	0	Rflnb
0	1.011839585	0.775	0.241	0	0	Trem3
0	1.010323555	0.361	0.058	0	0	Thbs1
0	1.007124178	0.777	0.305	0	0	Mettl9
0	1.006316662	0.91	0.374	0	0	Pygl
0	1.001974747	0.773	0.206	0	0	Fpr2
0	0.992122817	0.953	0.526	0	0	Flna
0	0.972501928	0.835	0.255	0	0	Cd63
0	0.964865121	0.806	0.262	0	0	Actn1
0	0.937968268	0.773	0.277	0	0	Clec4a2
0	0.937316237	0.58	0.182	0	0	Mgst2
0	0.931285696	0.63	0.158	0	0	Mapk13
0	0.89622436	0.735	0.254	0	0	Plaur
0	0.895767432	0.83	0.435	0	0	Scp2
0	0.889202379	0.976	0.474	0	0	Hp
0	0.889118742	0.742	0.234	0	0	Padi4
0	0.884516576	0.35	0.075	0	0	Orm1
0	0.876462677	0.998	0.759	0	0	Cyba
0	0.850523432	0.81	0.346	0	0	Glrx
0	0.840871385	0.889	0.412	0	0	Vasp
0	0.83704083	0.807	0.415	0	0	Tecr
0	0.834633559	0.534	0.133	0	0	B230208H11Rik
0	0.833317939	0.763	0.286	0	0	Gsn
0	0.832642752	0.563	0.132	0	0	Mmp25
0	0.829524884	0.779	0.331	0	0	Ncf4
0	0.824822651	0.4	0.059	0	0	Trp53inp2
0	0.815187783	0.903	0.38	0	0	Mcemp1
0	0.811108787	0.859	0.426	0	0	Itgb2
0	0.810433776	0.696	0.248	0	0	C3
0	0.798311779	0.538	0.162	0	0	Nhsl2
0	0.796418967	0.772	0.291	0	0	Pirb
0	0.793632893	0.649	0.21	0	0	Dgat1
0	0.793366857	0.692	0.271	0	0	Pnkp
0	0.792532907	0.62	0.192	0	0	Pram1
0	0.780301912	0.917	0.526	0	0	Gpi1
0	0.775313715	0.705	0.304	0	0	Capg
0	0.765287435	0.274	0.044	0	0	Acvrl1
0	0.764552562	0.595	0.149	0	0	Slfn4
0	0.76413694	0.858	0.344	0	0	Cd9
0	0.761977789	0.366	0.065	0	0	Inhba
0	0.760159525	0.525	0.188	0	0	Vcl
0	0.751675911	0.416	0.091	0	0	Rhou
0	0.750946364	0.41	0.094	0	0	Ly75
0	0.745980836	0.997	0.77	0	0	Gapdh
0	0.740295714	0.945	0.579	0	0	Ostf1
0	0.735879102	0.44	0.116	0	0	Gca
0	0.733798396	0.898	0.473	0	0	Cnn2
0	0.722128588	0.906	0.589	0	0	Myh9
0	0.722091782	0.836	0.462	0	0	Ldha
0	0.720496545	0.389	0.064	0	0	1700047M11Rik
0	0.712927573	0.499	0.156	0	0	Megf9
0	0.710439139	0.794	0.336	0	0	Dhrs7
0	0.702485987	0.525	0.191	0	0	Ppm1m
0	0.698467815	0.999	0.839	0	0	Myl6
0	0.697517203	0.825	0.467	0	0	Sri
0	0.697152488	0.435	0.13	0	0	Agpat2
0	0.694210807	0.915	0.448	0	0	Mgst1
0	0.689319624	0.673	0.303	0	0	Degs1
0	0.687501812	0.572	0.185	0	0	Tcp11l2
0	0.678032078	0.706	0.303	0	0	Lasp1
0	0.67678571	0.994	0.589	0	0	Alox5ap
0	0.676316078	0.342	0.09	0	0	Tmem216
0	0.67327185	0.346	0.074	0	0	Stk39
0	0.671149909	0.986	0.736	0	0	Rac2
0	0.666828529	0.323	0.062	0	0	Olfml2b
0	0.665682129	0.484	0.13	0	0	Mrgpra2b
0	0.664582282	0.717	0.358	0	0	Lims1
0	0.66359945	0.569	0.172	0	0	6430548M08Rik
0	0.663012931	0.649	0.295	0	0	Cyb5r4
0	0.661795488	0.644	0.248	0	0	Hk3
0	0.657236841	0.368	0.071	0	0	Crispld2
0	0.652190485	0.787	0.377	0	0	Vsir
0	0.648135425	0.391	0.094	0	0	Ceacam10
0	0.645735227	0.587	0.178	0	0	Alox5
0	0.644383464	0.382	0.091	0	0	Fmo5
0	0.642476502	0.493	0.193	0	0	Flot2
0	0.641612331	0.339	0.067	0	0	4930438A08Rik
0	0.64147693	0.791	0.413	0	0	Cap1
0	0.634476998	0.52	0.195	0	0	Rab3d
0	0.632045012	0.999	0.888	0	0	Pfn1
0	0.63112191	0.863	0.507	0	0	Aldoa
0	0.630906591	0.998	0.619	0	0	Fcer1g
0	0.629220402	0.633	0.288	0	0	Atxn10
0	0.628537468	0.611	0.232	0	0	Glipr2
0	0.628482344	0.957	0.656	0	0	Arpc5
0	0.624984223	0.95	0.424	0	0	Lgals3
0	0.622064532	0.954	0.646	0	0	Actr3
0	0.620770305	0.325	0.065	0	0	Abca13
0	0.618432368	0.739	0.39	0	0	Pgk1
0	0.613584156	0.999	0.69	0	0	S100a11
0	0.611841585	0.57	0.226	0	0	Sqor
0	0.606115246	0.404	0.143	0	0	Abhd5
0	0.605768294	0.338	0.099	0	0	Lbp
0	0.603957096	0.675	0.301	0	0	Sun2
0	0.603581781	0.736	0.329	0	0	Anxa11
0	0.602536897	0.361	0.069	0	0	Ankrd22
0	0.598042233	0.848	0.427	0	0	Pgd
0	0.596279434	0.802	0.42	0	0	Plp2
0	0.58900747	0.852	0.456	0	0	Cotl1
0	0.588405347	0.715	0.359	0	0	Pgam1
0	0.585005656	0.573	0.234	0	0	Msra
0	0.583926898	0.512	0.22	0	0	Ncoa4
0	0.583702066	0.56	0.227	0	0	Samd9l
0	0.582362422	0.256	0.03	0	0	F730016J06Rik
0	0.57802668	0.371	0.116	0	0	Slc25a24
0	0.576062962	0.299	0.072	0	0	Ffar2
0	0.575260163	0.978	0.641	0	0	Lcp1
0	0.572164314	0.498	0.197	0	0	Flot1
0	0.570186061	0.912	0.542	0	0	Pkm
0	0.567221108	0.38	0.121	0	0	Tbc1d8
0	0.56488881	0.323	0.08	0	0	5-Sep
0	0.559590134	0.808	0.479	0	0	Mpc2
0	0.55819267	1	0.957	0	0	Actb
0	0.557228605	0.317	0.096	0	0	Map1lc3a
0	0.554076793	0.485	0.149	0	0	Pilrb2
0	0.553056555	0.771	0.431	0	0	Wdr1
0	0.552663923	0.88	0.521	0	0	Lamtor4
0	0.550526228	0.825	0.427	0	0	Gpsm3
0	0.550080575	0.408	0.145	0	0	Rogdi
0	0.548251573	0.287	0.066	0	0	Dach1
0	0.547498839	0.698	0.342	0	0	Cyfip2
0	0.546013092	0.408	0.144	0	0	Cpne2
0	0.545172312	0.527	0.222	0	0	Igsf6
0	0.543116999	0.484	0.187	0	0	Aldh3b1
0	0.54268305	0.466	0.154	0	0	G0s2
0	0.537121929	0.46	0.153	0	0	Lrrk2
0	0.535126385	0.31	0.099	0	0	Plscr1
0	0.531238192	0.792	0.416	0	0	R3hdm4
0	0.529902187	0.405	0.156	0	0	Hsd11b1
0	0.529236717	0.291	0.066	0	0	Slco4c1
0	0.528735308	0.408	0.154	0	0	Mppe1
0	0.525383979	0.248	0.044	0	0	Fmnl2
0	0.525315227	0.444	0.193	0	0	Npepps
0	0.518115619	0.527	0.258	0	0	Sp140
0	0.517575537	0.325	0.092	0	0	F5
0	0.515795755	0.384	0.12	0	0	Tob1
0	0.514493418	0.684	0.314	0	0	Clec12a
0	0.511857216	0.492	0.239	0	0	Rbfa
0	0.511787169	0.594	0.285	0	0	Twf2
0	0.506366562	0.256	0.063	0	0	Slc17a9
0	0.506330483	0.861	0.448	0	0	Ncf2
0	0.505690736	0.324	0.102	0	0	Slc31a2
0	0.504164164	0.328	0.101	0	0	Trib1
0	0.495414805	0.467	0.223	0	0	Gyg
0	0.492217415	0.513	0.185	0	0	Pbx1
0	0.485909764	0.861	0.524	0	0	Eno1
0	0.484960935	0.338	0.143	0	0	Agtrap
0	0.482891403	0.748	0.35	0	0	Cebpd
0	0.478225674	0.654	0.329	0	0	Ptpre
0	0.477267498	0.272	0.059	0	0	Tnfsf13b
0	0.476754962	0.558	0.225	0	0	Pde2a
0	0.476403204	0.412	0.143	0	0	Apobr
0	0.473626844	0.398	0.147	0	0	Clec5a
0	0.472527216	0.812	0.502	0	0	Arpc4
0	0.471063255	0.435	0.201	0	0	Acsl1
0	0.469813023	0.904	0.509	0	0	Hmgn2
0	0.469051106	0.265	0.078	0	0	Mlst8
0	0.468689151	0.275	0.086	0	0	Pik3cb
0	0.468471899	0.266	0.056	0	0	Pabpc1l
0	0.467948416	0.607	0.348	0	0	Txndc17
0	0.466515795	0.442	0.167	0	0	Rinl
0	0.466276023	0.317	0.089	0	0	Tmem40
0	0.464252615	0.591	0.196	0	0	C5ar1
0	0.461452692	0.411	0.178	0	0	Triobp
0	0.460442444	0.52	0.179	0	0	Siglece
0	0.459045001	0.865	0.552	0	0	Atp6v0c
0	0.458748197	0.488	0.204	0	0	Vamp5
0	0.458470542	0.326	0.111	0	0	Plxnc1
0	0.457948473	0.447	0.147	0	0	Il18rap
0	0.457901657	0.56	0.236	0	0	Xdh
0	0.451013377	0.6	0.293	0	0	Nadk
0	0.450007425	0.562	0.213	0	0	Rasgrp4
0	0.446743947	0.345	0.113	0	0	Dock5
0	0.445474975	0.19	0.024	0	0	Tex15
0	0.444765875	0.523	0.242	0	0	Unc119
0	0.443324983	0.365	0.142	0	0	Rasa2
0	0.442277773	0.78	0.456	0	0	Ccnd3
0	0.440231012	0.493	0.255	0	0	Arfgef1
0	0.440054123	0.582	0.294	0	0	Mapk3
0	0.437683261	0.577	0.319	0	0	Cdk11b
0	0.437640647	0.273	0.074	0	0	Ano10
0	0.435924377	0.298	0.079	0	0	Dgkh
0	0.434651834	0.258	0.066	0	0	Dgat2
0	0.431317532	0.309	0.095	0	0	Cep19
0	0.430878094	0.594	0.291	0	0	Nfe2
0	0.43084918	0.259	0.06	0	0	Acpp
0	0.430301845	0.281	0.095	0	0	Qsox1
0	0.429761305	0.579	0.298	0	0	Efhd2
0	0.427014492	0.342	0.103	0	0	Slc27a4
0	0.426319299	0.353	0.146	0	0	Sort1
0	0.425630061	0.592	0.217	0	0	Pilra
0	0.425193228	0.305	0.095	0	0	Gdpd3
0	0.425181309	0.471	0.235	0	0	Rab6a
0	0.424667801	0.716	0.338	0	0	Nfam1
0	0.424235268	0.346	0.124	0	0	Klf7
0	0.423453314	0.296	0.102	0	0	Jdp2
0	0.422419255	0.211	0.076	0	0	Lmo1
0	0.422324269	0.507	0.29	0	0	Ak2
0	0.41912679	1	0.915	0	0	Tmsb4x
0	0.418503304	0.608	0.221	0	0	Slc2a3
0	0.416640114	0.623	0.223	0	0	Cd33
0	0.4157822	0.252	0.082	0	0	Aoah
0	0.415033217	0.247	0.08	0	0	Gys1
0	0.413982173	0.316	0.15	0	0	Ero1l
0	0.413171322	0.46	0.195	0	0	Igf1r
0	0.410926628	0.35	0.123	0	0	Gsdme
0	0.410387224	0.572	0.282	0	0	Svil
0	0.405719242	0.321	0.1	0	0	Bmx
0	0.405095158	0.2	0.04	0	0	Phlda1
0	0.404722321	0.408	0.183	0	0	Rab27a
0	0.404067821	0.44	0.158	0	0	B430306N03Rik
0	0.402800879	0.769	0.318	0	0	Mxd1
0	0.402769782	0.224	0.065	0	0	Tnf
0	0.40242027	0.278	0.103	0	0	Phactr2
0	0.401151966	0.241	0.081	0	0	Gm1604a
0	0.398782517	0.266	0.087	0	0	Cib2
0	0.392977723	0.601	0.352	0	0	Prdx6
0	0.391224533	0.495	0.256	0	0	Cklf
0	0.390666479	0.446	0.203	0	0	Rgs18
0	0.388092245	0.512	0.23	0	0	Hck
0	0.387117587	0.261	0.088	0	0	Zfhx3
0	0.386584212	0.373	0.173	0	0	Lpgat1
0	0.386561339	0.285	0.113	0	0	Gbe1
0	0.386017304	0.206	0.055	0	0	Tst
0	0.38495119	0.868	0.588	0	0	Tpm3
0	0.384695203	0.998	0.843	0	0	Actg1
0	0.38398093	0.539	0.315	0	0	Larp4b
0	0.382810333	0.966	0.652	0	0	Gmfg
0	0.38072871	0.246	0.074	0	0	Gadd45g
0	0.379809865	0.663	0.332	0	0	Myo1f
0	0.379762155	0.166	0.023	0	0	9830166K06Rik
0	0.379199271	0.202	0.045	0	0	Gm19705
0	0.378524932	0.258	0.088	0	0	Agl
0	0.378442128	0.964	0.708	0	0	Arpc2
0	0.377908624	0.219	0.073	0	0	Selenoo
0	0.375926984	0.742	0.446	0	0	Rhog
0	0.373126142	0.607	0.331	0	0	Ap3s1
0	0.37115512	0.831	0.552	0	0	Myl12a
0	0.369879665	0.283	0.11	0	0	Ccdc125
0	0.369864112	0.191	0.05	0	0	Tnnt1
0	0.368734086	0.941	0.633	0	0	Arpc1b
0	0.366982784	0.826	0.424	0	0	Hcst
0	0.366857355	0.992	0.784	0	0	Sh3bgrl3
0	0.364786288	0.34	0.11	0	0	Ipcef1
0	0.364782207	0.845	0.562	0	0	Tln1
0	0.362020203	0.999	0.805	0	0	Cd52
0	0.360792206	0.539	0.311	0	0	Atp6v1e1
0	0.360711998	0.185	0.039	0	0	Reck
0	0.35994595	0.397	0.224	0	0	Nfu1
0	0.359078374	0.464	0.144	0	0	Adam8
0	0.355561732	0.343	0.146	0	0	Tcn2
0	0.353279093	0.31	0.143	0	0	Med31
0	0.353105865	0.672	0.425	0	0	Ywhab
0	0.351901298	0.168	0.031	0	0	Cldn1
0	0.351823416	0.215	0.064	0	0	Klf5
0	0.350916247	0.498	0.184	0	0	Cd300lf
0	0.349682758	0.5	0.281	0	0	Rps6ka1
0	0.347513588	0.299	0.118	0	0	Morrbid
0	0.345683513	0.347	0.147	0	0	Ebi3
0	0.342319557	0.416	0.167	0	0	Tmem154
0	0.342306541	0.741	0.478	0	0	Actr2
0	0.341118788	0.646	0.367	0	0	Smim14
0	0.339721499	0.196	0.049	0	0	Lin28a
0	0.337722528	0.411	0.206	0	0	Mafg
0	0.334686299	0.595	0.343	0	0	Ppp1r2
0	0.334535803	0.81	0.463	0	0	Spi1
0	0.334257295	0.954	0.709	0	0	Gnai2
0	0.334010759	0.24	0.073	0	0	Ear2
0	0.333751099	0.434	0.245	0	0	Hcfc1r1
0	0.332700019	0.933	0.676	0	0	Arpc3
0	0.33257886	0.212	0.076	0	0	Cldn15
0	0.332196643	0.691	0.381	0	0	Lmo4
0	0.329960627	0.218	0.091	0	0	Wipi1
0	0.329137198	0.228	0.065	0	0	Tinagl1
0	0.328247429	0.234	0.081	0	0	Hlx
0	0.326786404	0.115	0.011	0	0	Tmem45a2
0	0.32309086	0.499	0.237	0	0	Pxn
0	0.317325248	0.91	0.502	0	0	Vim
0	0.314896424	0.528	0.309	0	0	1110008P14Rik
0	0.312400447	0.562	0.272	0	0	Abtb1
0	0.311933901	0.681	0.422	0	0	Hipk1
0	0.311379853	0.796	0.527	0	0	Ndufb7
0	0.310826204	0.676	0.26	0	0	Hdc
0	0.310260062	0.689	0.393	0	0	Ppp1r18
0	0.309353989	0.636	0.39	0	0	S100a13
0	0.306546591	0.66	0.39	0	0	Aprt
0	0.306161951	0.136	0.018	0	0	Chil5
0	0.300482456	0.781	0.412	0	0	Sorl1
0	0.299511207	0.691	0.44	0	0	Capza1
0	0.294909815	0.736	0.476	0	0	Abracl
0	0.288887181	0.141	0.03	0	0	Fbxo10
0	0.283477649	0.559	0.273	0	0	F630028O10Rik
0	0.282422774	0.562	0.217	0	0	Slfn1
0	0.28178357	0.728	0.419	0	0	Ier2
0	0.27938772	0.153	0.043	0	0	Prom1
0	0.278026819	0.998	0.838	0	0	Sem1
0	0.276706716	0.701	0.46	0	0	Ndufv3
0	0.271382401	0.846	0.53	0	0	Prr13
0	0.269260668	0.701	0.386	0	0	Zyx
0	0.268681949	0.995	0.794	0	0	Coro1a
0	0.266084752	0.802	0.513	0	0	Limd2
0	0.264528325	0.129	0.025	0	0	Ppp1r42
0	0.262109361	0.78	0.427	0	0	Slfn2
0	0.252015477	0.964	0.733	0	0	Myl12b
0	0.250306834	0.792	0.414	0	0	Gda
0	-0.250781508	0.007	0.109	0	0	Tsfm
0	-0.255281521	0.005	0.105	0	0	Cit
0	-0.256403338	0.011	0.116	0	0	Aars
0	-0.256459968	0.008	0.102	0	0	Dnase2a
0	-0.256694713	0.002	0.106	0	0	Prim1
0	-0.257980503	0.001	0.109	0	0	Shmt2
0	-0.260031921	0.004	0.117	0	0	Haus4
0	-0.260985938	0.011	0.109	0	0	Ppie
0	-0.263979671	0.005	0.104	0	0	Fxn
0	-0.264138556	0.012	0.111	0	0	Hist1h2bg
0	-0.266257926	0.007	0.103	0	0	Ftsj3
0	-0.268163046	0.007	0.112	0	0	Naa40
0	-0.268189719	0.001	0.108	0	0	Nmral1
0	-0.268217559	0.007	0.118	0	0	Knstrn
0	-0.268499562	0.01	0.11	0	0	Polr2h
0	-0.269567256	0.016	0.128	0	0	Csrp1
0	-0.269836202	0.004	0.104	0	0	Nop16
0	-0.271453613	0.008	0.112	0	0	Ccdc107
0	-0.273996013	0.002	0.11	0	0	Timm8a1
0	-0.275362428	0.013	0.123	0	0	Clpp
0	-0.275950875	0.009	0.108	0	0	Mri1
0	-0.276929404	0.011	0.117	0	0	Dna2
0	-0.277551687	0.016	0.129	0	0	Cdkn2c
0	-0.278145207	0.018	0.123	0	0	Mesd
0	-0.27830062	0.019	0.135	0	0	Mad2l1
0	-0.278675566	0.014	0.133	0	0	Aarsd1
0	-0.279589613	0.004	0.113	0	0	Ckap2l
0	-0.280284815	0.011	0.121	0	0	Isoc1
0	-0.280583716	0.005	0.102	0	0	Hist1h2ag
0	-0.280612496	0.004	0.118	0	0	Bub1b
0	-0.283430909	0.007	0.118	0	0	Idh3a
0	-0.284349029	0.036	0.158	0	0	Nans
0	-0.284478132	0.003	0.119	0	0	Dpy19l1
0	-0.286970001	0.018	0.131	0	0	Hmgn5
0	-0.288604673	0.004	0.109	0	0	Mis18bp1
0	-0.288941565	0.001	0.109	0	0	Syce2
0	-0.289002857	0.013	0.115	0	0	Hist1h2bj
0	-0.289882547	0.009	0.115	0	0	Mtln
0	-0.290736835	0.018	0.131	0	0	Rbl1
0	-0.29096255	0.002	0.113	0	0	Kif20b
0	-0.291149199	0.03	0.15	0	0	Mpp6
0	-0.292170976	0.012	0.106	0	0	Hist1h2ai
0	-0.293165905	0.007	0.125	0	0	Dbf4
0	-0.29402472	0.017	0.127	0	0	Nsun2
0	-0.294073206	0.002	0.114	0	0	Kif22
0	-0.29542979	0.017	0.127	0	0	Pck2
0	-0.295776715	0.013	0.125	0	0	Rnaseh2a
0	-0.297725399	0.019	0.128	0	0	Ddx27
0	-0.299351594	0.023	0.151	0	0	Oxct1
0	-0.300483038	0.023	0.145	0	0	Cnih1
0	-0.302074291	0.006	0.125	0	0	Rfc4
0	-0.303254873	0.015	0.135	0	0	Fh1
0	-0.303515825	0.006	0.11	0	0	Pold1
0	-0.304194564	0.003	0.112	0	0	Plk1
0	-0.304607228	0.008	0.102	0	0	Minpp1
0	-0.305681584	0.007	0.115	0	0	Neil3
0	-0.306429624	0.011	0.136	0	0	Nudcd2
0	-0.307045379	0.006	0.103	0	0	Csrp2
0	-0.307761331	0.009	0.114	0	0	Timm10
0	-0.308246062	0.001	0.113	0	0	Fbxo5
0	-0.309886435	0.003	0.12	0	0	Ncapg
0	-0.312274103	0.017	0.123	0	0	Uri1
0	-0.313012069	0.024	0.149	0	0	Nubp1
0	-0.313257989	0.004	0.126	0	0	Asf1b
0	-0.313571523	0.006	0.115	0	0	Ccdc85b
0	-0.314469472	0.031	0.152	0	0	Mrpl35
0	-0.314675659	0.013	0.124	0	0	Ncapg2
0	-0.315296374	0.026	0.139	0	0	Abce1
0	-0.315552367	0.03	0.157	0	0	Pbdc1
0	-0.316394047	0.029	0.148	0	0	Prpf19
0	-0.316434807	0.001	0.117	0	0	Pbk
0	-0.316472641	0.015	0.117	0	0	Fcho1
0	-0.316489952	0.009	0.119	0	0	Gsto1
0	-0.316842533	0.01	0.1	0	0	Tmem173
0	-0.317696032	0.018	0.139	0	0	Eri1
0	-0.32167061	0.025	0.13	0	0	Cdkn3
0	-0.323496518	0.033	0.154	0	0	Snrpa1
0	-0.323876714	0.006	0.112	0	0	Ankrd10
0	-0.325724254	0.007	0.128	0	0	Rpa1
0	-0.325933227	0.029	0.144	0	0	Ehmt2
0	-0.326913451	0.009	0.121	0	0	Wdr43
0	-0.327825315	0.021	0.14	0	0	Phpt1
0	-0.328037202	0.002	0.116	0	0	Apex1
0	-0.328418429	0.026	0.144	0	0	Cep57
0	-0.328718576	0.007	0.122	0	0	Dkc1
0	-0.329122907	0.039	0.158	0	0	Ipo7
0	-0.33100822	0.016	0.125	0	0	Slc43a3
0	-0.331470227	0.027	0.148	0	0	Rad50
0	-0.331549843	0.016	0.134	0	0	Cse1l
0	-0.331927417	0.011	0.127	0	0	Eef1e1
0	-0.332340337	0.013	0.11	0	0	Hist2h2ac
0	-0.332373401	0.009	0.135	0	0	Rangap1
0	-0.332549687	0.012	0.117	0	0	Trim44
0	-0.333404973	0.022	0.133	0	0	Mprip
0	-0.333944553	0.022	0.149	0	0	Dynll2
0	-0.335429923	0.006	0.125	0	0	Qdpr
0	-0.33685271	0.008	0.119	0	0	Cdc20
0	-0.338145062	0.002	0.105	0	0	Ass1
0	-0.339592904	0.011	0.134	0	0	Smim26
0	-0.341968092	0.047	0.17	0	0	Acat1
0	-0.345325534	0.007	0.131	0	0	Rpa2
0	-0.345623406	0.016	0.135	0	0	Oat
0	-0.347392446	0.003	0.107	0	0	Nrip1
0	-0.349109257	0.006	0.13	0	0	Fdx2
0	-0.349845993	0.003	0.117	0	0	Ccnb1
0	-0.349851769	0.003	0.124	0	0	Clspn
0	-0.349923479	0.009	0.139	0	0	Bola1
0	-0.350406597	0.003	0.13	0	0	Aurkb
0	-0.351627711	0.008	0.131	0	0	Atic
0	-0.351719592	0.024	0.149	0	0	Phb
0	-0.351894073	0.005	0.125	0	0	Gar1
0	-0.354534599	0.003	0.115	0	0	Pdlim1
0	-0.355834354	0.003	0.127	0	0	Spc25
0	-0.356430514	0.008	0.108	0	0	Itpr1
0	-0.356575685	0.004	0.107	0	0	Aspm
0	-0.356595167	0.006	0.115	0	0	Epb41l4aos
0	-0.356990157	0.007	0.101	0	0	Ly9
0	-0.358172018	0.004	0.139	0	0	Vkorc1
0	-0.359334793	0.017	0.15	0	0	Hat1
0	-0.360146581	0.048	0.181	0	0	Naa10
0	-0.3603398	0.029	0.15	0	0	Asf1a
0	-0.360512747	0.001	0.103	0	0	Tifab
0	-0.36156287	0.014	0.133	0	0	Cdt1
0	-0.364692953	0.042	0.16	0	0	Incenp
0	-0.365074448	0.036	0.161	0	0	Srek1
0	-0.365199521	0.009	0.122	0	0	Hells
0	-0.370142577	0.001	0.11	0	0	BC035044
0	-0.37121655	0.003	0.135	0	0	Nenf
0	-0.371524289	0.037	0.172	0	0	Cmc1
0	-0.37231608	0.013	0.146	0	0	Fen1
0	-0.372341366	0.009	0.147	0	0	Ipo5
0	-0.372476714	0.07	0.198	0	0	Eif2s1
0	-0.372896796	0.052	0.186	0	0	Magt1
0	-0.373440627	0.004	0.132	0	0	Tyms
0	-0.374467293	0.035	0.15	0	0	Hist1h3e
0	-0.374738688	0.014	0.152	0	0	Osgep
0	-0.376851393	0.015	0.124	0	0	Hist1h2an
0	-0.37875565	0.007	0.138	0	0	Ilf3
0	-0.382259807	0.036	0.176	0	0	Sae1
0	-0.38321271	0.015	0.149	0	0	Ncapd3
0	-0.383625812	0.061	0.195	0	0	Glrx3
0	-0.383627754	0.056	0.19	0	0	Immt
0	-0.383893377	0.002	0.122	0	0	Esco2
0	-0.388247363	0.004	0.133	0	0	Tk1
0	-0.38891357	0.003	0.135	0	0	Bex3
0	-0.390281569	0.066	0.198	0	0	Naa50
0	-0.390530774	0.017	0.131	0	0	Ktn1
0	-0.391686182	0.024	0.179	0	0	Rnaseh2b
0	-0.39210212	0.002	0.124	0	0	Srm
0	-0.392783288	0.007	0.107	0	0	Lat2
0	-0.393297083	0.01	0.137	0	0	Mybbp1a
0	-0.396506125	0.034	0.172	0	0	Actl6a
0	-0.397368025	0.04	0.18	0	0	Ilf2
0	-0.398038761	0.04	0.17	0	0	Prdx3
0	-0.398276311	0.06	0.196	0	0	Psmd7
0	-0.39861158	0.017	0.122	0	0	Ifi47
0	-0.39968358	0.037	0.172	0	0	Lman1
0	-0.401101834	0.036	0.18	0	0	Ube2e3
0	-0.404264468	0.019	0.149	0	0	Nolc1
0	-0.406295305	0.069	0.209	0	0	Ncaph2
0	-0.406506229	0.034	0.175	0	0	Tcerg1
0	-0.406825671	0.006	0.147	0	0	Kif15
0	-0.406956262	0.006	0.129	0	0	Hmmr
0	-0.40726139	0.001	0.131	0	0	Scpep1
0	-0.407589335	0.021	0.161	0	0	Rsl1d1
0	-0.408324126	0.069	0.208	0	0	Emc10
0	-0.409836805	0.034	0.181	0	0	Mrps26
0	-0.410516418	0.009	0.153	0	0	Tacc3
0	-0.410950156	0.027	0.154	0	0	Slc30a5
0	-0.411262764	0.034	0.165	0	0	Fam162a
0	-0.412352609	0.019	0.146	0	0	Mcm4
0	-0.415251926	0.021	0.141	0	0	Strbp
0	-0.415328788	0.026	0.177	0	0	Tmem147
0	-0.417031661	0.026	0.144	0	0	Pml
0	-0.419700851	0.008	0.125	0	0	Otulinl
0	-0.421385298	0.004	0.134	0	0	Gnl3
0	-0.424241339	0.04	0.184	0	0	Uchl3
0	-0.42471165	0.007	0.144	0	0	Noc2l
0	-0.425002344	0.002	0.1	0	0	Tmem176a
0	-0.425429115	0.016	0.173	0	0	Exosc8
0	-0.427294242	0.007	0.101	0	0	Hist1h2ak
0	-0.42734052	0.002	0.124	0	0	Slc25a4
0	-0.428418443	0.058	0.179	0	0	Pip4p1
0	-0.429060537	0.045	0.187	0	0	Polr2m
0	-0.429444444	0.004	0.156	0	0	Idh2
0	-0.431040274	0.011	0.167	0	0	Tceal9
0	-0.432483067	0.07	0.208	0	0	Abcf1
0	-0.433752475	0.001	0.116	0	0	Bmyc
0	-0.434475081	0.042	0.191	0	0	Pam16
0	-0.434753074	0.036	0.192	0	0	Nutf2
0	-0.435854892	0.07	0.212	0	0	Larp1
0	-0.436476709	0.023	0.166	0	0	Ccdc88a
0	-0.436776541	0.001	0.11	0	0	Gm15987
0	-0.436831081	0.002	0.105	0	0	Chd3
0	-0.436946723	0.044	0.186	0	0	Bccip
0	-0.43983709	0.036	0.182	0	0	Eprs
0	-0.441082345	0.014	0.141	0	0	Cenpe
0	-0.442691219	0.018	0.149	0	0	Itm2c
0	-0.444376243	0.019	0.184	0	0	Cmc2
0	-0.444807404	0.013	0.154	0	0	Ddx18
0	-0.447213661	0.019	0.154	0	0	Ccdc50
0	-0.447311328	0.007	0.148	0	0	Ehd4
0	-0.447626733	0.025	0.175	0	0	Rbmxl1
0	-0.447716162	0.05	0.2	0	0	Gspt1
0	-0.448874489	0.018	0.144	0	0	Tcf12
0	-0.449391194	0.064	0.211	0	0	Hpf1
0	-0.450352447	0.004	0.138	0	0	Mcm2
0	-0.450440356	0.025	0.123	0	0	Tnfrsf1b
0	-0.450691633	0.019	0.142	0	0	Plaat3
0	-0.451933889	0.899	0.547	0	0	Slpi
0	-0.452624041	0.078	0.216	0	0	Ppm1g
0	-0.454352378	0.009	0.164	0	0	Spc24
0	-0.456002225	0.05	0.198	0	0	Taf15
0	-0.456092962	0.077	0.222	0	0	Kpnb1
0	-0.457793412	0.072	0.211	0	0	Dnajc2
0	-0.460239893	0.05	0.194	0	0	Rtcb
0	-0.462349673	0.035	0.177	0	0	Nsd2
0	-0.463238144	0.03	0.154	0	0	Kif23
0	-0.463417885	0.093	0.241	0	0	Ndufs3
0	-0.463435645	0.023	0.131	0	0	Cd93
0	-0.465217275	0.038	0.169	0	0	Colgalt1
0	-0.465376189	0.031	0.181	0	0	Atp1a1
0	-0.46559776	0.008	0.126	0	0	Gclc
0	-0.465767067	0.028	0.194	0	0	Ddrgk1
0	-0.465883794	0.005	0.143	0	0	Uhrf1
0	-0.467457101	0.041	0.199	0	0	Psmg4
0	-0.467764452	0.053	0.2	0	0	Polr2e
0	-0.46792287	0.015	0.112	0	0	Il10ra
0	-0.468044536	0.062	0.216	0	0	Eif3g
0	-0.468321095	0.032	0.18	0	0	Cct3
0	-0.468608267	0.006	0.113	0	0	Pde7a
0	-0.469446524	0.033	0.152	0	0	Vmp1
0	-0.469755943	0.003	0.141	0	0	11-Sep
0	-0.470947731	0.038	0.151	0	0	Cat
0	-0.471319387	0.018	0.171	0	0	Rif1
0	-0.471945927	0.075	0.223	0	0	Rpa3
0	-0.472463914	0.001	0.101	0	0	Slamf7
0	-0.472762185	0.002	0.142	0	0	Phgdh
0	-0.473731105	0.007	0.157	0	0	Nop56
0	-0.474767009	0.064	0.218	0	0	Ssr2
0	-0.47836668	0.001	0.132	0	0	AU020206
0	-0.478594407	0.005	0.133	0	0	Kcnn4
0	-0.481168339	0.087	0.241	0	0	Dpy30
0	-0.481411286	0.01	0.172	0	0	Fkbp4
0	-0.481435425	0.044	0.202	0	0	Topbp1
0	-0.484244265	0.038	0.194	0	0	Exosc5
0	-0.485286003	0.033	0.196	0	0	Gadd45gip1
0	-0.486028614	0.006	0.138	0	0	Msi2
0	-0.489059051	0.023	0.178	0	0	Prcp
0	-0.489952993	0.106	0.254	0	0	Cct4
0	-0.490040775	0.044	0.174	0	0	Kpna2
0	-0.494096215	0.019	0.163	0	0	Map4k1
0	-0.494722662	0.068	0.211	0	0	Huwe1
0	-0.495513617	0.084	0.234	0	0	Nt5c
0	-0.495641113	0.028	0.193	0	0	Prmt1
0	-0.496738506	0.002	0.102	0	0	Irf4
0	-0.497813209	0.01	0.157	0	0	Hmgb3
0	-0.499173354	0.091	0.246	0	0	Nsmce4a
0	-0.50029912	0.089	0.239	0	0	Syncrip
0	-0.50066613	0.006	0.167	0	0	Nop58
0	-0.501321543	0.012	0.18	0	0	Mrps28
0	-0.501425927	0.087	0.225	0	0	Cct6a
0	-0.502240823	0.012	0.183	0	0	Cenpw
0	-0.502689433	0.055	0.219	0	0	Ptbp1
0	-0.503143921	0.817	0.382	0	0	Retnlg
0	-0.505565559	0.009	0.182	0	0	Smarcc1
0	-0.505605608	0.048	0.205	0	0	Taf1d
0	-0.505788898	0.007	0.164	0	0	Clic4
0	-0.505884875	0.025	0.18	0	0	Nasp
0	-0.506879515	0.087	0.212	0	0	mt-Nd6
0	-0.507238037	0.101	0.242	0	0	Suz12
0	-0.507701334	0.02	0.189	0	0	Mrpl12
0	-0.510514891	0.02	0.177	0	0	Ivns1abp
0	-0.512645756	0.033	0.186	0	0	Ccdc34
0	-0.513055371	0.009	0.182	0	0	Cisd1
0	-0.514039891	0.078	0.22	0	0	Elof1
0	-0.514108452	0.052	0.211	0	0	Eif3b
0	-0.515842343	0.005	0.171	0	0	Racgap1
0	-0.516860634	0.016	0.147	0	0	Pabpc4
0	-0.517045575	0.005	0.14	0	0	Irf5
0	-0.518430445	0.012	0.173	0	0	Sdf2l1
0	-0.519587653	0.013	0.172	0	0	Sms
0	-0.520030872	0.033	0.166	0	0	Anxa6
0	-0.521520152	0.095	0.23	0	0	Dnmt1
0	-0.522736991	0.105	0.261	0	0	Lsm3
0	-0.523329136	0.056	0.226	0	0	Fundc2
0	-0.527531543	0.009	0.159	0	0	Knl1
0	-0.527733377	0.007	0.124	0	0	Xrcc6
0	-0.527749984	0.067	0.233	0	0	Ddx39
0	-0.528973842	0.005	0.141	0	0	Plekho1
0	-0.532297053	0.041	0.222	0	0	Mrpl42
0	-0.532507824	0.109	0.257	0	0	Srsf1
0	-0.533059576	0.015	0.183	0	0	Dctpp1
0	-0.533579103	0.001	0.118	0	0	Evl
0	-0.535435929	0.007	0.151	0	0	Trim59
0	-0.53583093	0.085	0.217	0	0	Itgb1
0	-0.53668001	0.008	0.155	0	0	Lig1
0	-0.53700378	0.003	0.126	0	0	Alad
0	-0.539267749	0.068	0.237	0	0	Polr2f
0	-0.539717168	0.012	0.172	0	0	Mcm5
0	-0.540415639	0.028	0.193	0	0	Bri3bp
0	-0.540756313	0.11	0.26	0	0	Matr3
0	-0.54149013	0.047	0.203	0	0	Chd9
0	-0.542775202	0.01	0.178	0	0	Tcof1
0	-0.542934007	0.089	0.255	0	0	Ptges3
0	-0.543310291	0.072	0.247	0	0	Rpn2
0	-0.543441267	0.063	0.226	0	0	Hnrnpr
0	-0.544424421	0.126	0.277	0	0	Eif4g1
0	-0.546700444	0.085	0.243	0	0	Cbx1
0	-0.547320401	0.088	0.247	0	0	Xrn2
0	-0.548355484	0.043	0.2	0	0	Pmf1
0	-0.550419969	0.013	0.184	0	0	Nrm
0	-0.550500038	0.006	0.179	0	0	AI506816
0	-0.550619641	0.083	0.252	0	0	Ndufa12
0	-0.550838789	0.175	0.305	0	0	Ctcf
0	-0.551473367	0.008	0.185	0	0	Hmga1
0	-0.553657642	0.106	0.271	0	0	Higd1a
0	-0.554205773	0.101	0.248	0	0	Supt16
0	-0.557243437	0.008	0.178	0	0	Cbx5
0	-0.557658344	0.051	0.186	0	0	Mef2d
0	-0.558122517	0.021	0.188	0	0	Hspa9
0	-0.559104464	0.009	0.183	0	0	Tipin
0	-0.560276835	0.18	0.318	0	0	Hnrnpdl
0	-0.562334126	0.091	0.256	0	0	Eif3j1
0	-0.562521917	0.002	0.122	0	0	Tmem176b
0	-0.562528118	0.023	0.219	0	0	Nudc
0	-0.562846959	0.076	0.251	0	0	Mrpl54
0	-0.565472088	0.01	0.171	0	0	Limd1
0	-0.565564033	0.011	0.189	0	0	Impdh2
0	-0.566280874	0.126	0.276	0	0	Smc3
0	-0.566712146	0.013	0.118	0	0	Hist1h1a
0	-0.566994506	0.086	0.259	0	0	Rnps1
0	-0.567430554	0.057	0.238	0	0	2-Mar
0	-0.567980769	0.138	0.295	0	0	Lsm5
0	-0.569661279	0.001	0.119	0	0	Ms4a6b
0	-0.569881022	0.018	0.123	0	0	Csf1r
0	-0.569952764	0.027	0.22	0	0	Lsm2
0	-0.57084919	0.004	0.166	0	0	Rgs10
0	-0.571598938	0.03	0.176	0	0	Ccnb2
0	-0.572162831	0.034	0.201	0	0	Ddx21
0	-0.572163854	0.071	0.249	0	0	Pole4
0	-0.573296625	0.002	0.115	0	0	Ms4a4c
0	-0.574732556	0.005	0.155	0	0	Prc1
0	-0.574800019	0.005	0.167	0	0	Mcm3
0	-0.576053818	0.024	0.184	0	0	Atad2
0	-0.576816206	0.057	0.222	0	0	Trp53
0	-0.576990043	0.023	0.174	0	0	Tnfrsf13b
0	-0.577672402	0.082	0.22	0	0	Map3k1
0	-0.579382792	0.009	0.164	0	0	Tpx2
0	-0.580064685	0.011	0.183	0	0	Ncapd2
0	-0.580487087	0.024	0.17	0	0	Pdia4
0	-0.581161118	0.009	0.174	0	0	Lockd
0	-0.582367117	0.071	0.243	0	0	Usp1
0	-0.582512883	0.025	0.149	0	0	Gstm1
0	-0.5848406	0.115	0.272	0	0	Phb2
0	-0.585305151	0.005	0.152	0	0	Nusap1
0	-0.585751495	0.005	0.157	0	0	Kif11
0	-0.586980125	0.012	0.109	0	0	Hist1h2af
0	-0.587344715	0.003	0.143	0	0	Man1a
0	-0.589129198	0.004	0.11	0	0	Ppp1r15a
0	-0.590824474	0.095	0.263	0	0	AI662270
0	-0.591092599	0.054	0.23	0	0	Mrps36
0	-0.591341669	0.175	0.311	0	0	Polr2a
0	-0.592581137	0.11	0.275	0	0	Bax
0	-0.595326424	0.089	0.23	0	0	Snx2
0	-0.598350376	0.168	0.311	0	0	Bclaf1
0	-0.599755632	0.114	0.275	0	0	Ddost
0	-0.600962025	0.077	0.245	0	0	Psmb10
0	-0.604643115	0.005	0.17	0	0	Cdk1
0	-0.605026559	0.003	0.182	0	0	Parp1
0	-0.605138758	0.111	0.274	0	0	Dhx9
0	-0.60576659	0.138	0.294	0	0	Luc7l3
0	-0.606352381	0.041	0.192	0	0	Zfas1
0	-0.607100954	0.039	0.198	0	0	Snhg3
0	-0.607559455	0.012	0.123	0	0	Coq7
0	-0.608076873	0.009	0.117	0	0	Mgst3
0	-0.608614974	0.017	0.151	0	0	Swap70
0	-0.608990777	0.075	0.227	0	0	Hspd1
0	-0.610392947	0.013	0.15	0	0	Camk2d
0	-0.610442784	0.023	0.204	0	0	Gmnn
0	-0.615482162	0.013	0.203	0	0	Paics
0	-0.618312738	0.01	0.19	0	0	1110038B12Rik
0	-0.619267454	0.117	0.29	0	0	Cct5
0	-0.619557063	0.208	0.342	0	0	Smarca5
0	-0.621980974	0.049	0.188	0	0	H2-Q4
0	-0.622696088	0.055	0.224	0	0	Nup210
0	-0.622722615	0.026	0.217	0	0	Npm3
0	-0.624664973	0.021	0.176	0	0	Kcnq1ot1
0	-0.628172221	0.154	0.32	0	0	Nono
0	-0.62978369	0.059	0.221	0	0	Dock10
0	-0.630065472	0.033	0.23	0	0	Imp3
0	-0.63152854	0.33	0.401	0	0	Hnrnpd
0	-0.632372971	0.097	0.283	0	0	Anapc5
0	-0.632398863	0.167	0.304	0	0	Elf1
0	-0.633294638	0.011	0.183	0	0	Cdca8
0	-0.633306416	0.002	0.11	0	0	Ccl9
0	-0.635727567	0.061	0.246	0	0	Sf3b3
0	-0.636953941	0.117	0.282	0	0	Atp1b3
0	-0.638700799	0.131	0.302	0	0	Rbis
0	-0.638847112	0.003	0.169	0	0	Cd2ap
0	-0.639526421	0.002	0.111	0	0	Dusp2
0	-0.639749095	0.089	0.283	0	0	Nudt21
0	-0.640514929	0.045	0.211	0	0	Ctsa
0	-0.641943696	0.091	0.24	0	0	Pdia6
0	-0.641956758	0.145	0.309	0	0	Llph
0	-0.64268812	0.063	0.239	0	0	Fubp1
0	-0.643541423	0.01	0.184	0	0	Cdca3
0	-0.644552777	0.23	0.365	0	0	Ssb
0	-0.644763352	0.056	0.238	0	0	Rnf187
0	-0.645149394	0.062	0.254	0	0	Maz
0	-0.648550555	0.23	0.369	0	0	Ewsr1
0	-0.648879669	0.001	0.124	0	0	Gimap1
0	-0.649341118	0.144	0.309	0	0	Nop53
0	-0.649365724	0.143	0.31	0	0	Ndufab1
0	-0.652600284	0.021	0.212	0	0	Fkbp1a
0	-0.652799199	0.107	0.288	0	0	Fkbp2
0	-0.653261025	0.01	0.178	0	0	Mcm6
0	-0.654645083	0.04	0.242	0	0	Rbbp7
0	-0.655204133	0.09	0.271	0	0	Srsf10
0	-0.655215844	0.017	0.214	0	0	Dnajc9
0	-0.655596389	0.151	0.33	0	0	Ywhaq
0	-0.656084939	0.014	0.113	0	0	Jaml
0	-0.660683443	0.157	0.33	0	0	Mrps24
0	-0.664146248	0.043	0.18	0	0	Cerk
0	-0.664409866	0.017	0.145	0	0	Gm42047
0	-0.666679861	0.002	0.18	0	0	Cbfa2t3
0	-0.667686008	0.156	0.329	0	0	Eif3m
0	-0.667924063	0.156	0.32	0	0	Cct2
0	-0.668334433	0.086	0.226	0	0	Arhgap17
0	-0.673358087	0.024	0.164	0	0	Odc1
0	-0.673580859	0.054	0.236	0	0	Dtymk
0	-0.675192661	0.031	0.23	0	0	Nhp2
0	-0.677714146	0.057	0.255	0	0	Ssrp1
0	-0.679890609	0.023	0.225	0	0	Rcc2
0	-0.680410123	0.026	0.237	0	0	Trim28
0	-0.683913342	0.167	0.336	0	0	Tomm20
0	-0.688034297	0.05	0.253	0	0	Mat2a
0	-0.690071275	0.029	0.215	0	0	Sod1
0	-0.690514866	0.234	0.384	0	0	Snrnp70
0	-0.690563879	0.085	0.257	0	0	Ppdpf
0	-0.691422423	0.267	0.397	0	0	Hnrnph1
0	-0.693559902	0.12	0.312	0	0	Emg1
0	-0.695772755	0.009	0.196	0	0	Mcm7
0	-0.698789521	0.004	0.16	0	0	Itgb7
0	-0.700431278	0.231	0.375	0	0	Tra2b
0	-0.706002109	0.005	0.178	0	0	Ccna2
0	-0.70671472	0.014	0.125	0	0	Fech
0	-0.707406373	0.028	0.238	0	0	Fkbp3
0	-0.708031528	0.028	0.23	0	0	Akr1b3
0	-0.710620396	0.067	0.272	0	0	Uqcc2
0	-0.714784824	0.011	0.197	0	0	Slc38a1
0	-0.715880553	0.286	0.428	0	0	Ptp4a2
0	-0.71797292	0.208	0.367	0	0	Lsm4
0	-0.721677954	0.005	0.173	0	0	Prdx4
0	-0.723603788	0.018	0.217	0	0	Snhg1
0	-0.727991838	0.022	0.17	0	0	Bcl11a
0	-0.730273471	0.229	0.35	0	0	Bsg
0	-0.737709329	0.002	0.147	0	0	Tfdp2
0	-0.737783121	0.021	0.214	0	0	Bola3
0	-0.738460521	0.046	0.273	0	0	Eny2
0	-0.73873989	0.029	0.142	0	0	Hist1h2ab
0	-0.742052163	0.401	0.469	0	0	Atp5b
0	-0.74288631	0.254	0.394	0	0	Sfpq
0	-0.744016919	0.005	0.211	0	0	C1qbp
0	-0.747215076	0.004	0.168	0	0	Txndc5
0	-0.747629718	0.071	0.282	0	0	Smchd1
0	-0.749769921	0.23	0.386	0	0	Dpm3
0	-0.750889485	0.045	0.254	0	0	Psip1
0	-0.751685543	0.163	0.302	0	0	Calr
0	-0.754518017	0.258	0.406	0	0	Eif2s2
0	-0.754666182	0.05	0.209	0	0	Hist1h2bc
0	-0.75503442	0.002	0.167	0	0	Rassf4
0	-0.755166474	0.014	0.161	0	0	Tifa
0	-0.757994551	0.002	0.107	0	0	Sox4
0	-0.760183399	0.006	0.122	0	0	Cpox
0	-0.760205067	0.197	0.34	0	0	Tgfb1
0	-0.761256439	0.135	0.336	0	0	Rtraf
0	-0.762251216	0.309	0.435	0	0	Eif3h
0	-0.763124598	0.08	0.292	0	0	Tcp1
0	-0.764201001	0.048	0.269	0	0	G3bp1
0	-0.766020632	0.064	0.231	0	0	Dck
0	-0.77034516	0.013	0.217	0	0	Gm47283
0	-0.770445264	0.011	0.207	0	0	Rrm1
0	-0.773229046	0.019	0.212	0	0	Ezh2
0	-0.77461736	0.002	0.128	0	0	Bcl7a
0	-0.776695027	0.153	0.346	0	0	Ddx39b
0	-0.782717039	0.251	0.398	0	0	Mtdh
0	-0.783927088	0.109	0.302	0	0	Arpc5l
0	-0.786200105	0.006	0.141	0	0	Ccnd2
0	-0.789297845	0.251	0.409	0	0	Jpt1
0	-0.790274036	0.002	0.138	0	0	Arl5c
0	-0.793470718	0.012	0.168	0	0	Ctsc
0	-0.796553926	0.011	0.135	0	0	Gngt2
0	-0.798566997	0.003	0.15	0	0	Blnk
0	-0.799048638	0.175	0.363	0	0	Snrpd2
0	-0.80100773	0.003	0.139	0	0	Pou2af1
0	-0.801129309	0.006	0.177	0	0	Rrm2
0	-0.806535376	0.019	0.161	0	0	Cenpf
0	-0.807228939	0.116	0.306	0	0	Hdgf
0	-0.808513931	0.059	0.285	0	0	Smc6
0	-0.808883039	0.07	0.179	0	0	Rhoh
0	-0.81167033	0.006	0.221	0	0	Cd48
0	-0.817295251	0.118	0.304	0	0	Ctsz
0	-0.821184516	0.037	0.242	0	0	Ybx3
0	-0.821483948	0.019	0.246	0	0	Cdk4
0	-0.822897956	0.105	0.29	0	0	Manf
0	-0.82508611	0.027	0.225	0	0	Slc1a5
0	-0.832514135	0.013	0.249	0	0	Fbl
0	-0.832585534	0.012	0.234	0	0	Cks1b
0	-0.833594217	0.057	0.257	0	0	Ppp1r14b
0	-0.837710139	0.223	0.401	0	0	Snrpb
0	-0.840636701	0.036	0.262	0	0	Snx5
0	-0.841662274	0.048	0.228	0	0	Gm2a
0	-0.842754259	0.001	0.139	0	0	Ablim1
0	-0.843568732	0.024	0.189	0	0	Cnp
0	-0.847338675	0.017	0.173	0	0	Ralgps2
0	-0.8490579	0.001	0.12	0	0	Pax5
0	-0.850036515	0.236	0.407	0	0	Eif3a
0	-0.850060381	0.191	0.316	0	0	Tubb4b
0	-0.853316987	0.041	0.271	0	0	Selenoh
0	-0.853643795	0.137	0.315	0	0	Cytip
0	-0.854329671	0.003	0.185	0	0	Ifi209
0	-0.856149645	0.294	0.395	0	0	Unc93b1
0	-0.857060537	0.017	0.259	0	0	Pa2g4
0	-0.857941909	0.017	0.26	0	0	Vars
0	-0.861975497	0.003	0.183	0	0	Rnase6
0	-0.862044839	0.001	0.123	0	0	Cd72
0	-0.862294615	0.235	0.351	0	0	Ube2s
0	-0.863870875	0.003	0.204	0	0	Mndal
0	-0.863881434	0.396	0.494	0	0	Hnrnpu
0	-0.865587675	0.187	0.383	0	0	Eif4a1
0	-0.867197282	0.06	0.304	0	0	Mrpl23
0	-0.869192663	0.075	0.291	0	0	Snhg8
0	-0.869552704	0.11	0.31	0	0	Alyref
0	-0.869861268	0.003	0.137	0	0	Ikzf3
0	-0.871592787	0.099	0.316	0	0	Cbx3
0	-0.873047896	0.024	0.186	0	0	Tcf4
0	-0.875093277	0.136	0.345	0	0	Srsf7
0	-0.876362686	0.001	0.125	0	0	Cd19
0	-0.877239872	0.135	0.327	0	0	Tmpo
0	-0.881634917	0.351	0.464	0	0	Srsf3
0	-0.88221881	0.093	0.252	0	0	Smarca4
0	-0.882424213	0.313	0.436	0	0	Psmb8
0	-0.884256179	0.013	0.153	0	0	Tfrc
0	-0.884878226	0.074	0.318	0	0	Eif3i
0	-0.885908783	0.012	0.208	0	0	St8sia4
0	-0.887727938	0.011	0.252	0	0	Pebp1
0	-0.888987323	0.105	0.334	0	0	Snu13
0	-0.889509502	0.165	0.37	0	0	Dad1
0	-0.889928326	0.17	0.353	0	0	Atp5g1
0	-0.89075745	0.419	0.504	0	0	Sumo2
0	-0.894335496	0.306	0.455	0	0	Atp5a1
0	-0.897141435	0.057	0.227	0	0	Cenpa
0	-0.897567332	0.011	0.222	0	0	Smc2
0	-0.902295915	0.002	0.191	0	0	Pld4
0	-0.904082455	0.294	0.446	0	0	Fus
0	-0.906418637	0.41	0.51	0	0	Calm2
0	-0.90794092	0.001	0.138	0	0	Gimap6
0	-0.908134729	0.053	0.252	0	0	Tcf3
0	-0.914114908	0.031	0.219	0	0	H2-DMa
0	-0.920541847	0.207	0.371	0	0	Creg1
0	-0.920944204	0.22	0.358	0	0	Metap2
0	-0.923785276	0.107	0.308	0	0	Lmnb1
0	-0.924592116	0.044	0.292	0	0	Lsm7
0	-0.925319875	0.063	0.246	0	0	Ptp4a3
0	-0.927668089	0.312	0.404	0	0	H2afy
0	-0.929043417	0.149	0.309	0	0	Smc4
0	-0.93366737	0.002	0.189	0	0	Pou2f2
0	-0.944241395	0.105	0.337	0	0	Bola2
0	-0.947507438	0.032	0.156	0	0	Hmbs
0	-0.948837023	0.313	0.451	0	0	Slc25a5
0	-0.949525272	0.193	0.383	0	0	Gstp1
0	-0.950856122	0.026	0.201	0	0	Zfp36l1
0	-0.951973821	0.016	0.179	0	0	H2-Q6
0	-0.952544566	0.261	0.438	0	0	Hnrnpa0
0	-0.961013945	0.255	0.399	0	0	Zfp36l2
0	-0.961265536	0.136	0.362	0	0	Polr2l
0	-0.968649779	0.132	0.367	0	0	Eif3e
0	-0.969814029	0.129	0.244	0	0	Tgfbi
0	-0.976475811	0.003	0.116	0	0	Ly6a
0	-0.981601596	0.197	0.412	0	0	Nol7
0	-0.982292777	0.283	0.391	0	0	Ctsb
0	-0.982640021	0.026	0.221	0	0	Mef2c
0	-0.984469614	0.656	0.634	0	0	Rbm3
0	-0.991545833	0.003	0.211	0	0	Ifi203
0	-0.997118466	0.001	0.135	0	0	Spib
0	-0.997295152	0.004	0.235	0	0	Hmgn1
0	-1.007040418	0.274	0.385	0	0	Gm26917
0	-1.013227903	0.236	0.383	0	0	Dbi
0	-1.022166549	0.326	0.488	0	0	Nsa2
0	-1.022283967	0.218	0.43	0	0	Cnbp
0	-1.023641229	0.349	0.502	0	0	Slc25a3
0	-1.030739467	0.647	0.647	0	0	Btf3
0	-1.034156317	0.025	0.12	0	0	Nkg7
0	-1.035804117	0.044	0.185	0	0	Hist1h1d
0	-1.039946848	0.002	0.163	0	0	Fcrla
0	-1.040668084	0.658	0.632	0	0	Hnrnpa2b1
0	-1.044654856	0.691	0.685	0	0	Rpl9
0	-1.046887704	0.015	0.147	0	0	Mt1
0	-1.056962716	0.024	0.281	0	0	Pkig
0	-1.064875306	0.061	0.308	0	0	Apobec3
0	-1.069018458	0.017	0.216	0	0	Birc5
0	-1.069392613	0.229	0.368	0	0	Tagln2
0	-1.078015146	0.053	0.317	0	0	Snrpd1
0	-1.080244918	0.042	0.253	0	0	Pcna
0	-1.082726588	0.002	0.141	0	0	Bach2
0	-1.084726804	0.042	0.228	0	0	H2afx
0	-1.086385708	0.022	0.209	0	0	H2-Q7
0	-1.089197197	0.244	0.428	0	0	Rps27l
0	-1.093171769	0.082	0.318	0	0	Itga4
0	-1.104707763	0.173	0.412	0	0	Erp29
0	-1.104935359	0.028	0.259	0	0	Rexo2
0	-1.108521541	0.008	0.232	0	0	Dut
0	-1.1159548	0.462	0.56	0	0	Eif3f
0	-1.128003648	0.436	0.524	0	0	Hspa8
0	-1.136186924	0.003	0.127	0	0	Gm30211
0	-1.137767391	0.18	0.434	0	0	Trmt112
0	-1.137980686	0.051	0.32	0	0	Ranbp1
0	-1.138373116	0.002	0.104	0	0	Ms4a1
0	-1.140757936	0.999	0.956	0	0	Fau
0	-1.140943341	0.003	0.222	0	0	Ly86
0	-1.154762521	0.255	0.462	0	0	Serbp1
0	-1.162075655	0.077	0.278	0	0	Glrx5
0	-1.163929465	0.005	0.13	0	0	F13a1
0	-1.164251766	0.178	0.425	0	0	Zfp706
0	-1.176936477	0.961	0.926	0	0	Fth1
0	-1.177170323	0.005	0.142	0	0	Atp1b1
0	-1.177510065	0.117	0.389	0	0	Set
0	-1.183795173	0.083	0.376	0	0	Banf1
0	-1.1846854	0.143	0.39	0	0	Nap1l1
0	-1.186809872	0.001	0.109	0	0	Ighd
0	-1.200197586	0.079	0.255	0	0	Marcks
0	-1.209992197	0.063	0.34	0	0	Nucks1
0	-1.210598528	0.139	0.405	0	0	mt-Nd3
0	-1.218397982	0.169	0.408	0	0	Ncl
0	-1.221588807	0.166	0.412	0	0	Hnrnpab
0	-1.22555377	0.394	0.52	0	0	Jund
0	-1.229836396	0.297	0.441	0	0	Anp32b
0	-1.235999148	0.268	0.432	0	0	Npc2
0	-1.236265403	0.09	0.36	0	0	Anp32e
0	-1.238788572	0.131	0.33	0	0	Shisa5
0	-1.23944375	0.098	0.341	0	0	Foxp1
0	-1.240160882	0.217	0.386	0	0	Ssr4
0	-1.253806513	0.024	0.26	0	0	Stmn1
0	-1.255157353	0.464	0.546	0	0	Btg1
0	-1.257031803	0.649	0.672	0	0	Rps25
0	-1.262264383	0.123	0.379	0	0	Hsp90aa1
0	-1.264438948	0.147	0.407	0	0	Erh
0	-1.267356413	0.005	0.158	0	0	Ms4a6c
0	-1.279516701	0.505	0.594	0	0	Rpl31
0	-1.282975703	0.525	0.597	0	0	Hnrnpa3
0	-1.285447912	0.055	0.243	0	0	Blvrb
0	-1.285895211	0.005	0.169	0	0	Mzb1
0	-1.289279973	0.004	0.206	0	0	Pafah1b3
0	-1.293275963	0.076	0.382	0	0	Hnrnpa1
0	-1.294331336	0.525	0.617	0	0	Rpl23a
0	-1.300580466	0.047	0.348	0	0	Nme1
0	-1.302534399	0.09	0.419	0	0	Eef1d
0	-1.308644296	0.004	0.155	0	0	Ccr2
0	-1.310006802	0.149	0.295	0	0	Xist
0	-1.319149682	0.033	0.216	0	0	Bst2
0	-1.326984915	0.018	0.226	0	0	Pclaf
0	-1.329695424	0.015	0.279	0	0	Zeb2
0	-1.337453083	0.431	0.516	0	0	Atpif1
0	-1.343330295	0.076	0.376	0	0	Krtcap2
0	-1.346414217	0.012	0.295	0	0	Tspan13
0	-1.362858471	0.069	0.383	0	0	Nop10
0	-1.369905645	0.047	0.224	0	0	Mpeg1
0	-1.370124483	0.294	0.509	0	0	Snrpg
0	-1.373499279	0.377	0.492	0	0	Hsp90b1
0	-1.377147476	0.004	0.206	0	0	Irf8
0	-1.383339998	0.628	0.717	0	0	Pabpc1
0	-1.383433154	0.018	0.195	0	0	AW112010
0	-1.40005468	0.3	0.517	0	0	Atp5g2
0	-1.408080587	0.017	0.229	0	0	Top2a
0	-1.410607453	0.118	0.36	0	0	Dek
0	-1.430439431	0.293	0.525	0	0	Snrpe
0	-1.434643944	0.653	0.679	0	0	Rpl7a
0	-1.443636084	0.023	0.217	0	0	Ube2c
0	-1.444628021	0.008	0.12	0	0	Apoe
0	-1.452219157	0.005	0.235	0	0	Chchd10
0	-1.454331364	0.789	0.757	0	0	Rpl35a
0	-1.456776497	0.107	0.417	0	0	Eef1g
0	-1.458708429	0.196	0.447	0	0	H2afv
0	-1.46276868	0.436	0.626	0	0	Serinc3
0	-1.474304944	0.043	0.341	0	0	Mif
0	-1.480716716	0.552	0.634	0	0	Naca
0	-1.492974129	0.02	0.378	0	0	Mrpl52
0	-1.504479544	0.15	0.453	0	0	2410006H16Rik
0	-1.513246254	0.029	0.369	0	0	Hspe1
0	-1.514632763	0.003	0.106	0	0	Fn1
0	-1.522775622	0.049	0.217	0	0	Hist1h1b
0	-1.532382724	0.334	0.539	0	0	Rpl22l1
0	-1.532730708	0.105	0.413	0	0	Prdx1
0	-1.538644822	0.164	0.426	0	0	Ran
0	-1.538986417	0.088	0.419	0	0	Snrpf
0	-1.546917165	0.002	0.181	0	0	Iglc3
0	-1.547307199	0.936	0.874	0	0	Tpt1
0	-1.55437807	0.44	0.603	0	0	Rpl10
0	-1.557040533	0.502	0.65	0	0	Rpl17
0	-1.560975705	0.006	0.202	0	0	Ahnak
0	-1.563275772	0.452	0.6	0	0	Rps17
0	-1.565596763	0.474	0.623	0	0	Rps15
0	-1.573999498	0.82	0.774	0	0	Rpl27
0	-1.581433558	0.042	0.397	0	0	Selenow
0	-1.587166998	0.575	0.676	0	0	H2-K1
0	-1.588098704	0.707	0.714	0	0	Rpl7
0	-1.591035844	0.992	0.954	0	0	mt-Co1
0	-1.592359061	0.048	0.233	0	0	Hist1h2ae
0	-1.592859878	0.044	0.279	0	0	Ptprcap
0	-1.595106776	0.599	0.647	0	0	Hsp90ab1
0	-1.601155674	0.759	0.747	0	0	Rpl24
0	-1.601371593	0.033	0.271	0	0	Ifi30
0	-1.615499726	0.005	0.147	0	0	S100a4
0	-1.627236175	0.772	0.738	0	0	Rps13
0	-1.640559152	0.386	0.582	0	0	Rpl4
0	-1.640870894	0.65	0.679	0	0	Rpl29
0	-1.642323031	0.013	0.28	0	0	Ctss
0	-1.663269896	0.389	0.594	0	0	Eef2
0	-1.688552831	0.163	0.344	0	0	Dnajc7
0	-1.703946669	0.131	0.313	0	0	Ifi27l2a
0	-1.722382182	0.952	0.887	0	0	Uba52
0	-1.73090507	0.922	0.84	0	0	Rpl34
0	-1.74208311	0.964	0.915	0	0	Rpl37
0	-1.749035595	0.052	0.267	0	0	Mki67
0	-1.759834404	0.012	0.258	0	0	Lgals1
0	-1.762472615	0.744	0.733	0	0	Rpl6
0	-1.765030696	0.811	0.761	0	0	Rps3
0	-1.780032868	0.522	0.7	0	0	mt-Nd4
0	-1.794948315	0.068	0.396	0	0	Tubb5
0	-1.796233259	0.358	0.614	0	0	mt-Nd5
0	-1.802574446	0.109	0.482	0	0	Hint1
0	-1.81227634	0.009	0.157	0	0	Iglc2
0	-1.815984185	0.815	0.78	0	0	Rps14
0	-1.829566306	0.924	0.85	0	0	Rps10
0	-1.830797668	0.055	0.365	0	0	Prdx2
0	-1.855961523	0.747	0.787	0	0	Rpl41
0	-1.860925955	0.008	0.322	0	0	S100a10
0	-1.862757936	0.91	0.872	0	0	mt-Co2
0	-1.873162946	0.703	0.777	0	0	mt-Atp6
0	-1.874290902	0.527	0.657	0	0	Rps6
0	-1.875655485	0.756	0.717	0	0	Ppia
0	-1.876075317	0.392	0.612	0	0	Rpl36al
0	-1.880250467	0.955	0.884	0	0	Rpl37a
0	-1.880775347	0.927	0.863	0	0	Rps29
0	-1.920704473	0.83	0.78	0	0	Rpl11
0	-1.924756669	0.51	0.673	0	0	Rpl21
0	-1.9282879	0.904	0.87	0	0	mt-Co3
0	-1.930956407	0.014	0.144	0	0	Car2
0	-1.931529317	0.612	0.659	0	0	Rpl10-ps3
0	-1.933219566	0.358	0.603	0	0	Rpl5
0	-1.937399128	0.698	0.722	0	0	Rpl26
0	-1.943813495	0.408	0.633	0	0	Eef1b2
0	-1.97225907	0.832	0.788	0	0	Rpl28
0	-1.97487002	0.122	0.499	0	0	Gas5
0	-2.009811354	0.363	0.588	0	0	Hmgb1
0	-2.041363135	0.795	0.788	0	0	Rpl38
0	-2.049141176	0.018	0.192	0	0	Wfdc17
0	-2.088403413	0.045	0.441	0	0	Nme2
0	-2.095712466	0.042	0.371	0	0	Tuba1b
0	-2.096685325	0.902	0.845	0	0	Rpl30
0	-2.103425236	0.724	0.732	0	0	Rplp0
0	-2.108383206	0.928	0.872	0	0	Rps16
0	-2.116788835	0.344	0.61	0	0	Rack1
0	-2.122664201	0.572	0.674	0	0	Rpl15
0	-2.128975995	0.255	0.616	0	0	mt-Nd2
0	-2.149897635	0.847	0.818	0	0	Rps21
0	-2.156228502	0.907	0.865	0	0	Rps27
0	-2.170676757	0.004	0.189	0	0	H2-Ab1
0	-2.172625112	0.778	0.791	0	0	Rplp2
0	-2.181172651	0.402	0.678	0	0	mt-Nd1
0	-2.195984184	0.009	0.278	0	0	Cd79b
0	-2.205292923	0.951	0.859	0	0	Rps24
0	-2.228693068	0.721	0.752	0	0	Rps23
0	-2.234214607	0.792	0.763	0	0	Rpl19
0	-2.237038728	0.96	0.924	0	0	Gm10076
0	-2.249032973	0.623	0.723	0	0	Rpl8
0	-2.252257359	0.789	0.768	0	0	Rps11
0	-2.253411744	0.809	0.816	0	0	Rps12
0	-2.257947108	0.742	0.766	0	0	Rpl18
0	-2.262137054	0.006	0.15	0	0	H2-Eb1
0	-2.266494226	0.151	0.535	0	0	Npm1
0	-2.267449163	0.688	0.755	0	0	Rpl27a
0	-2.26761055	0.86	0.82	0	0	Rps3a1
0	-2.268214358	0.39	0.67	0	0	mt-Nd4l
0	-2.27818371	0.705	0.719	0	0	Rpl36
0	-2.281722857	0.638	0.762	0	0	mt-Cytb
0	-2.30088234	0.038	0.158	0	0	Prtn3
0	-2.312172861	0.619	0.723	0	0	Rpl13a
0	-2.315516151	0.003	0.205	0	0	Ebf1
0	-2.315806448	0.887	0.84	0	0	Rpl23
0	-2.330354428	0.011	0.232	0	0	hMYC
0	-2.336160489	0.782	0.777	0	0	Rps7
0	-2.342136429	0.007	0.171	0	0	Vpreb3
0	-2.358474448	0.349	0.616	0	0	Rpl14
0	-2.37109435	0.74	0.72	0	0	Tmsb10
0	-2.373371242	0.779	0.771	0	0	Eef1a1
0	-2.382284509	0.131	0.323	0	0	Hist1h2ap
0	-2.420684171	0.781	0.756	0	0	Rps4x
0	-2.435211547	0.542	0.751	0	0	mt-Atp8
0	-2.446084423	0.802	0.77	0	0	Rps15a
0	-2.452184376	0.812	0.82	0	0	Rpl18a
0	-2.478717677	0.854	0.807	0	0	Rps8
0	-2.527884464	0.708	0.738	0	0	Rps28
0	-2.562023496	0.718	0.727	0	0	Rpl32
0	-2.570107743	0.134	0.337	0	0	Ccl6
0	-2.574438138	0.511	0.691	0	0	Rpl22
0	-2.6015193	0.13	0.58	0	0	Srgn
0	-2.602636417	0.708	0.749	0	0	Rpl35
0	-2.604811659	0.287	0.618	0	0	Rpl3
0	-2.609626282	0.697	0.734	0	0	Rps5
0	-2.63505627	0.484	0.67	0	0	Rps18
0	-2.641759706	0.773	0.783	0	0	Rpl13
0	-2.68673578	0.622	0.713	0	0	Rpsa
0	-2.700361178	0.199	0.59	0	0	Rpl12
0	-2.714816775	0.009	0.253	0	0	Ly6d
0	-2.723569174	0.796	0.785	0	0	Rps26
0	-2.777119914	0.009	0.171	0	0	H2-Aa
0	-2.807894169	0.63	0.725	0	0	Rps19
0	-2.877227548	0.746	0.792	0	0	Rpl39
0	-2.880331468	0.579	0.72	0	0	Rps2
0	-2.88645645	0.009	0.242	0	0	Cd79a
0	-2.888045109	0.355	0.646	0	0	Rpl10a
0	-2.915987958	0.299	0.653	0	0	Rpl36a
0	-3.025957025	0.709	0.753	0	0	Rps20
0	-3.076353651	0.641	0.774	0	0	Rplp1
0	-3.087335333	0.084	0.586	0	0	Ly6e
0	-3.204629242	0.054	0.446	0	0	Crip1
0	-3.391899678	0.233	0.664	0	0	Ptma
0	-3.796877166	0.176	0.468	0	0	Ighm
0	-4.312256638	0.033	0.292	0	0	Cd74
0	-4.434897888	0.17	0.367	0	0	Igkc
0	-5.112106409	0.071	0.167	0	0	Hba-a2
0	-5.570388128	0.111	0.2	0	0	Hbb-bt
0	-5.572990967	0.125	0.214	0	0	Hba-a1
0	-6.482453301	0.295	0.35	0	0	Hbb-bs
5e-324	-0.28515375	0.021	0.13	9.642e-320	0	Mrpl11
5e-324	-0.315524576	0.038	0.157	9.642e-320	0	Stip1
1e-323	-0.51169553	0.077	0.192	1.92844e-319	0	Pdcd4
2e-323	-0.311494718	0.025	0.138	3.85687e-319	0	Orc6
3e-323	-0.256478373	0.01	0.102	5.7853e-319	0	Farsb
6.4e-323	-0.33196368	0.027	0.141	1.253484e-318	0	Lyar
1.24e-322	-0.495127325	0.018	0.116	2.410546e-318	0	Ubac1
2.37e-322	-0.532012154	0.128	0.284	4.62825e-318	0	Naa38
4.15e-322	-0.46326589	0.098	0.236	8.099436e-318	0	Cacybp
8.74e-322	-0.355426848	0.081	0.202	1.706667e-317	0	Cdk2ap1
2.66e-321	0.28760239	0.697	0.445	5.1874956e-317	0	Ppp2r5a
2.98e-321	-0.257212319	0.015	0.122	5.8142376e-317	0	Nudt5
5.9e-321	-0.264905965	0.015	0.115	1.1512769e-316	0	2210016F16Rik
5.914e-321	-0.341905769	0.045	0.174	1.15416956e-316	0	Mrps34
6.0943e-320	0.301790724	0.422	0.173	1.18936354e-315	0	Pi16
1.2975e-319	-0.61141994	0.233	0.357	2.532230663e-315	0	Scaf11
1.6783e-319	-0.44301773	0.088	0.233	3.27535387e-315	0	Cisd2
2.5872e-319	-0.287970001	0.013	0.112	5.049226673e-315	0	Pdrg1
1.76462e-318	0.324953887	0.378	0.178	3.4438317727e-314	0	Gm21188
6.144857e-318	-1.312510155	0.87	0.78	1.1992303856e-313	0	Rpl9-ps6
1.15547973e-316	-0.287111624	0.022	0.127	2.2550342314e-312	0	Parp2
1.2446482e-316	-0.412114999	0.053	0.186	2.42905542466e-312	0	Dmac1
4.192089e-316	-0.351761306	0.058	0.186	8.18128089563e-312	0	Mbd3
1.44021855e-315	-0.650272134	0.139	0.26	2.8107305243496e-311	0	Slbp
2.00046205e-315	-0.398666328	0.079	0.217	3.9041017408706e-311	0	Eif3l
2.193956423e-314	-0.442598808	0.099	0.231	4.28172535538476e-310	0	Rrp1
2.234090867e-314	0.348427989	0.436	0.233	4.3600517362871e-310	0	Stxbp2
2.289833823e-314	-0.440445661	0.099	0.224	4.46883968921274e-310	0	Ranbp2
3.7943615664e-314	0.383994716	0.64	0.396	7.4050760329668e-310	0	Rab2a
8.7798961857e-314	-0.969252596	0.532	0.578	0.00E+00	0	Ndufa4
1.1847966753e-313	-0.469940328	0.144	0.278	0.00E+00	0	Psma5
1.7871657951e-313	-0.487426059	0.139	0.269	0.00E+00	0	Rbbp4
4.25078758285e-313	-0.675057657	0.077	0.186	0.00E+00	0	Selenop
8.1243097535e-313	-0.251300689	0.017	0.116	0.00E+00	0	Ruvbl1
8.63471568021e-312	-0.324457514	0.03	0.138	1.69E-307	0	E2f8
3.45781444880283e-310	0.320101279	0.288	0.11	6.75E-306	0	Fam160a2
5.0818379418268e-310	-0.614841984	0.267	0.37	9.92E-306	0	Prrc2c
0.00E+00	-0.292043708	0.021	0.132	2.81E-305	0	Nup62
0.00E+00	-0.697562448	0.289	0.414	3.01E-305	0	Cox7a2l
0.00E+00	-0.381173979	0.054	0.178	6.48E-305	0	Naa15
0.00E+00	-0.954006974	0.992	0.924	1.70E-304	0	Rps9
0.00E+00	-0.400145519	0.076	0.211	2.79E-304	0	0610010K14Rik
0.00E+00	-0.464267749	0.056	0.172	3.51E-304	0	Aplp2
3.30E-308	-0.265443719	0.019	0.118	6.45E-304	0	Mrps5
5.82E-307	0.271684488	0.146	0.042	1.14E-302	0	Erg
2.03E-306	-0.375692332	0.018	0.113	3.97E-302	0	Tpm1
2.18E-306	0.354665273	0.313	0.129	4.26E-302	0	Mctp1
2.63E-306	-0.464655884	0.144	0.279	5.14E-302	0	Ndufs8
5.24E-306	-0.579481032	0.116	0.253	1.02E-301	0	Cirbp
1.57E-305	-0.326831225	0.028	0.131	3.06E-301	0	Gtf2i
2.56E-305	-0.300220617	0.025	0.13	5.00E-301	0	2810004N23Rik
3.42E-305	-0.483971485	0.139	0.268	6.68E-301	0	Cct8
7.84E-305	-0.288739054	0.034	0.146	1.53E-300	0	Snd1
2.37E-303	-0.58355879	0.082	0.211	4.63E-299	0	Foxn3
3.08E-303	0.337855105	0.508	0.254	6.01E-299	0	App
3.93E-303	0.316217888	0.342	0.145	7.66E-299	0	Ccdc88b
4.36E-303	-0.498985096	0.087	0.208	8.52E-299	0	Rad23a
4.62E-303	-0.6235341	0.227	0.338	9.02E-299	0	Rrbp1
6.63E-303	-0.388458195	0.024	0.122	1.29E-298	0	Bin1
9.23E-303	0.258956459	0.569	0.294	1.80E-298	0	AB124611
9.56E-303	-0.531166725	0.165	0.303	1.87E-298	0	Tmed9
2.49E-302	0.271599995	0.537	0.295	4.86E-298	0	Max
2.61E-302	-0.437697758	0.082	0.208	5.10E-298	0	Numa1
2.62E-302	-2.547794659	0.043	0.125	5.12E-298	0	Elane
2.81E-302	-0.510592842	0.124	0.264	5.49E-298	0	Tardbp
3.59E-302	-0.444250419	0.038	0.148	7.01E-298	0	Lpin2
8.20E-302	-0.554644843	0.058	0.152	1.60E-297	0	Il2rg
9.37E-302	-0.68100111	0.269	0.393	1.83E-297	0	Ndufc2
1.01E-301	-0.280768202	0.028	0.133	1.96E-297	0	Usp14
1.52E-301	-0.34626071	0.053	0.175	2.96E-297	0	Hdac2
1.61E-301	-0.337166415	0.035	0.149	3.15E-297	0	Mak16
7.57E-300	-0.312902896	0.044	0.167	1.48E-295	0	Nxt1
2.52E-299	-0.491225315	0.148	0.284	4.92E-295	0	Psma4
2.78E-299	-0.268474433	0.022	0.116	5.43E-295	0	Tnfsf13
7.10E-299	0.331528972	0.507	0.284	1.38E-294	0	Rgs19
7.74E-299	-0.524458177	0.088	0.212	1.51E-294	0	Rabgap1l
1.04E-298	-0.291739426	0.023	0.129	2.04E-294	0	Piezo1
1.17E-298	-0.301463627	0.026	0.134	2.28E-294	0	Rabggtb
1.25E-298	-0.679528575	0.299	0.41	2.43E-294	0	Swi5
5.12E-298	-0.307476801	0.019	0.117	9.98E-294	0	Ssbp3
3.86E-297	0.347097509	0.334	0.152	7.53E-293	0	Pnpla8
5.22E-297	-0.277851596	0.021	0.125	1.02E-292	0	Rhno1
7.68E-297	0.314011071	0.489	0.284	1.50E-292	0	Ethe1
3.80E-296	0.340495016	0.246	0.098	7.42E-292	0	Ncam1
4.94E-296	-0.427395266	0.116	0.247	9.63E-292	0	Eif4a3
1.77E-295	-0.319611029	0.017	0.106	3.45E-291	0	Man2a2
8.84E-295	-0.542608107	0.144	0.298	1.72E-290	0	Dnajc19
2.68E-294	-0.500479628	0.126	0.266	5.24E-290	0	Thoc7
3.60E-294	-0.30615664	0.033	0.144	7.03E-290	0	Brix1
4.05E-294	0.361912444	0.376	0.197	7.90E-290	0	Rsu1
4.53E-294	0.336839549	0.277	0.113	8.84E-290	0	Plcb2
2.29E-293	-0.283621626	0.029	0.14	4.46E-289	0	Ppih
7.84E-293	-0.454030787	0.095	0.235	1.53E-288	0	Emc6
9.34E-293	-0.362323736	0.025	0.119	1.82E-288	0	Ero1lb
9.88E-293	-0.967197265	0.582	0.605	1.93E-288	0	Sec61g
1.66E-292	-0.286343718	0.015	0.102	3.23E-288	0	Mta3
2.47E-292	-0.401155227	0.049	0.172	4.82E-288	0	Twistnb
2.90E-292	-0.528653655	0.152	0.297	5.66E-288	0	Cenpx
4.07E-292	-0.283430593	0.014	0.1	7.94E-288	0	Ttc3
7.16E-292	-0.303712196	0.025	0.118	1.40E-287	0	Hist1h2ac
1.00E-291	-0.301860549	0.033	0.143	1.95E-287	0	Larp7
4.03E-291	-0.73162568	0.492	0.539	7.86E-287	0	Hnrnpf
4.86E-291	-0.299060857	0.018	0.11	9.49E-287	0	Ap1ar
2.12E-290	0.353314578	0.449	0.215	4.13E-286	0	Capn1
9.18E-290	-0.664947412	0.113	0.237	1.79E-285	0	Pim1
1.45E-289	-0.285358421	0.027	0.126	2.83E-285	0	Fut8
5.53E-289	0.358728666	0.361	0.183	1.08E-284	0	Ifi27
5.94E-289	0.334179689	0.381	0.2	1.16E-284	0	Chst12
7.52E-289	0.325940966	0.215	0.089	1.47E-284	0	Nxn
1.13E-288	-0.342865495	0.064	0.189	2.20E-284	0	Eif4e
2.25E-288	0.347510789	0.615	0.376	4.39E-284	0	Ppp1r12a
3.63E-287	-0.408528351	0.056	0.171	7.09E-283	0	Vps13a
2.61E-286	-0.417903732	0.03	0.118	5.09E-282	0	Cd68
3.32E-286	-0.771940714	0.03	0.116	6.48E-282	0	Tent5c
8.15E-286	-0.522009311	0.2	0.323	1.59E-281	0	Srsf11
1.06E-285	-0.658412839	0.093	0.203	2.07E-281	0	Emilin2
3.15E-285	-0.328162291	0.014	0.111	6.15E-281	0	Scd2
5.77E-285	-0.448805029	0.125	0.252	1.13E-280	0	M6pr
8.07E-285	0.309071583	0.246	0.113	1.58E-280	0	Hk2
1.01E-284	-0.816481635	0.048	0.129	1.98E-280	0	Clec4d
2.75E-284	0.281731644	0.525	0.278	5.37E-280	0	Fes
2.98E-284	0.252050587	0.146	0.059	5.81E-280	0	Ica1
3.38E-284	-0.362993434	0.026	0.129	6.60E-280	0	Bcor
4.98E-284	0.301825661	0.215	0.083	9.71E-280	0	Mcu
7.59E-284	-0.621580919	0.116	0.236	1.48E-279	0	Herpud1
2.57E-283	-0.507023806	0.153	0.285	5.01E-279	0	Sptssa
1.11E-282	-0.324341095	0.024	0.124	2.18E-278	0	Ncoa7
1.29E-282	-0.485451519	0.116	0.233	2.51E-278	0	Esyt1
1.60E-282	-0.334847242	0.033	0.146	3.12E-278	0	Esf1
1.84E-282	-0.287688847	0.028	0.128	3.59E-278	0	Pds5b
2.57E-282	-0.523415192	0.05	0.178	5.01E-278	0	Rps27rt
3.70E-282	-0.557852025	0.177	0.311	7.21E-278	0	Srsf6
4.18E-282	-0.484829073	0.13	0.272	8.17E-278	0	Bcas2
5.57E-282	-0.655287867	0.275	0.377	1.09E-277	0	Akr1a1
5.75E-282	-0.535672641	0.155	0.299	1.12E-277	0	Ndufa5
1.71E-281	-1.662668809	0.057	0.135	3.33E-277	0	Ifitm1
3.14E-281	-0.759531785	0.209	0.294	6.12E-277	0	Cks2
3.25E-281	0.32651231	0.378	0.195	6.35E-277	0	Arl2bp
6.58E-281	-0.485834391	0.115	0.259	1.28E-276	0	Tsn
1.26E-280	0.28744862	0.172	0.061	2.47E-276	0	Tesk2
1.79E-280	-0.352165194	0.018	0.11	3.49E-276	0	Rai1
3.67E-280	-0.833107088	0.153	0.221	7.16E-276	0	Fos
5.61E-280	-0.3805347	0.062	0.178	1.09E-275	0	Ckap5
1.40E-279	-0.496448385	0.054	0.159	2.73E-275	0	Txndc11
2.07E-279	-0.590552118	0.025	0.121	4.04E-275	0	Serinc5
2.14E-279	-0.287887635	0.042	0.157	4.18E-275	0	Mydgf
2.67E-279	-0.306461383	0.035	0.149	5.21E-275	0	Cdca4
3.25E-279	-0.533663196	0.036	0.141	6.33E-275	0	Creld2
4.14E-279	-0.428264311	0.095	0.215	8.07E-275	0	Galnt1
5.90E-279	-0.311489098	0.039	0.157	1.15E-274	0	Eif1ad
4.27E-278	0.28632641	0.215	0.081	8.33E-274	0	Msmo1
1.10E-277	-0.542476485	0.19	0.319	2.14E-273	0	Mdh1
1.27E-277	-0.553112994	0.12	0.226	2.48E-273	0	Tut4
2.11E-277	0.322047461	0.288	0.113	4.12E-273	0	Slc22a15
4.15E-277	-0.411541835	0.048	0.166	8.09E-273	0	Hist1h4i
4.68E-277	-0.387392118	0.078	0.214	9.14E-273	0	Mrpl28
9.84E-277	-0.308581131	0.035	0.136	1.92E-272	0	Stom
1.70E-276	-0.303961313	0.025	0.124	3.31E-272	0	Memo1
5.00E-276	-0.510010753	0.146	0.273	9.76E-272	0	Ddx24
6.12E-276	0.251592176	0.134	0.035	1.19E-271	0	Plekhg1
3.89E-275	0.322979309	0.27	0.113	7.58E-271	0	Adgrg3
7.08E-275	-0.661292894	0.164	0.262	1.38E-270	0	Ifngr1
8.45E-275	-0.690667862	0.551	0.567	1.65E-270	0	Gnas
1.67E-274	-0.335773528	0.036	0.15	3.27E-270	0	Ddt
2.50E-274	0.282040843	0.215	0.092	4.87E-270	0	Smg9
2.98E-274	-0.345192428	0.057	0.178	5.83E-270	0	Exosc3
1.84E-273	0.311607926	0.345	0.158	3.59E-269	0	Gm36161
2.30E-273	-0.299414026	0.04	0.147	4.50E-269	0	Pcnt
5.86E-273	-0.272183991	0.026	0.112	1.14E-268	0	Ncor2
1.62E-272	-1.005627808	0.35	0.38	3.17E-268	0	Cebpb
2.67E-272	-0.299061933	0.04	0.149	5.21E-268	0	Eftud2
4.59E-272	0.311725356	0.269	0.133	8.96E-268	0	Dhrs1
7.88E-272	0.260820689	0.151	0.039	1.54E-267	0	Aph1b
9.94E-272	-0.272964811	0.029	0.133	1.94E-267	0	Gtf3a
1.02E-271	-0.548958767	0.042	0.137	1.98E-267	0	Isg20
1.58E-271	0.327121747	0.364	0.197	3.09E-267	0	Zdhhc3
5.63E-271	-0.287827533	0.019	0.11	1.10E-266	0	Hscb
2.14E-270	-0.947327283	0.116	0.183	4.18E-266	0	Dusp1
2.94E-270	-0.363045912	0.058	0.171	5.74E-266	0	R3hdm1
5.19E-270	0.269927429	0.183	0.059	1.01E-265	0	Kbtbd7
2.20E-269	-0.299664244	0.048	0.163	4.30E-265	0	Snrnp40
4.54E-269	-0.758437049	0.437	0.491	8.85E-265	0	Mbnl1
9.87E-269	0.275237472	0.366	0.161	1.93E-264	0	Sh3bp5
6.10E-268	0.30869559	0.257	0.124	1.19E-263	0	Rab28
1.23E-267	-0.364194377	0.059	0.164	2.40E-263	0	E2f4
3.04E-267	-0.632933322	0.214	0.354	5.93E-263	0	Lsm6
4.68E-267	-0.626087378	0.36	0.442	9.12E-263	0	Psmb1
6.67E-267	-0.290013058	0.025	0.127	1.30E-262	0	Mdp1
3.47E-266	-0.334892896	0.072	0.194	6.77E-262	0	Ak6
1.08E-265	0.307968568	0.304	0.176	2.12E-261	0	Mcee
1.58E-265	0.300213844	0.636	0.411	3.09E-261	0	Mdh2
1.81E-265	-0.622341445	0.264	0.383	3.53E-261	0	Ndufb5
3.97E-264	0.320401921	0.27	0.127	7.75E-260	0	Stxbp5
4.07E-264	-0.402281923	0.097	0.214	7.94E-260	0	Pnn
2.80E-263	-0.509849693	0.093	0.199	5.46E-259	0	Abhd17b
3.99E-263	-0.281650665	0.036	0.146	7.78E-259	0	Hint2
9.15E-263	-0.331328927	0.05	0.164	1.79E-258	0	Glo1
3.41E-262	-0.588984807	0.26	0.368	6.66E-258	0	Park7
1.23E-261	-0.668398221	0.123	0.229	2.39E-257	0	Lbh
2.56E-260	-0.307831695	0.051	0.163	5.00E-256	0	Sf3a3
2.77E-260	-0.637539733	0.455	0.498	5.40E-256	0	Srrm2
8.10E-260	-0.29452972	0.046	0.166	1.58E-255	0	Mrpl13
3.02E-259	-0.327836016	0.032	0.128	5.90E-255	0	Zmiz2
4.78E-259	-0.751665338	0.465	0.493	9.32E-255	0	Eif5a
5.18E-259	0.323665691	0.337	0.157	1.01E-254	0	Mrtfa
6.89E-259	-0.441764082	0.041	0.141	1.34E-254	0	Atp13a2
9.06E-259	-0.434071675	0.095	0.218	1.77E-254	0	Rpia
1.23E-258	0.320154468	0.583	0.35	2.39E-254	0	Phf20l1
2.18E-258	-0.446420308	0.043	0.146	4.26E-254	0	Slc25a51
5.37E-257	-0.462794288	0.165	0.282	1.05E-252	0	Caprin1
5.63E-257	0.301366564	0.196	0.058	1.10E-252	0	Bmpr1a
8.24E-256	0.332373138	0.315	0.161	1.61E-251	0	Ranbp9
2.40E-255	-0.343028396	0.071	0.192	4.68E-251	0	Mrpl4
2.58E-255	-1.140924203	0.517	0.505	5.04E-251	0	Fxyd5
2.90E-255	-0.296909048	0.022	0.112	5.67E-251	0	Mif4gd
6.46E-255	-0.263791195	0.036	0.139	1.26E-250	0	Htatsf1
6.86E-255	-0.280710309	0.04	0.15	1.34E-250	0	Mrps7
1.14E-254	-0.415777454	0.152	0.274	2.22E-250	0	Hprt
6.35E-254	-0.492700105	0.121	0.248	1.24E-249	0	Ubtf
1.07E-253	0.301662807	0.435	0.242	2.08E-249	0	Slc9a3r1
1.12E-253	-0.284534203	0.036	0.139	2.18E-249	0	Eif2a
4.59E-253	-0.262082378	0.019	0.116	8.95E-249	0	Sdhaf4
1.77E-252	-0.621836538	0.251	0.374	3.46E-248	0	Timm13
1.18E-251	0.305812854	0.265	0.125	2.30E-247	0	Ugdh
1.58E-251	-0.330421547	0.057	0.177	3.08E-247	0	Mrpl21
3.25E-251	0.332833104	0.469	0.248	6.34E-247	0	Lrrfip1
5.24E-251	-0.330415834	0.045	0.148	1.02E-246	0	Akap8
1.94E-250	-0.765893113	0.306	0.404	3.79E-246	0	Cycs
5.42E-250	-0.267767431	0.027	0.126	1.06E-245	0	Cep192
7.66E-250	-0.372107334	0.027	0.111	1.50E-245	0	Slc43a2
1.53E-249	0.30732236	0.202	0.112	2.99E-245	0	Trim37
3.67E-249	0.254184753	0.452	0.248	7.16E-245	0	Samsn1
1.08E-248	-0.343600542	0.084	0.2	2.11E-244	0	Idh3g
5.95E-248	0.276523181	0.179	0.049	1.16E-243	0	Gpr27
1.05E-247	0.401627148	0.465	0.259	2.05E-243	0	Cited2
3.83E-247	-0.608136849	0.272	0.388	7.48E-243	0	Sf3b5
4.22E-247	-0.875143093	0.749	0.719	8.24E-243	0	Uqcrh
8.40E-247	0.251300379	0.214	0.064	1.64E-242	0	9830107B12Rik
7.86E-246	0.303436331	0.642	0.38	1.53E-241	0	Rnf130
2.38E-244	0.264586638	0.252	0.109	4.65E-240	0	Itpripl2
1.08E-243	-0.462154196	0.161	0.279	2.10E-239	0	Eif4b
1.92E-243	-0.352632165	0.082	0.192	3.75E-239	0	Khsrp
3.65E-243	0.294515677	0.307	0.139	7.11E-239	0	Rab44
4.86E-243	-0.715407919	0.286	0.342	9.48E-239	0	Napsa
5.31E-243	-0.656449866	0.412	0.476	1.04E-238	0	Atp5d
1.96E-242	0.271748761	0.396	0.231	3.83E-238	0	9530068E07Rik
3.25E-242	-0.288889793	0.979	0.688	6.35E-238	0	Hmgb2
3.98E-242	0.299862994	0.311	0.13	7.78E-238	0	Cln3
1.47E-241	0.300932855	0.38	0.199	2.86E-237	0	Ugp2
3.19E-241	0.26227415	0.186	0.076	6.23E-237	0	Tmem8
4.29E-241	-0.381808486	0.091	0.217	8.38E-237	0	Mrpl17
6.49E-241	-0.470081287	0.147	0.272	1.27E-236	0	Phf5a
7.48E-241	-0.434908489	0.146	0.272	1.46E-236	0	Vdac3
1.20E-240	0.291362939	0.28	0.116	2.33E-236	0	Inpp4a
1.33E-240	-0.463346482	0.123	0.223	2.60E-236	0	Nrros
2.18E-240	-0.401759348	0.117	0.232	4.25E-236	0	Prpf4b
9.57E-240	-0.262280651	0.032	0.134	1.87E-235	0	Snrnp25
1.17E-239	-0.479551448	0.048	0.145	2.28E-235	0	Fabp5
2.10E-239	0.335517339	0.323	0.171	4.10E-235	0	Myo5a
8.49E-239	-0.483761472	0.13	0.266	1.66E-234	0	Chchd1
8.56E-239	-0.607916661	0.238	0.343	1.67E-234	0	Top2b
1.26E-238	0.302348483	0.379	0.177	2.47E-234	0	Gmip
1.76E-238	-0.456803339	0.053	0.143	3.44E-234	0	Apobec1
2.29E-238	0.311071326	0.55	0.308	4.47E-234	0	Nin
4.18E-238	0.361740934	0.352	0.179	8.16E-234	0	Fam241a
6.91E-238	-3.551949227	0.064	0.144	1.35E-233	0	Iglv1
2.79E-237	-0.281508763	0.028	0.123	5.44E-233	0	Mphosph8
5.57E-237	0.280666182	0.215	0.096	1.09E-232	0	Ints12
7.04E-237	-0.304800639	0.048	0.162	1.37E-232	0	Mis18a
7.50E-237	-0.370844523	0.074	0.204	1.46E-232	0	Slirp
8.98E-236	0.279149856	0.303	0.102	1.75E-231	0	Fpr1
1.48E-235	-0.255026243	0.02	0.109	2.88E-231	0	1700017B05Rik
2.18E-235	-0.425562235	0.119	0.233	4.26E-231	0	Gltp
3.16E-235	-0.266535033	0.027	0.125	6.17E-231	0	Znrd2
3.17E-235	-0.337522403	0.056	0.162	6.20E-231	0	Sfxn1
5.30E-235	-0.399524446	0.15	0.267	1.03E-230	0	Cct7
1.16E-233	-0.484113989	0.175	0.296	2.26E-229	0	Arf6
2.25E-233	0.277272188	0.202	0.089	4.40E-229	0	Abcc5
8.01E-233	-0.363984777	0.075	0.188	1.56E-228	0	St13
9.82E-233	-0.449562721	0.064	0.163	1.92E-228	0	Urod
1.38E-231	-0.462744383	0.089	0.181	2.69E-227	0	Rasa3
1.41E-231	-0.312697851	0.041	0.136	2.75E-227	0	Rassf1
7.30E-231	-0.986626318	0.993	0.92	1.42E-226	0	Rps27a
1.16E-230	-0.443388431	0.19	0.288	2.27E-226	0	Smc1a
1.32E-230	-0.329903999	0.081	0.194	2.58E-226	0	Idh3b
2.51E-230	-0.385229597	0.088	0.208	4.89E-226	0	Commd4
2.72E-230	-0.477606402	0.152	0.262	5.31E-226	0	Zfp106
1.25E-228	-0.352189327	0.041	0.147	2.43E-224	0	1500011B03Rik
2.51E-228	-0.441590601	0.101	0.22	4.90E-224	0	Cpsf6
3.19E-228	-0.282670424	0.051	0.161	6.22E-224	0	Timm17a
4.78E-228	-0.692227243	0.533	0.516	9.32E-224	0	Ybx1
5.03E-228	-0.268968486	0.041	0.149	9.81E-224	0	Magohb
7.19E-228	-1.471132121	0.696	0.635	1.40E-223	0	Psap
7.54E-228	0.263423206	0.201	0.084	1.47E-223	0	Dram1
1.66E-227	0.281373633	0.368	0.177	3.23E-223	0	Acap1
2.15E-227	0.258353222	0.166	0.059	4.19E-223	0	2610507I01Rik
2.40E-227	-0.403870191	0.134	0.255	4.67E-223	0	Timm23
3.81E-227	0.314812248	0.357	0.206	7.44E-223	0	Agps
8.86E-227	-0.292354333	0.034	0.119	1.73E-222	0	Hist1h4h
1.52E-226	-0.430820636	0.077	0.176	2.96E-222	0	5031439G07Rik
5.54E-226	-0.250363951	0.028	0.117	1.08E-221	0	Pdcd2
1.51E-225	0.261264873	0.323	0.152	2.95E-221	0	S1pr4
1.58E-225	-0.563310213	0.275	0.364	3.09E-221	0	Canx
2.55E-225	0.264990954	0.425	0.238	4.98E-221	0	Reep3
2.70E-225	0.277618228	0.166	0.044	5.27E-221	0	Ccno
3.78E-225	-0.392964995	0.067	0.165	7.38E-221	0	Eml4
4.46E-225	-0.505382057	0.208	0.324	8.70E-221	0	Mrpl18
4.84E-225	-0.401440833	0.137	0.257	9.45E-221	0	Sec11a
9.29E-225	-0.305020903	0.049	0.151	1.81E-220	0	Gtpbp4
2.00E-224	-0.28016824	0.03	0.12	3.91E-220	0	Scarb2
2.12E-224	0.260394108	0.542	0.315	4.13E-220	0	Ogfrl1
1.03E-223	0.284306551	0.315	0.162	2.00E-219	0	Nck1
1.26E-223	0.260086497	0.458	0.257	2.46E-219	0	Chp1
4.78E-223	0.263170552	0.176	0.072	9.32E-219	0	Mpp7
1.13E-222	0.310872266	0.306	0.159	2.21E-218	0	Tmx4
1.79E-222	-0.39396477	0.124	0.231	3.50E-218	0	Nucb1
1.95E-222	-0.456287109	0.159	0.268	3.80E-218	0	Bub3
2.25E-222	0.259630297	0.381	0.212	4.39E-218	0	Cflar
2.87E-222	0.270978054	0.404	0.22	5.61E-218	0	Arid3a
3.14E-222	0.296336699	0.252	0.124	6.13E-218	0	Vps26b
5.61E-222	0.292093224	0.33	0.152	1.09E-217	0	Rlf
4.07E-221	-0.328754523	0.082	0.206	7.94E-217	0	Mrps12
6.98E-221	-0.312634954	0.072	0.182	1.36E-216	0	Rad23b
1.39E-220	-0.341330439	0.079	0.195	2.72E-216	0	Sumo3
3.28E-220	-0.802091796	0.9	0.822	6.40E-216	0	H2-D1
6.72E-220	-0.304560415	0.062	0.175	1.31E-215	0	Prkcsh
7.11E-220	-0.369861043	0.068	0.181	1.39E-215	0	Znrd1
2.57E-219	-0.429588812	0.13	0.251	5.01E-215	0	Pfdn2
1.94E-218	-0.63486516	0.169	0.268	3.79E-214	0	Tpm4
3.09E-218	-0.313609352	0.029	0.109	6.03E-214	0	Rnf123
5.55E-218	-0.252887507	0.04	0.135	1.08E-213	0	Tufm
1.55E-217	-0.513122095	0.216	0.328	3.03E-213	0	Pbrm1
2.73E-217	0.262470004	0.261	0.118	5.33E-213	0	Ralb
4.85E-217	-0.408985272	0.082	0.189	9.46E-213	0	Bloc1s2
1.14E-216	-0.513985222	0.093	0.192	2.22E-212	0	Slc3a2
6.64E-216	-0.726492795	0.273	0.354	1.30E-211	0	Tmem14c
8.15E-216	0.267184184	0.189	0.078	1.59E-211	0	Ptgs1
3.99E-215	0.262251935	0.387	0.187	7.79E-211	0	Cfp
8.30E-215	-0.26071237	0.054	0.152	1.62E-210	0	Gmps
9.89E-215	-0.46506473	0.27	0.35	1.93E-210	0	Srrm1
1.22E-214	-0.511099353	0.047	0.125	2.38E-210	0	Igfbp4
7.97E-214	-0.485660805	0.22	0.333	1.55E-209	0	Mrpl30
2.00E-213	-0.740843097	0.425	0.466	3.91E-209	0	Psma7
2.02E-213	-0.439409257	0.139	0.256	3.94E-209	0	Eif5b
2.45E-213	-0.290321182	0.086	0.192	4.78E-209	0	Ndufv1
3.73E-213	-0.657620699	0.487	0.516	7.28E-209	0	Eif3k
8.05E-213	-0.259969599	0.041	0.141	1.57E-208	0	Chchd3
1.71E-212	-0.362131126	0.061	0.181	3.33E-208	0	Chchd7
2.07E-212	-0.402077501	0.129	0.249	4.04E-208	0	Aimp1
1.82E-211	-0.348990549	0.092	0.201	3.56E-207	0	Srsf4
3.32E-211	-0.466306883	0.195	0.313	6.48E-207	0	Anapc11
7.17E-211	-0.414227447	0.179	0.274	1.40E-206	0	Baz1b
2.69E-210	0.266439314	0.257	0.106	5.25E-206	0	Zfp516
1.20E-209	-0.375184224	0.092	0.211	2.34E-205	0	Fmc1
1.29E-209	-0.27141802	0.033	0.127	2.52E-205	0	Hars
2.06E-209	-0.292054331	0.078	0.177	4.02E-205	0	Bcl7c
6.50E-209	-0.312126765	0.053	0.149	1.27E-204	0	Uhrf2
1.13E-208	-0.420738905	0.161	0.267	2.21E-204	0	Dhx15
2.22E-208	0.26069557	0.458	0.244	4.34E-204	0	Csf2ra
4.85E-208	-0.425436328	0.09	0.203	9.47E-204	0	Fam174a
5.08E-208	-0.372008067	0.171	0.268	9.91E-204	0	Zfp91
5.12E-208	0.285973465	0.251	0.107	9.99E-204	0	Lmtk2
8.85E-208	-0.265016468	0.053	0.152	1.73E-203	0	Snrpa
1.31E-207	-0.587284527	0.33	0.419	2.55E-203	0	Polr1d
2.12E-207	0.256539952	0.407	0.213	4.14E-203	0	Arhgap4
2.80E-207	-0.406784597	0.053	0.137	5.46E-203	0	Myo1c
2.09E-206	-0.493934208	0.052	0.133	4.08E-202	0	Mtss1
9.50E-206	-0.267733863	0.037	0.125	1.85E-201	0	Otud4
1.68E-205	-0.55434175	0.358	0.433	3.28E-201	0	Hnrnpl
2.21E-205	-0.478718051	0.23	0.332	4.31E-201	0	Sf1
3.22E-205	-0.31033085	0.082	0.189	6.28E-201	0	Xpo1
7.80E-205	-0.488111956	0.303	0.381	1.52E-200	0	Eif3c
9.80E-205	0.284359355	0.312	0.157	1.91E-200	0	Alas1
1.32E-204	-0.379152091	0.094	0.204	2.57E-200	0	Dnajc15
3.10E-204	-0.253531527	0.057	0.154	6.05E-200	0	Clns1a
7.11E-203	-0.364836089	0.323	0.353	1.39E-198	0	Taf10
1.26E-202	0.255869821	0.24	0.132	2.45E-198	0	Rpe
2.02E-202	-0.542926616	0.28	0.363	3.94E-198	0	Spcs2
3.26E-202	-0.295483647	0.063	0.176	6.35E-198	0	Lage3
5.74E-202	-0.288053359	0.073	0.177	1.12E-197	0	Ola1
7.62E-202	-0.516442862	0.277	0.372	1.49E-197	0	Uqcrfs1
8.20E-202	0.258141259	0.647	0.416	1.60E-197	0	Fam107b
1.07E-201	-0.262666518	0.044	0.143	2.09E-197	0	Zwint
1.43E-201	0.267674093	0.321	0.146	2.79E-197	0	Fgd4
1.52E-201	-0.424510887	0.135	0.25	2.96E-197	0	Rtf1
3.85E-201	-0.350213969	0.109	0.214	7.52E-197	0	Snw1
1.39E-200	-0.39358615	0.193	0.291	2.71E-196	0	Uqcrc1
4.96E-200	-0.495340383	0.233	0.314	9.67E-196	0	Laptm4a
5.62E-200	-0.36508005	0.08	0.178	1.10E-195	0	Pura
6.73E-200	-0.349480498	0.099	0.209	1.31E-195	0	Ptpa
1.06E-197	-0.253464326	0.046	0.146	2.07E-193	0	Emc8
1.12E-197	-0.452958978	0.095	0.195	2.19E-193	0	Sec63
5.67E-197	-0.346457113	0.207	0.294	1.11E-192	0	Srsf9
1.62E-196	0.268683193	0.35	0.184	3.17E-192	0	Atp2c1
1.67E-196	-0.602264565	0.432	0.459	3.26E-192	0	H2-T23
2.16E-196	0.274511842	0.351	0.191	4.22E-192	0	Parvg
2.70E-196	-0.327158117	0.073	0.164	5.27E-192	0	Gabpb2
2.98E-196	-0.279995338	0.05	0.141	5.82E-192	0	Eif1a
3.12E-196	-0.5140273	0.213	0.336	6.09E-192	0	Pdcd5
3.53E-195	0.255877342	0.322	0.2	6.89E-191	0	Anxa7
4.52E-195	-0.360470571	0.079	0.174	8.82E-191	0	Ubn2
5.32E-195	-0.322796061	0.092	0.197	1.04E-190	0	Fcf1
9.83E-195	0.251103229	0.279	0.134	1.92E-190	0	Milr1
1.00E-194	-0.25091943	0.074	0.176	1.96E-190	0	Kdelr2
1.50E-194	-0.404239491	0.044	0.108	2.93E-190	0	Tgfbr2
8.10E-194	-0.309761065	0.092	0.197	1.58E-189	0	Morf4l2
9.59E-194	-0.321021522	0.082	0.188	1.87E-189	0	Nsmce1
1.01E-193	-0.296654624	0.064	0.16	1.97E-189	0	Luc7l
1.38E-193	-0.385806343	0.262	0.33	2.69E-189	0	Pabpn1
5.63E-193	-0.306485069	0.065	0.166	1.10E-188	0	Kxd1
1.07E-192	-0.271196919	0.055	0.137	2.10E-188	0	Usp24
1.50E-192	-0.398593631	0.145	0.25	2.94E-188	0	Pdap1
2.25E-191	0.291131141	0.312	0.169	4.40E-187	0	Pdzd8
4.31E-191	-0.25297462	0.042	0.128	8.42E-187	0	Cenpb
5.75E-191	-0.390188317	0.185	0.279	1.12E-186	0	Ociad1
9.38E-191	-0.439602849	0.128	0.22	1.83E-186	0	Nfatc3
1.20E-190	-0.363301895	0.05	0.13	2.34E-186	0	Cdk6
5.61E-190	-0.25225064	0.051	0.148	1.10E-185	0	Ccnh
4.56E-189	-0.329190949	0.072	0.171	8.90E-185	0	5-Mar
9.44E-189	-0.347434006	0.069	0.167	1.84E-184	0	Slc50a1
9.97E-189	-0.906175952	0.106	0.172	1.95E-184	0	Slc25a37
1.21E-188	-0.527603135	0.207	0.325	2.37E-184	0	Mrps33
2.36E-188	-0.826977184	0.414	0.443	4.60E-184	0	Selplg
4.07E-188	-0.435169089	0.12	0.228	7.94E-184	0	Slc25a39
6.16E-188	0.268628079	0.402	0.234	1.20E-183	0	Nfe2l2
1.09E-187	-0.436370103	0.077	0.169	2.13E-183	0	Isca1
2.01E-187	-0.354159771	0.094	0.2	3.93E-183	0	Eif2s3x
2.04E-187	-0.349526046	0.115	0.227	3.97E-183	0	Pfdn6
4.33E-187	-0.518768134	0.082	0.171	8.45E-183	0	Clcn3
5.40E-187	-0.480109785	0.232	0.328	1.05E-182	0	Ubald2
2.31E-186	0.252874146	0.239	0.124	4.50E-182	0	Micu1
4.11E-186	-0.788576912	0.041	0.112	8.02E-182	0	Xpo7
4.34E-186	-0.407050168	0.151	0.261	8.46E-182	0	Sdha
5.18E-186	-0.385513421	0.122	0.238	1.01E-181	0	Ssbp1
6.46E-186	-0.444553276	0.18	0.274	1.26E-181	0	Dnajc3
6.48E-186	-0.535490079	0.345	0.402	1.26E-181	0	Srsf2
7.92E-186	-0.286262074	0.056	0.153	1.55E-181	0	Tgs1
1.00E-185	-0.337632414	0.104	0.217	1.96E-181	0	Commd3
1.06E-185	-0.602217325	0.673	0.651	2.08E-181	0	Rbm39
1.48E-185	-0.308484073	0.1	0.201	2.88E-181	0	Eif3d
2.06E-185	-0.35854972	0.056	0.134	4.03E-181	0	Dmxl1
3.51E-185	-0.518647084	0.18	0.279	6.86E-181	0	Siva1
7.54E-185	-0.260840729	0.039	0.126	1.47E-180	0	Snrnp48
1.05E-184	-0.293331111	0.1	0.205	2.04E-180	0	Etfa
1.48E-184	-0.400625604	0.106	0.22	2.88E-180	0	Snrpb2
1.90E-184	-0.296184489	0.078	0.179	3.71E-180	0	Sars
2.74E-184	0.279440063	0.283	0.135	5.35E-180	0	Parp4
3.79E-184	-0.432381122	0.12	0.177	7.39E-180	0	Hist1h4d
9.82E-183	-0.552593435	0.209	0.307	1.92E-178	0	Csk
1.01E-182	-0.444581748	0.13	0.213	1.98E-178	0	B4galnt1
1.41E-182	-0.491134532	0.258	0.355	2.75E-178	0	Cuta
2.05E-182	-0.292432915	0.08	0.187	4.00E-178	0	Cnpy2
2.65E-182	-0.300857763	0.086	0.183	5.18E-178	0	Stag1
2.28E-181	-0.386635219	0.183	0.281	4.46E-177	0	Lman2
2.31E-181	-0.565780232	0.388	0.428	4.52E-177	0	Ppib
2.60E-181	-0.754680626	0.469	0.505	5.08E-177	0	Uqcr11
3.06E-181	-0.413166774	0.16	0.269	5.97E-177	0	U2surp
6.42E-181	-0.930986926	0.997	0.942	1.25E-176	0	Malat1
1.59E-180	-0.314648114	0.068	0.165	3.11E-176	0	Dcun1d1
5.94E-180	0.257139358	0.461	0.282	1.16E-175	0	Ankrd12
1.18E-179	-0.341708861	0.111	0.207	2.31E-175	0	Ep400
1.66E-179	-0.561263403	0.527	0.54	3.24E-175	0	Morf4l1
7.51E-179	-0.382225606	0.132	0.229	1.47E-174	0	Arl6ip5
1.29E-178	-0.376037966	0.184	0.286	2.52E-174	0	Psmc3
1.42E-178	-0.484471192	0.067	0.138	2.77E-174	0	Mylip
1.28E-177	0.296381412	0.431	0.269	2.51E-173	0	Kmt5a
1.98E-177	-0.427298473	0.129	0.221	3.86E-173	0	Ikbkb
2.28E-177	-0.451490607	0.208	0.304	4.46E-173	0	Hnrnpc
1.52E-176	-0.304272287	0.072	0.171	2.97E-172	0	Sf3a2
4.86E-176	-0.519141528	0.063	0.128	9.48E-172	0	Siglecg
2.19E-175	-0.469727904	0.231	0.307	4.27E-171	0	Rad21
3.73E-175	-0.426680898	0.05	0.121	7.29E-171	0	Ranbp10
4.26E-175	-0.70112355	0.183	0.257	8.31E-171	0	Cyp4f18
1.32E-174	-0.5376752	0.108	0.175	2.57E-170	0	Myadm
1.97E-174	-0.339620174	0.109	0.212	3.85E-170	0	Wbp11
1.03E-173	-0.391072169	0.109	0.203	2.01E-169	0	Spcs3
1.38E-173	-0.507999486	0.252	0.34	2.69E-169	0	Ciao2a
2.31E-173	0.259088813	0.357	0.218	4.50E-169	0	Tfdp1
2.71E-173	-0.343785118	0.107	0.207	5.30E-169	0	Ddb1
3.94E-173	-0.594025483	0.251	0.301	7.69E-169	0	Picalm
5.28E-173	-0.503545805	0.312	0.389	1.03E-168	0	Psma3
6.64E-173	-0.610716168	0.118	0.191	1.30E-168	0	Myb
1.69E-172	-0.394644718	0.115	0.228	3.31E-168	0	Mrpl36
2.60E-172	-0.295542612	0.075	0.162	5.08E-168	0	Srcap
2.66E-172	-0.303942277	0.107	0.215	5.19E-168	0	Mtch2
4.50E-172	-1.503114138	0.476	0.42	8.78E-168	0	Plac8
5.05E-172	-0.518547032	0.319	0.388	9.86E-168	0	Hnrnpm
5.07E-172	-0.511827723	0.175	0.255	9.89E-168	0	Atp2b1
1.63E-171	-0.339095971	0.082	0.177	3.19E-167	0	Nemf
3.70E-171	-0.281526027	0.089	0.191	7.21E-167	0	Samm50
4.81E-171	-0.306494256	0.109	0.212	9.38E-167	0	Ndufa10
5.22E-171	-0.400359126	0.227	0.308	1.02E-166	0	Hp1bp3
5.70E-171	-0.432155985	0.199	0.303	1.11E-166	0	Micos13
5.74E-171	-0.352657441	0.181	0.267	1.12E-166	0	Prpf8
5.85E-171	-0.269292476	0.09	0.187	1.14E-166	0	Stt3a
6.75E-171	-0.376386279	0.062	0.157	1.32E-166	0	Pttg1
2.24E-170	-0.304828335	0.074	0.175	4.37E-166	0	Plgrkt
7.05E-169	-0.354501171	0.11	0.225	1.38E-164	0	Polr2i
1.41E-168	-0.30206652	0.097	0.199	2.76E-164	0	Psmc5
5.11E-168	-0.72241623	0.476	0.483	9.98E-164	0	Arl6ip1
6.23E-168	-0.352159355	0.128	0.225	1.22E-163	0	Ccar1
9.69E-168	-0.355034129	0.12	0.224	1.89E-163	0	Chtop
5.59E-167	-0.31266617	0.074	0.158	1.09E-162	0	Ldb1
9.50E-167	-0.507038905	0.27	0.364	1.85E-162	0	Mrpl57
1.88E-166	-0.669075048	0.267	0.32	3.68E-162	0	Tpd52
1.93E-166	-0.308223337	0.087	0.19	3.76E-162	0	Pfdn1
2.26E-166	-0.32345104	0.109	0.217	4.41E-162	0	Arl6ip4
5.88E-166	-0.421372019	0.131	0.249	1.15E-161	0	Smim11
7.11E-166	-0.479867628	0.303	0.379	1.39E-161	0	Csnk1a1
1.99E-165	-0.461192409	0.181	0.292	3.88E-161	0	Mrpl34
2.99E-165	-0.384292773	0.167	0.254	5.84E-161	0	Nptn
7.52E-165	-0.323793219	0.073	0.158	1.47E-160	0	Tasor
9.39E-165	0.273217866	0.352	0.189	1.83E-160	0	Rhob
3.09E-164	-0.287589881	0.064	0.153	6.02E-160	0	Sbds
5.62E-164	-0.26583026	0.05	0.141	1.10E-159	0	Pop5
1.03E-163	-0.406704523	0.079	0.149	2.01E-159	0	Epsti1
8.36E-163	-0.299131322	0.061	0.145	1.63E-158	0	Efr3a
8.78E-163	-0.606750859	0.071	0.127	1.71E-158	0	Ctse
1.96E-162	-0.358202403	0.074	0.161	3.83E-158	0	H2-T22
2.00E-162	-0.44300371	0.195	0.307	3.90E-158	0	Rnf7
2.38E-162	-0.365846671	0.179	0.274	4.64E-158	0	Cyc1
2.51E-162	-0.27983201	0.038	0.104	4.90E-158	0	Fam3c
3.13E-162	-0.428759126	0.243	0.329	6.12E-158	0	Skp1a
6.37E-162	-0.299366327	0.072	0.16	1.24E-157	0	Ddi2
1.70E-161	-0.798734746	0.92	0.827	3.32E-157	0	B2m
7.18E-161	-0.368633713	0.13	0.233	1.40E-156	0	Zranb2
7.38E-161	-0.327825568	0.105	0.207	1.44E-156	0	Uba2
7.88E-161	-0.362360211	0.036	0.107	1.54E-156	0	Pigq
1.41E-160	-0.450485519	0.276	0.364	2.75E-156	0	Mrfap1
3.37E-160	-0.264431792	0.038	0.11	6.59E-156	0	C1galt1c1
5.38E-160	-0.304829394	0.045	0.129	1.05E-155	0	H1f0
1.84E-159	-0.372522455	0.165	0.255	3.59E-155	0	Prpf38b
3.52E-159	-0.32613952	0.055	0.138	6.86E-155	0	Arl5a
3.79E-159	-0.27587898	0.067	0.158	7.40E-155	0	2610507B11Rik
5.08E-159	-0.471877878	0.297	0.375	9.92E-155	0	Psmb4
8.73E-159	-0.303162306	0.108	0.209	1.70E-154	0	Strap
8.05E-158	-0.331664012	0.135	0.239	1.57E-153	0	Ufc1
9.04E-158	-0.399135826	0.143	0.226	1.76E-153	0	Adam10
1.94E-157	-0.3525776	0.099	0.184	3.79E-153	0	Dcaf8
2.67E-157	-0.433828505	0.127	0.216	5.20E-153	0	Ttc7
3.67E-157	-0.420800645	0.135	0.223	7.17E-153	0	Etnk1
8.49E-157	-0.252478404	0.07	0.164	1.66E-152	0	Hspa14
1.41E-156	-0.382547235	0.06	0.136	2.75E-152	0	Zbtb20
1.55E-156	-0.339590512	0.105	0.204	3.03E-152	0	Cnot6
1.71E-156	-0.662153009	0.347	0.376	3.34E-152	0	Txnip
2.06E-156	-0.373842439	0.086	0.164	4.02E-152	0	Elk4
2.52E-156	-0.284256279	0.035	0.101	4.93E-152	0	Naaa
5.82E-156	-0.530228619	0.362	0.408	1.14E-151	0	Atp5o
8.82E-156	-0.374305887	0.224	0.295	1.72E-151	0	Arglu1
1.55E-155	-0.512836487	0.23	0.27	3.03E-151	0	Hist1h1c
2.36E-155	-0.316350423	0.09	0.177	4.60E-151	0	Cic
3.58E-155	-0.319573099	0.137	0.23	6.99E-151	0	Nars
6.81E-155	-2.562367439	0.053	0.101	1.33E-150	0	Jchain
8.25E-155	-0.268125863	0.081	0.168	1.61E-150	0	Tpp2
2.84E-154	-0.288944433	0.095	0.191	5.53E-150	0	Sod2
7.64E-154	-0.359342798	0.11	0.202	1.49E-149	0	Acp1
7.93E-154	-0.488363581	0.381	0.424	1.55E-149	0	Pcbp1
2.53E-153	-0.347521442	0.2	0.277	4.93E-149	0	Thrap3
3.77E-153	-0.341053181	0.142	0.246	7.35E-149	0	Eif1ax
9.21E-152	-0.479339455	0.366	0.41	1.80E-147	0	Ywhae
7.12E-151	-0.484756362	0.264	0.309	1.39E-146	0	Macf1
1.17E-150	-0.285516382	0.129	0.219	2.29E-146	0	Hdlbp
2.78E-150	-0.515659393	0.811	0.721	5.43E-146	0	Ddx5
8.16E-149	-0.272111126	0.076	0.154	1.59E-144	0	Otulin
2.48E-148	-0.26417886	0.086	0.181	4.84E-144	0	Mrpl15
3.45E-148	-0.252302682	0.056	0.133	6.74E-144	0	Edem2
3.96E-148	-0.296592124	0.113	0.206	7.73E-144	0	Dazap1
1.00E-147	-0.53739109	0.4	0.447	1.96E-143	0	Eif5
1.04E-147	-0.456067511	0.187	0.287	2.03E-143	0	Tomm5
2.37E-147	-0.272770626	0.076	0.166	4.63E-143	0	Smarcb1
2.94E-147	-0.814181334	0.627	0.574	5.73E-143	0	Atp5g3
3.05E-147	-0.457957444	0.403	0.441	5.95E-143	0	Luc7l2
7.97E-147	-0.282697853	0.08	0.161	1.56E-142	0	Tbc1d15
4.64E-146	-0.358702767	0.15	0.252	9.06E-142	0	Zc3h15
8.19E-146	-0.416352133	0.264	0.343	1.60E-141	0	Psmb2
2.30E-145	-0.569158024	0.548	0.55	4.49E-141	0	Hnrnpk
2.48E-145	-0.344104987	0.147	0.247	4.85E-141	0	Cetn3
7.04E-145	-0.378309889	0.099	0.181	1.37E-140	0	Rere
4.17E-144	-0.456930893	0.092	0.151	8.14E-140	0	Pde4b
1.27E-143	-0.314075511	0.207	0.271	2.48E-139	0	Drap1
1.76E-143	-0.289269311	0.105	0.205	3.44E-139	0	Mrps17
5.02E-143	-0.456511882	0.339	0.395	9.80E-139	0	Rbm25
1.86E-142	-0.574914803	0.268	0.328	3.64E-138	0	Clec2d
2.28E-142	-0.299609196	0.05	0.124	4.45E-138	0	Csnk1g3
2.56E-142	-0.281436876	0.055	0.138	4.99E-138	0	Josd2
4.10E-142	-0.328763247	0.11	0.189	8.00E-138	0	Zmiz1
6.35E-142	-0.291547537	0.114	0.206	1.24E-137	0	1110004F10Rik
8.63E-141	-0.584451289	0.134	0.194	1.68E-136	0	Epb41
9.58E-141	-0.409907298	0.131	0.222	1.87E-136	0	Tap1
1.98E-140	-0.281018028	0.083	0.176	3.86E-136	0	Rbm7
2.02E-140	-0.386754874	0.178	0.266	3.94E-136	0	U2af2
2.86E-140	-0.324565191	0.158	0.241	5.59E-136	0	Sh3bgrl
4.09E-140	-0.266034298	0.045	0.122	7.98E-136	0	B9d2
6.39E-140	-0.252235594	0.059	0.145	1.25E-135	0	Ciao2b
1.06E-139	-0.359485533	0.118	0.203	2.07E-135	0	Cpsf2
1.97E-139	-0.405112611	0.129	0.204	3.85E-135	0	Sephs2
2.27E-139	-0.39798327	0.194	0.281	4.43E-135	0	Ubap2l
2.69E-138	-0.384610204	0.15	0.218	5.25E-134	0	Kmt2a
8.60E-138	-0.257454106	0.083	0.173	1.68E-133	0	Tial1
5.20E-136	-0.355031792	0.18	0.267	1.01E-131	0	Ghitm
1.27E-135	-0.320812897	0.121	0.208	2.48E-131	0	Smarce1
7.10E-135	-0.453653173	0.245	0.33	1.39E-130	0	Ndufb2
1.22E-134	-0.342543908	0.146	0.234	2.38E-130	0	Rfc2
1.91E-134	-0.392011454	0.251	0.331	3.73E-130	0	Tmem234
1.96E-134	-0.364268098	0.175	0.277	3.82E-130	0	Rwdd1
3.61E-134	-0.468926165	0.143	0.221	7.05E-130	0	Gclm
3.83E-134	-0.292698421	0.103	0.189	7.47E-130	0	Brd8
7.24E-134	-0.318272281	0.153	0.236	1.41E-129	0	Arf4
8.46E-134	-0.289301147	0.071	0.144	1.65E-129	0	Mga
2.87E-133	-0.350780761	0.21	0.283	5.60E-129	0	Eif4h
5.79E-133	-0.375647006	0.074	0.15	1.13E-128	0	Ninj1
9.02E-133	-0.368318145	0.214	0.257	1.76E-128	0	Kpna4
1.30E-132	-0.404651642	0.209	0.295	2.53E-128	0	Ostc
3.34E-132	-0.286207696	0.074	0.16	6.51E-128	0	Ube2e1
3.34E-132	-0.258892473	0.06	0.131	6.52E-128	0	Ahctf1
3.55E-132	-1.16515939	0.738	0.628	6.93E-128	0	Cst3
6.15E-132	-0.305751663	0.148	0.243	1.20E-127	0	Rheb
2.35E-131	-0.41540949	0.231	0.284	4.59E-127	0	Pnp
8.19E-131	-0.382817139	0.114	0.179	1.60E-126	0	Hif1a
2.63E-130	-0.555444632	0.462	0.478	5.12E-126	0	Psme1
3.96E-130	-0.409958126	0.223	0.306	7.73E-126	0	Zfp207
5.28E-130	-0.250873062	0.101	0.19	1.03E-125	0	Uchl5
5.97E-130	-0.367157097	0.131	0.225	1.16E-125	0	Mettl23
6.48E-130	-0.38766897	0.148	0.236	1.26E-125	0	Selenos
7.10E-130	-0.466082559	0.124	0.187	1.39E-125	0	Ptms
7.27E-130	-0.309985255	0.082	0.152	1.42E-125	0	Arid1b
1.10E-129	-0.300855066	0.046	0.1	2.14E-125	0	Lair1
2.14E-129	-0.330882649	0.099	0.181	4.18E-125	0	Pum1
2.21E-129	-0.26727645	0.104	0.197	4.31E-125	0	Psmc1
6.85E-129	-0.251133512	0.076	0.158	1.34E-124	0	Pank2
2.07E-128	-0.418142702	0.922	0.693	4.05E-124	0	H2afz
2.71E-128	-0.399420093	0.267	0.335	5.30E-124	0	Bzw1
2.77E-128	-0.374878462	0.292	0.335	5.41E-124	0	Ankrd11
7.88E-128	-0.388004969	0.109	0.164	1.54E-123	0	Jun
1.59E-127	-0.642158101	0.589	0.553	3.11E-123	0	Mcl1
2.82E-127	-0.50481408	0.412	0.451	5.50E-123	0	Ndufb10
2.69E-126	-0.319723942	0.064	0.136	5.25E-122	0	Gse1
4.64E-126	-0.37775157	0.253	0.32	9.06E-122	0	Khdrbs1
7.62E-126	-0.450946612	0.306	0.375	1.49E-121	0	Tcea1
8.24E-126	-0.326068956	0.178	0.27	1.61E-121	0	Mrpl51
8.56E-126	-0.392238331	0.277	0.341	1.67E-121	0	Raly
2.42E-125	-0.518658795	0.299	0.37	4.73E-121	0	Tmem256
1.71E-124	-0.357053531	0.117	0.193	3.34E-120	0	Cnot6l
1.06E-123	-0.573099097	0.467	0.505	2.06E-119	0	Pcbp2
1.63E-123	-0.268902192	0.104	0.188	3.17E-119	0	Stt3b
3.08E-123	-0.376867885	0.212	0.29	6.01E-119	0	Sdf4
5.55E-123	-0.321614416	0.125	0.2	1.08E-118	0	Rbbp6
7.72E-123	-0.407600729	0.324	0.354	1.51E-118	0	Pdia3
1.39E-122	-0.311844067	0.207	0.277	2.71E-118	0	Hspa4
2.24E-122	-0.297062797	0.127	0.227	4.36E-118	0	Tmco1
2.28E-122	-0.309502512	0.122	0.2	4.44E-118	0	Psme3
4.17E-122	-0.308431161	0.131	0.221	8.13E-118	0	Psmd11
3.23E-121	-0.25098747	0.076	0.153	6.30E-117	0	Rnf220
3.45E-121	-0.396367917	0.248	0.316	6.74E-117	0	Brd2
9.70E-121	-0.669189666	0.655	0.608	1.89E-116	0	Sub1
1.23E-120	-0.303767935	0.095	0.176	2.40E-116	0	Hnrnph3
2.01E-120	-0.384606167	0.145	0.214	3.91E-116	0	Tmem123
2.01E-120	-0.254418669	0.05	0.111	3.92E-116	0	St3gal1
2.22E-120	-0.421913482	0.116	0.178	4.34E-116	0	Trim30a
2.34E-120	-0.26158684	0.045	0.107	4.56E-116	0	Hdac5
7.40E-120	-0.292908651	0.084	0.158	1.44E-115	0	Spint2
1.12E-119	-0.340566533	0.16	0.261	2.18E-115	0	Rex1bd
1.15E-119	-0.358690984	0.256	0.323	2.24E-115	0	Prpf40a
3.33E-119	-0.307670988	0.126	0.211	6.50E-115	0	Napa
9.40E-119	-0.257118213	0.073	0.153	1.83E-114	0	Man1a2
1.70E-118	-0.272211082	0.101	0.183	3.33E-114	0	Hcfc1
2.61E-118	-0.280955167	0.149	0.228	5.09E-114	0	Srrt
5.42E-118	-0.270030547	0.079	0.157	1.06E-113	0	Gtf3c2
6.46E-118	-0.76235812	0.624	0.595	1.26E-113	0	Atp5mpl
9.99E-118	-0.312922161	0.081	0.128	1.95E-113	0	Hopx
1.30E-117	-0.269904917	0.091	0.165	2.55E-113	0	Asxl2
3.27E-117	-0.295458259	0.069	0.134	6.39E-113	0	Pip5k1c
3.93E-117	-0.677238199	0.596	0.577	7.66E-113	0	Serp1
5.31E-117	-0.401042275	0.235	0.295	1.04E-112	0	Bptf
1.36E-116	-0.297741534	0.163	0.235	2.66E-112	0	Srpr
3.99E-116	-0.495084354	0.212	0.258	7.78E-112	0	Klhl24
2.04E-115	-0.318882054	0.232	0.3	3.99E-111	0	Ndufv2
2.38E-115	-0.292690987	0.137	0.22	4.64E-111	0	Sec61a1
1.17E-114	-0.329267857	0.127	0.173	2.28E-110	0	Malt1
1.58E-114	-0.256461378	0.055	0.119	3.08E-110	0	N4bp2
1.70E-114	-0.387106555	0.322	0.372	3.32E-110	0	Ube2i
2.84E-114	-0.252035576	0.077	0.149	5.55E-110	0	Upf1
7.66E-114	-0.27783719	0.068	0.142	1.49E-109	0	Fzr1
8.36E-114	-0.280421151	0.155	0.224	1.63E-109	0	Abhd17a
1.43E-113	-0.480791512	0.365	0.38	2.80E-109	0	Hspa5
8.44E-113	-0.334840795	0.213	0.285	1.65E-108	0	Dnaja2
2.19E-112	-0.304754453	0.072	0.118	4.27E-108	0	Gns
4.44E-112	-0.328079557	0.141	0.214	8.66E-108	0	Gls
5.06E-112	-0.413573452	0.287	0.357	9.87E-108	0	Ndufs7
1.31E-110	-0.32003596	0.163	0.253	2.57E-106	0	Ube2n
1.66E-110	-0.517781325	0.358	0.41	3.24E-106	0	Micos10
1.73E-110	-0.414173489	0.28	0.343	3.37E-106	0	Esd
3.26E-110	-0.31315317	0.156	0.246	6.36E-106	0	Stub1
4.65E-110	-0.274592791	0.107	0.179	9.07E-106	0	Fnbp4
5.03E-110	-0.643016743	0.343	0.314	9.81E-106	0	Hist1h1e
7.75E-110	-0.362526125	0.137	0.235	1.51E-105	0	Ndufaf8
9.99E-110	-0.335160683	0.128	0.193	1.95E-105	0	Cmas
1.38E-109	-0.258607371	0.076	0.148	2.70E-105	0	Dguok
1.43E-109	-0.289909613	0.149	0.217	2.80E-105	0	Ankrd17
4.96E-109	-0.277837984	0.171	0.243	9.68E-105	0	Cdv3
6.20E-109	-0.480627299	0.321	0.379	1.21E-104	0	Snrpd3
7.07E-109	-0.45231147	0.28	0.328	1.38E-104	0	Etfb
2.67E-108	-0.271340359	0.096	0.169	5.22E-104	0	Nxf1
3.41E-108	-0.358464703	0.155	0.229	6.65E-104	0	Pkn2
7.44E-108	-0.311617867	0.164	0.248	1.45E-103	0	Txn2
1.31E-107	-0.250790321	0.109	0.19	2.56E-103	0	Pdhb
2.82E-107	-0.341938344	0.147	0.239	5.51E-103	0	Pin4
5.24E-107	-0.339518904	0.161	0.226	1.02E-102	0	Mknk2
6.22E-107	-0.444998925	0.152	0.207	1.21E-102	0	C1galt1
9.35E-107	-0.34056428	0.242	0.308	1.83E-102	0	Psmd8
1.04E-106	-0.284381597	0.152	0.23	2.03E-102	0	Ahsa1
4.00E-106	-0.264848258	0.118	0.201	7.80E-102	0	Tmem128
5.56E-106	-0.273648523	0.122	0.197	1.08E-101	0	Ppp4r3a
9.54E-106	-0.310450707	0.157	0.23	1.86E-101	0	Safb
1.31E-105	-0.355913223	0.105	0.184	2.55E-101	0	Tia1
2.14E-105	-0.250936452	0.053	0.108	4.18E-101	0	Hectd4
2.89E-105	-0.301722534	0.186	0.262	5.65E-101	0	Aup1
4.01E-105	-0.303652442	0.109	0.191	7.83E-101	0	Mvb12a
4.95E-105	-0.328352889	0.228	0.286	9.66E-101	0	Qk
7.22E-105	-0.422546478	0.33	0.382	1.41E-100	0	Psmb5
9.88E-105	-0.34134359	0.232	0.305	1.93E-100	0	Rbm8a
1.67E-104	-0.29421496	0.074	0.142	3.25E-100	0	Ddx54
2.64E-104	-0.383499613	0.299	0.359	5.15E-100	0	Psmb6
2.84E-104	-0.265981064	0.098	0.185	5.55E-100	0	Pigt
6.60E-104	-0.367156457	0.268	0.327	1.29E-99	0	Prrc2a
1.96E-103	-0.278649178	0.137	0.206	3.82E-99	0	Fip1l1
8.33E-103	-0.554514722	0.569	0.533	1.63E-98	0	Clta
4.67E-102	-0.267669983	0.118	0.198	9.12E-98	0	Anapc16
6.40E-102	-0.352995395	0.155	0.234	1.25E-97	0	Celf1
2.38E-101	-0.405512626	0.089	0.151	4.64E-97	0	Glcci1
2.42E-101	-0.350567526	0.182	0.25	4.73E-97	0	Safb2
2.46E-101	-0.268267986	0.115	0.195	4.80E-97	0	Trappc5
9.54E-101	-0.256259295	0.128	0.212	1.86E-96	0	Grpel1
2.53E-100	-0.262179921	0.136	0.224	4.94E-96	0	Emc7
3.75E-100	-0.282291794	0.107	0.187	7.32E-96	0	Ccdc59
4.88E-100	-0.307529734	0.173	0.254	9.52E-96	0	Ndufs2
6.26E-100	-0.295068956	0.109	0.187	1.22E-95	0	Rbck1
7.44E-100	-0.250475839	0.083	0.15	1.45E-95	0	Nek7
1.20E-99	-0.26903202	0.146	0.222	2.35E-95	0	Rdx
1.84E-99	-0.335087347	0.281	0.329	3.59E-95	0	Hnrnpul1
4.72E-99	-0.277639301	0.172	0.248	9.20E-95	0	Polr2j
7.47E-99	-0.368212726	0.142	0.201	1.46E-94	0	Pold4
2.35E-98	-0.370120574	0.192	0.252	4.58E-94	0	Lmo2
4.01E-98	-0.276278991	0.14	0.219	7.83E-94	0	Pcnp
1.35E-97	-0.315804103	0.138	0.222	2.63E-93	0	Denr
1.84E-97	-0.396652255	0.193	0.24	3.58E-93	0	Tuba1c
2.52E-97	-0.348323241	0.262	0.302	4.92E-93	0	P4hb
3.62E-97	-0.252970401	0.172	0.247	7.06E-93	0	Ssr1
4.32E-97	-0.506962652	0.557	0.543	8.44E-93	0	Eif4g2
1.14E-96	-0.312123633	0.289	0.332	2.22E-92	0	Acin1
1.62E-96	-0.272840052	0.097	0.156	3.16E-92	0	Tent5a
2.16E-96	-0.384327298	0.292	0.344	4.22E-92	0	U2af1
3.25E-96	-0.262275835	0.126	0.208	6.34E-92	0	Adrm1
4.77E-96	-0.298335714	0.125	0.197	9.30E-92	0	N4bp2l2
2.02E-95	-0.318905898	0.081	0.141	3.94E-91	0	Syvn1
3.57E-95	-0.302511848	0.206	0.282	6.97E-91	0	Ppig
5.63E-95	-0.502672845	0.279	0.323	1.10E-90	0	Ogt
8.18E-95	-0.330470459	0.158	0.214	1.60E-90	0	Runx1
2.57E-94	-0.262012944	0.111	0.194	5.01E-90	0	0610012G03Rik
4.32E-94	-0.325673576	0.228	0.296	8.44E-90	0	Bag1
1.29E-93	-0.304829174	0.14	0.188	2.52E-89	0	Pip4k2a
1.39E-93	-0.296751536	0.066	0.129	2.72E-89	0	Trf
1.48E-93	-0.343530273	0.132	0.181	2.89E-89	0	Slc44a2
2.23E-93	-0.391511877	0.24	0.291	4.36E-89	0	Phip
9.66E-93	-0.40473451	0.286	0.353	1.88E-88	0	Mrps14
2.02E-92	-0.394633918	0.286	0.332	3.95E-88	0	Nipbl
2.71E-92	-0.288356768	0.088	0.136	5.29E-88	0	Bmp2k
4.39E-92	-0.619513178	0.962	0.869	8.57E-88	0	H3f3b
5.27E-92	-0.37423503	0.217	0.273	1.03E-87	0	Usp7
1.40E-91	-0.40088133	0.423	0.435	2.73E-87	0	Tpr
1.69E-91	-0.283481913	0.089	0.147	3.29E-87	0	Trim25
4.47E-91	-0.331654354	0.197	0.272	8.73E-87	0	Gtf2a2
7.13E-91	-0.267650249	0.132	0.203	1.39E-86	0	Necap2
1.37E-90	-0.327545727	0.085	0.136	2.68E-86	0	Cyth1
1.57E-90	-0.300087834	0.147	0.228	3.06E-86	0	Elavl1
1.64E-90	-0.314791908	0.194	0.274	3.19E-86	0	Mrps16
1.94E-90	-0.293866914	0.1	0.162	3.79E-86	0	Cir1
3.00E-90	-0.341600854	0.193	0.275	5.86E-86	0	Churc1
3.16E-90	-0.465835029	0.241	0.292	6.17E-86	0	Dleu2
3.96E-90	-0.328800648	0.144	0.208	7.72E-86	0	Pik3r1
3.86E-89	-0.459318957	0.468	0.462	7.54E-85	0	Atp5c1
4.32E-89	-0.254699005	0.115	0.188	8.44E-85	0	Nudt3
7.79E-89	-0.306143667	0.092	0.16	1.52E-84	0	Ibtk
8.11E-89	-0.505729398	0.495	0.493	1.58E-84	0	Tmem258
8.37E-89	-0.252479496	0.068	0.127	1.63E-84	0	Phf2
9.77E-89	-0.288482401	0.219	0.282	1.91E-84	0	Cdc37
1.71E-88	-0.260940408	0.163	0.231	3.34E-84	0	Lsm12
4.29E-88	-0.390585769	0.394	0.415	8.37E-84	0	Arhgdia
8.94E-87	-0.254630143	0.148	0.22	1.74E-82	0	Rbm17
9.43E-87	-0.302520919	0.199	0.263	1.84E-82	0	Cdc5l
1.24E-86	-0.377421889	0.172	0.217	2.42E-82	0	Glipr1
1.41E-86	-0.373854338	0.346	0.373	2.76E-82	0	Chd4
3.56E-86	-0.360673579	0.397	0.406	6.94E-82	0	Ppp1cc
4.24E-86	-0.599772512	0.673	0.637	8.27E-82	0	H2afj
5.74E-86	-0.381333615	0.278	0.318	1.12E-81	0	Mycbp2
1.37E-84	-0.266503403	0.211	0.269	2.68E-80	0	Ddx46
2.11E-84	-0.256452327	0.119	0.191	4.12E-80	0	Wdr33
2.81E-84	-0.425362722	0.266	0.301	5.49E-80	0	Pik3cd
3.20E-84	-0.377649989	0.283	0.342	6.25E-80	0	Sarnp
5.65E-84	-0.434427419	0.254	0.276	1.10E-79	0	Adgre5
6.30E-84	-0.315217003	0.219	0.283	1.23E-79	0	Mapk1
1.04E-83	-0.270353056	0.121	0.187	2.03E-79	0	Smarcd2
6.47E-83	-0.299209873	0.106	0.15	1.26E-78	0	Rel
1.57E-82	-0.555862547	0.557	0.546	3.07E-78	0	Ndufa2
2.65E-82	-0.251148697	0.175	0.241	5.17E-78	0	Mta2
2.94E-82	-0.295416442	0.114	0.18	5.73E-78	0	Svbp
7.41E-82	-0.344484904	0.099	0.141	1.45E-77	0	Rara
8.52E-82	-0.421089005	0.255	0.273	1.66E-77	0	Klf3
2.41E-81	-0.254939002	0.07	0.119	4.70E-77	0	Brwd1
6.63E-81	-0.291189187	0.152	0.196	1.29E-76	0	Eid1
6.90E-81	-0.428705156	0.39	0.419	1.35E-76	0	Supt4a
7.52E-81	-0.379307026	0.138	0.168	1.47E-76	0	Cd300a
1.02E-80	-0.292171087	0.227	0.272	2.00E-76	0	Birc6
[truncated: 49,900 more rows]
