# Supplementary material for: Complement C3d enables cell-mediated immunity capable of distinguishing spontaneously transformed from nontransformed cells
Source: Proc Natl Acad Sci U S A. 2024 Dec 18;121(52):e2405824121. doi: 10.1073/pnas.2405824121 (PMC11670236; doi:10.1073/pnas.2405824121)
Supplement: Supplementary file 4 — Dataset S03 (CSV) [file pnas.2405824121.sd03.csv]

cell	Akr1b3	Ccnd2	Cldn7	Epcam	Ergic1	Grn	Ly6c2	Mt1	Oosp1	Pgam2	Pon3	Cd79a	Srgn	St6gal1	Tmsb4x
AC5_AAACCTGAGATGCCAG-1	1.116850564	1.969298842	1.116850564	2.060605598	0.521808456	1.631284264	4.280097954	3.393603137	1.631284264	2.060605598	1.319162908	0	0	0	1.487351942
AC5_AAACCTGCAAGTCATC-1	1.733010707	1.733010707	0	0	0	0	1.733010707	1.733010707	1.733010707	0	0	3.189995135	1.733010707	0	3.955738992
AC5_AAACCTGTCAGTTGAC-1	1.379378176	1.379378176	1.172272527	2.216393501	0.910761615	0.910761615	3.867355786	3.495101424	1.697200784	0.910761615	1.379378176	0	0	0	3.375472369
AC5_AAACGGGCATGGATGG-1	1.177759216	1.177759216	1.307388596	1.422126172	1.028787648	1.307388596	3.174728231	3.621747127	0.371162099	0.641241071	1.177759216	1.855206151	1.028787648	0	2.046565764
AC5_AAACGGGGTGAGGGAG-1	1.388473311	2.641754378	1.100549368	1.948399991	1.611761957	2.305199264	4.192515015	3.260889206	0.694600341	2.199806516	1.388473311	0	0	0	0
AC5_AAAGATGGTCACTTCC-1	0.952616288	0.952616288	1.753962484	1.753962484	1.997408739	1.220453808	4.456645422	2.676635868	1.431498808	1.753962484	2.278155007	0	0	0	0.585696559
AC5_AAAGCAAAGCTGAACG-1	1.322182247	1.634598523	1.322182247	1.634598523	1.119623181	1.634598523	4.639543365	3.526924848	0.86533409	2.296838407	1.760492185	0	0	0	2.901284005
AC5_AAAGCAAGTTCGTCTC-1	1.668520655	1.853229827	1.148087151	2.009082462	1.148087151	2.262661669	4.647305511	2.009082462	0	1.148087151	1.668520655	0	0	0	0
AC5_AAAGTAGCAGCATACT-1	0	2.375472809	0	0	0	0	3.021019593	2.375472809	0	0	2.375472809	0	2.375472809	0	3.021019593
AC5_AAATGCCCACCGAATT-1	1.054140698	1.054140698	0	0	0	0	1.054140698	0	0	0	0	1.555829654	1.888360476	2.645221026	4.678067186
AC5_AAATGCCTCGTATCAG-1	1.09205554	1.09205554	1.09205554	1.09205554	1.601564639	1.09205554	3.126073242	2.188472657	0	0	1.09205554	0	2.823944211	0	3.653964144
AC5_AACACGTGTAGGGACT-1	0	0	0	0	0	0	4.55978203	0	0	0	0	0	0	0	2.551032268
AC5_AACCATGCAGACAGGT-1	1.348025033	1.813140356	0.996907622	1.607383938	0	0.760771205	4.163028973	2.562579012	1.187798241	1.187798241	1.607383938	0	0	0	0
AC5_AACCATGGTTTGTGTG-1	1.671759198	1.243993391	1.243993391	1.407762473	1.970407855	2.266236655	4.996750816	3.246273331	1.407762473	1.78152079	1.78152079	0	0	0	0
AC5_AACCGCGAGCTAGGCA-1	1.293494256	1.293494256	1.093307236	0.507645971	1.603068464	1.093307236	4.56682528	1.839120882	0.842752398	1.603068464	1.603068464	0	0	0	3.068175974
AC5_AACCGCGAGTCCCACG-1	1.587923243	0.831977617	0	0.831977617	0	0	1.823166745	0	0	0	0	2.013474356	2.540083266	2.013474356	2.311050137
AC5_AACCGCGCAAGCGCTC-1	0.977404699	1.787190786	0.977404699	0.977404699	1.462120565	0.977404699	3.958602239	4.429357485	1.787190786	0	1.462120565	0	0	0	2.392910218
AC5_AACCGCGGTCCGAAGA-1	1.157742116	1.400156452	0.837093115	1.758207095	1.502383127	1.286276957	3.748845956	2.130765667	0.837093115	1.157742116	1.286276957	1.010214905	1.010214905	0	3.451838042
AC5_AACCGCGGTGCCTGGT-1	0	0	0	1.031887693	1.031887693	1.031887693	3.038309951	2.107231004	0	0	1.528817003	1.031887693	2.107231004	1.031887693	3.792171358
AC5_AACCGCGTCCCATTTA-1	0	0	0	0	0	0	0	0	0	0	0	2.25126943	1.658207839	1.658207839	2.890348147
AC5_AACGTTGCAAGACACG-1	1.219500479	2.098813752	0	0	1.752844053	0	0	2.098813752	0	0	1.219500479	0	2.35536583	1.752844053	3.112157305
AC5_AACGTTGGTCAAGCGA-1	2.251935146	1.755214599	0.953546567	1.552110613	1.658810171	1.552110613	4.604005233	3.391420879	0	1.923949807	1.755214599	0	0	0	0.426333906
AC5_AACGTTGTCACATGCA-1	0.525229165	1.493854528	0.525229165	1.493854528	1.493854528	1.493854528	3.401715382	3.681033557	0.8678114	1.976524785	1.638040475	0	0	0	0
AC5_AACTCCCAGTTGTCGT-1	3.429883298	0	0	0	0	0	3.152940262	2.136325044	0	0	0	0	0	0	2.768613318
AC5_AACTCCCCACATTAGC-1	1.222027648	2.358611006	0	1.222027648	0	2.101959618	5.222207244	1.755808482	0	0	2.358611006	0	0	0	0
AC5_AACTCTTAGGACAGAA-1	0.789790636	0.470920447	0.470920447	1.52796871	1.858359649	1.388127157	3.691261434	3.735280946	0	1.858359649	1.225500509	0.789790636	0.470920447	0	4.24229469
AC5_AACTGGTAGTCCGGTC-1	0	0	0	0	0	0.993503694	0	0	0	0	0	0	2.980998411	0	4.209554373
AC5_AACTGGTCATGTTGAC-1	0.814488268	0.814488268	0	0	1.257335286	0	0	1.257335286	0	0	0	1.986517179	2.923821485	0.814488268	3.623876196
AC5_AACTTTCGTTCATGGT-1	1.58073405	1.883034105	0.998754449	1.74326401	1.273222877	1.488353614	4.075464339	2.385147503	1.386562278	0.998754449	2.005642698	0	0	0	1.58073405
AC5_AAGACCTAGAAACGAG-1	1.353908406	1.796237757	1.524024735	2.009983699	0.541238152	0.89046642	3.879433043	2.97916856	1.524024735	0.89046642	1.353908406	1.66936528	0	0	2.185990758
AC5_AAGACCTAGATATGCA-1	1.607414321	0.50981434	1.096926247	1.607414321	1.297443525	1.607414321	4.718963064	3.916187748	1.843696481	2.395595419	1.464391384	0	0	0	2.11803736
AC5_AAGACCTAGTGTTAGA-1	0	1.226776609	1.612838567	1.612838567	1.438323506	1.226776609	4.101850932	0.589677345	1.226776609	0.589677345	1.226776609	0	0	0	0
AC5_AAGACCTCAGCATACT-1	1.533787773	1.035974644	0	0	1.533787773	1.035974644	3.204049126	2.743598178	0	1.035974644	1.864630971	1.035974644	1.035974644	0	3.518130379
AC5_AAGCCGCTCTAACCGA-1	1.85006074	2.548855374	0.728534192	1.145522061	1.438916104	1.665471242	4.463183644	2.956195902	0.728534192	1.438916104	1.665471242	0	0	0	3.157547697
AC5_AAGGCAGAGAATGTGT-1	1.372302935	1.372302935	1.165746812	1.929903871	0.905113296	1.816897835	4.623466993	1.165746812	1.372302935	2.755068637	2.031426289	0	0	0	0
AC5_AAGGCAGAGCCACCTG-1	1.192347316	0.568114068	0	1.573743751	1.40111929	0	4.470926494	2.523648919	0.928168205	1.40111929	1.40111929	0.928168205	0	0	2.583164436
AC5_AAGGCAGCAAGTCTGT-1	1.272328323	1.81454882	0.618630696	1.81454882	1.272328323	1.81454882	4.713787617	3.95858327	1.487391713	1.81454882	2.164180027	0	0	0	1.487391713
AC5_AAGGCAGGTCGCTTTC-1	2.94346845	2.504585132	0	1.177945856	0	0	3.547184593	1.703909963	1.177945856	1.703909963	2.046800618	0	0	0	2.94346845
AC5_AAGGCAGGTCGGGTCT-1	1.238310322	1.688175733	2.122182321	2.620227841	1.593236827	1.37111357	3.978284074	2.233154665	0.398746525	1.774877609	1.37111357	0	0	0	0
AC5_AAGGTTCTCCCAGGTG-1	0	3.310851386	0	2.923464427	0	2.282669783	3.310851386	4.384839576	0	0	0	0	0	0	2.923464427
AC5_AAGTCTGAGCGATAGC-1	2.120932621	1.370054293	0.903319845	1.687018492	1.92732839	0.903319845	3.548438248	1.92732839	0.903319845	0.903319845	0	0.903319845	0.903319845	0	4.160672634
AC5_AATCCAGGTGATGTGG-1	1.998048053	2.955601575	0	1.316942038	0	1.998048053	4.36190593	2.313192509	1.037207607	1.037207607	1.535286508	0	0	0	0
AC5_AATCGGTAGATAGGAG-1	1.53492935	1.714022595	0.647233814	0	1.714022595	1.53492935	4.170031004	2.312782332	1.86586094	1.997654565	1.31660881	0	0	0	3.045735368
AC5_AATCGGTGTTACGGAG-1	1.262127007	0	0	0	1.262127007	0	2.151620821	0	0	0	0	0	3.169532316	2.151620821	3.89438096
AC5_ACACCAAAGCCCTAAT-1	1.124991731	2.561952596	1.534786543	1.73702704	1.281000294	1.641010754	3.649188195	2.286538366	1.415922837	2.338035361	1.415922837	0	3.033115631	0	3.35209592
AC5_ACACCAAAGCTGCGAA-1	0	0	0	0	0	0	1.866322711	1.866322711	0	0	1.866322711	0	0	1.866322711	4.703109792
AC5_ACACCAATCCCAAGTA-1	1.153663994	2.01614987	1.311633358	1.568016787	1.448019225	1.448019225	4.328858002	3.256269329	1.311633358	1.568016787	0.965971661	0.433369749	0	0	0.433369749
AC5_ACACCAATCCTCTAGC-1	1.798878129	1.564889872	0.815681616	0.815681616	0.815681616	0.815681616	3.690932313	2.51336815	0	0	0.815681616	0	0	0	3.836992928
AC5_ACACCAATCTCGCATC-1	0	1.883143164	0	0	0	0	2.497186939	2.497186939	0	0	0	0	0	0	4.132210128
AC5_ACACCGGTCTACTTAC-1	1.461026382	0.508067587	0.843355475	2.030876458	1.461026382	0.843355475	4.41201473	1.939990727	1.294262699	0.508067587	1.60391421	0	1.461026382	0	2.608557558
AC5_ACACCGGTCTATCGCC-1	0	0.966879737	0	0	0	0.966879737	1.773116534	0.966879737	0	0	0	0	1.773116534	1.44914061	4.142016575
AC5_ACAGCCGCAAGAGTCG-1	1.122084982	0	0	0	1.122084982	0	1.122084982	0	0	0	0	2.866193374	1.637539745	1.637539745	1.637539745
AC5_ACATACGCATGCCTAA-1	1.999444785	1.828421441	0.457709888	1.00845097	2.075107809	1.00845097	4.402841124	1.500226118	1.621989413	2.075107809	1.500226118	0	0	0	0
AC5_ACATACGTCTGCGGCA-1	2.07940177	1.067810801	1.696412169	1.906131124	1.572360621	1.996514601	4.966606605	1.43071154	0.492458809	1.806759356	1.43071154	0	0	0	0.492458809
AC5_ACATACGTCTGTTGAG-1	1.092648056	1.092648056	0	0	2.189264336	0	3.210276019	2.69969028	1.092648056	1.602276553	1.092648056	0	1.092648056	0	4.22527719
AC5_ACATCAGAGATGAGAG-1	0	1.954010848	0	2.573670478	0	0	3.901072902	1.954010848	1.954010848	0	1.954010848	0	0	0	3.227944213
AC5_ACATCAGCAGATCCAT-1	1.487192882	1.38543783	0	1.487192882	0.826036244	1.487192882	4.713533039	2.987479132	0.99780759	0	1.38543783	0	0	0	0.35633242
AC5_ACATGGTCATCGTCGG-1	1.588584464	2.174027006	1.205398022	2.337213526	1.736277571	2.600450121	4.242533195	1.978916518	1.86493827	1.978916518	1.86493827	0	0	0	0.576255144
AC5_ACCAGTAGTCCGTGAC-1	0	0	0	0	0	0	0	1.607201668	0	0	0	3.493796319	2.194739553	0	4.040304302
AC5_ACCAGTAGTTTGTTTC-1	1.644347993	1.468359567	0.982472845	1.861118049	1.793950325	1.721944161	4.106604949	4.397045198	0.982472845	1.924056829	1.367198966	0	0	0	0
AC5_ACCCACTGTATGAATG-1	2.934358818	0	0	0	2.293011361	0	3.6005639	0	0	0	0	0	0	0	2.293011361
AC5_ACCGTAACAACACCCG-1	2.88028136	1.555534718	0	1.555534718	0	0	4.421579276	0	0	0	1.053897159	0	0	0	2.336411267
AC5_ACCGTAAGTATTCTCT-1	0	0	0	0	0.880965193	0	1.34193895	0	0	0	0	1.34193895	1.34193895	0.880965193	4.60442938
AC5_ACCGTAAGTCGCATAT-1	1.609971459	1.846388311	0	0.847678994	0	0.847678994	3.777236656	1.299768038	0	0.847678994	0.847678994	0.847678994	0.847678994	0	3.945466814
AC5_ACCTTTAAGCGCTCCA-1	0	2.078261188	0	1.503028262	1.010742611	1.010742611	3.910700915	3.875074717	1.010742611	2.078261188	2.078261188	0	0	0	0
AC5_ACGAGCCGTATATGGA-1	1.106609106	1.106609106	1.106609106	1.106609106	1.395286299	1.619026448	3.943563644	1.395286299	0.699150781	0.699150781	1.619026448	0	0	0	1.395286299
AC5_ACGAGCCGTATGCTTG-1	0	0	0	1.95962025	0	0.925907503	1.95962025	0	0	0	0	1.717839068	1.398300944	0.925907503	3.995362303
AC5_ACGAGCCGTTCCTCCA-1	0.897769238	1.67940554	0	0.677736523	1.230674343	1.480001519	4.047009521	3.354396658	1.230674343	0.395217769	1.67940554	0	1.078011514	0	4.166613746
AC5_ACGAGGAAGACATAAC-1	1.804524201	1.804524201	1.804524201	2.069806517	1.442407325	1.804524201	4.515948973	3.75043869	1.196272226	1.545948719	1.045988514	0.379499339	0	0	0
AC5_ACGAGGACACTTACGA-1	3.14451444	2.778925756	0	1.694087971	1.021253194	2.290852683	4.173774814	2.290852683	1.021253194	2.376922103	1.694087971	0	0	0	0
AC5_ACGATACGTGAGCGAT-1	0	2.241818535	0	0	0	2.241818535	3.545058613	0	0	0	0	0	0	2.241818535	2.241818535
AC5_ACGATGTAGTGAAGAG-1	1.225585489	2.243000594	0.789856329	0.789856329	1.528062909	1.225585489	4.151986764	3.396985766	0.789856329	1.528062909	1.94810765	0	0	0	0
AC5_ACGATGTGTTGTCGCG-1	1.589499901	2.615877589	0.680732585	1.924532666	1.589499901	1.36761419	3.472288682	2.92078442	0.680732585	0	1.770982018	0	0	0	0.680732585
AC5_ACGCCAGCATCTCGCT-1	1.157103815	2.19677218	1.157103815	1.919158543	1.533531196	0.546329438	3.379265426	3.188865398	0.897640018	0.546329438	1.362926106	0	0	0	1.157103815
AC5_ACGCCAGGTATTACCG-1	1.217989792	1.751071362	0	0	1.217989792	0	3.665768695	1.217989792	0	0	1.217989792	1.217989792	0	0	1.751071362
AC5_ACGCCAGTCTTGTACT-1	1.642996221	2.23444301	0.467378643	1.75205564	0	1.642996221	4.808472825	2.168536067	0.784636916	1.939900023	0.784636916	0	1.025115212	0	2.461680629
AC5_ACGCCGAAGTCCGTAT-1	1.58196093	2.166647466	0.827748785	1.58196093	1.274335342	1.58196093	4.0985929	4.309794893	1.274335342	1.58196093	1.816882424	0	0	0	3.772975609
AC5_ACGCCGATCATCTGCC-1	0	1.334470782	0	1.886458993	2.240066541	0.875048951	4.355998316	1.648077337	0.875048951	0	2.078811797	0	0	0	0.875048951
AC5_ACGGAGACAGCTTAAC-1	1.460213351	2.165166083	0	1.460213351	1.68809586	0	3.705799	1.873564292	1.164582765	2.029956692	1.164582765	0	0	0	0
AC5_ACGGAGACATAGGATA-1	1.583746904	2.103286284	1.167281728	1.167281728	1.463225175	0.745086258	3.579584232	2.578158237	0.745086258	1.691292987	0.440389148	1.583746904	1.167281728	0	3.316327541
AC5_ACGGAGAGTACACCGC-1	1.935626757	1.215314457	0	2.349985356	0	1.215314457	4.711941373	1.516671329	1.516671329	0	1.516671329	0.78192563	0	0	0
AC5_ACGGAGAGTCTAGAGG-1	1.354174812	0	0	0	0	0	2.263915952	0	0	0	0	1.669656772	0.890678156	0.890678156	2.525268768
AC5_ACGGAGATCATAAAGG-1	2.189440372	0	1.60243486	1.60243486	1.60243486	2.189440372	4.433993275	3.705025172	2.556864546	2.556864546	1.60243486	0	0	0	0
AC5_ACGGAGATCTTCGAGA-1	1.77269385	2.48449425	0.476753445	1.663140494	1.041162787	1.871421506	4.29153661	3.431758125	1.041162787	1.663140494	1.041162787	1.041162787	0	0	2.48449425
AC5_ACGGCCAGTGTGACGA-1	2.480639652	2.480639652	0	0	0	0	4.30396645	2.747177329	1.53678873	0	1.53678873	0	1.53678873	0	4.737414254
AC5_ACGGCCATCGTGGGAA-1	0	2.286858796	0.489629733	1.260404485	1.425168788	1.063032025	3.677171895	0.816878657	1.260404485	0.816878657	0.489629733	0.489629733	0	0	0.489629733
AC5_ACGGGCTAGACAAAGG-1	2.798568011	1.748322684	0.782183	0.782183	1.215648154	0.782183	3.973955821	1.517041633	1.748322684	2.094014553	2.230409735	0	0	0	0
AC5_ACGGGCTAGAGGGCTT-1	1.856154567	1.029510144	1.525923274	1.856154567	1.525923274	1.704609015	4.200037516	1.308208779	1.308208779	1.704609015	1.704609015	0	0	0	3.80871603
AC5_ACGGGCTCAAGCTGAG-1	1.694958628	0.636197988	1.021935778	1.694958628	1.021935778	1.846201056	3.574648628	3.97907892	0.636197988	1.977545695	1.694958628	0	0	0	0.636197988
AC5_ACGGGCTGTTCGAATC-1	1.834242367	1.289286265	0	2.820257294	1.289286265	0	4.380848929	0	1.289286265	1.289286265	1.834242367	0	0	0	2.820257294
AC5_ACGGGTCAGATGTAAC-1	1.99263582	1.709262773	0	2.108978378	0.644470132	1.03316838	4.106413222	1.312360408	1.03316838	1.99263582	1.312360408	0	0	0	0.644470132
AC5_ACGGGTCGTACCGAGA-1	0	0.817231434	0	1.567087148	0	0.817231434	3.677787827	3.292741759	1.063445715	1.260857266	0.817231434	0.489874423	0.489874423	0	3.967138317
AC5_ACGGGTCTCCAAATGC-1	1.187520983	1.901712885	1.187520983	1.715217666	0.760558736	0	3.458387869	2.194587659	1.187520983	1.485780776	1.187520983	0	1.187520983	0	3.738168691
AC5_ACGTCAAAGATCCTGT-1	1.945953007	2.197269023	0.916320733	2.251336537	1.704789003	2.014946355	4.158932303	3.068100611	1.252798684	1.945953007	1.871844486	0	0	0	0
AC5_ACTATCTAGCTTCGCG-1	1.876689849	0.582363066	0	1.747735076	1.599654155	2.093390739	3.554815056	3.758498545	0	1.215147685	1.425768838	0	0	0.582363066	0
AC5_ACTGAACGTAGGGTAC-1	2.415349326	2.415349326	0	0	2.415349326	2.415349326	4.413397379	2.415349326	0	2.415349326	0	0	0	0	2.415349326
AC5_ACTGAACGTTGACGTT-1	0.807060884	0.807060884	1.247785357	1.552641604	1.785949842	0.807060884	4.124295365	1.247785357	1.974990907	1.247785357	1.974990907	0	0	0	0
AC5_ACTGAGTAGTACGTTC-1	0	0	0	0	1.461102658	0.976578383	0	1.461102658	0	0	0.976578383	0	0	1.786087618	1.786087618
AC5_ACTGAGTCAGATGAGC-1	2.418604711	2.418604711	0	0	0	0	2.79393847	0	0	0	0	0	0	0	2.418604711
AC5_ACTGAGTGTATGAATG-1	1.50094807	1.731287346	1.50094807	1.50094807	0	2.07592036	4.614429993	1.731287346	0.771024475	0	0.771024475	0	0	0	0.771024475
AC5_ACTGATGAGCTAACTC-1	1.445481368	1.549116201	1.199081115	1.807886812	1.048600284	1.728843638	4.137308198	1.728843638	0.380771723	1.728843638	1.549116201	0	0.655874613	0	2.329058565
AC5_ACTGTCCAGAGGGATA-1	2.132383105	1.551273088	1.139200586	1.431842292	0.952893535	1.551273088	4.586856943	2.947397396	0.952893535	1.296188354	1.99779882	0	0.425965169	0	2.620720133
AC5_ACTGTCCGTGCGCTTG-1	1.265527152	1.806635266	0.614277295	0.992006795	0	1.480076397	3.451241734	2.249522156	0.614277295	1.480076397	0.992006795	0	2.934639906	0	4.401711987
AC5_ACTGTCCTCAATAAGG-1	0.839302344	0.839302344	0	1.289095731	0	0	4.097071142	4.118688651	1.598226203	2.649538999	0.839302344	0	0	0	0
AC5_ACTTACTAGGAGTAGA-1	1.565787866	0	1.565787866	2.514411534	0	0	3.916488597	2.148604789	1.565787866	0	2.99233765	0	0	0	3.838103755
AC5_ACTTACTAGGGATGGG-1	1.831815369	0.837811623	0.837811623	1.831815369	1.287193897	2.022410393	4.157985257	2.441514296	0.837811623	2.022410393	1.596131839	0	0	0.837811623	0.837811623
AC5_ACTTGTTAGTCCGGTC-1	1.188577977	0.924896324	0.924896324	0.565770187	0	0.565770187	4.048291064	2.387885736	0.924896324	1.569452452	0.565770187	0	0.565770187	0	4.034924454
AC5_ACTTGTTTCAGCATGT-1	0	0	0	0.911606463	0	0	0	0	0	0	0	2.435210062	2.765259878	1.9392116	2.133169918
AC5_ACTTGTTTCGTGTAGT-1	1.719216137	1.399564698	0	1.961061954	1.399564698	0.926921052	3.997009433	2.458479072	0.926921052	0.926921052	1.961061954	0	0	0	0
AC5_ACTTGTTTCTTACCGC-1	2.113347944	1.363629668	0	0.898200258	0	1.919965298	3.302968706	0	1.363629668	0	1.363629668	0	1.679997271	0	4.4642475
AC5_ACTTTCAAGGGCTTCC-1	0.67415358	1.225517504	0.893454734	1.578872541	1.578872541	1.75990004	3.854262985	1.474373801	0.392842876	1.474373801	1.75990004	0.893454734	1.357666941	0.392842876	4.056641063
AC5_ACTTTCAAGTGACATA-1	0	2.074600396	0	0	0	0	2.074600396	2.074600396	0	2.074600396	0	0	1.499775315	0	0
AC5_ACTTTCAGTGATGTCT-1	0.846840979	0.846840979	0	0	0	0	1.845153318	0	0	0	0	1.845153318	2.907964852	0.846840979	4.110087299
AC5_ACTTTCAGTTCCCTTG-1	1.365365078	1.365365078	0	1.365365078	1.681894246	1.921954887	3.130204006	0.899582495	2.539127394	1.365365078	1.681894246	0	0	0	0
AC5_AGAATAGAGAGTGACC-1	1.947724587	0.999866103	0.999866103	0	0.620016622	1.666724208	4.069885344	2.063270433	0.620016622	0	0.620016622	0	2.566903231	0	4.18085738
AC5_AGAATAGCATCAGTAC-1	1.266045056	2.227548088	1.69688003	0.821275937	0.492681623	1.807238187	4.076513885	2.750092894	0.821275937	0	0.492681623	1.69688003	1.266045056	0	1.572814613
AC5_AGAATAGTCACTATTC-1	1.160127682	0.971822103	1.779731817	1.779731817	1.160127682	0.739634838	3.960298829	1.575487266	0.436695748	2.159429489	1.682814983	1.575487266	0	0.971822103	0.739634838
AC5_AGACGTTCACTAGTAC-1	0.66384228	0	1.059345091	1.342008548	1.342008548	1.059345091	3.408155124	0.66384228	0.66384228	1.210631075	0.88102037	0	2.027580262	0	4.245398557
AC5_AGACGTTTCTGACCTC-1	0	1.641779855	0.870505488	0.870505488	1.328727594	0.870505488	4.234363977	3.613375984	0.870505488	1.641779855	0.870505488	0	0	0	0
AC5_AGAGCGAAGTACACCT-1	1.029741576	1.308471485	1.526205016	1.308471485	1.029741576	0.641943899	4.350465503	3.535329833	1.029741576	0.641943899	0.641943899	0	2.541777051	0	3.508740229
AC5_AGAGCGACATTACGAC-1	1.668398416	1.818790819	0.620970681	1.001170959	0.620970681	0	3.823369567	3.517731255	1.491314829	1.001170959	1.275977146	0	1.001170959	0	4.114985631
AC5_AGAGCGAGTTCGTCTC-1	1.264675177	2.35444508	1.695321726	2.292211185	0.491939709	1.571302528	4.206042352	3.546184261	1.571302528	1.805643322	1.805643322	0	0.820207503	0	2.618104357
AC5_AGAGCGATCGTTGACA-1	2.225694534	0	1.322636509	1.322636509	2.486007365	0	4.120218383	3.605306293	1.322636509	0	0	1.322636509	0	0	0
AC5_AGAGCTTAGCTACCGC-1	0.889043517	1.35211774	0	1.068291264	0.390419512	1.220240566	3.288044693	1.572940777	0.390419512	0.670493037	1.068291264	0	1.220240566	0	4.210444321
AC5_AGAGCTTCAGACACTT-1	0.740265104	0.740265104	0	0.740265104	0	0	2.920138718	4.655546393	1.160955419	1.160955419	0	0	3.384687573	0	3.851266796
AC5_AGAGCTTTCCCAAGAT-1	1.362980196	1.362980196	0.677664954	2.169532684	1.077915591	1.584549972	4.096437618	2.369565019	1.077915591	0.677664954	1.077915591	0	0	0	0
AC5_AGAGCTTTCCCACTTG-1	0.517308629	1.9597512	0	1.747902914	1.747902914	1.47876731	3.973457119	2.134471073	1.47876731	1.622362163	1.9597512	1.622362163	0	0	0
AC5_AGAGCTTTCGTCTGAA-1	1.920959428	0	0	0	0	0	3.40577121	0	0	0	0	0	0	0	2.916825284
AC5_AGAGTGGAGTAGATGT-1	2.015022196	0.965166023	1.447024139	0.965166023	2.015022196	1.770820165	3.804015292	0.965166023	2.015022196	2.375030473	0.965166023	2.21114034	1.447024139	0	2.375030473
AC5_AGATCTGCAAGGACAC-1	2.100909589	0	2.100909589	0	2.730933197	0	4.286836605	3.11443948	0	0	0	0	0	0	0
AC5_AGATCTGCAGCCTTGG-1	1.12264403	1.638207468	0	1.413289865	1.821709979	1.12264403	4.806220728	1.12264403	1.12264403	0	0.711224912	2.110866286	0.711224912	0	1.821709979
AC5_AGATCTGGTCGCTTTC-1	0	1.328523525	0	1.879606991	0	0	3.016918954	1.879606991	1.328523525	0	1.328523525	0	0	0	3.257295602
AC5_AGATCTGGTCTCATCC-1	0	0	0	1.069232668	1.069232668	0	2.157856754	0	0	0	0	1.57407735	1.57407735	1.57407735	2.157856754
AC5_AGATCTGTCGGAGGTA-1	1.299218341	2.197145569	0	1.694523162	1.021594362	1.694523162	4.645370674	2.932589986	1.021594362	1.694523162	1.516278116	0.635946939	0	0	3.287486791
AC5_AGATCTGTCTTACCGC-1	2.445273867	2.711041976	0	1.506571164	0	1.506571164	3.37039061	3.094102119	0	0	2.445273867	2.920802875	1.506571164	0	4.313961302
AC5_AGATTGCCAAACGCGA-1	0.580971131	0.946062134	0.946062134	0	0.946062134	0.946062134	3.658758851	2.346916285	0.946062134	0	0	0.580971131	2.770568012	0.580971131	3.73681771
AC5_AGATTGCCACGGCCAT-1	0	1.463905908	0	0.978854385	0	0	4.107764112	1.463905908	0	0	0	0.978854385	2.536062176	0.978854385	4.489248476
AC5_AGATTGCCAGACACTT-1	0	2.20007409	1.612002838	1.612002838	0	1.612002838	4.046200257	3.716699146	0	0	1.612002838	0	0	0	4.346968993
AC5_AGCAGCCAGATGCGAC-1	1.925783187	2.376535377	0	1.082993124	1.082993124	1.925783187	3.947219674	2.176344336	0	0	1.082993124	0	0	0	4.151232162
AC5_AGCAGCCAGGTGCACA-1	1.502575467	2.077751712	0	1.202621169	1.733010707	2.213853136	3.812153776	3.548698817	0.772150331	1.202621169	1.733010707	0	0	0	0
AC5_AGCAGCCCAGCCTTGG-1	1.040294171	0	1.235490623	1.398737215	0.476244409	0	4.29853578	0	0.797522034	0	1.66205224	0	0	0	3.674553263
AC5_AGCATACAGAATGTGT-1	0.820492132	0	0	0	0	0	0	0	0	0	0	1.57170541	2.618575791	1.57170541	1.995800047
AC5_AGCATACAGTACACCT-1	0	1.508852663	0.776498269	0	1.208271569	0.776498269	3.289320395	2.54462631	0	0	0.776498269	1.508852663	2.788708537	0	4.218172427
AC5_AGCATACAGTGGGATC-1	2.009772279	2.428211845	1.81958447	1.276660058	0	1.584524288	4.347009275	2.009772279	1.276660058	2.169504066	1.81958447	0	0	0	2.009772279
AC5_AGCATACCACAGGTTT-1	1.302134528	0.849539043	1.024161035	1.849127735	1.416660311	1.849127735	3.886546845	3.371079734	1.024161035	1.172775502	1.172775502	0	0	0	0
AC5_AGCATACTCCATGAAC-1	1.658551963	2.621409813	1.43240845	1.43240845	1.43240845	1.139706355	3.585642532	1.658551963	1.43240845	1.139706355	2.251649772	0	0	0	1.842868506
AC5_AGCATACTCGTCCGTT-1	1.158581072	1.680980672	1.010992785	0.628162736	1.680980672	1.831778659	4.786543918	2.868416809	0.362614697	1.75921948	1.287162254	0	0	0	0.837786825
AC5_AGCCTAAAGGCAGGTT-1	1.593588248	2.784723149	0	2.584322123	1.593588248	1.371442695	4.066461585	3.239015749	0	1.775243919	1.593588248	0	0	0	0.398891583
AC5_AGCCTAAGTACACCGC-1	0	2.285203262	0	0	1.017234729	0	1.510958875	0	0	0	0	2.087179885	2.450420474	1.017234729	3.247172243
AC5_AGCCTAAGTATGCTTG-1	0.903843972	0	0	0	0	0	0	2.842571506	0	0	0	2.753071973	0.903843972	1.370711553	4.227964402
AC5_AGCCTAAGTCTTCGTC-1	0.804184317	1.048128916	1.54854467	1.880522145	1.54854467	1.880522145	4.793992752	1.671859475	0.804184317	1.40785574	1.54854467	0.480842429	0	0	0.480842429
AC5_AGCCTAAGTTCGTTGA-1	0.859205985	1.314414318	1.626069863	1.314414318	0	2.054947147	2.681901315	1.863326391	0	0	1.314414318	0.859205985	0	0	4.414942698
AC5_AGCCTAATCCCTTGTG-1	0.930301282	1.723805109	0.930301282	1.403777091	1.723805109	1.194803699	4.181767073	3.818215802	0.930301282	1.576539079	2.46359025	0	0	0	1.852141729
AC5_AGCGGTCCACCCATGG-1	0	2.3067356	0	1.708521991	0	2.3067356	4.163421818	3.485709153	1.708521991	0	2.3067356	0	0	0	0
AC5_AGCGGTCGTATCGCAT-1	1.188472184	2.195803618	0.761287719	1.188472184	1.486839559	1.486839559	4.434326098	4.641433013	1.486839559	1.716339914	0.761287719	0	0	0	0.761287719
AC5_AGCGGTCTCCCGGATG-1	0	1.241188254	0	0	1.241188254	0	0	1.241188254	0	0	0	1.241188254	2.832518593	1.241188254	4.49479706
AC5_AGCGGTCTCTTGTACT-1	0.858839918	1.862789887	0.858839918	1.532079187	0.858839918	1.18398478	3.431702601	2.998024221	0.373956283	0	1.18398478	0	0	0	3.630491638
AC5_AGCGTATAGAAAGTGG-1	0	0	0	0.813927967	0	0	0	0	0	0	0.813927967	1.562401896	2.282105348	1.256615571	2.9882708
AC5_AGCGTATCACGTGAGA-1	1.42015146	2.343078198	0	0	1.42015146	0	4.051427454	1.42015146	0	0	0	0	2.343078198	0	3.26201105
AC5_AGCGTCGAGCTAGTGG-1	1.510683757	2.086870637	0	2.450097886	0	2.715972613	3.684572629	2.086870637	0	0	1.510683757	0	0	0	2.450097886
AC5_AGCGTCGCACGGCCAT-1	0	0	0	0	2.441753767	0	0	0	0	0	0	2.441753767	2.441753767	0	1.832035669
AC5_AGCGTCGTCAAACGGG-1	1.754423531	0	1.754423531	3.21489084	1.754423531	0	3.39049661	3.887753821	0	0	0	0	0	0	0
AC5_AGCGTCGTCTCTGCTG-1	1.901486742	2.15111735	1.064232696	2.350715045	0	1.901486742	3.612906912	0	1.568038256	1.568038256	1.568038256	1.064232696	1.064232696	0	3.799260099
AC5_AGCTCCTAGACCTAGG-1	1.819367933	1.442195884	1.077723801	2.009548487	1.442195884	1.276473727	3.424775952	2.585799837	1.442195884	1.918972493	1.276473727	0.498344963	0.498344963	0	1.276473727
AC5_AGCTCCTAGAGTCTGG-1	0	1.287193897	0.628183124	1.011020591	1.287193897	1.831815369	4.087178169	3.129172417	1.50336807	0.628183124	1.011020591	0	2.078643514	0	3.532801123
AC5_AGCTCCTGTCTAGTGT-1	2.531637081	0	0	2.531637081	0	0	3.399034551	2.531637081	0	0	1.915014475	0	0	0	0
AC5_AGCTCCTTCGCTTGTC-1	1.097014844	0	0	0	0	0	0	0	0	0	0	1.607520673	1.097014844	1.607520673	3.133201434
AC5_AGCTCTCAGTGTTAGA-1	1.01263615	0.774065929	1.01263615	1.627273813	1.205111507	0.460131808	3.82841909	1.01263615	1.01263615	1.627273813	1.01263615	1.205111507	0.774065929	0.460131808	1.01263615
AC5_AGCTCTCCACCACCAG-1	0	1.596340978	0.504298598	1.287383794	1.087710123	0.837960443	3.80533247	3.697577092	0.504298598	1.287383794	0.504298598	0	3.520199991	0	3.351467637
AC5_AGCTCTCTCAACGCTA-1	1.660275202	0.72522204	0.72522204	0.72522204	1.14115415	2.000281664	4.866672095	2.359599104	0.72522204	1.14115415	0.72522204	0	0	0	1.14115415
AC5_AGCTTGAAGCTATGCT-1	1.764777209	1.764777209	1.077085039	2.222292273	1.678262974	1.583549038	3.79689134	3.465039872	1.478916782	1.478916782	1.844399066	0	0	0	0.39475941
AC5_AGCTTGAGTAGAGTGC-1	1.318811676	2.060187244	0.862673819	1.318811676	0	1.318811676	4.045661897	3.481185308	0	2.359571545	1.630898661	0	0.862673819	0	3.070019241
AC5_AGCTTGATCGGCGGTT-1	0.968600016	1.451264334	1.451264334	1.775420358	1.775420358	0.968600016	3.879362716	3.94472004	0.968600016	0	0	0	0	0	1.775420358
AC5_AGCTTGATCTAACGGT-1	1.32719882	0.869296986	0.869296986	0	0	0.869296986	4.938231908	4.691790042	1.32719882	0	0.869296986	0	0	0	0
AC5_AGGCCACAGAGTACAT-1	1.559972835	1.559972835	1.057563181	1.559972835	1.559972835	1.057563181	4.513149272	0	1.057563181	1.892816432	2.142109246	0	0	0	0
AC5_AGGCCACAGGTGATTA-1	0.669886951	0.669886951	1.35119793	1.571957337	0.669886951	0.669886951	3.321882112	3.355728352	1.35119793	1.35119793	0.669886951	0	2.038374057	0	4.096825106
AC5_AGGCCACCACGGCTAC-1	2.655177641	2.655177641	0	0	0	3.312549264	2.655177641	0	0	0	0	0	0	0	0
AC5_AGGCCACGTTATGCGT-1	0	2.629132263	2.005642698	2.005642698	0	0	3.678455538	2.005642698	0	0	0	0	0	0	3.678455538
AC5_AGGCCGTCATACGCCG-1	2.350199903	1.901002382	0	0	1.063859757	1.063859757	4.390693899	2.150614199	1.063859757	2.51650215	1.567587559	0	2.150614199	0	3.840329282
AC5_AGGCCGTTCTCAAGTG-1	2.619342422	2.619342422	0	1.996514601	0	1.43071154	3.886194368	1.996514601	0	2.355653775	0	0	0	0	1.43071154
AC5_AGGGAGTCAGATGGCA-1	1.436956575	1.663388068	1.143770463	1.436956575	0	0	3.676159895	2.770715712	0.727205549	1.436956575	0	0	2.363078875	0	2.953760131
AC5_AGGGAGTCAGTCGTGC-1	0	1.727663032	0	2.164756342	1.407319652	2.32776291	4.719031717	1.407319652	1.407319652	0	1.727663032	1.407319652	0	0	0
AC5_AGGGATGAGGCAATTA-1	2.157349305	1.573622485	0	1.573622485	0	0	3.567187018	2.790942206	0	0	0	0	0	0	2.523508208
AC5_AGGGATGGTAGCTGCC-1	0	0	0	0	0	0	0	1.446651394	0	0	0	2.638732391	1.446651394	1.446651394	3.969948579
AC5_AGGGATGGTATAATGG-1	1.020741905	1.020741905	0	0	1.020741905	1.515238424	4.087376141	1.515238424	0	0	1.844630015	0	3.439754431	0	4.535961091
AC5_AGGGATGTCCTAAGTG-1	2.099202554	1.965271754	1.403256167	1.627520341	0.704486958	2.660015607	3.685542092	1.810588283	0.704486958	1.810588283	1.627520341	0	0	0	0.704486958
AC5_AGGGATGTCGACGGAA-1	0	0.861330458	0.861330458	0	0	0	4.090189199	1.317108724	1.317108724	0	0	1.317108724	1.8664382	0	4.0670571
AC5_AGGGTGACAAACTGCT-1	1.521851831	2.75813398	0.639311186	2.729341922	1.026167041	2.251729867	4.132274185	2.297748422	0.851330793	0.851330793	1.521851831	0	0	0	0
AC5_AGGGTGAGTCTCCACT-1	1.131957897	2.285157952	1.371792916	1.929319795	1.649321257	0.986331114	4.198310664	2.780830204	0.610140156	1.799088578	0.986331114	0	0	0	1.649321257
AC5_AGGTCATAGTGCTGCC-1	2.331716628	1.635374203	0.709436021	1.973673543	0	0.709436021	4.25135655	1.12027231	1.635374203	1.12027231	1.635374203	0	0	0	2.594816808
AC5_AGGTCATCATGTCTCC-1	1.421819332	0	0	0	0	0	0	0	0	0	0	2.816801189	2.989106599	1.421819332	3.807221383
AC5_AGTAGTCAGCAATCTC-1	1.473780431	1.578261686	0.893000155	1.357095385	0.893000155	1.912469411	3.922448326	1.912469411	0.893000155	2.162523558	0.392592925	0	0	0	3.599511054
AC5_AGTAGTCCAGTCCTTC-1	1.963492877	1.84981555	0.928631026	2.158161379	1.192880353	2.158161379	3.880786137	1.40169608	1.192880353	1.192880353	1.57435042	0	0.568445795	0	2.881524997
AC5_AGTAGTCGTAAGTGGC-1	0	0	0	0	0	0	0	0	0	0	0	1.724246739	2.586920558	0.930626802	3.94528841
AC5_AGTCTTTGTCAATGTC-1	0	0	0	1.696776033	0	0	1.171913552	0	0	0	0	2.039204269	2.039204269	0	4.113500376
AC5_AGTCTTTGTTCGCTAA-1	0	0.681407477	1.925699754	1.368632716	1.368632716	1.772116024	4.540978253	2.176257748	0	2.176257748	1.082928523	0.681407477	0	0	4.210833956
AC5_AGTGAGGCATGGTCTA-1	1.709757067	1.102695566	1.257137272	1.709757067	1.508839603	1.951157022	4.442798023	1.508839603	1.102695566	1.390886878	1.257137272	0	0	0	0
AC5_AGTGAGGGTATAATGG-1	1.366397886	0.900405347	0.548294893	0.900405347	1.537189913	0	3.644020881	1.923138727	1.366397886	1.683023062	1.923138727	0	2.481107969	0	3.500536005
AC5_AGTGAGGTCAGCCTAA-1	1.255448014	1.058504524	0.813019208	0.813019208	0	0.486954506	4.649313134	2.143381939	0	0	1.419913564	0	0	0	1.255448014
AC5_AGTGAGGTCAGTGTTG-1	1.141952173	1.141952173	0.725826913	1.434922007	1.141952173	1.299127854	3.835652938	2.254603496	1.141952173	1.141952173	1.299127854	0	0.725826913	0	3.67355792
AC5_AGTGGGAAGCCCAGCT-1	1.879136783	0	0	0	1.879136783	0	0	0	0	0	0	2.870370313	2.699320577	1.328115601	2.492850052
AC5_AGTGGGACATGTTGAC-1	0	1.685584621	0	0	2.281484921	0	0	0	0	0	0	0	0	3.702793197	4.327111985
AC5_AGTTGGTAGAAGGTTT-1	0.582572448	0.948284498	0	0	0.582572448	0	3.532425364	2.670061703	0	0	0.582572448	2.350199903	0	0.582572448	3.863834178
AC5_AGTTGGTAGACCACGA-1	1.954097497	2.087798749	0	1.393461949	1.393461949	1.799720294	4.120263527	3.228041165	0.697931276	1.799720294	0	0	0	0	0
AC5_AGTTGGTGTACTCAAC-1	1.85942656	0	1.85942656	0	0	2.471492785	3.335779221	0	0	1.85942656	1.85942656	0	0	0	0
AC5_ATAACGCCATGTCCTC-1	1.438017213	0.865719348	0.865719348	1.541424651	1.438017213	1.042260682	4.515292472	0.651183965	0.37768619	1.872857102	0.865719348	0	1.042260682	0.37768619	3.932230467
AC5_ATAACGCGTTCCAACA-1	1.631890657	1.117357744	0	0	1.117357744	0	1.117357744	1.117357744	0	0	0	1.631890657	2.222141235	1.117357744	3.638159725
AC5_ATAAGAGCAAGGCTCC-1	0	1.041637243	0.650723103	0.650723103	1.321963655	1.321963655	4.218560665	1.540667698	0.650723103	2.00397489	1.720018596	0	0	0	3.317484827
AC5_ATAAGAGTCAACACAC-1	0.768162871	0	0	0	0	0	1.72690241	1.496808012	0	0	0	1.197432741	1.913831167	1.197432741	4.36231797
AC5_ATAAGAGTCCGCAGTG-1	1.899459158	2.694615114	1.234093372	1.899459158	0.594295548	1.621123569	4.085073425	1.234093372	1.446216808	0	2.210200251	0	0	0	0.594295548
AC5_ATAGACCAGAGGACGG-1	0	0	3.03410617	0	0	0	4.604289482	2.387954833	0	2.387954833	2.387954833	2.387954833	0	0	0
AC5_ATAGACCCACAGGAGT-1	1.036502666	1.534429662	1.865322574	1.997104025	1.534429662	1.316142614	3.621317476	1.316142614	0.860568564	0.860568564	1.534429662	0	0	0	0
AC5_ATAGACCCATGCCCGA-1	1.263035735	1.515258212	0.700349183	1.263035735	1.108203478	1.108203478	4.377269586	0	1.397078007	1.397078007	1.883959969	1.397078007	0.924926931	0.700349183	0.410272201
AC5_ATCACGAGTATCGCAT-1	0	0	0	0	0	0	0	0	0	0	0	2.477368673	0	1.679701342	2.021008426
AC5_ATCATCTAGTGCGTGA-1	1.529383154	2.244507538	0	1.949553266	0.790777242	0.790777242	4.627217467	1.529383154	1.226776609	2.244507538	2.657192343	2.107865962	0.790777242	0.790777242	2.738341161
AC5_ATCATCTTCAATCTCT-1	0.934614756	1.971985692	1.118951742	1.817119798	1.118951742	1.729653018	4.188771907	3.16454949	0.415686546	1.897547684	0.415686546	0	2.329946734	0	3.361492202
AC5_ATCATCTTCACCTCGT-1	0	2.31122553	0	2.31122553	0	0	4.095411689	1.712606113	0	0	0	1.712606113	1.712606113	0	2.683085705
AC5_ATCATCTTCGATGAGG-1	1.262308635	1.262308635	0	0	0	0	0	0	0	0	0	2.615046286	1.262308635	2.151844688	0
AC5_ATCATCTTCGGTTCGG-1	1.492570038	0.524552619	0	1.121387035	0.866850657	1.492570038	3.35299088	0.524552619	1.636706021	0	1.874509571	1.636706021	0.524552619	1.121387035	0.524552619
AC5_ATCCACCGTAATCGTC-1	1.629688205	2.686096212	0	1.629688205	1.317709193	0	3.295137714	3.943421495	0	0.861804078	2.058873888	0	0	0	2.058873888
AC5_ATCCACCTCACCCTCA-1	1.29087654	1.507323156	0.630557379	1.507323156	0	0.630557379	4.031678366	1.685155043	1.014257316	1.507323156	1.29087654	1.29087654	0	0	3.824535762
AC5_ATCCACCTCATAAAGG-1	0	0	0	0	0	0	3.114782297	3.505340795	0	0	0	1.853502105	0	0	2.841787887
AC5_ATCCGAAAGTTAACGA-1	1.911273782	2.13891316	1.195339191	1.724436095	0.766555273	1.195339191	4.623301656	1.356053718	0.766555273	1.356053718	1.822212147	0.454997615	0	0	0.454997615
AC5_ATCCGAAGTTTGTGTG-1	1.478157333	2.676864517	0	1.18067519	0.755317024	1.18067519	4.395785489	2.886156888	0.755317024	1.478157333	1.478157333	0	0	0	3.755289354
AC5_ATCCGAATCAAAGACA-1	1.216037726	1.600663974	1.216037726	1.216037726	1.877761475	1.748780053	4.032265429	3.410381224	0.582921762	0	2.094500086	0	0.582921762	0	2.491360957
AC5_ATCGAGTGTTCTGAAC-1	0.477565563	1.042547935	0.799437724	1.237962501	0.799437724	1.042547935	3.433829219	2.192534086	0.477565563	0.477565563	1.664875399	0.477565563	2.434180234	0	3.723318733
AC5_ATCGAGTTCTAACTTC-1	0.710250381	1.820104424	0.710250381	1.636664362	1.411840703	1.53055748	3.861834927	1.277107503	1.411840703	2.894212142	1.411840703	1.121352163	1.121352163	0.936779748	1.820104424
AC5_ATCTACTAGAGGTAGA-1	0	1.999821267	0	0	0	1.999821267	3.150899911	1.999821267	0	0	1.433623405	0	0	0	4.504557246
AC5_ATCTACTAGCAATCTC-1	1.609509027	1.694668287	0.367752133	0.847348657	0.6360306	1.609509027	4.781077313	1.845901548	1.170132559	1.913725065	1.694668287	1.413760606	1.170132559	0	2.979009528
AC5_ATCTACTGTTCGTGAT-1	2.419070802	2.920277044	0	2.117581188	1.811187397	1.367214531	3.664003958	2.838155397	0	0	2.351785982	0	0	0	0.901056103
AC5_ATGCGATAGTGGGATC-1	1.515875902	2.176738041	0	1.515875902	0.884330641	1.787545738	3.869219505	4.710931375	0.536891855	2.326190292	1.660908151	0	0	0	2.326190292
AC5_ATGTGTGCACAGGTTT-1	0.942701643	0.942701643	0	0	0.942701643	0.942701643	0.942701643	0	0	0	0	1.740592619	2.482265538	2.605297793	3.994060684
AC5_ATGTGTGTCTGCTGTC-1	1.318009662	1.867478416	0.971379823	1.682235666	1.454694262	1.454694262	4.308436786	3.80166446	1.318009662	1.574922936	1.682235666	0	0.739262936	0	1.867478416
AC5_ATTACTCAGGGTTCCC-1	1.103300844	2.404283322	0.696665656	1.391567443	1.391567443	2.404283322	4.269605896	3.720425935	1.391567443	0.696665656	0	0	0	0	0
AC5_ATTACTCCAATAACGA-1	1.409630537	1.049655011	0.481739788	0.481739788	0.481739788	1.550394847	4.151161727	1.245753863	0.481739788	0	1.049655011	2.055119807	2.131400693	0	4.400056882
AC5_ATTATCCAGTGCGATG-1	0	2.160398879	2.526679842	0	0	2.526679842	4.401624209	3.179044641	2.526679842	1.576356412	0	0	0	0	0
AC5_ATTCTACAGTCAATAG-1	2.364921336	0	0	0	0	0	4.579154857	3.009950863	0	0	0	0	0	0	0
AC5_ATTCTACCAATAAGCA-1	0	0.804935614	0	0.804935614	1.245049002	0.804935614	2.267565756	2.592678624	0	0	0.804935614	0	1.245049002	0	3.672067096
AC5_ATTCTACCACCATGTA-1	2.904888454	1.194455916	0	1.493497464	0	1.194455916	3.77465743	2.965998925	0.765877258	1.194455916	1.194455916	0	0	0	3.72039786
AC5_ATTGGACAGCGCTCCA-1	2.083271788	1.207038174	1.207038174	0	1.738206398	1.738206398	4.551164547	2.339328474	1.738206398	2.543005303	1.207038174	0	0	0	1.207038174
AC5_ATTGGACAGTGAATTG-1	1.276163313	1.276163313	1.001334325	1.276163313	1.819007183	2.168893796	4.987035713	2.500814742	0.621090152	1.491514962	1.949715702	0	0	0	0
AC5_ATTGGACAGTGGAGAA-1	0.62294803	1.279056782	0	2.012650121	1.003873901	1.279056782	4.200139569	1.150901327	0.62294803	1.003873901	0.831440416	0	1.003873901	0	0.831440416
AC5_ATTGGACGTCTTCGTC-1	0	1.736855662	0	0.774664629	0.774664629	1.205889544	3.286048916	1.506206881	1.506206881	0	0	2.081836892	1.205889544	1.205889544	2.444846402
AC5_ATTGGTGAGAGGGCTT-1	1.404414385	1.522862268	0.705263604	1.966592151	1.522862268	1.404414385	4.71979497	2.507009143	1.404414385	1.628754343	2.218664426	0	0	0	0.413559014
AC5_ATTTCTGTCTATGTGG-1	2.305718584	3.251780718	1.181066245	1.181066245	0	1.707597126	3.412862354	1.707597126	1.181066245	2.050725408	1.707597126	0	0	0	0
AC5_CAACCAACATGCTGGC-1	1.869934558	0.740781611	1.161633635	1.161633635	0	0.740781611	3.983106983	2.161369455	1.161633635	1.456921283	1.456921283	1.684600568	1.684600568	0.740781611	0.740781611
AC5_CAACCAAGTAACGTTC-1	1.348587854	1.569166357	0	1.569166357	1.569166357	2.152376628	3.939346643	0.66816814	1.065166295	1.348587854	0.66816814	0.66816814	0.66816814	0	1.902699031
AC5_CAACCTCGTAGCACGA-1	2.668811591	3.326676314	0	3.326676314	0	0	0	3.326676314	0	0	0	0	0	0	0
AC5_CAACCTCTCGGCGCAT-1	1.654034888	1.339906882	1.339906882	1.892716675	0.533372702	1.654034888	4.024716026	0.533372702	1.135913188	1.892716675	1.892716675	0	2.448422423	0	3.570347204
AC5_CAACTAGCATGGAATA-1	0	0.943659167	0	0	1.741885856	0	0	0	0	0	0	2.483702745	0.943659167	0	2.180059189
AC5_CAACTAGTCCATGCTC-1	0	1.660965721	1.141734408	2.25431718	0	1.141734408	4.206155445	3.617580392	1.141734408	1.141734408	1.141734408	2.001018879	1.141734408	1.141734408	2.25431718
AC5_CAACTAGTCGCTTAGA-1	0	1.580427687	0.826662502	1.145112824	1.145112824	0.826662502	3.667190116	2.164938423	0.998510785	1.145112824	0.619026022	0	1.488054936	0	2.944411912
AC5_CAACTAGTCGTAGATC-1	0.820278641	1.264766398	1.805749536	1.264766398	0.820278641	1.995470479	3.996135604	2.788313866	0.820278641	1.571403225	0.820278641	0	1.571403225	0	3.972486405
AC5_CAACTAGTCTACGAGT-1	1.61813432	0	0	1.61813432	1.61813432	0	2.574976986	3.507038979	0	0	1.61813432	0	1.61813432	0	4.453382933
AC5_CAAGAAAAGACGACGT-1	1.039269657	1.039269657	0	1.039269657	1.039269657	1.537792156	3.132263684	3.208945446	0	1.039269657	0	0	0	0	4.399309727
AC5_CAAGATCCACGCGAAA-1	0	1.385245279	1.385245279	1.703603584	0	1.385245279	3.019094156	0	0	1.703603584	1.703603584	0	1.703603584	0	4.492855247
AC5_CAAGATCCATGTTGAC-1	1.645934114	1.645934114	0.873501779	1.884207339	2.016411889	1.884207339	3.735961706	1.884207339	0.657618078	1.731823048	0.381919846	0	0.657618078	0	0.381919846
AC5_CAAGGCCAGTCGCCGT-1	1.643842566	2.320919657	0	0.982080974	0.607046302	0.982080974	3.351835912	1.467877426	0.607046302	1.254193379	0	0	0.607046302	0	2.963729271
AC5_CAAGGCCCATGTCCTC-1	0	1.357166799	1.357166799	0	0	1.357166799	2.736044747	0	0	0	1.357166799	0	0	0	4.022100595
AC5_CAAGGCCTCCTAGTGA-1	0	0	0	0	0	0	0	1.662695089	0	0	0	2.626153925	0	2.256227864	2.626153925
AC5_CAAGTTGTCATCTGCC-1	1.134241575	1.426289358	0	1.836101201	1.836101201	1.134241575	3.765291662	3.517101026	1.652043217	1.134241575	1.652043217	0	0	0	0
AC5_CACAAACAGCTTATCG-1	0.867771324	0	0	0.867771324	0	0	0	0.867771324	0	0	0	1.63798482	2.228893639	0.867771324	2.067873088
AC5_CACAAACGTTTCCACC-1	0	0	0	1.509035536	2.085017724	1.509035536	3.918266244	2.448164956	2.085017724	0	0	1.509035536	0	0	0
AC5_CACAAACTCTCCAGGG-1	2.251459579	2.251459579	0	2.132851351	0.724015444	0	3.670134185	1.842689609	0.724015444	1.139561799	0.724015444	0	0	0	3.23640461
AC5_CACACAAAGGAATGGA-1	1.448704275	0.595754045	0.595754045	1.236400023	1.236400023	1.236400023	4.032098567	2.213096359	0	0.966526378	0	1.623733804	0	1.236400023	3.649679426
AC5_CACACAAAGGGATGGG-1	0	0	0	0	0	1.350773887	2.521049522	0	1.350773887	1.665935035	0.887976007	0.887976007	0	0	3.960573411
AC5_CACACAAGTTCAGCGC-1	1.113772297	1.753294971	1.315809847	1.483809122	1.315809847	1.113772297	3.477211675	2.217387277	0.860306174	1.627602538	1.113772297	0	2.289018302	0	3.596243002
AC5_CACACCTCAAAGTCAA-1	1.206644082	1.055635056	0.384207354	1.651740237	0.877695297	0.877695297	3.934256778	3.662136062	0.661088653	1.055635056	1.055635056	0.384207354	0.384207354	0	3.697586228
AC5_CACACCTCATGCCCGA-1	1.316708758	1.865976355	0	1.316708758	1.316708758	1.316708758	3.91522149	2.587015264	0	1.316708758	0	0	0	0	4.332124884
AC5_CACACTCCAAGTCATC-1	2.093390739	2.722922463	0	0	2.093390739	2.093390739	3.382677004	2.722922463	0	0	0	0	0	0	0
AC5_CACAGGCCACTCGACG-1	1.624731638	0.702733134	0	0	0	0.702733134	3.484225991	2.725870294	1.111373248	1.400639051	1.111373248	0	1.111373248	0	4.007714873
AC5_CACAGGCTCGCCAGCA-1	2.770715712	0	0	0	0	1.790094744	4.910671589	3.826686871	1.790094744	0	2.396079072	0	0	0	1.790094744
AC5_CACATAGGTAGCCTAT-1	1.505342542	1.01263615	0.629367939	1.01263615	1.683082524	1.289032234	4.132758752	2.364683084	1.289032234	1.289032234	1.01263615	1.289032234	0	0	1.01263615
AC5_CACATAGGTCTGCCAG-1	1.355028118	2.160059458	0.672412013	1.070868741	0	1.756958078	3.360713629	5.409312725	1.355028118	0.672412013	0.672412013	0	0	0	3.672706022
AC5_CACATAGTCATCGGAT-1	0	1.191229666	0.567418734	1.399909817	1.191229666	0.567418734	3.954478368	0	0	1.191229666	1.191229666	0.567418734	1.399909817	0.567418734	3.954478368
AC5_CACATTTAGCAATCTC-1	2.13509107	1.733624482	1.553694386	1.052377819	2.824223678	1.733624482	4.820716761	2.018309164	1.334127336	1.553694386	2.13509107	0	0	0	0.658673271
AC5_CACATTTAGTAGGTGC-1	0	1.410824434	0	0	0	0	0	0	0	0	0	2.331949792	1.731478621	1.410824434	3.363634058
AC5_CACCACTGTCCCGACA-1	1.325775585	1.045001547	0.653210971	0	0	1.325775585	3.621863405	1.441245298	0.653210971	0.379018958	1.195210624	0	1.195210624	0	4.356222452
AC5_CACCAGGCACCGAATT-1	1.539803692	1.040925735	0	1.040925735	1.871111477	1.539803692	3.720872701	2.318378386	1.539803692	0	1.539803692	0	0	0	2.48415837
AC5_CACCAGGCATGGGACA-1	1.016727795	1.839343414	0.632370942	1.016727795	1.510340027	1.839343414	4.318736342	2.284489925	1.016727795	1.510340027	1.510340027	0	0	0	1.016727795
AC5_CACCTTGGTCATCCCT-1	1.536502323	2.252628616	0.795749427	0.795749427	1.233202142	1.536502323	3.55679938	4.143470546	0	1.76890098	1.233202142	0	0	0	0
AC5_CAGAATCTCGGTCCGA-1	1.910166444	2.077847588	0.972315929	1.780392188	0.972315929	1.84738301	5.392081308	3.918438878	1.631229164	1.547378847	2.128026177	0	0	0	0.599951492
AC5_CAGAGAGCACGAAGCA-1	2.153032245	1.397326215	1.716776834	2.060492686	1.716776834	1.716776834	4.345223804	2.876049936	1.569753739	2.153032245	1.716776834	0	0	0	0
AC5_CAGAGAGTCACTTACT-1	1.535929889	2.877509385	0.899452718	2.115205194	2.023156628	1.365202168	4.974236504	1.921768137	1.159201168	2.349342047	2.023156628	0	0	0	0.547617635
AC5_CAGAGAGTCTATCCTA-1	0	0	0	0	0.582956717	0.582956717	0	0.582956717	0	0	0.948817595	1.426790276	1.600727139	0.582956717	3.741211123
AC5_CAGATCACACCTGGTG-1	1.530598012	0.710276683	0.936811204	1.820147771	1.277144806	1.530598012	4.323972322	4.440282367	0.936811204	0.936811204	1.820147771	0	0	0	0.936811204
AC5_CAGATCAGTGATAAGT-1	1.827423389	1.283409255	0	0.834846921	0	0	3.391084676	1.283409255	0.834846921	1.827423389	0.834846921	0	2.177788871	0	4.339363792
AC5_CAGCAGCAGTTGCAGG-1	2.33784744	1.205889544	0	1.205889544	1.205889544	0	3.866912073	1.205889544	1.736855662	2.33784744	0	0	0	0	0
AC5_CAGCAGCGTACCCAAT-1	0	1.651702374	0	0	0	0	3.662090421	2.61356037	1.651702374	0	2.61356037	0	0	0	2.244076696
AC5_CAGCATAAGAGCCTAG-1	0	0	0	0	1.676513421	0	0	0	0	0	0	2.473778526	1.676513421	1.154816348	3.376041175
AC5_CAGCATAAGGACTGGT-1	1.246238978	1.550931409	0	1.246238978	1.05009768	1.784143996	4.091581723	1.784143996	0.805859684	1.550931409	1.05009768	0.482000187	0	0	4.385417023
AC5_CAGCATAAGTGACATA-1	0	0	0	0	0	0	0	3.713271926	0	0	0	2.968148296	1.40511038	1.40511038	4.229334058
AC5_CAGCATATCCAATGGT-1	1.329408342	1.548641916	0.655584965	1.329408342	1.048209116	1.880626807	4.851239728	2.568136339	1.048209116	2.818193629	2.012751764	0.655584965	0	0	0.655584965
AC5_CAGCATATCCTTTCGG-1	1.126152048	2.435264383	0	0	0	0	4.010563485	0	1.642395767	2.233778255	1.642395767	1.126152048	0	0	3.59522918
AC5_CAGCATATCGGCCGAT-1	1.870120261	0.740896492	0	0	0.740896492	1.457089684	3.347985887	3.457540844	0	0	1.161784469	0	1.161784469	0	4.15222778
AC5_CAGCCGAAGATCACGG-1	1.352897163	2.334375027	1.522958392	1.668258742	1.147866788	1.352897163	4.11481631	1.522958392	1.147866788	2.008802984	1.668258742	1.147866788	0.540668462	1.147866788	1.352897163
AC5_CAGCCGAAGCAACGGT-1	1.640549714	2.520475787	0	1.415489777	0.712705189	1.415489777	3.369587274	1.415489777	0.712705189	0	0	1.824146824	0.712705189	0	4.212543312
AC5_CAGCCGAAGGAGTCTG-1	0	0	0	0	0	0	3.007204675	1.436304782	0	0	0	0	0	0	4.728974941
AC5_CAGCGACAGTCATGCT-1	1.602561532	0	0	0	1.217710496	0.583972293	2.997507347	0.583972293	0	0	0	2.825118561	1.602561532	1.217710496	2.673010246
AC5_CAGCGACTCGAGGTAG-1	1.450472293	1.862820534	0.967958358	1.570554974	1.155859381	0.967958358	4.380866842	3.280040136	1.155859381	1.31397642	1.677751406	0	2.153926487	0	2.379118754
AC5_CAGCTAAAGCACAGGT-1	1.905435522	1.905435522	1.015490926	1.406405067	1.905435522	1.163431385	4.017864258	3.577226624	1.406405067	1.837713093	2.326669858	0	0.364767823	0	3.244545803
AC5_CAGCTAAAGCTGGAAC-1	0	0.839451724	1.598436003	1.934117738	1.598436003	1.289286265	4.665397415	2.602202494	1.598436003	2.108154749	2.108154749	0	0	0	0
AC5_CAGCTAAGTAAGTAGT-1	0	1.62312384	0	1.311732447	0	0.857092598	2.678484075	1.62312384	0.857092598	0	0	0	1.311732447	0	4.170473477
AC5_CAGCTAAGTAGCTAAA-1	1.665993031	1.387205767	0.827362206	1.489017848	1.883761471	1.665993031	4.502597266	4.458864999	0.827362206	1.387205767	1.273840642	0.619600172	0.619600172	0	0.619600172
AC5_CAGCTAAGTGCAGACA-1	2.461789634	1.218912491	1.752154143	1.940002065	1.218912491	1.520663354	4.215649859	0.784701712	0.784701712	0.784701712	1.752154143	0	0.784701712	0	2.646833003
AC5_CAGCTGGCAAGGTTCT-1	0	0	0	1.55893457	0	0	1.55893457	0	0	0	0	2.773526721	1.55893457	2.14094901	0
AC5_CAGCTGGCAGCCAATT-1	0.411728353	0.411728353	0	0	1.111099795	0.411728353	0.411728353	0	0	0	0.702527399	1.266136501	1.518631077	1.720052051	1.807344638
AC5_CAGCTGGGTTTACTCT-1	0	0	0	0	0.86753095	1.324963873	0	1.324963873	0.86753095	0	0	0.86753095	1.875502841	1.875502841	3.252637239
AC5_CAGGTGCAGCGATCCC-1	0.87403042	1.772903953	1.129731614	1.129731614	0.87403042	0.87403042	3.315438307	1.333183901	0	1.333183901	1.129731614	0.529613183	1.884976867	0	3.17984737
AC5_CAGTAACCAAACTGTC-1	0.638024236	1.980886022	0.849768963	2.381406752	2.040639881	2.201065881	4.257504978	3.749793386	1.024418473	2.097023646	1.302426966	1.416964567	0	0	0.849768963
AC5_CAGTAACCACTGTTAG-1	1.439734416	2.006756599	0.959268803	2.006756599	0.590501728	1.76290765	4.485636585	4.73343257	1.228084154	1.892246571	1.439734416	0	0	0	3.08772959
AC5_CAGTAACGTGCGGTAA-1	0.95976556	1.892930457	0.590860896	1.614964741	1.440348863	2.007453614	4.775833642	0.590860896	0	1.614964741	1.614964741	0	0	0	0.590860896
AC5_CAGTAACTCATGTGGT-1	0	1.848977363	0	1.302004603	0	0	1.848977363	1.848977363	0	0	0	0	1.302004603	0	3.780239854
AC5_CAGTCCTCATCGATTG-1	0.96441205	1.899321116	0.594222816	1.233978293	1.233978293	1.620993324	4.572351983	1.233978293	0.594222816	1.620993324	0.594222816	0.594222816	0	0	0
AC5_CATATGGAGCTGCAAG-1	0	0.359962429	1.280837557	1.394492897	1.00543732	1.673868109	3.485205022	2.433491727	0.359962429	1.394492897	1.15258829	1.00543732	2.124138169	0.359962429	3.848597672
AC5_CATATGGCACCCATTC-1	0.998781531	1.904577956	0.452130626	1.904577956	0.452130626	1.609757989	4.002517609	1.815624928	0.998781531	1.815624928	1.609757989	0	1.98626066	0	3.547539852
AC5_CATATTCGTTTAGCTG-1	1.614964741	1.228653628	0.95976556	1.614964741	1.614964741	0.590860896	3.700599613	2.110198554	0.590860896	0.95976556	0	0	0	0	4.049834335
AC5_CATCAAGCACGTGAGA-1	1.941892363	2.17059668	0	1.382779682	1.382779682	1.753978945	3.991761558	3.001226261	1.382779682	1.522388532	1.522388532	0	0	0	1.026607592
AC5_CATCAAGCAGCCTTGG-1	0	0	0	0	0	1.741497634	3.654470674	1.741497634	0	0	2.342936389	0	0	0	3.965842518
AC5_CATCCACCATGGTCAT-1	1.2802746	1.588508666	0.832393229	1.891332206	1.00494304	1.152054973	4.055514802	3.457533356	1.393906668	1.2802746	1.152054973	0	0	0	1.393906668
AC5_CATCGAAAGGATGGAA-1	0.378859105	0.378859105	0.652967924	0.867878203	1.194857224	0.652967924	2.917957451	2.323597238	0.378859105	0.652967924	0.867878203	1.876009732	1.32540341	0	3.035267397
AC5_CATCGAAAGGCTCTTA-1	1.998441743	1.998441743	0	1.43240845	0	2.357672202	4.218982357	0	0	1.43240845	0	0	0	0	1.43240845
AC5_CATCGAAGTCGACTGC-1	1.642339752	1.642339752	0.870909115	1.880430578	1.642339752	1.32923808	4.010495287	3.310271244	0	1.32923808	1.642339752	0.870909115	0	0	1.32923808
AC5_CATCGAAGTTTAGCTG-1	0	1.995580319	0	1.571503938	1.571503938	1.571503938	3.898110245	3.667114949	1.264857634	2.292439727	1.571503938	0	0	0	2.863732525
AC5_CATCGGGGTAAGAGGA-1	0	2.107140337	1.818156527	1.818156527	1.41008285	1.41008285	4.485579475	3.614248548	0	1.41008285	1.818156527	0	0	0	0
AC5_CATCGGGGTAGCGTAG-1	1.057501852	0	0	1.057501852	0	1.559898619	3.118412108	2.142026315	1.057501852	0.66247388	0.66247388	0	2.6500104	0	3.830814377
AC5_CATCGGGGTCAGGACA-1	0	3.366330812	2.707117365	2.707117365	0	0	3.366330812	0	0	2.707117365	2.707117365	0	0	0	0
AC5_CATCGGGGTGCAGTAG-1	0.805482941	2.908477813	1.049655011	2.388966037	1.882513267	1.882513267	4.70540694	3.004966643	1.049655011	1.97253605	1.97253605	1.049655011	0	0	1.245753863
AC5_CATGACAAGATATGCA-1	1.631295284	2.221481316	1.631295284	1.91023648	1.455911832	2.221481316	3.981815294	3.276579963	2.221481316	0.972367045	2.526478117	0	0	0	0
AC5_CATGACAGTCTGCAAT-1	1.323040597	1.120411517	0	1.635540536	1.761461183	0.866011857	4.69880102	3.302142827	1.323040597	2.823770096	1.323040597	0	0	0	0
AC5_CATGGCGCACTTCGAA-1	0.851934106	1.305179939	0.514073251	0.851934106	1.104019156	0.851934106	4.051009116	2.127394446	0	1.615922655	0.514073251	0.514073251	0	0.514073251	3.799654246
AC5_CATGGCGGTGGGTATG-1	0	0	0	0	0	0	0	0	0	0	0	0	3.040088824	3.040088824	4.542228266
AC5_CATTATCAGACTACAA-1	0.787890516	2.103221516	1.525242905	1.223041808	1.223041808	1.525242905	4.621980861	0.787890516	0	2.652275742	1.756997752	0	0	0	0
AC5_CATTCGCAGATGTGGC-1	0	0	0	0	0	0	0	0	0	0	0	3.352354046	1.088319245	2.550669067	2.383832879
AC5_CCAATCCAGGAGTACC-1	0	2.079179086	0	0	0	0	2.335103993	0	0	0	0	3.090756135	0	1.203762845	3.516217184
AC5_CCAATCCGTAACGACG-1	1.265770812	0	0	0	0	0	0	2.78962706	0	0	0	3.275567961	2.619519433	1.806918931	2.156110242
AC5_CCAATCCGTACCATCA-1	0	2.9012515	0	0	0	2.9012515	3.962539558	2.9012515	0	0	0	0	0	0	2.9012515
AC5_CCAATCCGTTGCCTCT-1	1.418725472	0	0	0	1.418725472	0	0	0	0	0	0	1.982889595	2.604717531	1.418725472	1.982889595
AC5_CCACCTAAGAAACCAT-1	1.619351153	0.699354462	1.106880132	1.619351153	1.619351153	0.699354462	3.379247873	3.056312823	0.699354462	1.106880132	1.106880132	0	0	0	2.650554643
AC5_CCACCTAAGCGAAGGG-1	0	2.172715692	0	0	0	0	0	0	0	0	0	2.807243881	2.172715692	0	2.807243881
AC5_CCACCTAGTTTCCACC-1	1.226946981	1.529571981	0.790908986	1.761575271	0	0.790908986	4.554100183	3.06767162	0	0.790908986	0	0	0	0	0
AC5_CCACCTATCGGATGGA-1	0	0	0	1.060146008	0	0	0	1.060146008	0	0	0	2.145600212	2.145600212	1.896176143	1.896176143
AC5_CCACGGAAGTGTGGCA-1	1.556370718	1.556370718	1.789886926	1.789886926	1.556370718	1.251158147	4.206203003	1.789886926	0	0	1.979064293	1.789886926	1.251158147	0	3.042382102
AC5_CCACTACCATTGGCGC-1	0	0	0	0	0.725771881	0.725771881	0	0	0	0	0.725771881	1.434840764	1.845557267	1.141879574	2.360564241
AC5_CCAGCGACAAGTTGTC-1	1.815624928	1.350223088	1.1898624	0.998781531	0.762353448	1.1898624	2.833589894	0.452130626	0	0	0.452130626	1.71797978	0.998781531	0.452130626	3.071751225
AC5_CCAGCGATCACAAACC-1	2.069914071	1.196358104	1.405458678	1.967782488	0.570611756	3.212850632	5.076767982	2.247372596	0	1.57830748	1.725636544	0	0	0	0
AC5_CCAGCGATCTTCGAGA-1	1.614319731	1.228084154	0	1.439734416	1.614319731	0.959268803	4.580746855	3.158574718	0.590501728	0.590501728	0	1.439734416	0.590501728	0	1.228084154
AC5_CCATGTCAGATCTGCT-1	0.559755109	0.916485776	1.386538161	1.946188772	0.916485776	1.558401247	3.743921714	1.386538161	0.559755109	1.386538161	1.178880044	0	0	0	4.559447897
AC5_CCATGTCAGTTAACGA-1	0.872243912	0.872243912	1.127656178	2.074600396	1.127656178	1.127656178	3.739383628	1.127656178	0	1.330925872	1.499775315	0	0	0	3.863696709
AC5_CCATTCGTCTCAAACG-1	1.645990428	1.12916475	0.87354242	0.87354242	0.529268883	0.87354242	3.055557926	1.884266504	0	1.985023136	0.87354242	1.12916475	0.529268883	0	2.750566984
AC5_CCCAATCCAGTCAGCC-1	2.655177641	0	0	0	0	0	0	0	0	0	0	0	0	0	3.312549264
AC5_CCCAATCGTCCAGTTA-1	1.915296493	1.636073079	0	2.030244	0.602671475	1.460467309	2.531941524	0.976062701	0.602671475	2.133330291	1.247313622	0	1.247313622	0	1.636073079
AC5_CCCAGTTAGGATGGTC-1	0	0	0	2.708423614	0	0	3.761590893	0	0	0	0	0	2.708423614	0	4.844584017
AC5_CCCAGTTCACGCGAAA-1	0.908811532	0.908811532	0.908811532	1.17002017	0	0.554279217	3.657775184	2.892357293	0.554279217	1.17002017	0.908811532	0.554279217	0.908811532	0	3.766282409
AC5_CCCATACAGAGCTTCT-1	0	0	0	2.798512312	0	0	2.798512312	3.677578366	0	2.164483298	2.164483298	0	0	0	0
AC5_CCCATACTCTAACTCT-1	2.19936076	2.835475042	0	2.19936076	0	0	3.221182705	0	0	0	2.19936076	0	0	0	0
AC5_CCCATACTCTCGAGTA-1	0	0	0	0	0	0	4.221184152	2.877991183	0	0	0	0	0	0	2.877991183
AC5_CCCTCCTAGTCGATAA-1	0	0	0	0.983650483	0	0	0.983650483	0	0	0	0	1.795519343	1.795519343	1.469808223	3.676468078
AC5_CCGGGATGTGTCTGAT-1	0.560141294	1.559112441	0.560141294	1.387213815	1.705751091	1.833611195	4.606383687	2.376017546	1.387213815	1.946960885	0.560141294	0	0	0	0
AC5_CCGGTAGGTACATCCA-1	0.843053822	2.030416437	0	1.293878348	0	0.843053822	3.211735518	2.744572866	0	1.603491203	1.293878348	0	1.293878348	0	3.639075674
AC5_CCGTACTAGTTGTAGA-1	1.931646833	1.931646833	0	1.087536226	0	1.087536226	3.594711423	2.38276094	0	1.087536226	2.182429063	1.087536226	0	0	3.202887158
AC5_CCGTACTTCACCGGGT-1	0.654784246	1.547330316	0	2.327011529	1.047127541	1.328183569	3.684834851	3.450495283	0.654784246	1.328183569	0.654784246	0	0.654784246	0	3.534858998
AC5_CCGTACTTCTACCTGC-1	0.728617401	2.259438386	0.958706481	2.201836359	0.728617401	2.005967418	4.590781526	2.806210677	1.30305784	1.762152327	1.931111866	1.145631734	1.558722882	0.728617401	2.549003623
AC5_CCGTGGATCAGGCGAA-1	2.207722735	2.467532265	0	2.467532265	0	2.990131079	4.95097733	0	1.855775053	0	2.207722735	0	1.307880565	0	2.673571599
AC5_CCGTGGATCATACGGT-1	0	0	0	0	1.613289008	0	3.765900039	1.613289008	0	0	0	0	1.950035757	0	3.615599731
AC5_CCGTTCAAGTGGTCCC-1	1.492850798	1.951194015	0	1.951194015	0.621887836	1.951194015	3.897856728	1.951194015	0	0	0	0	0	0	3.639819202
AC5_CCGTTCACAGCCTGTG-1	2.46494324	0.852435416	1.305817123	0	1.616623123	1.305817123	4.482413312	4.386712598	0.852435416	1.616623123	1.853388643	0	0	0	0.852435416
AC5_CCGTTCATCCTTTACA-1	2.018834774	1.677662905	0.736330082	2.272750597	1.862728597	0	4.257716775	2.379020005	0.736330082	1.862728597	1.450388979	0	0	0	2.643269332
AC5_CCTAAAGAGTGTACGG-1	2.125207049	0	0	0	0	2.125207049	2.756793541	2.125207049	2.756793541	0	0	0	0	0	4.314099882
AC5_CCTAAAGCAGTTAACC-1	1.85602344	1.594526284	0.905127908	1.239459691	0.399278929	1.929924847	4.100669092	2.952706125	1.086201424	1.086201424	1.372321252	0	0	0	3.314202958
AC5_CCTAAAGGTGATGTCT-1	1.450638954	1.450638954	0.968093367	0.968093367	0	1.450638954	3.563636839	0.968093367	0	1.450638954	0	1.450638954	1.450638954	0	4.063063507
AC5_CCTACACCACCTATCC-1	0	0.912319214	0	0	1.381327494	0	0	0	0	0	0	1.699328466	3.377987675	2.134220224	3.519928107
AC5_CCTACCAGTCCAGTTA-1	0	2.360709108	0.587715563	1.609309925	0.955412994	1.757725516	4.186462283	3.280757244	0.587715563	1.223662502	2.001341634	0	0	0	2.197082368
AC5_CCTACCATCAGCACAT-1	1.726965763	1.406679297	0.932631789	2.071327103	1.197486529	1.579591021	4.405650181	3.948532594	1.579591021	0.932631789	1.197486529	0	0	0	3.046208983
AC5_CCTAGCTAGGGTCTCC-1	1.918641853	1.918641853	1.584010819	2.168931924	1.077468196	0.677331172	4.062998228	1.584010819	0	1.077468196	0.677331172	0	1.362475543	0	4.350545364
AC5_CCTAGCTGTTGACGTT-1	0.560205711	1.559231049	0.917116527	1.833737386	1.387326498	0.560205711	3.22019677	2.225850838	0.560205711	0.917116527	0.917116527	1.387326498	0.560205711	0	3.057668134
AC5_CCTAGCTTCTTGTACT-1	0.56804777	1.573622485	0	0.9280757	0.56804777	0	3.07500987	2.392666958	1.192240772	1.401003998	0.56804777	0	2.460225987	0	3.323907415
AC5_CCTATTACAAAGTGCG-1	0	0	0	1.718965558	0	0	0	0	0	0	1.718965558	0	0	0	0
AC5_CCTCAGTAGAAGCCCA-1	1.820812742	2.203087267	1.354814676	1.991606231	1.354814676	1.820812742	4.107946393	3.898279294	1.493185198	1.493185198	1.002697957	0	0	0	0
AC5_CCTCAGTAGGCGACAT-1	0.344189768	1.242735161	0.599766117	1.45553371	0.803139516	0.803139516	2.733043388	2.024660791	0	1.242735161	0.344189768	0	2.30643961	0	3.569845122
AC5_CCTCAGTTCATGTCCC-1	1.403950832	0	0	0	1.723994345	0	4.4114423	3.633764045	0.930440761	2.160806376	0	0	0	0	0
AC5_CCTCTGACACGTTGGC-1	1.75886498	1.072383831	0.673540612	1.356738442	1.356738442	1.356738442	3.65028369	0.673540612	0.673540612	0	1.356738442	1.072383831	1.356738442	0.673540612	4.493428553
AC5_CCTCTGAGTTCAGACT-1	0	0.670399719	0	0	0	1.06816588	1.351976137	0	0	0	0	2.442799529	1.351976137	1.06816588	3.997852804
AC5_CCTCTGATCGGCGCTA-1	0.760346391	1.347434651	1.347434651	2.058486277	1.606746213	0.996404407	4.325530558	1.18724387	1.347434651	1.485472298	1.901373696	0	0	0	2.956173671
AC5_CCTTACGAGACACTAA-1	1.62334162	0.373095262	0.644190811	1.182068662	0.857248767	0.857248767	3.978893123	0.857248767	0.857248767	0.373095262	1.032789636	0	1.032789636	0	2.738975421
AC5_CCTTACGCACCACGTG-1	0.599543822	1.242384538	0	0	0.971754032	0	0	0.599543822	0.599543822	0	0.599543822	1.77964078	2.384667567	0.599543822	2.127230015
AC5_CCTTACGTCAAGAAGT-1	0	1.130819862	1.647964366	0	1.130819862	0	3.853552482	1.647964366	1.130819862	2.239941544	1.987132519	0	0	0	3.601940558
AC5_CCTTACGTCGGTTAAC-1	2.598275627	2.202738477	1.367923201	1.684689969	1.161709046	1.684689969	4.739949884	4.306489935	1.538797142	0	1.924886768	0	0	0	0.549159344
AC5_CCTTCCCAGCATGGCA-1	0	2.460156041	0	0	2.460156041	0	0	0	0	0	0	0	0	0	4.94297222
AC5_CCTTCCCGTTATCCGA-1	1.224609009	1.224609009	1.030378597	1.758835145	1.030378597	1.387180014	3.145282112	1.030378597	0.78910155	1.387180014	1.387180014	0.470446554	0	0	4.187782602
AC5_CCTTCGAGTCGACTAT-1	1.22942336	1.655118533	0.473008063	1.952764209	0.473008063	1.392294228	3.740697741	0.792824467	1.392294228	2.181838617	1.392294228	0	0	0	3.177342921
AC5_CCTTTCTAGCGTAGTG-1	1.385469928	2.301595692	1.944967884	0	1.944967884	0	4.509772199	2.301595692	1.385469928	1.944967884	0	0	0	0	1.385469928
AC5_CCTTTCTAGGGTGTGT-1	0.594841622	1.447148437	1.234957231	2.980268723	1.622101216	1.234957231	3.822118216	3.133060092	0.594841622	0.965266649	0.965266649	0	0	0	0.965266649
AC5_CCTTTCTGTAGAGGAA-1	1.917362007	0.896392931	0.896392931	2.272587924	0.896392931	1.677515427	3.889258969	3.918509971	0.896392931	1.361359626	1.917362007	0	0	0	0.896392931
AC5_CCTTTCTGTTGCTCCT-1	1.62783744	1.505888304	0	1.923800003	1.736518384	1.62783744	4.72969495	3.971002118	0.774443942	1.205602768	1.62783744	0	0	0	0.774443942
AC5_CGAACATCATCGGGTC-1	0.731094977	0	0	0.731094977	0	0	0.731094977	2.263722859	0	0	0	1.442689358	2.144934076	1.148895952	4.33617615
AC5_CGAACATCATTCCTGC-1	2.657640689	4.209353344	0	0	0	2.657640689	2.657640689	0	0	0	0	0	0	0	0
AC5_CGAACATGTAGAAGGA-1	1.625894923	1.45076398	0.596962864	1.625894923	1.45076398	0.596962864	3.944079206	2.379464471	1.238310322	1.45076398	0	0.968194651	1.238310322	0	3.206041902
AC5_CGAACATGTGAAATCA-1	0	2.544518147	0	0	0	0	5.24065344	0	0	0	2.544518147	0	0	0	2.544518147
AC5_CGAACATGTTAAGACA-1	0.539801301	0.888439195	0	0	1.793368423	0	0.539801301	1.666573266	0	0	0	1.666573266	2.462574884	1.146448913	3.62431326
AC5_CGAACATGTTGGTAAA-1	0	1.355526451	0	1.071310158	0.672740782	2.043452335	3.096085069	2.16065354	0.672740782	1.910668513	1.355526451	0	2.669615028	0	3.966860439
AC5_CGAATGTAGCCACGCT-1	0.966324583	0.966324583	0.595607863	1.236168921	0.595607863	0.595607863	3.411438125	2.298121838	0	1.448455078	0.595607863	0	0.966324583	0	3.627961065
AC5_CGAATGTCACGTCAGC-1	1.594669712	1.594669712	1.285866396	1.594669712	0.836771447	0.836771447	3.846129291	3.20112763	1.594669712	0.836771447	1.285866396	0	1.594669712	0	3.556245191
AC5_CGAATGTCATTTGCCC-1	1.888955697	0.876765777	1.132908194	1.650454079	0.876765777	1.336639153	3.914201072	4.104829138	0	1.650454079	1.50580641	1.50580641	0.531543983	0	2.612129012
AC5_CGAATGTGTTATGTGC-1	1.779695401	1.597859211	1.088972705	0	0.685926218	1.597859211	4.316430981	2.289549582	1.088972705	1.37544327	1.088972705	0	0	0	0.685926218
AC5_CGAATGTTCTTCCTTC-1	0.581701043	0.947075303	0.581701043	1.214092656	0.947075303	1.214092656	3.267686279	2.552268305	1.214092656	0.581701043	0.947075303	0	2.348413708	0	3.861901015
AC5_CGACCTTAGTTACGGG-1	1.327300613	2.600377973	1.640214609	2.070290628	1.327300613	1.87819727	3.956245363	3.015336575	0	1.87819727	2.070290628	0	0	0	0
AC5_CGACCTTCATGCCACG-1	0.648015524	1.317809332	0.648015524	0.648015524	0	1.037972471	3.243258842	1.037972471	0	0	0.648015524	0	1.867247129	0	4.143111571
AC5_CGACCTTGTAGAGCTG-1	0	0.617841603	0	0.617841603	0.617841603	0	1.486067354	4.377675256	0.617841603	0	0	2.059157265	1.813116507	1.271096785	3.853666584
AC5_CGACCTTGTCCCTACT-1	0	2.44867997	0	1.136104576	0	0	1.993861309	1.65426288	0	0	0	1.136104576	1.65426288	0	3.665176123
AC5_CGACTTCAGATCACGG-1	1.286245365	1.679949913	1.679949913	2.0774971	1.010187147	1.96169943	4.584042323	1.010187147	1.010187147	1.96169943	1.502349191	1.010187147	0	0	1.679949913
AC5_CGACTTCCAGCGTTCG-1	1.625523327	1.625523327	0	1.313916733	1.625523327	1.313916733	3.796196631	0	0	1.86275158	1.313916733	0	1.313916733	0	3.630447494
AC5_CGACTTCCATGTCTCC-1	1.254790472	1.644516553	0.607426508	1.254790472	1.644516553	1.644516553	4.839096775	2.400475019	1.254790472	2.236125959	2.142570129	0	0	0	0.607426508
AC5_CGAGAAGAGCTTATCG-1	0	0	0	0	0	0.831025809	0	0	1.278526759	0	0	2.17179676	1.586582171	0.831025809	1.821753422
AC5_CGAGAAGCAAACGCGA-1	0	0	0	2.339116735	0	2.339116735	5.07720432	2.339116735	0	0	0	0	0	0	2.339116735
AC5_CGAGAAGCATGGGACA-1	0.568246711	0.568246711	0	1.40134994	0.928353274	0.568246711	2.460645787	0	0.568246711	0	0.568246711	0.568246711	0.568246711	0.568246711	4.453577382
AC5_CGAGCACGTCTAGCCG-1	2.263915952	2.263915952	0	2.263915952	2.263915952	0	2.903692602	0	0	0	0	0	0	0	2.903692602
AC5_CGAGCACTCCCATTAT-1	0.886631468	2.518947715	0.886631468	0.886631468	1.664081752	1.903265446	3.676994033	3.170989362	1.349080765	2.096139255	1.903265446	0	0	0	0.886631468
AC5_CGAGCCAAGTTTAGGA-1	0	0	0	0	0	0	0	0	0	0	0	0	0	2.780593662	4.519302427
AC5_CGAGCCAGTCCGACGT-1	0	0	0	0	0	0	0	0	0	0	0	2.334893336	2.978419082	0	3.645800561
AC5_CGATCGGGTCAGTGGA-1	1.162652609	0.97410845	0.741557786	0.97410845	0.437997826	1.162652609	2.652568282	2.336331828	0	0.741557786	0.437997826	0	2.762490503	0	3.618288026
AC5_CGATCGGGTGTTGAGG-1	0	0	0	0	0	0	1.368632716	0	0	0	0	2.281353376	0	0	3.309438852
AC5_CGATCGGTCCCAGGTG-1	1.524024735	0	0	0	0	0	2.101854551	2.101854551	0	0	0	2.941979186	1.524024735	0	4.467928405
AC5_CGATGGCAGAGAACAG-1	1.161407465	1.161407465	0	1.161407465	0	1.684332434	2.920761351	3.032538315	0	1.161407465	1.161407465	0	0	0	4.382018406
AC5_CGATGTAAGATCCTGT-1	0	0	0	1.606882817	0	0	0	3.132438446	0	0	0	3.493409636	0	1.943172297	2.705068621
AC5_CGATGTACACCCTATC-1	0.465253026	1.37677048	0.465253026	0.78153991	1.021461656	1.37677048	4.005694618	2.229351693	0.78153991	0.78153991	0.78153991	0	2.641424195	0	3.891530093
AC5_CGATGTAGTAACGACG-1	0.393328076	1.358775908	1.358775908	1.914397934	1.226572232	1.475525054	4.31390017	1.67469	1.226572232	1.983035031	0.674885941	0	0	0	3.296682518
AC5_CGATTGAGTCTCTTTA-1	1.664081752	2.771517944	0	0	2.004345199	1.14435367	3.779821452	2.004345199	1.14435367	2.004345199	1.14435367	0	0	0	0
AC5_CGCCAAGAGACGCAAC-1	0.397734101	0.68152814	1.36881478	1.772318717	1.59078209	0.68152814	3.361816966	1.485944519	0	2.973539404	0.397734101	0	0	0	1.36881478
AC5_CGCCAAGAGACTTGAA-1	1.838009243	2.18897103	2.028808531	1.602012792	0.841999835	0.841999835	4.741503133	3.487500303	1.292535158	1.292535158	0	0.841999835	0	0	0
AC5_CGCCAAGCAGCTGCAC-1	1.280774979	1.081659768	0.500688637	1.589060126	1.44675077	2.174556745	4.029589976	0	0.500688637	0	0.832784795	0	0	0	4.029589976
AC5_CGCCAAGGTCGGCTCA-1	1.64128753	1.790787908	0.605605978	2.139037422	1.790787908	1.465440277	2.718010971	1.790787908	1.64128753	1.790787908	1.920817328	0	0	0	0
AC5_CGCCAAGTCTACGAGT-1	1.928625489	1.828847859	1.284636493	2.379553393	2.019344556	1.928625489	4.390829083	1.593314905	1.828847859	2.317152456	1.928625489	0	0	0	0
AC5_CGCGGTAAGAGGTTAT-1	2.147088233	1.62348166	0.77152443	1.73205276	1.73205276	1.829982136	4.459970948	2.705161642	0.458393105	0	2.001052405	0	0	0	0
AC5_CGCGGTAGTACCCAAT-1	0	1.635873326	0	2.226554582	0	1.635873326	3.642978354	0	0	0	0	0	1.635873326	0	5.355788418
AC5_CGCGGTAGTGCCTGGT-1	1.568489263	1.568489263	0	1.568489263	0	0	3.992523873	3.992523873	0	2.151620821	0	0	0	0	2.784861132
AC5_CGCGTTTAGACAAAGG-1	1.019041613	1.842391544	0	0	0	1.513164096	2.594789502	0	0	1.019041613	0	1.842391544	1.019041613	1.019041613	4.552175729
AC5_CGCGTTTAGGGTTTCT-1	2.296688898	1.940295515	1.381383283	1.699389354	1.174122551	2.134285915	4.965040006	3.944816674	1.381383283	1.381383283	1.827079432	0	0	0	0
AC5_CGCGTTTGTATATGAG-1	0	2.40795572	2.40795572	3.055059438	0	0	3.44469325	3.055059438	0	2.40795572	0	0	2.40795572	0	4.121754467
AC5_CGCGTTTGTTATCGGT-1	0.889789584	1.353056718	1.148013686	1.353056718	1.668433339	1.523126644	4.371807645	1.148013686	1.795280032	1.353056718	1.523126644	0	0	0	3.645451207
AC5_CGCGTTTGTTGTGGAG-1	0.566824122	1.190273539	0.566824122	0.926367913	0.566824122	1.190273539	3.627208487	2.062287935	0.566824122	0.566824122	0.926367913	0	0	0	3.794851436
AC5_CGCGTTTTCCCTTGCA-1	0.927228657	1.265770812	0.927228657	1.961499379	1.399948176	1.110758187	4.628142578	2.619519433	1.265770812	1.623995387	0.702270407	0.702270407	0.927228657	0	1.623995387
AC5_CGCTGGAAGTGTACGG-1	0	1.269990704	0.824355133	1.577168654	1.269990704	2.001756807	4.268613439	1.577168654	0.824355133	0.824355133	1.577168654	0	0	0	3.955396416
AC5_CGCTGGAAGTTAAGTG-1	1.544860059	0	0	0	0	0	0	1.544860059	0	0	1.544860059	2.490055613	0	0	2.490055613
AC5_CGCTGGAGTGACGGTA-1	1.684613338	1.684613338	0.486857786	1.89382807	0.812879589	0.812879589	4.183592523	1.684613338	1.058340681	0.486857786	1.684613338	0	0	0	3.331110801
AC5_CGCTGGAGTGATAAAC-1	1.484635762	0.759770653	0	1.900453823	1.18649243	0	4.115823089	2.894075337	0	0.759770653	1.714003938	0	0	0	1.18649243
AC5_CGCTGGAGTTTGGCGC-1	1.897339601	2.512543045	0	1.34392572	1.34392572	2.390525376	4.83388921	1.897339601	1.897339601	0	0	0	0	0	2.090030736
AC5_CGCTGGATCGTATCAG-1	1.950011132	2.803514351	1.491781903	1.491781903	0.62124952	0.62124952	4.352230239	3.568125804	1.001552237	1.276411631	2.803514351	0	0	0	0
AC5_CGCTTCAAGACACGAC-1	0.770088889	1.621337599	0.770088889	1.998742517	1.499595083	0.457411632	3.475651348	1.00793506	1.00793506	0	1.199939627	0.457411632	1.621337599	0	3.940769507
AC5_CGCTTCACAAAGCAAT-1	0	1.675701105	1.006868205	1.282467033	1.282467033	1.006868205	4.360511886	1.282467033	0	0	0.6251402	0	0	0	0.6251402
AC5_CGCTTCACAAGACGTG-1	0	0	0	0.453758405	0.453758405	0.453758405	0.453758405	0.76473979	0.453758405	0	0.453758405	2.524476066	1.192973689	0.76473979	3.31105423
AC5_CGCTTCACAAGCGATG-1	1.094760511	0	0	0	0	0	0	0	0	0	0	0	2.192085569	2.392639162	3.290268413
AC5_CGCTTCACACAGATTC-1	1.453144265	0.970123394	0	0	1.453144265	0	0.970123394	1.453144265	0	0	0	1.453144265	2.218262817	0	3.241578158
AC5_CGCTTCACAGAGCCAA-1	0.979269434	2.77024808	0.979269434	1.464416945	0	2.231363163	3.929377771	2.869324244	0	1.464416945	1.789679169	0	0	0	0
AC5_CGCTTCAGTCGTCTTC-1	1.672344354	0.892631174	0	0.892631174	0	0	3.180747091	2.735370472	0	0	0	0.892631174	0	0	4.096065727
AC5_CGCTTCATCGTGTAGT-1	0	0	1.772643144	1.236400023	0	1.772643144	4.128422144	1.236400023	0	1.236400023	0	0	0	0	3.327735708
AC5_CGGACACCACGAGAGT-1	1.765446108	1.894848717	1.616774089	0.961159428	0	1.442072578	3.916993677	0.591868961	0	2.205372572	2.205372572	0	0.591868961	0	2.509849973
AC5_CGGACACGTTATCACG-1	1.655872401	2.248687834	0.991420061	0.991420061	1.479356062	1.479356062	4.703487651	0.613849315	0.991420061	1.936250236	0	0	0	0	0.991420061
AC5_CGGACGTCAAAGGTGC-1	0.57879265	1.741044981	0	0.943036539	0	0.943036539	2.715350188	0.57879265	0	0	0.943036539	0	0	0	3.950328267
AC5_CGGACGTGTAGAAGGA-1	0.483568629	1.554160111	0.80812796	1.413242811	1.677650263	1.413242811	3.661841305	3.429100769	1.249158623	1.886564502	1.413242811	0	0	0	0
AC5_CGGACGTTCGAGAGCA-1	0.779617286	1.931983294	1.212320393	1.931983294	0	0.779617286	4.652970374	0.779617286	0.779617286	1.744414541	1.513348208	0	0	0	0
AC5_CGGACTGTCAGCAACT-1	1.563216909	1.563216909	0	1.951416013	1.183104392	1.563216909	4.176855422	2.308365456	1.183104392	1.183104392	0.562372509	1.710004346	0	0.562372509	3.22504036
AC5_CGGAGCTAGCGATTCT-1	2.037461856	3.04515758	1.170531224	1.695140153	1.170531224	1.695140153	4.422173284	2.292011263	0	0	0	0	1.170531224	0	3.145747855
AC5_CGGAGCTAGGCGCTCT-1	1.930302504	2.181034166	0	1.59487839	1.086494121	1.930302504	4.272478696	1.086494121	1.59487839	0	1.59487839	0	0	0	0
AC5_CGGAGCTCACTTAAGC-1	0	0.851741461	0	0	0	0	2.043636113	0	0	0	0	3.113497393	1.852368282	1.852368282	3.171504165
AC5_CGGAGCTTCCAATGGT-1	0	1.258085979	0	0	0	1.258085979	2.924814058	0.609526451	0	0	0	0.985488435	2.14663754	0.609526451	4.471349463
AC5_CGGAGCTTCCCAAGTA-1	0.620731883	0.620731883	0.620731883	1.490914754	0	1.275604998	2.992043441	3.151346831	0	0	1.0008444	0	0.620731883	0.620731883	4.221014605
AC5_CGGAGCTTCGTGACAT-1	0	3.691529571	0	0	1.885036095	0	4.725011933	3.541525919	0	0	1.885036095	0	0	0	0
AC5_CGGAGTCAGGAGCGTT-1	1.084416467	1.592378582	0	0	0	1.084416467	1.592378582	0	0	0	0	3.642745313	2.178251676	1.592378582	3.692728732
AC5_CGGAGTCTCGCATGGC-1	0	0	0	0	1.146253648	0	1.666341113	0	0	0	0	2.006756599	2.006756599	0	1.146253648
AC5_CGGCTAGCACTGAAGG-1	0.689789177	0.403227693	0	1.381253118	0.912259773	1.09413244	3.682320869	4.393958518	0.403227693	0.689789177	1.381253118	0	0.403227693	0	4.144418879
AC5_CGGCTAGCATACAGCT-1	1.398932491	0.566857122	0.566857122	2.062354505	1.190326612	1.571443508	3.585878461	3.585878461	0.566857122	0	0.566857122	0.566857122	0	0	3.908295527
AC5_CGGCTAGCATTAGCCA-1	0	2.257759662	0	0	0	2.257759662	3.284099043	0	0	0	2.257759662	0	0	0	2.257759662
AC5_CGGCTAGGTGTGGCTC-1	0	0	0	0	0	0	0	0	0	0	0.798159523	2.256555863	2.1197064	0.798159523	1.539947613
AC5_CGGCTAGTCCAATGGT-1	1.882513267	1.673767537	0	1.673767537	1.409630537	1.245753863	3.657187452	1.882513267	0.805482941	1.409630537	1.97253605	0	0	0	3.318257866
AC5_CGGCTAGTCCGAGCCA-1	1.170684637	2.037655263	0.747682545	1.695321726	0.747682545	0.747682545	3.888145897	1.881066548	1.695321726	1.467021204	0	0	1.170684637	0.747682545	2.933516083
AC5_CGGGTCAAGATCCCGC-1	1.757284358	2.308605414	1.845243065	1.14162556	0.725579338	2.135525679	3.823606136	1.434556498	1.298778964	2.196608518	1.554083051	0	0	0	0.427202993
AC5_CGGGTCAAGCACACAG-1	1.574229042	2.295531316	0	1.26732664	1.069358326	1.069358326	4.735294998	2.574053383	0.493376138	0.493376138	0.822275797	0	0.493376138	0	1.998552013
AC5_CGGGTCAAGCCACCTG-1	1.51748628	1.51748628	0.537749462	1.143090885	0.885542218	0.537749462	3.198710904	2.458069654	1.143090885	1.143090885	1.51748628	0.537749462	0.885542218	0	3.540118841
AC5_CGGGTCAAGGGCTCTC-1	1.688311537	1.29368627	0.632370942	1.688311537	0.632370942	1.839343414	3.24640896	1.688311537	0.632370942	1.016727795	1.016727795	0	0	0	3.312804214
AC5_CGGGTCACAGTATAAG-1	0.374991985	1.865591707	1.628223902	2.21807628	1.534679458	1.997379245	3.932761917	3.148196157	1.036708166	1.628223902	1.534679458	0.374991985	0	0	0.374991985
AC5_CGGGTCAGTACAAGTA-1	0.734463523	2.211864236	0.965669377	1.567630469	1.771494796	2.150662104	4.492847977	1.859701161	0.965669377	1.567630469	1.859701161	0	0	0	1.311276778
AC5_CGGGTCAGTCCGTGAC-1	1.58849144	2.919585629	1.081187506	2.374058164	0	1.58849144	3.687968266	2.173923403	0	0	1.58849144	0	0	0	3.019535932
AC5_CGGTTAAAGAACAACT-1	2.195005436	2.077257113	0	2.39562564	0	1.607440907	4.057989233	2.195005436	0.69189952	1.384422286	1.943770348	0	0	0	2.195005436
AC5_CGGTTAAAGAGGTTAT-1	1.056215745	1.558342016	0	0	1.056215745	1.056215745	3.979927012	1.891062667	0	0	0	1.056215745	1.056215745	0	4.047673307
AC5_CGGTTAAGTTAAAGTG-1	1.400677456	1.11140744	0.411883148	1.11140744	1.266465825	1.11140744	3.131804584	1.80772799	0.702758859	1.11140744	0.702758859	0	1.11140744	0	3.153801816
AC5_CGGTTAATCCGCGTTT-1	2.586636504	0	2.586636504	0	0	0	3.633764045	0	0	0	0	0	0	0	4.714608372
AC5_CGGTTAATCCGTAGGC-1	1.503980182	1.503980182	0.628550332	1.681656837	0	1.681656837	4.011745611	2.583881994	1.011521373	1.681656837	1.011521373	0	0	0	0
AC5_CGTAGCGAGATGTCGG-1	1.017535394	1.372182061	1.017535394	2.285626275	1.372182061	1.372182061	2.926579575	2.716742102	1.017535394	1.017535394	0.778213662	0	0	0	3.525542812
AC5_CGTAGCGAGCATGGCA-1	0	0	0	0	0	1.043182484	0	0	0	0	0	3.41482953	1.043182484	2.122613714	1.874062065
AC5_CGTAGCGGTTTAGCTG-1	0	1.100147977	0.694299168	1.388021845	1.100147977	0.694299168	3.613158398	3.665805319	1.388021845	1.100147977	1.100147977	0	0	0	2.081456649
AC5_CGTAGGCAGCCAGTTT-1	1.117357744	2.423371065	1.117357744	1.815136893	1.117357744	1.407358483	4.470314534	2.798850269	0.707239112	1.815136893	1.631890657	1.117357744	0.707239112	0	2.103973613
AC5_CGTAGGCGTTCGAATC-1	0	0	0	0	0	0	0	2.386160168	0	0	0	0	0	2.386160168	3.032225069
AC5_CGTCACTCACCGTTGG-1	0.915092409	1.50252374	0.404799551	1.60783983	1.384796233	1.384796233	4.4347772	1.70311366	0.915092409	1.60783983	1.70311366	0	0	0	3.674353301
AC5_CGTCACTGTCAAAGAT-1	1.267381631	1.112262994	0.703402639	1.112262994	1.112262994	1.401638377	3.891186899	2.21538442	1.401638377	1.519985212	1.267381631	0	0	0	3.961596307
AC5_CGTCACTTCGGACAAG-1	2.000097472	0	0	2.000097472	0	0	4.573128752	2.000097472	0	2.000097472	0	0	0	0	2.000097472
AC5_CGTCAGGTCGGTTAAC-1	1.381439076	1.094297645	0.689912945	1.381439076	0	2.191467573	3.822303725	0	1.094297645	1.604258102	1.094297645	0	2.633042541	0	3.963935581
AC5_CGTCCATCAGCCTGTG-1	1.913254284	0.601587898	1.245606943	1.245606943	1.245606943	0.974570536	4.309809172	4.613403667	1.458628453	2.028163445	1.245606943	1.245606943	0	0.601587898	2.653258232
AC5_CGTCCATTCGACAGCC-1	0	0	0	0	0	2.824223678	3.487244215	0	0	2.188736463	0	0	0	0	0
AC5_CGTCCATTCGCCGTGA-1	2.947951085	1.707782001	0	2.305921886	0	0	3.484833099	1.707782001	0	0	1.707782001	0	2.947951085	0	3.729311129
AC5_CGTCTACAGAGTACAT-1	1.289476863	2.108385856	0.839601161	1.834463407	1.834463407	1.59864587	4.286226661	3.420917468	1.455962266	1.089627027	2.108385856	0	0	0	1.455962266
AC5_CGTCTACGTTCGTCTC-1	1.663873572	2.343284509	0.997645466	0.997645466	0	1.814118827	2.896955079	1.944711108	1.271958578	1.944711108	1.663873572	0	0.997645466	0	3.108999054
AC5_CGTGAGCAGAATTCCC-1	0	0	0	2.545600392	0	0	4.090242938	0	2.545600392	0	0	0	0	0	2.545600392
AC5_CGTGAGCAGCTCCTCT-1	2.392200497	1.565638115	0.665997928	1.213748827	0.883622045	1.062246981	4.65947588	3.125353181	1.062246981	1.565638115	1.345288979	0	0	0	3.516069587
AC5_CGTGAGCAGGTGACCA-1	0.916801036	0	0	0	0.916801036	0	0	0	0	0	0	0.916801036	2.674940388	1.3869322	3.333024514
AC5_CGTGTAACATCCTAGA-1	1.91395786	1.91395786	0.97508452	1.246194859	2.131946326	1.246194859	3.72470708	2.225375321	1.459261928	1.246194859	1.634808976	0	0	0	3.574568369
AC5_CGTGTCTGTTAAAGTG-1	1.317075383	1.535429426	1.714545185	0.64753758	1.535429426	1.714545185	3.622557761	3.04634244	1.037325198	0.64753758	1.037325198	1.535429426	0.64753758	0	2.114644353
AC5_CGTTCTGGTATAGGGC-1	2.555676643	1.378766843	1.378766843	1.378766843	1.378766843	1.93730263	3.209230407	1.378766843	0	1.378766843	1.378766843	0	0	0	3.751385636
AC5_CGTTCTGGTTATTCTC-1	0	0	0	0	1.422057972	0	2.182010338	0	0	0	0	1.986680014	2.608787584	0	2.182010338
AC5_CGTTGGGAGAAACCTA-1	1.659240735	0	0	0	1.659240735	1.659240735	4.404901301	1.659240735	0	2.252410993	0	0	0	0	0
AC5_CGTTGGGAGATGCCAG-1	0	3.796418292	0	0	0	0	3.402116166	0	0	0	0	0	0	0	0
AC5_CGTTGGGAGTGGGATC-1	0	2.341661203	0	2.341661203	0	0	2.341661203	0	0	0	0	0	0	0	3.871044357
AC5_CGTTGGGTCCGATATG-1	0	1.515931365	1.214647679	1.214647679	0	0.781411425	3.340906847	3.157277619	1.214647679	1.214647679	1.747147959	0	1.747147959	0	3.972560106
AC5_CTAAGACAGCACAGGT-1	1.689174919	2.031106572	1.165493538	2.488029069	1.165493538	0	3.313824711	3.038195305	0	1.689174919	0	0	0	0	4.140116757
AC5_CTAAGACGTATATGAG-1	0.525766031	1.123390383	0	1.494873267	0.525766031	1.326283483	3.664752882	2.64924324	1.494873267	1.765121135	0.868573594	0	1.765121135	0	3.425741509
AC5_CTAATGGCAGACAAAT-1	1.780187179	2.127808962	0.480183395	1.547184746	0	1.547184746	4.203971113	2.492765236	0.803230255	1.547184746	1.969027736	0	1.242852085	0	3.268473402
AC5_CTAATGGGTCTTCGTC-1	1.63155983	2.128388335	0	1.456164041	0.600136985	1.780733999	4.284221569	3.7404852	0.972571568	2.458801307	0.972571568	0	0	0	0
AC5_CTAATGGGTGGGTCAA-1	0.826734827	1.27303768	0	0	0.826734827	0	0	0	0	0	0	1.815373692	2.005420113	0	3.50092421
AC5_CTACACCAGTGTTTGC-1	0	0	0	0	0	0	0	0	0	0	0	0	0	0	2.278726926
AC5_CTACACCCAAGGTTTC-1	2.13226396	1.30921099	0.516298221	1.107716715	0.516298221	0.855106719	4.266679153	3.758880805	1.107716715	0	1.107716715	0	0	0	0.855106719
AC5_CTACATTAGATGTAAC-1	1.476417799	0	0	0	0	1.476417799	2.048270075	2.674765678	0	0	0	0	0	0	4.78083052
AC5_CTACATTAGCACACAG-1	2.144363549	1.765579964	1.148454631	1.85368368	2.009548487	1.765579964	4.491844257	2.902878162	1.561990516	2.144363549	1.561990516	0	0	0	0
AC5_CTACCCAAGAACTCGG-1	1.363340926	1.230914584	0.677903579	1.584935352	1.679681618	1.988331219	4.45263186	2.645574889	1.078235408	2.370004449	1.679681618	0	0	0.395328569	1.230914584
AC5_CTACCCAAGACGCTTT-1	1.515146089	0	0	0.780865859	1.213940124	1.020666205	4.725861898	5.248800961	0.464790669	0.780865859	1.213940124	0	0	0	0.780865859
AC5_CTACCCAAGCCCGAAA-1	1.032974115	1.530138796	1.227458416	1.530138796	1.227458416	1.390207082	3.566111911	0.471961904	1.530138796	0.791304493	1.860698727	0	0.791304493	0	3.75223928
AC5_CTACCCAGTGGTAACG-1	0.854369373	1.308274444	0	1.619324088	0	1.308274444	4.226754916	0.854369373	1.308274444	0	0	1.308274444	0	0	4.573084219
AC5_CTACCCATCATGTGGT-1	0	0.691501254	1.606803128	0.691501254	0	1.789014751	3.49331299	2.394900661	1.383824454	0.691501254	0	0	0	0	4.245247817
AC5_CTACGTCAGCGAAGGG-1	1.299826273	0.427703885	0.726322593	1.758476119	0.95597117	1.14260602	3.789454842	0.726322593	0.427703885	0.726322593	0.726322593	0.427703885	0.427703885	0	0.726322593
AC5_CTACGTCTCAGCTCTC-1	0	0	0	0	0	1.970301602	3.246154672	1.970301602	1.970301602	0	1.970301602	0	0	0	1.970301602
AC5_CTACGTCTCTTTAGGG-1	0.840611336	1.290765076	0.840611336	1.72495032	0.840611336	1.290765076	4.438870607	2.387236502	0.840611336	0.506149755	1.600064209	0	2.387236502	0	3.946128046
AC5_CTAGAGTAGTCTCGGC-1	1.572915542	2.156560586	1.997119749	2.414885304	0.82134727	0.82134727	3.000889609	2.790105069	0	1.572915542	1.266136501	0	0	0	1.572915542
AC5_CTAGAGTCATGCATGT-1	1.370309808	1.487495888	1.084416467	1.687297648	1.927621087	1.592378582	4.056533453	1.237545406	0	0.682519251	1.853749719	0	0	0	0.398392387
AC5_CTAGAGTTCAATCACG-1	1.212569267	1.932286238	0.779809101	1.212569267	1.212569267	1.212569267	3.900421779	3.379133785	2.090175623	2.090175623	1.513624476	0	0	0	3.773174901
AC5_CTAGCCTAGTTAGCGG-1	0	2.882754286	0	0	1.890266876	0	0	0	0	0	0	2.504894794	2.504894794	1.890266876	4.73112163
AC5_CTAGCCTCATCTGGTA-1	2.4949975	1.995415564	0.951200143	0.951200143	1.54910056	1.655718133	4.354047759	2.4949975	0.951200143	1.92068817	1.839922317	0	0	0	0.425009476
AC5_CTCACACCACCGCTAG-1	0.833115481	0.833115481	1.281197518	2.015219419	1.924560433	1.082046501	3.853691334	1.447198164	1.589525779	0.833115481	1.714097226	0	0	0.500919118	2.769801012
AC5_CTCACACGTAGTACCT-1	2.866801294	2.124557913	1.544280187	1.044613298	1.044613298	1.544280187	3.583621283	1.875931726	0	1.044613298	1.044613298	0	0	0	3.811432883
AC5_CTCACACGTTATCCGA-1	0	1.366669976	0	0	1.366669976	0	1.366669976	0	0	0	0	1.366669976	0	0	2.919585629
AC5_CTCAGAAAGACAGAGA-1	1.183418649	1.183418649	0.757416635	1.71037543	1.481213147	0	4.767919945	1.183418649	0.757416635	1.183418649	2.05368215	0	0	0	1.183418649
AC5_CTCAGAATCTATCCTA-1	1.350773887	1.986902119	1.350773887	1.350773887	1.350773887	1.986902119	4.676628361	3.307464904	1.816247414	1.350773887	2.062421082	0	0	0	0
AC5_CTCCTAGGTCATATCG-1	2.206762653	0.641049666	0.641049666	2.206762653	1.307093617	1.028527819	3.989167052	2.387220184	1.307093617	0.641049666	1.307093617	0	0	0	4.184947117
AC5_CTCCTAGGTTGCTCCT-1	1.929212016	2.754310748	0	1.929212016	0	1.929212016	4.041274142	3.200155048	0	0	0	0	0	0	1.371698807
AC5_CTCGAAACAGCGAACA-1	3.850272175	1.645258714	1.645258714	2.606168918	0	0	4.086865106	1.645258714	0	0	0	0	1.645258714	0	3.087023132
AC5_CTCGAAACAGCTGTTA-1	1.639210292	1.377523877	1.748175736	2.093858553	1.377523877	0.782086465	3.514995779	1.748175736	1.022106579	1.516902744	1.639210292	1.639210292	0.465628002	1.022106579	1.215522993
AC5_CTCGAAATCATGTAGC-1	1.074877066	1.580887285	1.273361815	1.915288657	1.438899749	1.074877066	3.896722917	2.629311289	1.273361815	0.826988071	1.580887285	0.826988071	0.826988071	0	1.074877066
AC5_CTCGAGGAGAGTAAGG-1	0	2.648440057	0	0	0	0	3.849337002	3.030035364	0	0	0	0	0	0	0
AC5_CTCGAGGAGTACGATA-1	2.354886145	2.248896334	1.137614253	1.430066329	0.722540333	1.840278795	3.948617618	1.995781734	0.722540333	1.840278795	1.656060999	0	0	0	0.722540333
AC5_CTCGAGGAGTCATCCA-1	0	0	0.718152374	0	0.718152374	0.718152374	3.785921691	4.339199299	0.718152374	0	0.718152374	0.718152374	0	0	4.325396801
AC5_CTCGAGGCATTCTCAT-1	1.935525309	1.935525309	1.170275635	1.170275635	0.909032683	1.822405381	4.539244416	3.619182422	0.909032683	1.170275635	1.935525309	1.548583567	0.909032683	0.554436849	3.236782122
AC5_CTCGAGGTCAACACGT-1	1.635207911	2.107593774	0	1.635207911	2.107593774	1.635207911	3.963315887	3.860064258	1.410473045	0	1.120133141	0	0	0	2.225817342
AC5_CTCGGAGAGAGGACGG-1	0	1.548933743	1.548933743	0	1.548933743	0	3.53683614	0	0	1.548933743	1.548933743	0	0	0	0
AC5_CTCGGAGTCAGCTTAG-1	1.248227975	1.676589152	1.412255516	1.78646664	1.412255516	1.412255516	4.356825066	2.642042737	1.412255516	1.885457408	1.248227975	0	0	0	0.483068452
AC5_CTCGGGAAGAGTACCG-1	0.784377848	1.751661764	0.467200753	1.218492888	0.467200753	1.642611869	4.579590925	1.218492888	0.467200753	1.38068073	1.751661764	0.467200753	0	0	3.346177755
AC5_CTCGTACCAGCCTGTG-1	2.788164763	2.259550425	0	1.066913811	0.669468019	1.066913811	5.01497309	4.127209716	0	1.066913811	1.904967295	0	0.669468019	0	0.669468019
AC5_CTCGTCAAGTACGATA-1	0	3.092762254	0	2.081018138	0	0	2.709731816	2.081018138	0	2.709731816	0	0	2.081018138	0	3.585270559
AC5_CTCGTCACATTTCAGG-1	1.55824331	2.140176465	1.056134203	1.55824331	1.417160724	1.056134203	4.025474466	3.991418885	0.810999667	1.55824331	1.417160724	0	0	0	0.485555898
AC5_CTCTAATGTATAGGTA-1	1.006060498	1.006060498	1.727425249	1.727425249	1.727425249	1.618968481	3.805515575	1.618968481	1.358754424	1.618968481	0.768503846	0	0	0	0
AC5_CTCTAATGTCTCTTAT-1	1.512129451	2.451792852	0.633447668	1.295353105	1.295353105	1.512129451	3.868218271	2.451792852	1.690183569	1.84127489	1.84127489	0	0	0	0
AC5_CTCTAATTCAACCAAC-1	1.576889333	2.160993216	1.223752844	2.160993216	0.891979154	1.223752844	3.881944744	1.223752844	0	1.071562576	0.39203171	0	0	0	3.529852661
AC5_CTCTAATTCTTACCGC-1	0.60647691	0	0.60647691	0.981298245	0.60647691	1.253298941	3.290367226	4.040860093	0	0	0.60647691	0	0.60647691	0	4.747124124
AC5_CTCTACGAGCTAAGAT-1	1.959077986	1.499978137	1.008248223	1.008248223	1.677468241	1.284038276	4.125969901	2.437533142	1.008248223	0	1.284038276	0	0	0	2.643046973
AC5_CTCTACGCACATTTCT-1	0.921512361	1.392817148	0	1.392817148	0	2.147735627	4.094518552	4.358853946	0	0	1.711861755	0	0	0	1.953361299
AC5_CTCTACGGTTCGGCAC-1	0.962357644	1.443553886	0.431319363	1.307368926	0.731682142	1.307368926	4.450480164	0.731682142	0.431319363	1.149669168	1.443553886	0	0.731682142	0	3.787433571
AC5_CTCTACGTCGTTGCCT-1	2.403062772	2.403062772	0	0	0	2.041825307	2.877041602	2.877041602	0	0	0	0	0	0	2.403062772
AC5_CTCTACGTCTTAGAGC-1	0	0	0	1.953491164	1.953491164	0	4.299177835	0	0	0	0	0	0	0	0
AC5_CTCTGGTAGTAACCCT-1	1.741568204	0.82572349	0	1.579101758	0.35616568	1.271743006	3.549608289	1.579101758	0.618255618	1.486762296	1.143974511	1.271743006	0	0	3.620781217
AC5_CTCTGGTCACGAAACG-1	1.333029666	0.873908366	0	1.552519298	0.382141442	1.202100066	3.691257245	2.850109618	0.873908366	0	1.552519298	0.657954461	0.382141442	0	3.998626747
AC5_CTCTGGTGTCTACCTC-1	2.216706959	2.328967532	0.969039574	1.776008805	1.31525123	1.679168991	4.786157083	4.03607987	0.737295516	1.571935739	1.776008805	0	0	0	0
AC5_CTCTGGTTCACATACG-1	0.642477407	1.030465529	0.642477407	1.309293216	1.030465529	1.179566164	2.735597982	2.347791999	0.371972114	1.179566164	0.855171462	0	1.925372528	0	3.454431371
AC5_CTCTGGTTCTCGATGA-1	0	1.849428574	1.664862991	1.438343931	0.728146148	1.145010565	3.362185181	3.244093467	1.438343931	1.145010565	1.849428574	0	0	0	2.258622571
AC5_CTGAAACAGACCGGAT-1	1.46304448	1.46304448	1.249705924	1.788192008	1.249705924	1.362053613	4.028558207	2.658604717	1.249705924	1.46304448	1.249705924	0	0	0	1.788192008
AC5_CTGAAACTCATATCGG-1	0	1.594148304	0.836400618	2.547286613	1.28539304	1.594148304	4.253146652	2.020251673	0.836400618	2.180221603	1.28539304	0.836400618	0.836400618	0	2.547286613
AC5_CTGAAACTCGACAGCC-1	2.187870964	0.475575097	0	2.187870964	1.397406428	1.537648714	3.540717484	2.858844348	0.475575097	1.234237254	0	0	0	0	3.019744425
AC5_CTGAAGTCACTCAGGC-1	0	2.194385179	0	0	0	0	0	0	0	0	2.194385179	0	2.194385179	0	3.215808926
AC5_CTGAAGTGTGGACGAT-1	1.508852663	1.508852663	0	1.508852663	1.508852663	1.739656511	4.089203617	1.927052525	0	1.208271569	1.508852663	0	0	0	0
AC5_CTGAAGTTCTAGAGTC-1	0	0	0	0	0	0	3.564033585	4.463183644	0	0	0	0	0	0	0
AC5_CTGATAGCATCTCCCA-1	3.18591617	0.637582426	1.023818003	1.518989246	1.023818003	0.637582426	4.305900243	3.2221242	1.023818003	0.637582426	0	0	0.637582426	0	3.526371018
AC5_CTGATCCTCGTCGTTC-1	2.081018138	1.505478939	0	1.505478939	0	1.505478939	3.98144963	3.092762254	1.505478939	2.081018138	0	0	2.081018138	0	3.240409483
AC5_CTGCCTATCATTATCC-1	0	1.247195751	0.975959635	1.91515547	0	1.635939904	3.528542017	2.133184496	0	1.247195751	1.247195751	0	0	0	4.333937709
AC5_CTGCGGAGTGGGTCAA-1	0.926951803	1.517875599	1.110450938	1.399603035	1.80653601	1.517875599	4.229573391	2.318534378	1.110450938	1.517875599	1.110450938	0	0	0	1.80653601
AC5_CTGCGGATCGTACGGC-1	1.241596449	1.70694206	1.241596449	1.908452631	1.4543064	1.353596485	3.88325176	2.304998193	1.241596449	1.62961125	1.353596485	0	0	0	3.176827639
AC5_CTGCGGATCTACCTGC-1	1.751005793	0	0	1.428777939	1.428777939	1.751005793	3.535808536	2.825417057	0	0	1.751005793	0	1.751005793	0	4.214280972
AC5_CTGCTGTCATGCTAGT-1	1.869679292	2.482606654	0.863545424	0	1.6321113	1.6321113	4.470585669	0.863545424	0.863545424	2.93546205	1.319916267	0	0	0	1.6321113
AC5_CTGGTCTCACCCAGTG-1	1.530942639	2.109614755	0	1.993261355	1.033634942	1.312889749	3.96311686	3.16297513	0.644814257	2.394431409	1.993261355	0	0	0	0
AC5_CTGGTCTCATACTACG-1	1.829738055	0.458286216	0.458286216	1.501444889	1.501444889	1.201603859	3.673000605	3.139474928	1.201603859	0.771368121	0.458286216	0.458286216	3.139474928	0	3.931768635
AC5_CTGTGCTTCGTCACGG-1	1.48581604	1.48581604	0.521002029	1.867131513	1.629688205	1.629688205	3.541016794	2.53553139	1.755440781	1.629688205	2.058873888	0.521002029	0	0	0
AC5_CTGTTTAAGCATCATC-1	1.666297593	0.959235706	0.729061514	1.303682896	0.959235706	1.559400526	3.981242497	1.931845632	0.729061514	0.959235706	1.559400526	0	2.141469721	0	2.774079937
AC5_CTGTTTACAGCTCCGA-1	0	0	0	0	0	0	0	1.62334162	0	0	0	1.62334162	0	1.62334162	2.212661276
AC5_CTGTTTAGTGCGGTAA-1	0	0	0	0	0	1.663561423	2.003789803	0	0	0	0	2.459177404	1.143916203	1.143916203	4.794021182
AC5_CTTAACTCAGCTCGCA-1	2.550306021	1.596759454	2.183127428	0	0	0	4.158760044	2.183127428	0	1.596759454	1.596759454	0	0	0	0
AC5_CTTACCGTCATGGTCA-1	0	0	0	1.19213425	0	0	0	0	0	0	0	1.19213425	2.320072946	1.19213425	2.06462132
AC5_CTTAGGAAGTCCTCCT-1	0.829493125	2.009660375	0	1.584421562	0	1.276566885	3.776000928	3.939523531	1.276566885	0.829493125	0.829493125	0	1.584421562	0	3.649944784
AC5_CTTAGGACACCAGGCT-1	1.622402946	0.926030231	0.701270003	0.926030231	1.398453986	1.264346904	4.372683233	1.109428122	1.109428122	1.398453986	0.410887648	0	1.109428122	0	3.92788215
AC5_CTTAGGACATTGGGCC-1	1.066809617	2.154592216	1.571151511	1.571151511	0.491865643	1.571151511	4.426012055	2.966590088	0.820100821	0.491865643	2.154592216	0	0	0	0.820100821
AC5_CTTCTCTAGCCTCGTG-1	0.924345767	1.568729928	0.565375998	1.187943529	1.187943529	1.187943529	3.978700845	2.577314994	1.715716219	1.715716219	1.568729928	0	0.565375998	0	2.314643445
AC5_CTTCTCTAGTCAAGGC-1	1.53051695	1.76257432	1.53051695	1.53051695	1.227799639	1.227799639	3.82108318	3.921598065	0.791568396	1.227799639	1.227799639	0	0	0	4.0129261
AC5_CTTCTCTTCCGCGGTA-1	2.573590552	2.907121355	1.004449285	0	1.004449285	1.004449285	3.227861119	3.620024078	0	2.069594813	2.069594813	0	0	0	0
AC5_CTTGGCTGTGTGGCTC-1	1.004558963	1.495463813	1.004558963	1.495463813	0	0	3.901157684	2.432227834	0	1.004558963	1.495463813	0	2.069746024	0	3.665494614
AC5_CTTTGCGCAATCCGAT-1	0	1.629578272	0	0	0	0	1.629578272	0.861725103	0	0	0.861725103	1.629578272	1.867015915	0	3.188131852
AC5_CTTTGCGCAGGAACGT-1	1.254775537	1.057890397	1.254775537	1.254775537	1.057890397	1.254775537	4.220442803	2.985827539	1.254775537	1.893242216	1.254775537	0.812495897	1.057890397	0.812495897	0.812495897
AC5_CTTTGCGGTCTTGTCC-1	0.586049738	1.606309268	1.221015372	1.432105087	1.883751075	1.606309268	3.80283726	3.516664435	1.606309268	0.586049738	1.754621215	0	0	0	1.221015372
AC5_CTTTGCGTCCATGAAC-1	2.063660447	0.864975728	1.321728341	2.063660447	0.864975728	0.864975728	4.457212991	0	1.634100343	3.073814288	1.321728341	0	0.864975728	0	2.224590106
AC5_GAAACTCAGTGCGTGA-1	1.706058422	1.706058422	0.917251808	1.706058422	1.706058422	1.387495562	3.99517478	2.141479192	1.387495562	0.917251808	1.706058422	0	0	0	2.376358188
AC5_GAAACTCAGTGGAGTC-1	1.207695634	1.207695634	0	1.207695634	0.776054832	0.776054832	4.006471278	3.331358001	1.207695634	0	1.50821302	0	0	0	0.776054832
AC5_GAAATGAAGATGCGAC-1	1.336880582	1.556641418	0.660477434	1.556641418	1.556641418	1.054811063	3.923812504	1.336880582	1.556641418	1.556641418	2.021549422	1.556641418	0.660477434	1.054811063	1.054811063
AC5_GAAATGAGTCGACTGC-1	0.857404996	0.857404996	0	1.623559472	1.312128974	1.860685995	4.866906885	0.857404996	1.312128974	1.623559472	1.312128974	0	0	0	0.857404996
AC5_GAACATCAGGCATGTG-1	1.039742237	2.001440465	0	1.717613989	0	0.649322725	2.403035053	1.039742237	0.649322725	0	1.869563291	0	0	0	3.65024259
AC5_GAACCTAAGAGTTGGC-1	0.921148113	1.952842063	0.921148113	1.71136596	0	2.147201232	4.143120325	1.952842063	0	0	2.147201232	0	0	0	0
AC5_GAACCTACACGGCTAC-1	1.288572091	0.504948835	1.288572091	1.088798365	0	0.504948835	3.614412901	2.857763539	0.838891836	1.833414067	0.838891836	0	0	0	4.074265407
AC5_GAACCTAGTGCCTGCA-1	1.207301062	2.083600136	0.38450647	1.959469183	1.338504189	1.338504189	4.148868476	1.056246327	0.878243054	1.056246327	1.338504189	0	0	0	2.244956576
AC5_GAAGCAGCATTGGTAC-1	1.424928932	1.424928932	1.989944085	1.650595815	0.71906869	2.348770638	4.32716086	0.71906869	1.133027105	1.133027105	1.834596063	0	0	0	3.921348924
AC5_GAATAAGAGCTGTTCA-1	0	1.264264866	0.491717579	0.819887545	0.491717579	0.491717579	3.830675859	3.649936251	0.491717579	0	1.264264866	0.491717579	1.694854921	0.491717579	3.581620592
AC5_GAATAAGGTAGGCATG-1	0	2.530040536	0	0	1.913535634	0	3.182544982	2.908594845	0	0	0	0	0	0	0
AC5_GAATAAGGTCTGCGGT-1	1.210664148	0.778341045	0	0	0	0.778341045	2.45106602	1.210664148	0	0	0	0	2.344000551	0	4.465718561
AC5_GAATAAGGTGAAAGAG-1	2.882913494	2.244227464	0	1.801689204	0.988285783	1.801689204	4.274417101	0.988285783	0	1.801689204	0.988285783	0	0	0	0
AC5_GAATAAGGTTCCTCCA-1	1.574896902	1.722104294	0.929047988	1.574896902	0.929047988	1.402215663	4.156003866	3.897134102	1.574896902	1.96408537	1.193360542	0	0	0	0.929047988
AC5_GAATAAGGTTCGTTGA-1	1.865214948	0.737864656	0	2.275390444	1.865214948	1.157801996	3.823192985	3.262076651	0.737864656	2.15643189	1.157801996	0	0	0	0.737864656
AC5_GACACGCCAAGGACAC-1	1.168174294	0.634694761	1.01989099	1.411611615	1.168174294	1.168174294	3.546306077	2.720185588	1.411611615	0.634694761	1.01989099	0	1.168174294	0	3.284923489
AC5_GACACGCTCTCGATGA-1	1.451097505	1.944617757	0.736812469	1.863510426	0.434786112	1.571201846	4.20320719	2.913884523	0.968464854	1.863510426	1.678415534	0	0	0	0.736812469
AC5_GACAGAGCATCACGAT-1	1.336639153	0.531543983	0	0.531543983	0	0.876765777	1.650454079	1.336639153	0.531543983	0	0	0.531543983	2.165290289	1.132908194	3.885800319
AC5_GACAGAGGTAAGAGAG-1	2.709731816	2.081018138	0	2.081018138	0	2.081018138	2.081018138	0	0	0	0	0	0	0	2.081018138
AC5_GACAGAGGTTCAGTAC-1	1.599354661	2.473344392	2.068407752	1.599354661	1.090216655	2.068407752	4.998099926	2.983747041	1.3768443	1.090216655	2.068407752	0	0	0	0.686857073
AC5_GACCAATAGAGTTGGC-1	1.507391563	0	1.290940244	1.836160289	1.014313319	1.507391563	4.487213585	3.09510831	0.630598477	1.290940244	1.507391563	0.630598477	0	0	0
AC5_GACCAATAGCAGCGTA-1	1.71021637	2.53757638	0	2.09418477	1.71021637	1.277779337	4.081679488	4.124446082	0.499055881	0.499055881	1.078918379	0.499055881	0	0	3.291628639
AC5_GACCAATAGCTGCAAG-1	0	1.735315145	0.773656851	1.204579813	1.735315145	2.080200245	4.141338967	2.443138713	1.735315145	1.504751828	0	0.773656851	0	0	0
AC5_GACCAATAGTTCGCAT-1	0	2.639163459	1.049896416	2.330859151	1.049896416	1.882828148	3.859336702	2.496845988	1.882828148	2.131728028	0	0	0	0	1.049896416
AC5_GACCAATGTAAGGATT-1	0	0	0	0	1.138118466	0	0	3.191701875	0	0	0	1.656661431	1.138118466	1.996422954	1.138118466
AC5_GACCAATTCACGGTTA-1	1.309852666	0	0	0.73344956	1.151995749	0	1.151995749	2.083761203	0	0	0.43251302	0.43251302	1.939084184	0	2.322302834
AC5_GACGCGTTCAAGCCTA-1	0	3.431088465	0	2.395172454	0	0	3.431088465	0	0	3.041669776	0	0	2.395172454	0	4.259726621
AC5_GACGCGTTCCCGACTT-1	0	0	0	0	0	0	1.939593979	0	0	0	0	2.558145672	0	2.558145672	0
AC5_GACGTGCAGGAGTCTG-1	1.146034064	2.259966704	0	0.728922668	1.439488808	1.146034064	4.623477073	4.591365435	0.728922668	1.666080035	1.439488808	0	0	0	0.728922668
AC5_GACGTTAAGCCAGAAC-1	0	0.782569388	0	0.782569388	1.216149084	1.216149084	4.194033756	2.351058651	1.51759749	0.782569388	1.216149084	0	0.782569388	0	1.748910784
AC5_GACGTTAGTTCACCTC-1	1.144966746	1.144966746	0.82654199	2.164748756	1.144966746	1.945702015	4.347269444	1.487889065	1.144966746	1.580257547	1.882525376	0.618927141	0.998375472	0	1.945702015
AC5_GACGTTATCGGCGCAT-1	0.680419714	1.850167524	0.900998217	1.367141895	0.900998217	1.484208487	3.896868053	2.174484749	1.234530891	1.234530891	1.081606079	1.234530891	0.680419714	0	1.588995478
AC5_GACTAACAGATGCGAC-1	1.279556082	1.279556082	0	2.173060565	0.831831035	1.279556082	3.891989756	2.807609571	0.831831035	0	1.587716747	0	1.587716747	0	3.992651223
AC5_GACTAACAGGAATCGC-1	0.821632735	0	0	0	1.266502428	0	0	0	0.821632735	0	0	0	1.266502428	0.821632735	3.32353885
AC5_GACTAACCATCGACGC-1	1.988038338	1.988038338	0	0	0	0	2.990900202	3.481424261	1.988038338	1.988038338	2.990900202	0	0	0	0
AC5_GACTACAAGCAGGCTA-1	0	0	0	0	0	0	0	3.703479401	0	0	0	2.698397002	1.60116946	1.60116946	1.091726668
AC5_GACTACACACAGGCCT-1	0.611101626	1.931118415	0	1.651021201	0.98765092	0	4.285090239	1.651021201	0.98765092	0	1.260555371	0	1.651021201	0	1.651021201
AC5_GACTACAGTGAGTGAC-1	3.040720875	0	0	0	0	0	3.709677602	0	0	0	0	0	0	0	0
AC5_GACTACATCCGCAGTG-1	0	1.081960534	0	1.081960534	0	0	0	0	0	0	0	1.081960534	3.530990732	1.924449373	1.081960534
AC5_GACTGCGCAAAGAATC-1	1.43038885	1.656404038	0.722758472	0.722758472	0.722758472	2.249275562	3.694463853	1.43038885	1.656404038	2.130699719	1.43038885	0	0	0	1.43038885
AC5_GAGCAGAAGACTGGGT-1	1.208189255	0	0	1.208189255	0	0	3.197618619	0	0	0	0	2.084709333	3.096787761	0	4.420761947
AC5_GAGCAGAAGCGTTCCG-1	0.989876804	2.200750462	1.376011713	1.80380477	1.477460942	1.871099555	3.962193925	1.653886734	1.376011713	2.411028441	1.376011713	0	0	0	1.993459548
AC5_GAGCAGACATGAACCT-1	0	0	0	0.740666766	0	0.740666766	0	2.280203262	0	0	0	3.267234278	1.456752927	0	2.280203262
AC5_GAGCAGAGTCTGGTCG-1	0.855689787	0	0	0	0	0	0	0	0	0	0	2.049624453	2.049624453	1.309951448	0
AC5_GAGCAGAGTTTGGGCC-1	1.43443471	2.623877457	0	1.43443471	0	1.845108449	3.056328057	2.950623644	1.660706694	2.000742339	1.660706694	0	0	0	2.135384698
AC5_GAGCAGATCGCCTGTT-1	1.430751888	2.249702406	1.138226575	2.066101916	0.952013466	1.430751888	4.018572081	2.40476561	1.295147693	1.138226575	1.656790164	0	0	0.4254684	2.619391588
AC5_GAGGTGAGTTCGCTAA-1	0.747741106	1.17076136	1.17076136	0.747741106	0.747741106	1.467106773	2.87262352	2.495041233	0.747741106	1.467106773	1.17076136	1.17076136	2.292311164	0	3.865211863
AC5_GAGGTGATCGGTGTCG-1	0	0	0	0	0.91743225	0.91743225	0.91743225	0	0	0	0	2.141744416	2.444083612	0	4.462024256
AC5_GAGTCCGTCAAGAAGT-1	1.709880695	1.951286506	0.920057215	1.709880695	1.709880695	1.391000252	4.296643434	2.145600212	0.920057215	0	1.391000252	0.920057215	0	0	3.440055184
AC5_GATCAGTGTTCCCTTG-1	1.219836757	1.521688576	0.46791314	2.09923247	0.785415202	1.644150591	3.910542196	3.112613285	1.521688576	1.644150591	1.026033042	1.382109004	1.851588229	0	3.555620783
AC5_GATCAGTTCAGCGATT-1	1.272482455	1.704198959	0	0.826301077	0.496174295	1.074072776	3.009278803	1.272482455	1.074072776	1.81472806	1.272482455	0	0	0	2.836774349
AC5_GATCAGTTCGTTGACA-1	0.931558204	0.931558204	1.405342556	1.578185369	0.931558204	1.85389125	3.458498235	1.725510084	1.85389125	0.931558204	1.578185369	0.931558204	0	0	0.570544858
AC5_GATCGCGAGACCGGAT-1	0	0	1.190379691	2.521049522	0	2.062421082	3.938533466	2.689884677	0	1.190379691	1.190379691	0	0	0	1.190379691
AC5_GATCGCGAGGACAGAA-1	2.343787609	2.343787609	0	1.742274292	0	2.343787609	4.130903124	0	0	0	0	0	0	0	2.716742102
AC5_GATCGTACACATTCGA-1	0	2.501289079	0	0	0	1.554503491	2.768263405	2.768263405	1.554503491	1.554503491	1.554503491	0	0	0	4.374340396
AC5_GATCGTATCAACACAC-1	0	0	0	0	0	0	4.50101906	0	0	0	2.38885362	0	0	0	2.38885362
AC5_GATCGTATCCTGCCAT-1	2.1197064	1.041044246	0	1.041044246	0	1.041044246	2.961230347	1.871266475	0	0	0	1.041044246	1.539947613	0	3.349293176
AC5_GATCGTATCGTATCAG-1	1.298830638	1.298830638	0.635696096	0.635696096	1.298830638	1.515862037	3.854255739	1.298830638	0.635696096	2.196671682	1.021253194	1.845302903	0	0	1.298830638
AC5_GATCTAGGTGCAGTAG-1	1.490248525	2.426093499	1.000300646	1.000300646	1.490248525	1.490248525	4.484967386	3.350100106	0	1.490248525	1.490248525	0	1.000300646	0	1.000300646
AC5_GATGAAACAAGCCGCT-1	1.394388637	0.794350596	0	1.394388637	0.794350596	1.036561371	3.500879506	2.250346486	0	0.794350596	0	0.794350596	3.015929644	0.474058957	3.826053827
AC5_GATGAAACATCCGCGA-1	0	2.419070802	0	0	0	2.419070802	3.736279561	0	2.419070802	0	0	0	0	0	0
AC5_GATGAAAGTAAACACA-1	1.746810143	1.584147705	1.148307608	1.491681787	1.668782668	1.389786641	4.63933758	3.410447613	1.389786641	1.886678145	1.389786641	0.35807332	0	0	1.148307608
AC5_GATGAAATCACGGTTA-1	1.554209154	2.500946475	1.052802753	1.554209154	1.886617263	1.554209154	4.105968287	2.334893336	1.886617263	0	0	0	0	0	0
AC5_GATGAGGAGATGCCAG-1	0.667381479	2.255717908	1.064108351	1.567887989	2.150949597	1.347392504	4.138253662	2.659404294	0	1.347392504	1.567887989	0	0	0	1.064108351
AC5_GATGAGGCAGGAATGC-1	0	1.693628901	0.553806872	0.553806872	1.169254518	2.035852021	4.374820353	2.128069627	0.553806872	1.821164061	1.547417674	0	0	0	2.493036676
AC5_GATGAGGGTGGTCCGT-1	1.757245769	2.027505885	0.469726296	1.223253329	1.648061197	1.385739618	4.203963938	3.961990462	1.223253329	2.103484668	1.525477434	1.029143942	0	0	1.385739618
AC5_GATGAGGTCGCAAACT-1	1.46224792	0.508701353	0	1.095069327	1.46224792	1.730222628	3.36216056	2.393060842	0.508701353	1.46224792	1.46224792	0.844261805	0.844261805	0.508701353	3.771388003
AC5_GATGAGGTCGGAGCAA-1	1.926729418	1.826985654	1.283032178	1.826985654	0.501920379	1.591547406	4.45138667	4.625394536	0	1.826985654	1.926729418	0	0	0	0
AC5_GATGCTAAGCCTTGAT-1	1.284353048	2.075209331	1.008524718	1.500316318	1.008524718	1.677822216	4.517003016	3.30039321	1.284353048	1.008524718	1.008524718	0	0	0	1.008524718
AC5_GATTCAGAGCGTGTCC-1	0.784377848	1.218492888	1.751661764	2.234017504	1.520197886	1.520197886	3.9322926	1.520197886	0.784377848	1.751661764	1.218492888	0	0	0	0
AC5_GATTCAGCAGCTATTG-1	1.534215628	1.231137759	0	0	0.794151185	1.231137759	3.073320731	2.113283979	0.794151185	0.794151185	0.794151185	0	0	0	4.140602465
AC5_GCACTCTTCCGGGTGT-1	2.100909589	2.464738102	1.523182738	0	0	1.523182738	4.286836605	1.523182738	0	2.730933197	0	0	0	0	3.863429379
AC5_GCAGCCACAGCTCGAC-1	1.092549254	1.497000273	0.402438186	1.602157848	1.497000273	1.379470856	3.775289174	1.938108046	1.246265451	1.497000273	0.688603355	0	0.910835658	0	0.910835658
AC5_GCAGTTAAGGGATACC-1	0	1.191336008	0	0	0	0	1.719717565	0	0	0	1.191336008	2.063620437	0	2.063620437	2.319039262
AC5_GCAGTTACAAAGCGGT-1	1.834131872	2.322825932	0	0.839377027	0.839377027	1.834131872	3.150756058	1.28919099	0.839377027	2.552122796	1.834131872	0.839377027	0	0	3.90504275
AC5_GCAGTTATCTCTAAGG-1	2.520373375	1.904584907	0.968245302	2.215566292	0.596999574	2.122254204	3.895546649	2.215566292	0.968245302	1.904584907	0.968245302	0	0	0	0
AC5_GCATACATCAGGCAAG-1	2.010108091	0	0	0	0	3.015160926	4.516314246	0	0	2.633919024	2.633919024	0	0	0	2.633919024
AC5_GCATGATTCCGTTGTC-1	0	0	0	1.779367737	0	0	4.37974571	2.758637171	0	1.779367737	0	2.384369368	1.779367737	0	3.569046906
AC5_GCATGATTCTGGAGCC-1	1.723565484	2.631351397	1.044434213	1.875697758	1.044434213	1.723565484	4.325357124	3.178985802	1.044434213	1.723565484	1.723565484	0	0	0	2.228729273
AC5_GCATGCGCAAACCTAC-1	1.084027876	2.177731039	1.237128627	1.773495474	1.853254575	1.773495474	4.409123882	2.231668747	1.686819164	1.591910917	1.686819164	0	0.398199489	0	0.903174369
AC5_GCATGCGCACCGAAAG-1	1.354857358	1.194215276	0	1.614761957	1.909900369	1.614761957	4.449223908	3.874732504	1.493229798	1.002734376	1.820860952	0	0.454408658	0	2.377609744
AC5_GCCAAATAGGAACTGC-1	1.673516172	2.014412067	0.733674632	1.446485801	1.673516172	1.152291935	4.355080646	2.965594482	1.446485801	2.37439196	1.858420574	0	0.733674632	0	3.167039884
AC5_GCCAAATGTGTGACCC-1	1.291577673	2.325796462	0.841248693	1.836899305	1.291577673	1.836899305	4.223650903	0	0	0.841248693	1.291577673	0	0	0	3.401988625
AC5_GCCAAATTCCTTCAAT-1	1.509859115	0.920753858	1.103570091	2.203829533	1.25807396	1.615384332	4.401785308	3.284292965	0.407947082	2.309272335	1.391870164	0	0	0	3.339367705
AC5_GCCAAATTCTTGGGTA-1	1.639879671	2.09458682	0.782537173	1.748861757	2.16511354	2.018706095	3.843745054	3.764427445	1.639879671	2.018706095	1.51755115	2.351004953	0.465937268	0	2.507697751
AC5_GCCTCTAGTGCATCTA-1	1.527686194	1.912797317	0.543196423	1.527686194	0.893227383	1.357381094	3.294874402	3.15130433	1.357381094	1.527686194	0	0.543196423	0.543196423	0	2.946411666
AC5_GCGACCAAGGCACATG-1	1.321879603	2.06384052	1.119345237	2.14754126	1.321879603	1.760150502	4.548766813	0.865095147	1.49022189	2.643668444	1.49022189	1.119345237	0	0	0.523316903
AC5_GCGACCACAGATTGCT-1	1.454841083	1.779299493	0.599358706	1.242092522	0.599358706	1.630172126	4.109715788	3.069157744	1.242092522	1.454841083	0.971498856	0	0	0	3.30580264
AC5_GCGACCAGTTTAAGCC-1	1.840680042	2.55930644	0.843808382	2.031567006	1.294839713	0.843808382	3.800684176	4.265996716	0.843808382	1.604549226	0	0	0	0	0.843808382
AC5_GCGACCATCAAGATCC-1	1.213549284	0.883455492	1.062061236	2.148186803	1.461302473	2.252918871	4.467066769	3.185567244	0.883455492	1.967120958	1.745858023	0	0	0	0
AC5_GCGACCATCTGCGTAA-1	1.968974705	2.221133244	0.70666607	1.116597164	1.116597164	1.630981272	4.433253478	2.858510758	0	1.814190474	2.102980997	0	0.70666607	0	0.70666607
AC5_GCGAGAACATGCAACT-1	2.129036375	2.075818745	1.593557871	1.593557871	1.284857049	1.398678152	4.779732544	3.251708373	1.284857049	2.674593257	1.756583082	0	0	0	0.361646878
AC5_GCGCAACAGCCTCGTG-1	1.34978564	3.13116269	0	2.153806235	1.34978564	1.751110707	3.68988352	0.668956727	1.904075363	0	1.34978564	0	0.668956727	0	0
AC5_GCGCAGTAGCCTATGT-1	1.534643767	2.620227841	1.534643767	2.113763842	1.036678803	1.865553254	3.87775742	3.276303134	1.865553254	1.534643767	1.865553254	0	0	0	1.036678803
AC5_GCGCAGTTCAAAGACA-1	0.640794644	1.854410434	0	1.702917787	1.702917787	1.854410434	2.893798193	0.640794644	0.640794644	1.028181602	0	1.524305647	1.702917787	0.640794644	3.032823178
AC5_GCGCAGTTCATTGCGA-1	0	1.355241638	0	0	0	0	0	1.910341546	0	0	0	0	1.910341546	1.355241638	2.733619776
AC5_GCGCAGTTCGCCATAA-1	1.826657527	2.248262253	1.083467116	1.715858729	1.282749535	1.282749535	3.972757709	3.367996654	0.501766073	1.826657527	1.591235984	0	0	0	3.390202716
AC5_GCGCCAATCTCCAGGG-1	0.977301327	1.461993235	1.461993235	1.637673237	0.603571274	0.977301327	3.958439662	3.039141571	0.603571274	0	1.637673237	0	0	0	4.004810948
AC5_GCGCGATAGGTGACCA-1	1.44670108	1.589008407	0.500663041	2.01465606	1.824310299	1.713564318	4.713742188	2.954640163	1.081616816	0.832748069	2.374647306	0	0	0	0
AC5_GCGCGATGTGATGTCT-1	0.36878083	0.63760345	1.023846579	1.172436711	0.849258209	0.849258209	3.602167643	3.458584618	0.36878083	0	0.849258209	1.416288648	2.20027235	0	2.911962304
AC5_GCGCGATTCTTGCCGT-1	2.129420334	2.129420334	1.285172276	2.674999009	1.593905121	1.285172276	4.418187097	2.317820204	0	1.593905121	1.009244376	0.361779148	0	0	0.361779148
AC5_GCGGGTTGTGGTACAG-1	1.083445561	1.772764843	0	1.369215516	1.083445561	1.926367482	4.088415247	2.811734011	0	1.083445561	1.926367482	0	0	0	4.002926872
AC5_GCTCCTAAGGCGACAT-1	1.633262966	1.742080047	1.210333507	2.087386118	1.511142353	1.210333507	4.311890497	2.926356706	1.511142353	3.016782985	2.087386118	0	0	0	0
AC5_GCTCCTACAGATCCAT-1	0.618078113	1.384732112	0.618078113	1.48646437	1.143712178	1.578796153	3.989581036	3.718483515	0.997213414	0.997213414	0.825507115	0.997213414	0	0	3.360346281
AC5_GCTCCTACAGGCTGAA-1	1.862005001	1.962374992	1.7504253	1.624813494	1.962374992	2.214294054	4.10763785	6.052223477	1.862005001	1.481125632	2.214294054	0	0	0	0.858304489
AC5_GCTCTGTGTAAGTGTA-1	0.970021675	0.970021675	1.453018759	0.970021675	0.970021675	2.021813296	4.39767949	4.008315504	1.453018759	2.218116828	1.453018759	0	0	0	0.970021675
AC5_GCTCTGTGTGCGAAAC-1	2.232848517	2.232848517	0	0	0	2.232848517	3.535307985	2.870893807	0	0	0	3.535307985	0	0	2.870893807
AC5_GCTGCGATCTGGCGAC-1	1.105323723	1.617486246	0	1.105323723	1.105323723	1.954530892	1.954530892	2.407036104	0	0	1.105323723	1.105323723	2.717433648	1.105323723	3.771017866
AC5_GCTGCTTCAGGGTACA-1	1.039801342	0.649366392	0	0.649366392	1.039801342	0	0	2.118015423	0	0	0	1.538438039	1.869640623	1.538438039	2.556161446
AC5_GCTGGGTAGATCGGGT-1	0.890085565	1.35342918	0	2.633185998	1.668840907	1.908260511	4.344751924	2.978555305	0	0	0	0	0	0	0.890085565
AC5_GCTGGGTGTAGCGTGA-1	1.324913179	1.324913179	0.525003451	1.324913179	1.637595364	1.875444376	3.870192136	1.122131546	1.122131546	0.867490901	1.324913179	0	0	0	2.067450793
AC5_GCTGGGTTCCACGTTC-1	1.464353043	0.979217532	1.464353043	0.979217532	1.250920789	0	3.533611937	3.483854266	0.6049639	2.316788459	0.979217532	0	0	0	3.945503279
AC5_GCTGGGTTCCTGCAGG-1	0	0	0	1.989399098	1.424449502	0	3.878125806	3.941370393	0	1.989399098	1.424449502	0	0	0	2.992397594
AC5_GCTTCCAAGGTCATCT-1	0.462514616	1.371259825	0	1.209631565	1.371259825	1.510362936	4.148431901	1.371259825	0.77754562	1.209631565	0	0	0	0	3.769087258
AC5_GCTTCCATCCTCTAGC-1	0.659731977	0.876056379	1.204677932	0.659731977	0.383312827	1.451604091	3.584498149	2.931257904	0.659731977	0.383312827	1.335743293	0	2.826286776	0	3.384232691
AC5_GCTTGAAAGAACAACT-1	1.536420515	1.126398516	1.126398516	2.05087676	2.115754977	1.90693925	4.260306279	1.90693925	1.282504692	0.714058897	1.126398516	0	0.714058897	0	2.872220276
AC5_GCTTGAAAGTCGCCGT-1	1.896256323	0.881793631	1.657405558	1.342983779	1.342983779	1.657405558	4.028807965	0.881793631	1.342983779	0	0.881793631	0	0	0	3.328244149
AC5_GCTTGAACAAGTCATC-1	1.345236487	2.325036813	0	1.786481411	2.175604699	2.514172312	4.670548327	1.514878391	1.140815967	3.635168141	2.325036813	0	0	0	0
AC5_GCTTGAAGTAGCGTGA-1	1.590696533	1.417243602	0.57741818	1.590696533	0.941126279	1.738463977	4.12635643	1.86718106	0.941126279	1.590696533	1.207257238	0.57741818	0	0.57741818	3.130268768
AC5_GGAAAGCAGACCTAGG-1	1.190140879	1.488696714	0.762566969	1.190140879	0.762566969	2.424267135	4.654753051	4.563650962	0.762566969	2.062121533	2.197936005	0	0	0	0
AC5_GGAAAGCGTCCCGACA-1	0	2.841534512	0	0	0	0	2.20508527	3.900479639	0	0	0	0	0	0	3.227362712
AC5_GGAAAGCTCCACGACG-1	2.722988918	1.900659485	0	1.346813283	0.537246387	0.537246387	3.968857573	3.899294211	1.142266885	1.788256173	1.788256173	0	0	0	3.899294211
AC5_GGAAAGCTCGTAGGTT-1	1.028470099	1.524656958	0	1.307028087	0.641007148	1.854789239	4.157122652	2.466462815	1.307028087	1.524656958	1.307028087	0.641007148	1.524656958	0	2.466462815
AC5_GGAACTTTCTCGCATC-1	2.034855613	0.745988439	1.789817667	1.789817667	1.789817667	1.789817667	4.291200208	0.979373255	1.327422788	1.5851116	1.327422788	1.168464513	0.441001013	0.441001013	0.979373255
AC5_GGACAAGAGTCTCCTC-1	2.097820194	1.850231419	0.784539745	1.642852064	1.75190791	1.380903673	3.90896478	3.781694064	1.380903673	1.025000609	1.218702649	0	0	0	0
AC5_GGACAAGCAGCAGTTT-1	0	0.84649866	0	1.465261073	1.465261073	1.097679826	3.993764658	2.119032501	0.51026625	1.097679826	1.465261073	0	0.51026625	0	3.943440904
AC5_GGACAAGCAGCTGTTA-1	0.590376125	1.829430256	0.959095069	0.791634401	0.791634401	1.102493969	4.228176403	2.20239681	1.227884978	1.102493969	0.791634401	1.439519504	1.227884978	1.33929047	1.33929047
AC5_GGACAAGGTAAGGGCT-1	1.990216725	1.133241214	1.133241214	1.834861448	1.133241214	1.425168788	4.193841426	2.243135029	1.133241214	2.349056293	0	0	0	0	0.719230646
AC5_GGACAAGGTGTTAAGA-1	0.716059408	2.237601424	1.129046732	1.98487269	1.129046732	1.829659967	3.828493531	1.420468799	0	1.129046732	1.645849652	0	0	0	0.716059408
AC5_GGACAAGTCTGCTTGC-1	1.384379564	0.996916613	0.355909465	1.143391731	0.617861305	0.617861305	3.374633264	1.880566423	0.825242819	0.825242819	0.355909465	0.355909465	0	0	3.417595628
AC5_GGACAGAGTATAAACG-1	0	0	0	0	0	0	1.793219293	0	0	0	0	2.60431158	1.793219293	0	2.141611793
AC5_GGACAGATCAGAAATG-1	1.108781411	2.786859692	0	1.621628509	1.804454796	0.700783701	4.26349467	3.10557102	0	1.621628509	1.108781411	0	0	0	0
AC5_GGACATTAGAACAACT-1	1.383003408	1.095687533	0.690954416	2.768473336	0.690954416	1.942148175	3.927521555	3.802369914	0	0.690954416	0	1.383003408	0	0	1.605927177
AC5_GGACATTAGCTAGTCT-1	1.426069084	2.554016344	0.58253754	1.426069084	1.426069084	1.215425666	4.278773199	1.426069084	0.58253754	2.271748457	0.948236067	0.58253754	0	0	2.093737241
AC5_GGACATTAGTGACATA-1	1.157103815	1.362926106	1.157103815	2.020503841	1.67922812	1.157103815	4.26983113	1.362926106	0.897640018	1.533531196	0.897640018	0	0	0	0
AC5_GGACATTGTCATCCCT-1	0	2.138303427	1.054750082	0	1.054750082	1.88915421	3.826686871	1.88915421	1.556567579	2.503691186	1.88915421	0	0	0	0
AC5_GGACATTTCGCCATAA-1	0.710645126	1.121875498	1.121875498	0.710645126	0.710645126	1.412427785	3.644690836	2.923170487	0	0	0.710645126	0	1.412427785	0	3.884116776
AC5_GGACGTCCACATTTCT-1	1.482860702	1.112948482	1.112948482	2.139144242	0.859598567	1.314912334	2.999274555	2.055540827	1.482860702	1.482860702	1.112948482	0	0	0	3.782134918
AC5_GGACGTCGTCACAAGG-1	2.289380501	1.615674972	0	1.893683465	1.615674972	0.960312632	4.157131722	2.508589949	0.960312632	0	0.960312632	0.5912565	0	0	0.5912565
AC5_GGACGTCGTGCAGTAG-1	0	1.520384032	1.520384032	2.097767937	0	2.097767937	4.377360655	4.969530319	0	1.520384032	1.520384032	1.520384032	0	0	0
AC5_GGACGTCTCGGCCGAT-1	1.822912868	1.672391188	0.623248762	0.623248762	0.623248762	1.279524863	4.738931528	2.173022238	0	1.004284816	1.495128208	0	0	0	2.431833258
AC5_GGACGTCTCGTATCAG-1	1.23208297	0	0	1.767590841	1.23208297	1.767590841	3.405865117	2.371500254	1.23208297	0	0	0	1.23208297	0	2.371500254
AC5_GGATGTTAGGCATTGG-1	1.495866773	0	0	1.004888152	0	0	3.523427784	0	1.004888152	1.004888152	1.004888152	0	1.495866773	0	4.511335108
AC5_GGATGTTTCGCCAGCA-1	1.26675872	2.268792541	0.928060284	0.412020842	0.928060284	1.720763369	4.419905231	2.692352937	1.111681059	1.888360476	1.111681059	1.519307787	1.26675872	0	3.669695179
AC5_GGCAATTAGTCAAGGC-1	0	1.285298417	0.626962291	2.18010559	1.501331941	2.18010559	4.668161768	2.86598778	0	1.960574836	1.960574836	1.285298417	0	0	2.076352374
AC5_GGCAATTCATATACGC-1	1.548593291	0.804218435	1.244125232	1.048169014	1.548593291	1.671909619	4.680491861	3.381124882	1.548593291	3.032988796	1.548593291	0	0	0	0
AC5_GGCAATTGTAGCGTAG-1	1.794431125	1.388699172	0.69475103	1.707371236	1.707371236	2.400809452	4.915836487	3.437089104	1.255053396	1.100750184	1.874514879	0.69475103	0	0	0.918215043
AC5_GGCCGATAGGATGGAA-1	0	1.822405381	0	1.822405381	0	0	4.14694751	0	0	0	1.822405381	0	0	0	4.298836691
AC5_GGCCGATCAGTGGGAT-1	0.694901787	1.612243807	0.694901787	0.694901787	1.388925117	0.694901787	4.567817872	3.586927851	1.10095108	1.388925117	0.694901787	0	0	0	0.694901787
AC5_GGCCGATTCCGTCAAA-1	1.567137172	1.801249246	1.567137172	0	0.489898906	1.063487103	4.172034848	2.408243308	1.691028678	1.567137172	1.425696801	0.489898906	0.489898906	0	2.073632617
AC5_GGCGTGTTCGCGTTTC-1	0.707395564	2.328087793	0.707395564	1.407591521	1.632138885	1.815395224	4.304575143	0.707395564	1.117565373	2.328087793	1.632138885	0	0	0	4.035122383
AC5_GGCTCGATCAACTCTT-1	1.44727276	1.44727276	0.965367297	2.118167372	1.44727276	1.235072515	4.072681483	2.375325337	0.59491451	2.015303959	1.622231677	0.59491451	1.235072515	0	3.89099713
AC5_GGCTCGATCTCTTGAT-1	1.241581866	2.050010323	1.40520324	1.241581866	1.241581866	2.050010323	4.82071861	2.833039605	0.479502761	0	0.479502761	0	0	0	0
AC5_GGCTGGTAGAAACCTA-1	1.966388863	2.030449287	0.665446171	1.966388863	1.460648771	1.460648771	4.171485905	2.391169254	1.344449675	1.659011067	0.665446171	1.061504423	0	0	0.665446171
AC5_GGCTGGTAGCCTCGTG-1	0.99225594	2.24987637	0.448378267	1.480382243	1.342565624	0.756845533	4.207601682	2.362560532	1.182672592	2.24987637	1.806966219	0	0	0	0.448378267
AC5_GGCTGGTAGGCGCTCT-1	0	0	0	0	0	0	1.236920356	0	0	0	0	1.236920356	0	0	3.910016103
AC5_GGCTGGTCAAAGTGCG-1	1.636594936	1.492463115	0	2.299068815	1.974979028	1.324001438	5.037555603	2.227354021	0.866770697	0.866770697	1.492463115	0	0	0	0.866770697
AC5_GGCTGGTTCCCGGATG-1	2.508515888	1.893614978	0	0	0	0	2.508515888	3.947198388	0	1.893614978	0	1.893614978	0	0	4.230041592
AC5_GGGACCTGTCAACTGT-1	0.748385911	2.496164497	0	1.171606055	0.748385911	1.882198521	4.851629989	4.056865464	0.748385911	2.174194774	0.748385911	0	0	0	3.630941226
AC5_GGGACCTGTCTGCCAG-1	1.338815608	1.207596964	1.056521651	1.652839184	0.661746454	0.384641226	3.808753473	0.661746454	1.056521651	0.878489782	1.056521651	0	0	0	3.907715025
AC5_GGGAGATCAATCCGAT-1	0	2.496419992	0	0	0	0	3.987316971	3.147505144	0	0	2.235827459	0	0	0	3.26050351
AC5_GGGAGATGTTGCGCAC-1	2.351380912	2.643517486	1.216399722	1.216399722	0	2.351380912	4.635948034	4.328269354	0	1.216399722	1.936946828	0	0	0	3.567776655
AC5_GGGAGATTCCGAAGAG-1	1.317769274	0.436327932	0.971175839	1.57466264	1.778867431	1.317769274	3.537125249	2.277498688	0.73909142	1.778867431	1.159413871	0	2.219772932	0	3.583769623
AC5_GGGAGATTCTGGTTCC-1	0.518570463	0.518570463	0	0.858343642	1.11148723	0.518570463	4.096465007	1.313320197	1.313320197	1.11148723	1.313320197	1.11148723	0	0	3.36261658
AC5_GGGATGAAGTCAATAG-1	1.122609071	2.517755815	0	1.122609071	1.122609071	1.413250653	4.121168012	0.937913584	0.937913584	0.937913584	0	0	0	0	3.348689635
AC5_GGGCACTAGTACGCGA-1	0	1.243554148	0	0	0	0	0	4.38169341	0	0	0	2.59073596	0	1.781007567	2.128678182
AC5_GGGTCTGGTCTCCACT-1	3.157958367	1.673586545	0.623931534	1.95497693	2.07065391	1.49626999	4.335509094	3.848258497	1.673586545	0.623931534	1.673586545	0	0	0	0.623931534
AC5_GGGTTGCAGGCCATAG-1	1.168785469	1.020458095	0	1.607946249	0.846232614	1.41228236	3.467395314	0.635111587	0.367151327	1.771519341	1.020458095	0	0.635111587	0	4.251407458
AC5_GGTATTGCACGGCGTT-1	1.642419775	2.408876349	1.380502436	1.642419775	1.751464908	1.642419775	4.721494669	2.765343559	1.380502436	2.510592037	1.642419775	0	0	0	0
AC5_GGTGAAGAGAGTTGGC-1	2.580975043	0	0	2.580975043	2.580975043	0	4.127941496	0	2.580975043	2.580975043	2.580975043	0	0	0	0
AC5_GGTGTTATCCACGACG-1	2.264688783	2.733081802	0	1.354814676	0	1.354814676	4.163138647	2.264688783	0	0	2.264688783	0	0	0	2.264688783
AC5_GGTGTTATCTAGCACA-1	1.378618735	2.006028095	0.688036648	1.496116354	1.245454187	0.910154951	4.07590209	3.950762024	0.910154951	0.40206099	1.696371752	2.006028095	0.40206099	0.40206099	2.388583882
AC5_GTAACGTCAGCTGTTA-1	1.765981682	2.743541483	0.677760383	1.584704097	1.584704097	1.078043493	4.423699455	0	0.677760383	1.765981682	1.078043493	1.078043493	0.677760383	0.677760383	4.232109387
AC5_GTAACTGGTTTCCACC-1	1.33138703	1.88290689	1.88290689	1.88290689	0	1.33138703	3.934825951	1.33138703	1.33138703	2.496931213	0	0	0	0	0
AC5_GTAACTGTCGCCGTGA-1	2.4535722	2.975640739	0	1.29676732	1.29676732	1.29676732	4.17097993	1.29676732	1.29676732	0	0	1.29676732	1.29676732	0	2.829956573
AC5_GTACGTAAGCTGAACG-1	0.816561433	1.566137419	0.489409725	1.424737115	0.489409725	1.989726043	2.992757337	3.593352855	0	1.062660004	1.062660004	0	1.689998196	0	4.180491752
AC5_GTACGTATCGGCCGAT-1	0.754122709	0	1.476417799	1.70529035	1.476417799	0.754122709	4.275582001	2.674765678	1.70529035	1.476417799	1.891413086	0	0	0	0
AC5_GTACTCCAGATCCCGC-1	1.164279525	1.509790442	0.365144922	1.766091282	1.407336293	0.632040402	4.15924799	3.117747075	1.164279525	1.906485423	1.407336293	0	0	0	3.808267391
AC5_GTACTCCAGGCTATCT-1	1.764857444	1.36211534	0	1.764857444	1.583625979	1.918228759	4.695308547	3.900100143	1.36211534	1.077148877	1.077148877	0	0	0	0.677092965
AC5_GTACTTTGTCGCGTGT-1	0	0	0	0	0	0	0	0.723687098	0	0	0	2.764323992	1.657863888	0	1.139128374
AC5_GTACTTTTCTCTGAGA-1	1.420103874	1.255627479	0.487051264	1.255627479	1.420103874	1.420103874	4.713502186	2.651671072	1.420103874	1.058668423	1.685022132	0.487051264	0	0	0.813158878
AC5_GTAGGCCAGGCAGTCA-1	0	0	2.233592222	2.233592222	0	0	2.871679625	0	0	0	0	0	0	0	2.233592222
AC5_GTAGGCCGTAAAGTCA-1	2.039204269	2.215930159	0	1.378989073	1.171913552	1.378989073	3.751675705	1.824395944	0.910450777	0.910450777	0.910450777	0	0	0	3.580957398
AC5_GTAGGCCGTGGGTATG-1	1.130772499	0.530245592	0.874926594	1.647907888	0	1.503354474	3.897013377	1.334316206	0	0.874926594	1.647907888	0	1.130772499	0	3.978769469
AC5_GTAGTCACAAGGGTCA-1	0	2.538590185	0	1.364930749	0	1.921456991	3.06377231	2.538590185	0	1.921456991	0	0	0	0	3.661016735
AC5_GTAGTCACAGCGAACA-1	0.721071479	0	0	1.427893737	1.135674052	0.721071479	0.721071479	2.127808962	0	0	0	0	1.993313506	0	2.448100601
AC5_GTATCTTGTGTTGAGG-1	1.406504773	1.968974705	1.19732518	1.968974705	0.571214561	0.932491606	4.306622932	1.968974705	0.571214561	1.72677572	1.406504773	0	0	0	0.571214561
AC5_GTATCTTTCCTTCAAT-1	1.314414318	1.532577057	0.645805735	2.11144722	1.532577057	1.711564236	4.414942698	3.643056908	1.034978864	2.742153606	1.314414318	0	0	0	0.645805735
AC5_GTATTCTTCGAACTGT-1	0	0	0	0	0	0	0	0	0	0	0	0	3.138400266	0	5.314585569
AC5_GTCACAATCGTTGCCT-1	1.439325124	1.145887726	0.728811631	1.665906038	0.728811631	1.439325124	3.325589924	0.728811631	0.728811631	1.439325124	1.665906038	0	0	0	3.897269201
AC5_GTCACGGAGAACAATC-1	0.8678114	1.638040475	1.12250421	1.493854528	0	1.12250421	3.748345221	1.764032609	0	1.638040475	2.067933435	0	0	0	2.489358441
AC5_GTCACGGAGTCTCAAC-1	1.278480016	1.821699119	1.079559526	1.444320623	1.821699119	1.586530646	3.748534964	2.681273516	0.830989247	2.095036415	1.444320623	0	0	0	0.499437582
AC5_GTCACGGAGTGATCGG-1	0.883872	0.883872	1.660275202	0	0.883872	1.660275202	3.381166636	3.5974854	0	1.660275202	0.883872	0	0	0	4.032289344
AC5_GTCATTTCACCATCCT-1	0.755406757	0.447399163	0	1.340562625	0.755406757	0.447399163	3.159955302	2.185977099	0.447399163	0.755406757	0.755406757	0	2.41200383	0	3.643875419
AC5_GTCCTCATCTCATTCA-1	2.688392868	2.688392868	0	2.061024178	0	0	2.688392868	3.070933841	0	0	2.061024178	0	0	0	2.688392868
AC5_GTCGGGTAGTTATCGC-1	0	1.101688391	1.389754312	1.389754312	0.695455144	1.101688391	3.530835834	2.201323948	0	0	1.389754312	0	0	0	4.115409064
AC5_GTCGGGTGTCTACCTC-1	1.158461139	1.287035698	0.36256153	1.287035698	1.01088158	1.01088158	3.928263269	2.182235181	0.6280812	1.287035698	0	0	0.6280812	0	3.760095813
AC5_GTCGGGTGTCTCTCTG-1	0	0	0	1.366017169	0	0	2.918756634	1.922702356	0	0	2.278202651	0	0	0	1.366017169
AC5_GTCGGGTTCATCTGTT-1	0.650153446	1.040866491	1.040866491	1.87103399	0.650153446	1.539731744	3.939072119	0.650153446	0	1.040866491	1.321090112	1.719040722	1.539731744	1.040866491	3.349028037
AC5_GTCGTAAAGTACGACG-1	0	0	0	0	0	0	3.662912295	0	0	0	0	1.652384231	1.991854625	1.652384231	2.24483082
AC5_GTCGTAACAAACTGCT-1	0.992380563	0	0	0	0	0	0.614549966	1.480535222	0	0	0.614549966	0.614549966	2.156335382	0.614549966	3.367682117
AC5_GTCGTAACACCAGTTA-1	2.219212397	1.317308811	0.86148827	2.058396856	1.317308811	1.317308811	3.129689809	3.294611165	1.317308811	0	1.629248579	0	0	0	0
AC5_GTCGTAAGTGTTCGAT-1	0.993182519	0.993182519	0	0	0	0.993182519	1.80819681	0	0.993182519	0	0	0	0	0	3.772653473
AC5_GTCGTAATCTGGTTCC-1	1.756878735	2.904689035	0.672365073	1.575976019	1.354956962	1.354956962	3.984112175	0.672365073	1.575976019	1.910014723	0.672365073	0	1.070805714	0	3.326768753
AC5_GTCTCGTAGAATGTGT-1	0.594150102	1.899183099	1.233863239	2.116667042	1.44596861	1.899183099	4.224696116	0	0.964311616	0	2.116667042	0.964311616	1.44596861	1.233863239	1.899183099
AC5_GTCTCGTCACGAGAGT-1	1.407436152	1.407436152	0	1.815222993	0.707291255	0.707291255	3.919345712	1.63197339	0.707291255	1.815222993	0	0	0	0	0
AC5_GTCTCGTTCTGCGACG-1	2.278614553	2.506904607	0	1.793010564	0.811764453	1.793010564	4.676649698	2.849226309	0	1.559329905	1.253835431	0	0	0	0
AC5_GTGAAGGAGTACACCT-1	0	0	0	0	1.554356306	0	0	0	0	0	0.659078317	1.886775566	1.734315623	1.554356306	1.334745684
AC5_GTGCAGCAGGCACATG-1	1.926785116	1.23685095	0.398070996	1.369580056	1.369580056	1.23685095	4.308682261	2.751651822	1.486738646	1.369580056	1.23685095	1.083768984	0.682035409	0.398070996	1.773170656
AC5_GTGCAGCAGGCGATAC-1	0.90463138	1.371698807	0	0	1.371698807	0	0	1.371698807	0	0	0	1.929212016	1.371698807	1.688815045	4.066798884
AC5_GTGCAGCCACTTAAGC-1	1.951934264	1.615061546	1.615061546	1.103300844	1.615061546	2.203471112	3.720425935	4.449593515	1.103300844	0	1.615061546	0	0	0	0
AC5_GTGCAGCGTCGAAAGC-1	1.790718561	0.810236398	1.251870828	1.251870828	0.810236398	1.251870828	4.024124793	1.557158522	0	1.251870828	1.251870828	0	3.472307583	0	3.101148967
AC5_GTGCAGCGTCTCATCC-1	2.171911569	2.538649858	0.831098943	1.821862041	1.586685234	1.278620256	3.583176922	3.546504765	0.831098943	2.63608173	1.821862041	0	0	0	2.881775167
AC5_GTGCATAAGGCGTACA-1	0	1.62869945	1.316808724	1.62869945	2.478718921	1.316808724	4.888803511	1.114689225	1.316808724	1.62869945	0.520502768	1.114689225	0	0	0.520502768
AC5_GTGCATAAGTCAATAG-1	1.277480645	1.412232028	1.975498882	1.530962917	1.530962917	1.637081069	4.032015585	2.671072722	1.121700993	2.170512037	1.637081069	0	0.710513493	0.710513493	0
AC5_GTGCATAGTTCTGTTT-1	0.585731858	1.754028329	0	1.883143164	0.952665201	1.605736214	4.052439781	3.584558019	0.952665201	0	1.605736214	0	0.585731858	0	3.001283013
AC5_GTGCATATCCCATTTA-1	0.793619938	1.765680372	0.793619938	1.533455193	0.793619938	0.793619938	3.652033871	0	1.230451356	0	1.533455193	0	0	0	3.403637366
AC5_GTGCGGTAGAAACGAG-1	1.358453735	2.639470126	1.67433764	1.358453735	1.358453735	2.19142746	4.506403171	0	0.894080585	1.67433764	1.358453735	0	0	0	0
AC5_GTGCGGTAGTGCAAGC-1	1.50965312	0.631957823	1.293046476	1.016165177	1.016165177	1.969770563	4.628382426	1.50965312	1.016165177	0.631957823	1.838601905	1.838601905	0	0.631957823	1.969770563
AC5_GTGCGGTTCCTAGTGA-1	1.433056127	2.358442424	0.724563377	1.140284985	1.659240735	1.999177178	4.788732108	3.355487575	0	1.659240735	0.724563377	0	0	0	1.659240735
AC5_GTGCGGTTCGGAATCT-1	1.777731679	2.022239747	1.240751236	2.022239747	0.970326902	1.240751236	4.121243797	3.519754606	0.598508686	2.303928013	0.970326902	0	0.598508686	0	2.756793541
AC5_GTGCTTCAGCTAACAA-1	0.467156302	1.218409007	0.784313109	1.02473331	0.784313109	0.784313109	3.387153773	1.939390019	0.784313109	1.380591576	0.467156302	0.784313109	2.687532301	0	3.445787901
AC5_GTGCTTCTCCGCGTTT-1	2.784148454	2.150949597	2.784148454	0	0	2.784148454	2.150949597	0	0	3.168804658	2.784148454	0	0	0	0
AC5_GTGGGTCAGCTTCGCG-1	0	0	0	1.689534981	0	0	2.031490248	1.165797481	1.165797481	0	1.689534981	0	1.689534981	0	3.989049481
AC5_GTGGGTCTCAGGCGAA-1	1.542213441	2.057306293	0.945837301	2.183220589	1.744826043	1.287839806	3.685102907	2.122243934	0.717829549	0	0	0	0	0	0
AC5_GTGTGCGCACTGTCGG-1	0	0	0	0	0	0	3.407039752	3.130343499	0	0	2.115525854	0	0	0	4.704193377
AC5_GTGTGCGTCTGATACG-1	1.898665767	1.34507904	0	1.34507904	0	2.252918871	3.47269256	2.720798569	2.252918871	1.34507904	1.34507904	0	0	0	4.314827751
AC5_GTGTTAGCAGGGTATG-1	1.324727337	0.6525265	0	0	0	0	1.324727337	0.6525265	0	0	0	2.007234484	1.723111683	0.6525265	4.222271809
AC5_GTTAAGCAGATGCGAC-1	1.422010236	2.216826534	0.488021011	1.896389975	1.896389975	1.797196766	4.837778617	3.57234281	0.488021011	2.654007211	1.422010236	0	0	0	0
AC5_GTTAAGCAGCCTCGTG-1	0.808231383	1.249291701	0	1.554307252	2.135776373	0.808231383	4.042649636	1.554307252	1.249291701	2.501060661	1.787708484	0	0	0	0
AC5_GTTAAGCAGCGTTCCG-1	1.947798237	2.566982536	1.611200239	2.199182527	1.10008111	0	4.079702579	3.137600983	1.611200239	2.399897676	2.399897676	0	0	0	1.10008111
AC5_GTTAAGCCAACTGCTA-1	0	0	0	0	0	0	2.116809807	0	0	0	0	2.747860727	0	2.747860727	2.747860727
AC5_GTTAAGCTCCGTTGTC-1	0	0	0	0	0	0	0	0	0	0	0	0	0	0	2.494123305
AC5_GTTACAGAGCTAAGAT-1	0	0.832417691	0	0	0.832417691	0	0.832417691	0.832417691	0	0	0	2.954085969	3.081080255	0.832417691	4.246208474
AC5_GTTACAGGTGTCTGAT-1	1.330977094	1.730102607	1.882434568	2.330440058	1.730102607	2.131318881	4.838765196	3.538547012	1.049594678	3.106811577	1.882434568	0	0	0	1.049594678
AC5_GTTCATTAGATGGCGT-1	0	0.837291194	0	0	0	0	0	1.286529758	0	0	0.837291194	2.440676687	2.181615077	0.837291194	2.021614367
AC5_GTTCATTAGCGATATA-1	2.191320501	2.191320501	1.840234226	1.511165292	1.511165292	1.511165292	4.020808114	1.017403829	1.689174919	0.632867422	1.511165292	0	0	0	1.294454972
AC5_GTTCATTGTTTGACAC-1	0	0	0	0	0	0	5.137154983	2.796342808	0	0	0	0	0	0	0
AC5_GTTCGGGAGAGTGACC-1	0	0	1.85851197	0	1.85851197	0	4.189203458	0	0	1.85851197	0	0	0	0	0
AC5_GTTCGGGGTGCGATAG-1	0	0	0	1.143624764	1.143624764	0	1.143624764	0	0	0	0	2.256801949	3.498682193	1.143624764	1.663214757
AC5_GTTCTCGAGAAACCTA-1	1.049534353	1.049534353	0	1.049534353	0	2.131237077	3.590993564	2.496334818	0	0	1.049534353	1.882355877	0	0	4.635676524
AC5_GTTCTCGGTAAGAGAG-1	1.556862984	1.556862984	0	1.054994051	1.054994051	0	3.546602652	1.556862984	0	0	1.054994051	0	0	0	0
AC5_GTTTCTATCTTTACAC-1	0.492582569	1.06801964	0.492582569	1.430953669	0	1.06801964	3.899481287	2.414537457	0.492582569	0.492582569	1.696672053	0.492582569	1.06801964	0	4.043319248
AC5_TAAGAGAAGCGATAGC-1	1.244520944	1.782137146	0.804525633	0	0	1.549031048	4.078805784	3.462320495	0.804525633	1.244520944	1.244520944	1.971045684	0.804525633	0	3.033517907
AC5_TAAGAGACACCTTGTC-1	0.670119927	2.209703002	0.390172673	1.067789922	0.888593706	1.468024325	3.510112705	1.351551533	0.888593706	0.888593706	1.351551533	0	2.951517149	0	4.014667801
AC5_TAAGAGATCGTCACGG-1	1.269162571	0	0	0	0	2.297828948	2.712592879	3.230795802	0	0.823708635	0.823708635	0.823708635	0	0	3.327107774
AC5_TAAGAGATCTGAAAGA-1	0	1.64898178	0	0	0	0	2.241067215	2.610440461	0	0	0	0	0	0	0
AC5_TAAGCGTTCGTTACGA-1	1.681612332	1.574315738	0.43617325	1.317448913	1.454107322	1.574315738	3.948359522	3.894192057	0.970904005	1.317448913	0.43617325	0	0	0	2.975040137
AC5_TAAGCGTTCTGGCGAC-1	0	1.287827134	1.011577049	1.011577049	1.011577049	1.504048231	4.473029274	1.681728051	1.504048231	0	0.62859116	0.62859116	0	0	0.62859116
AC5_TAAGTGCTCTTCGAGA-1	0	0.919694196	0	0	0	0.919694196	2.777901557	1.390546884	0.919694196	0	0	0	2.949807588	0	4.066011614
AC5_TACACGACAAGAAGAG-1	0.789790636	0.789790636	0.789790636	1.03119059	0.789790636	1.52796871	3.355764381	2.811698678	0.789790636	0.789790636	1.225500509	0	3.376528126	0	4.207099182
AC5_TACACGAGTAGCGATG-1	0	0.906298506	0	1.691097432	0.906298506	0	3.594663601	3.141007572	0.906298506	0.906298506	1.691097432	0	2.287559061	0	3.261070766
AC5_TACACGAGTTTGACAC-1	0.667890276	1.568714884	1.568714884	2.034814316	1.749303123	0.667890276	4.154307608	2.034814316	1.568714884	0	1.348165688	0	0	0	0.667890276
AC5_TACAGTGAGGAGCGAG-1	2.030531417	0	0	2.030531417	2.655792749	0	4.38723311	2.030531417	0	2.030531417	0	0	0	0	0
AC5_TACAGTGAGTCCTCCT-1	0	2.822362228	0	1.60022199	1.60022199	0	0	2.186979401	0	0	0	0	0	0	0
AC5_TACCTATCATCAGTCA-1	2.07707293	0.574180541	0.574180541	1.860931592	1.73237193	1.584812006	5.198257015	1.202078364	1.73237193	0.574180541	1.411645135	0.936622503	0	0	0.936622503
AC5_TACCTTAGTGTTGGGA-1	1.650170696	0	0	0	1.132670454	2.242382484	4.9555707	1.650170696	0	1.650170696	2.242382484	0	0	0	1.132670454
AC5_TACGGATAGAAACCTA-1	0.818480492	1.135186562	1.375348582	1.73092233	1.262460036	0.989319317	3.920289625	4.038661052	0.818480492	0.818480492	1.476776184	0	1.73092233	0	1.73092233
AC5_TACGGATGTCATGCCG-1	0	0	0	0	1.378248626	0.687790556	1.091463728	0	0	0	0	1.600853486	0.687790556	0.687790556	3.321848054
AC5_TACGGATGTGGTGTAG-1	2.248422548	1.429663416	0	1.137254404	0.722267852	1.429663416	3.948098145	4.134008505	1.137254404	2.692480922	2.248422548	0	0	0	1.839833225
AC5_TACGGATTCCTCTAGC-1	0	0	0	0	0.617881009	0	1.271158298	1.486133506	0	0	0	2.256533992	0.617881009	0	0.617881009
AC5_TACGGATTCTAGCACA-1	1.811806054	1.484855795	0.759922074	1.346844862	1.714237183	1.346844862	4.62225048	3.191761401	1.186690075	0.4504734	1.982325117	0	0	0	0.99590174
AC5_TACGGGCAGATCCTGT-1	1.782445524	2.680818315	0	2.387730288	2.130201628	2.130201628	4.499795936	1.549323049	0.804730568	0.804730568	2.130201628	0	0	0	0
AC5_TACGGGCAGCGATAGC-1	1.087927581	2.550124555	1.087927581	1.932151581	1.932151581	1.932151581	4.188864201	2.182952779	1.087927581	2.182952779	0	0	0	0	0
AC5_TACGGGCGTTGCGCAC-1	3.249959329	1.784711055	0	2.390203623	0	0	3.705315284	1.784711055	0	0	2.390203623	0	0	0	0
AC5_TACGGGCTCCGCATCT-1	1.23122362	1.766584689	0	0	1.766584689	0	4.453063257	2.370400135	0	1.23122362	1.23122362	0	0	0	1.766584689
AC5_TACGGGCTCGTCGTTC-1	1.452140927	2.155853017	0.737523062	1.157353058	1.452140927	1.157353058	3.026916349	2.020819168	0	0	1.157353058	0	1.452140927	0	3.956332107
AC5_TACTCATAGCGTAGTG-1	0.709121307	1.410160869	0	0	1.119854918	0.709121307	3.025868142	2.331157302	0	1.410160869	1.119854918	0	1.97314013	0	4.190092551
AC5_TACTCGCAGTGTCTCA-1	1.730522769	0	0	1.200507322	1.500226118	0.770525199	4.42393557	3.233918831	1.500226118	2.437824453	1.500226118	0	0	0	3.511701369
AC5_TACTCGCCAGGACGTA-1	0	1.299186023	0	0.847221677	1.299186023	0.847221677	1.609331254	0	0	0	0	0.847221677	3.163939898	0	2.833087863
AC5_TACTCGCGTCGGCACT-1	2.107389695	2.471492785	1.528958494	1.032003977	0	1.032003977	4.134002374	4.31847528	1.528958494	0	0	1.032003977	0	0	0
AC5_TACTTACAGAAACCGC-1	0.757176061	0	0	0	0	1.183104392	1.480863159	0	0	0	0	2.75488308	1.480863159	0	4.399246183
AC5_TACTTACCATTGGCGC-1	1.651361702	0.877421692	0	1.889909051	0.877421692	1.889909051	3.661679751	2.882356389	1.337467323	2.382582417	0.877421692	0	0	0	3.886900395
AC5_TACTTACGTCGCATCG-1	0	0	0	0	0	0	1.561607739	0	0	0	0	0	2.143935923	1.561607739	2.987316546
AC5_TACTTGTAGAGCTTCT-1	0	0.989770563	0.989770563	0.989770563	0	0	3.597393314	2.410874536	0	0	0	0	2.410874536	0	4.299955773
AC5_TACTTGTAGGACAGAA-1	0	0	0	0	0	1.48243964	0.993932277	0	0	0	0	1.80919229	0.993932277	2.055065846	4.306481541
AC5_TACTTGTTCATAAAGG-1	0.859912906	1.315311056	0	1.113314457	0.859912906	1.752731368	3.767034261	2.89242166	0.519672837	1.113314457	0.519672837	0.519672837	3.156521822	0	3.365244595
AC5_TACTTGTTCGTCACGG-1	2.293812322	0	0	0	0	0	3.601430451	2.293812322	0	0	0	0	0	0	4.397086461
AC5_TACTTGTTCTCAAACG-1	1.780956265	1.047607941	1.047607941	1.547912922	1.047607941	1.547912922	3.196375206	1.547912922	1.243510243	1.047607941	1.243510243	0.803741063	0.48053622	0.48053622	4.045533268
AC5_TAGACCAAGCGGATCA-1	2.025659918	3.032225069	1.456416353	1.456416353	1.456416353	3.032225069	4.602332996	1.456416353	2.025659918	0	0	0	0	0	1.456416353
AC5_TAGACCAAGCTGAAAT-1	0	0	0	0	0	0.868092043	2.48980203	0	0	0	0	2.48980203	1.638430189	0.868092043	4.30764162
AC5_TAGACCATCGCATGGC-1	0	1.12544851	0	1.12544851	0	0	2.43431428	1.641556026	0	0	0	1.980283418	1.641556026	0	4.654721331
AC5_TAGAGCTGTAGCGATG-1	1.640750856	0	1.464928401	1.640750856	0.605303649	1.251454986	3.913555685	4.081370505	0	0.605303649	0.979684862	0	0	0	0.605303649
AC5_TAGAGCTTCGTAGATC-1	0	2.16927516	0	0	0	0	0	0	0	0	0	3.188656339	2.803595261	1.819367933	3.188656339
AC5_TAGAGCTTCTGTACGA-1	1.966486435	2.262152239	1.404321646	1.544860059	1.045091187	1.240751236	4.063084215	3.549628689	1.544860059	1.668059257	2.048992471	0	0	0	1.045091187
AC5_TAGCCGGAGGCTAGCA-1	1.23770178	0	0.799235616	1.77416588	1.541484765	2.258307434	4.130226705	0	0.799235616	1.23770178	0.799235616	0.799235616	0.799235616	0.799235616	3.237768557
AC5_TAGCCGGCAGCGTCCA-1	0	2.782013863	0	2.782013863	0	0	3.838474317	0	0	0	0	0	0	0	5.208492117
AC5_TAGCCGGTCCAAACAC-1	1.130677785	1.743960004	1.287079989	0.945195554	1.130677785	0.945195554	4.477982619	3.041120291	1.287079989	1.541388586	1.130677785	0	0	0	0
AC5_TAGGCATAGAGTACAT-1	1.385020714	1.385020714	0.915271944	1.703358579	0	0.915271944	3.609265301	2.942829892	1.703358579	0.915271944	1.385020714	0	0	0	0
AC5_TAGGCATAGGCTAGCA-1	0.847755265	1.099145907	1.099145907	2.120967852	1.099145907	1.099145907	3.106844829	3.219644145	0	1.946596177	0	0	1.099145907	0	2.457467519
AC5_TAGGCATAGGGAACGG-1	1.254133705	2.038550402	0	0.98202875	0	1.467813169	3.830518235	3.04634967	0	0.98202875	1.254133705	0	3.259941323	0	3.883442784
AC5_TATCAGGGTGTGGCTC-1	1.418369495	1.982484601	0	1.982484601	0	1.418369495	3.522499952	3.1316897	0.942032616	2.604282591	1.418369495	1.418369495	0	0	2.177696342
AC5_TATCAGGTCTTATCTG-1	1.659700304	1.898665767	0.883455492	1.898665767	0	0	3.979907116	1.659700304	0.883455492	1.898665767	0.883455492	0	0	0	0
AC5_TATCTCAAGCCAGTTT-1	0	1.810759407	0	0	0	0.995112943	3.213679054	1.810759407	0	0.995112943	0	0	2.79393847	0	3.813986179
AC5_TATCTCAAGCTAAGAT-1	0.717184807	0	0	0	0	0	0	2.121135639	0.717184807	0	0	2.239566669	1.986770494	0.717184807	0
AC5_TATCTCAGTCGTTGTA-1	1.445360946	1.445360946	0.831757764	1.587613523	0.499972966	1.712127506	4.004422883	2.918541834	1.080458535	1.080458535	0.831757764	1.587613523	0.831757764	0.499972966	3.703011097
AC5_TATGCCCTCCGTCAAA-1	3.10988081	1.217822197	1.217822197	1.879909426	1.602688229	1.602688229	4.178304459	2.096723519	0.950323429	2.096723519	1.428657291	0	0	0	0.584042467
AC5_TATTACCTCAAGATCC-1	0	0	0	1.22575549	0.78998775	0.78998775	1.948313996	0.78998775	0	1.52825135	0	0	0.78998775	0.78998775	4.225207436
AC5_TCAACGAAGTAGGTGC-1	0.865294256	1.490488287	1.119576846	1.972784731	1.634543151	1.490488287	4.27456405	3.350398736	1.634543151	1.634543151	1.634543151	0	0.865294256	0	2.426375636
AC5_TCAACGACAGCTTCGG-1	2.088882945	1.29567421	0.633655165	1.841646917	0.633655165	0.633655165	3.43632408	1.972886256	0.633655165	1.29567421	0.633655165	0	0.633655165	0	2.088882945
AC5_TCAACGACATGCTAGT-1	1.39703983	2.315465869	0	1.39703983	0	1.39703983	3.232609448	0	0	0	1.39703983	0	0	0	4.383569874
AC5_TCAACGATCCGCAGTG-1	2.473480035	2.473480035	0	0	0	0	2.850445865	1.861259183	0	0	0	0	0	0	4.697171356
AC5_TCAACGATCGGACAAG-1	1.220509939	1.941943518	1.220509939	1.220509939	1.220509939	1.522435222	4.285893732	2.874829829	1.220509939	0	1.522435222	0.785934962	1.941943518	0	2.236573916
AC5_TCAACGATCGTATCAG-1	1.473706299	1.224906014	1.072636802	2.362304328	1.672773788	1.578185369	3.650658241	3.790289871	1.224906014	1.912387457	1.224906014	0.392561703	0	0	0
AC5_TCACAAGAGCTGAAAT-1	0	2.766515924	2.766515924	0	0	0	0	0	0	0	0	0	0	0	0
AC5_TCACAAGCATTCTCAT-1	0	1.422137539	0	0	1.422137539	0	1.647625568	0	0	0	0	0.717184807	2.121135639	1.130535748	3.18098577
AC5_TCACGAAGTCAAACTC-1	0	0	0	0	0	0	0	0	0	0	0	2.663139251	1.377435193	0	3.880233374
AC5_TCACGAAGTTTCCACC-1	0	0	0	0	0	0	0	1.490381715	0	0	0	2.691592729	2.064020635	2.064020635	3.659107768
AC5_TCAGATGAGCCATCGC-1	1.194536154	0.765938843	0	0.765938843	0.765938843	0.765938843	0	0.765938843	0	0	0	0.765938843	2.323181829	1.194536154	3.774769884
AC5_TCAGATGAGCGTGTCC-1	2.356229966	0.952371802	1.431195893	1.753633349	0	0.952371802	4.285422638	4.009565071	0.952371802	0.952371802	1.753633349	1.431195893	0	0	0
AC5_TCAGATGCAATGGACG-1	0	0	0	0	0	2.93183298	3.597968995	2.93183298	0	0	0	0	0	0	4.963515138
AC5_TCAGATGGTCGCTTTC-1	0	0.968600016	0	0	0	0	0	0	0	0	0.968600016	2.644331376	2.216075752	1.775420358	0
AC5_TCAGATGTCTTTCCTC-1	0.739120001	2.15855805	0.739120001	2.277547782	0.739120001	2.023473049	4.113739504	3.552969493	0.739120001	2.023473049	1.159451415	0	1.682012982	0	1.867247129
AC5_TCAGCAAGTGAGCGAT-1	0.808369324	2.135995796	0.808369324	0.808369324	1.249469187	1.787915668	3.902489087	2.686942255	0	1.554503491	1.249469187	0.808369324	0.808369324	0	3.253660069
AC5_TCAGCTCAGACGCAAC-1	2.412754115	1.622525307	0	2.21175561	0	0	3.571217752	2.848592603	1.109530311	1.109530311	1.109530311	0	0	0	0
AC5_TCAGCTCGTTTCGCTC-1	1.446527195	1.446527195	0	1.446527195	0.964763746	2.014458983	4.326932841	1.446527195	0.964763746	0	0.964763746	0	0	0	0
AC5_TCAGCTCTCTTAGCCC-1	0.421229835	1.64686389	0	1.830714872	1.286245365	1.129897068	3.510880652	2.344592346	1.743008592	0	1.911345198	0	0	0	3.600614852
AC5_TCAGGATAGAAGGCCT-1	1.763374577	2.109986213	0	1.228482724	0.792096758	1.531273925	3.92254489	2.474198804	0.792096758	2.109986213	1.531273925	0	0	0	2.366889533
AC5_TCAGGATCACGGCTAC-1	0	1.231996975	0	0	1.231996975	0	1.231996975	0	0	0	0	1.231996975	2.251106481	1.767490161	1.767490161
AC5_TCAGGATCATATACCG-1	1.088536969	0	0.504792622	0.504792622	0.838668102	0.838668102	2.600924924	0.504792622	0.838668102	0.838668102	0.838668102	0.504792622	1.288286673	0	3.648801719
AC5_TCAGGTAAGCCCAATT-1	1.543057714	1.626813868	1.113113138	1.543057714	1.543057714	2.123189272	4.562609434	3.862813525	0.968904279	2.020251673	2.216512689	0	0	0	1.35101616
AC5_TCAGGTATCACAGTAC-1	0.529182879	0	0.529182879	1.884089021	0.87342051	2.076367626	4.051804358	1.332413134	1.501345494	1.984842604	1.772034964	0	0	0	3.314429482
AC5_TCATTACGTGCCTGGT-1	1.135100582	2.665333896	1.135100582	1.135100582	0	1.992583716	4.448042105	2.758769006	0.878654349	1.135100582	0.532877971	0	0	0	0
AC5_TCATTTGGTCTAGTGT-1	0	0	0	0	0	1.613610938	4.048173603	3.372330071	0	0	0	2.2018602	0	0	3.049488355
AC5_TCATTTGGTTACCGAT-1	0.40289835	0.911665814	0.689294569	1.380509864	0	0.689294569	3.170656572	1.785330179	1.093472168	0	0.689294569	0	0	0	3.981407432
AC5_TCATTTGTCAACACAC-1	1.525993698	1.525993698	0	1.856230493	1.525993698	2.302513096	4.100910433	4.428353965	1.029567991	1.856230493	1.029567991	0	0	0	0
AC5_TCCACACCAAGGTTTC-1	1.370875982	1.370875982	0.550834416	1.541908122	1.541908122	1.815296801	4.217412698	1.541908122	1.370875982	0.903975105	1.687916182	1.541908122	0	0	3.856216217
AC5_TCCCGATAGGTAGCCA-1	2.189239192	2.511736085	0.757356477	1.710282641	0.757356477	1.710282641	4.492507809	2.189239192	0	2.05358341	1.896593173	0	0	0	0
AC5_TCCCGATGTGTTGAGG-1	2.305921886	0	0	0	0	1.389075795	3.335779221	4.608840047	0	0	1.389075795	0	0	0	1.389075795
AC5_TCGAGGCGTGTCTGAT-1	0.760558736	1.187520983	0.760558736	1.187520983	0.760558736	0	2.956551669	2.895473681	0.760558736	1.187520983	1.485780776	1.187520983	1.715217666	0	0.760558736
AC5_TCGAGGCTCAGAGGTG-1	1.273747934	1.273747934	0.999215054	1.665888641	1.273747934	1.665888641	3.927272536	2.4245278	0.999215054	0.999215054	1.816199511	0	0	0	2.98959541
AC5_TCGCGAGCATGACATC-1	1.474856327	0.987756669	0.987756669	1.474856327	0.987756669	1.26067611	3.497079346	1.474856327	1.474856327	1.931262492	1.800985401	0	0	0	3.857421244
AC5_TCGCGAGCATGACGGA-1	1.471271007	0.98483993	1.174495911	1.797103472	1.471271007	1.592066769	4.041519851	2.908700564	0.98483993	1.333852724	0	0	0.444126537	0	4.212663803
AC5_TCGCGAGCATGCCTTC-1	1.357718	1.550167348	1.357718	1.550167348	1.63407821	1.119187802	4.051938448	3.396959188	1.119187802	1.458565141	1.63407821	0.601550605	0	0	1.357718
AC5_TCGCGAGGTCATTAGC-1	1.738077645	1.416888489	0.577212588	1.866784774	1.206928675	1.206928675	4.06075135	4.198849053	0.577212588	0.577212588	0	0	0	0	3.129820509
AC5_TCGCGAGTCACGAAGG-1	0	1.005217575	0	1.49626999	0	1.824146824	3.573750119	3.621203654	0	1.005217575	0	0	0	0	0
AC5_TCGGGACAGAGGGCTT-1	0.454114761	1.492605683	0.76526197	1.002224777	0.454114761	1.002224777	3.224488279	2.871788068	0.454114761	0.76526197	0.454114761	0.454114761	1.990960787	0	3.760242584
AC5_TCGGGACCACTTAAGC-1	1.307093617	0.853439914	0.641049666	1.421819332	0	1.028527819	3.116326568	1.17747938	0.371036727	1.524727244	0.641049666	0	1.618026264	0	4.301037275
AC5_TCGGGACGTCCCTACT-1	1.608478603	1.608478603	0	2.56384238	1.608478603	0	4.393264689	2.56384238	1.608478603	0	0	0	0	0	0
AC5_TCGGGACTCATGTCTT-1	1.601011455	2.070221451	0.687888971	0.687888971	0	1.378396642	2.985717919	2.555220196	1.091595181	1.378396642	1.091595181	1.091595181	2.388314231	0	3.65328919
AC5_TCGGTAACATACTACG-1	0.980100671	1.790787908	0	0.980100671	0	0	3.19072911	2.396835341	0.980100671	0	0	0	1.790787908	0	4.188506432
AC5_TCGGTAAGTGAGGCTA-1	1.825419278	2.175671116	1.590060822	1.956279389	1.00617973	1.497447506	3.868041156	3.296835675	0	1.39537331	1.497447506	0.360316421	0.624636002	0.360316421	1.674819244
AC5_TCGTAGACAGACGTAG-1	2.074701852	1.49986545	0.770275816	0	1.917188777	1.200182851	4.565906214	2.5339841	0.770275816	0	2.074701852	0	0	0	0
AC5_TCTATTGAGCTCTCGG-1	0.9383711	0.9383711	0	1.413819475	0.575437071	0.575437071	3.091201558	0	0	1.413819475	0.575437071	0.575437071	0	0	4.442815976
AC5_TCTATTGCACCTGGTG-1	0	2.786288214	0	2.786288214	0	0	3.842932282	2.786288214	0	0	0	0	0	0	4.810276856
AC5_TCTATTGCATGCATGT-1	1.379389297	1.641220422	1.023703714	1.21727787	0.466557057	1.21727787	4.159140355	2.93570884	0.783440229	0.466557057	1.023703714	0	0.466557057	0	3.160857192
AC5_TCTATTGTCCGCATCT-1	2.118804093	2.203129132	0	1.925261882	1.539142068	1.812350368	4.687867968	0.901881834	0	1.812350368	1.368250564	0	0.901881834	0	3.627160976
AC5_TCTCATAAGAAGCCCA-1	0	0	0	0	0	0	1.531937009	0	0	0	0	1.531937009	1.531937009	1.034452529	4.247287196
AC5_TCTCATAAGCCTATGT-1	0.40293126	0	0.40293126	1.865357521	0.911725172	0.689343997	3.03726577	1.24732541	0.689343997	1.380584147	0.40293126	0	2.295728913	0	4.017867401
AC5_TCTCATAAGGATGGTC-1	0.736954473	1.863740535	2.019873577	2.154889166	1.156605685	2.273825056	4.195301191	3.025879055	1.451306049	1.678637053	2.3801069	0	0	0	0
AC5_TCTCATACAAAGAATC-1	0	0	0	1.312823555	1.312823555	0	3.66441111	2.213749426	0	0	0	0	0	0	0
AC5_TCTCATACACCAGATT-1	0	0	0	0	0	0	0	0	0	0	0	2.269652395	0	2.072017732	0
AC5_TCTCATACATATGCTG-1	0	2.589704306	0.728423278	2.259102363	1.302784593	0.958475142	4.722672129	2.955992669	1.145375868	2.259102363	1.558426634	0	0	0	0.429120227
AC5_TCTCATAGTAAATGTG-1	1.643320689	1.827029415	0.714458067	1.827029415	0	2.34062362	3.97319258	3.336483144	1.126927062	0	1.418092767	0	0	0	0
AC5_TCTCATATCCCAACGG-1	0.696160744	0.696160744	0.407475159	1.257065284	0.696160744	0.696160744	3.98558757	2.256678092	0.696160744	1.508761246	0.91990592	0	1.70967466	0	4.336672462
AC5_TCTCTAAAGGGTTCCC-1	1.763107724	1.228254934	0	0.959417772	1.228254934	1.763107724	3.617087143	1.614513169	0	1.614513169	1.228254934	0	0.959417772	0	2.885183394
AC5_TCTCTAAAGTCGTACT-1	1.631063892	0	0	1.969063092	1.116666261	1.631063892	3.876541666	1.116666261	0	0	0	0	0	0	3.833031385
AC5_TCTCTAATCCAGTAGT-1	1.093307236	0.507645971	0.507645971	1.603068464	0	0.842752398	3.870318788	3.004686771	0.842752398	1.939084184	0.507645971	2.449453082	0.842752398	0.507645971	1.603068464
AC5_TCTCTAATCCATGCTC-1	1.137225627	1.733394253	0.613693839	1.264614371	0.353203705	1.137225627	2.910635371	3.257852111	0.353203705	0.353203705	0.353203705	0.353203705	2.761700849	0	3.666784657
AC5_TCTCTAATCCGTACAA-1	0	3.068893584	0	1.813116507	1.271096785	1.271096785	0	1.271096785	0	0	0	0	0	0	0
AC5_TCTGAGAGTGTGTGCC-1	1.379878823	1.379878823	0.911161598	2.294881493	0	2.132514186	3.642318362	1.379878823	0	0.911161598	0	0	0	0	3.602587087
AC5_TCTGAGAGTTTAGCTG-1	1.436060537	1.436060537	1.436060537	0	1.436060537	2.002587832	3.15396214	0	0	1.436060537	2.362014059	2.002587832	2.002587832	0	4.699929691
AC5_TCTGAGAGTTTGACTG-1	1.532932914	2.11184615	1.035271525	0	1.035271525	1.86370985	4.415391074	1.035271525	1.035271525	1.532932914	2.11184615	0	0	0	3.126341524
AC5_TCTGGAAAGCAATCTC-1	1.531475146	2.262737785	0.373715923	2.163680774	1.789150604	1.313386448	3.699369575	3.163625854	1.624940844	1.71041255	1.789150604	0	0	0	1.183450085
AC5_TCTGGAAAGCGAAGGG-1	1.014387999	0.461146853	0	0.461146853	1.014387999	1.207038174	3.554825644	3.983976259	1.014387999	1.836258781	1.014387999	0	2.543005303	0	3.371521472
AC5_TCTGGAAAGCGTGAAC-1	1.46309762	1.876743393	1.167167406	1.46309762	2.168490838	1.167167406	3.393414723	1.167167406	0	0	0	0	0	0	0.744999071
AC5_TCTTCGGCAGGAATGC-1	1.566327255	0.922515633	1.185834145	2.683791464	0.922515633	1.566327255	4.824484652	2.871965548	1.185834145	0.922515633	0.922515633	1.185834145	0	0	1.566327255
AC5_TCTTCGGTCGTAGGAG-1	1.043301555	2.122775547	1.542688209	1.542688209	1.043301555	1.043301555	3.529130767	2.86489208	0	1.874217688	1.043301555	0	0	0	0
AC5_TCTTTCCCATGGATGG-1	0	1.988582349	1.131957897	2.443096065	1.131957897	1.649321257	3.544650319	2.241442788	0	1.649321257	0	0	1.988582349	0	2.879972725
AC5_TGAAAGAAGGATTCGG-1	1.607475091	1.983798553	1.348109422	1.902149214	1.348109422	1.348109422	4.566373894	1.486177611	0.760831933	1.486177611	1.187877484	1.187877484	0	0	1.187877484
AC5_TGAAAGAGTTGTCGCG-1	0	1.958704238	0	0	0	0	3.625428445	1.958704238	0	1.958704238	1.958704238	2.958570341	0	0	2.57872086
AC5_TGACAACAGCTAACAA-1	0	0	0	0	0	0	1.523743947	0	0	0	0	0	0	0	3.785836127
AC5_TGACAACTCTGGAGCC-1	1.100147977	2.199271638	0	1.947884173	1.793678711	1.388021845	3.691124602	1.611280456	1.611280456	0.694299168	1.100147977	0	1.100147977	0	1.611280456
AC5_TGACGGCAGAAGCCCA-1	1.787604914	1.677700833	1.413289865	1.554209154	1.677700833	1.554209154	4.283826711	2.135666684	0.808162431	2.448600425	2.206578153	0	0	0	0.483592473
AC5_TGACGGCAGCTAAACA-1	2.070567399	2.475607958	0	1.378692784	1.091858191	1.601327503	4.432622918	2.388673785	1.091858191	0.688085889	1.091858191	0	0	0	0
AC5_TGACGGCCACCGCTAG-1	0.753705632	1.178568465	1.475810099	0.753705632	2.04758398	1.704645827	4.047304834	3.579919166	1.890744247	2.505411149	1.890744247	0	0	0	0
AC5_TGACGGCGTAAGGATT-1	1.650340712	2.503347612	1.888836614	1.336535715	0	0	3.660448803	3.660448803	1.888836614	0.876683861	0	1.650340712	0	0	3.154729296
AC5_TGACGGCGTACCGTAT-1	1.506662267	2.218534011	1.206299488	2.542034174	1.924649293	1.206299488	2.63016353	3.791217439	1.506662267	0.774980125	1.506662267	0	0	0	0
AC5_TGACGGCGTGTTTGGT-1	2.574230167	2.574230167	0	0	0	0	4.452583938	4.300372781	0	0	0	0	0	0	0
AC5_TGACGGCGTTAAGTAG-1	1.001225408	1.276039195	0.6210105	1.668468264	0	1.491381533	4.086562792	0.6210105	0	2.065147301	1.001225408	0	0	0	3.979854605
AC5_TGACGGCGTTCGGCAC-1	1.328659563	1.047547865	0.655095396	0.655095396	1.047547865	1.047547865	2.414000159	3.061387791	0.655095396	0	0.655095396	1.047547865	3.966857077	0.655095396	3.79527187
AC5_TGACTAGAGATGGGTC-1	0	3.70065199	0	0	0	0	4.381368523	3.982138054	0	0	0	0	0	0	0
AC5_TGACTAGAGCATGGCA-1	0	0	0	0.617959835	1.486265831	0	0.617959835	2.986341646	0.997051499	0	0	2.942222163	1.94390467	1.663110792	1.271281344
AC5_TGACTAGAGGCATGGT-1	1.548291897	0	1.17002017	1.548291897	0.554279217	1.376936589	3.766282409	3.713499802	1.17002017	1.17002017	0.908811532	0.908811532	0.554279217	0	3.346578472
AC5_TGACTAGGTCTGCGGT-1	1.179269776	0.754241962	1.476591536	1.70547461	0	1.476591536	4.306628778	3.61178182	1.179269776	1.476591536	0.754241962	0.754241962	0	0	3.292051357
AC5_TGACTTTAGCTAGTCT-1	0.428933322	0	0	0.428933322	0	0	0.428933322	4.578942786	0.428933322	0	0	2.548163887	1.558003656	0.728146148	2.460645787
AC5_TGAGAGGAGCCAGTAG-1	2.366670613	2.366670613	0	2.366670613	2.366670613	0	3.898110245	0	0	2.366670613	0	0	0	0	0
AC5_TGAGAGGCAAGGACAC-1	1.103166275	2.357550654	1.257641447	2.146089069	1.39141614	1.710334189	4.413459542	2.71441999	1.614900212	1.614900212	1.103166275	0	0.407744693	0	0.407744693
AC5_TGAGAGGCACAGCGTC-1	0	2.102926891	0.891186761	2.102926891	0.891186761	0.891186761	3.819439619	3.880629389	0.891186761	2.102926891	0	0	0	0	0
AC5_TGAGCATAGCCGCCTA-1	1.833138178	2.737419418	0	1.597387664	2.023776936	1.833138178	4.735758257	2.442952145	0	2.442952145	1.288334233	0	0	0	0.838705382
AC5_TGAGCATAGGTGCAAC-1	0	0	0	0	0	0	1.337674549	0.877585833	0	0	0	2.082615507	1.890147582	0	3.214324243
AC5_TGAGCATAGTAGCGGT-1	0.493127868	1.266868595	0.821918409	1.266868595	0.493127868	1.573723539	3.887878687	1.80819681	0.821918409	1.998000823	1.432020172	1.80819681	0.821918409	1.266868595	0
AC5_TGAGCATAGTGTTTGC-1	0	3.291130297	0	3.291130297	0	0	3.965496328	0	0	0	0	0	0	0	0
AC5_TGAGCATCAACACGCC-1	1.089496094	0	0	0	0	1.089496094	1.93417399	0	0	0	0	0	2.185051089	1.598488464	4.029587697
AC5_TGAGCATGTCTAGGTT-1	1.504025547	2.627019293	0	2.215514324	1.20392614	0	3.444617957	2.079383211	0.773153993	2.079383211	1.20392614	0	0	0	0.773153993
AC5_TGAGCCGTCGGGAGTA-1	1.510065175	1.510065175	0.632205627	1.510065175	0.632205627	1.016502667	4.282513893	3.174951855	0	1.688023983	0.632205627	0	0	0	3.246069925
AC5_TGAGGGAAGAGGTTAT-1	1.168311746	1.464374343	1.692512703	1.692512703	0	1.464374343	4.071255036	3.737820016	0.7458719	1.878150325	1.168311746	0	0	0	3.276782909
AC5_TGATTTCCATGCAATC-1	1.826493519	0	1.448691812	1.282608267	1.282608267	1.282608267	4.637509526	3.570375631	0.834219778	1.448691812	2.01691199	0	0	0	0.501688956
AC5_TGCACCTCAGCTCGAC-1	0.763850734	0.453151815	0	0.763850734	1.000554318	0.453151815	1.720282104	0	0	0	0	1.612002838	1.612002838	0.453151815	4.159803463
AC5_TGCACCTCAGTCGTGC-1	1.309378744	0.733112221	0	1.445658503	1.445658503	0.733112221	3.119319568	3.860868595	1.151551787	1.565573946	1.769338231	1.151551787	0.96406063	0.43228514	0.43228514
AC5_TGCACCTGTTGAACTC-1	1.863556442	2.475970692	1.314613473	1.314613473	0	1.314613473	4.195086586	1.863556442	0	0	1.314613473	2.215930159	0	0	4.15318195
AC5_TGCACCTTCGGGAGTA-1	0	0	0	0	1.684868806	0	3.133697717	0	0	0	1.684868806	0	0	0	4.326244859
AC5_TGCCAAAAGAACTCGG-1	2.325579425	1.772891071	1.312505928	2.017185033	1.154481531	1.676115972	5.041460339	2.785421496	0.966711436	2.271044151	2.086941991	0	0	0	0.43378985
AC5_TGCCAAAAGCCAGTAG-1	0.985435819	0.985435819	0.609488137	1.797896854	2.043285302	2.240166553	4.614122606	3.700215229	0.985435819	2.043285302	1.258025887	0	0	0	3.127932189
AC5_TGCCAAACACCGTTGG-1	0	3.606646476	0	0	0	0	2.419537153	0	0	1.811615641	1.811615641	0	0	0	0
AC5_TGCCAAAGTACGAAAT-1	1.101152057	1.794933174	0.695052612	1.949174383	1.612484862	1.949174383	3.974027451	3.469424384	1.389151148	0.695052612	1.794933174	0	0	0	0
AC5_TGCCAAATCCTAAGTG-1	1.010483312	1.202743376	1.202743376	1.363932998	1.363932998	1.202743376	4.24437984	1.831105968	0.772244308	1.010483312	1.202743376	0	1.363932998	0	3.514803665
AC5_TGCGCAGTCATACGGT-1	0.906738314	0.685193183	1.241380651	1.858304268	1.59668097	0.685193183	2.587909798	0.400169479	0.685193183	1.241380651	1.374339513	1.087992837	1.087992837	0	3.203547848
AC5_TGCGCAGTCATGGTCA-1	0	1.571806169	0	0	2.155322754	0	3.450707961	1.571806169	0	0	0	2.788791165	1.571806169	0	4.127866416
AC5_TGCGGGTCACCAGGCT-1	0.836956993	1.45239161	0	1.286103222	0.50359826	0.836956993	4.308412686	0.836956993	0.836956993	0.50359826	1.286103222	0.50359826	0	0	4.18679891
AC5_TGCGGGTCAGGTCCAC-1	0	1.943684883	0	0	0	0	2.395534983	0	0	0	0	3.133010627	3.042049614	1.096881954	4.917403278
AC5_TGCGGGTGTACAGCAG-1	1.711266843	0.645633078	0	1.034744866	0.645633078	0.645633078	4.166720779	1.034744866	1.034744866	0.645633078	1.314148886	0	0	0	1.034744866
AC5_TGCGGGTTCGGTCTAA-1	0	0	0	0.798293868	0.798293868	1.236486711	0	0.798293868	0	0	0	1.961324379	1.540139558	1.772744558	0.798293868
AC5_TGCGTGGGTTATTCTC-1	0	0	0	1.896496914	0	2.889679433	3.554635949	0	0	0	0	0	0	0	0
AC5_TGCGTGGTCTTTAGTC-1	0	0	1.001170959	1.818790819	0	1.818790819	2.902227143	2.065072139	1.491314829	0	1.818790819	0	2.065072139	2.262526708	2.902227143
AC5_TGCTGCTAGTGTGGCA-1	3.315649819	2.993597295	1.063238826	1.900195818	1.063238826	0	3.611430142	3.315649819	0	1.900195818	1.900195818	0	0	0	0
AC5_TGGACGCAGAGTACAT-1	1.169948662	1.516208751	1.299153706	1.021537484	0.635905118	1.977009546	4.632393128	4.110699017	0.847196286	1.694450611	1.413558816	0	0	0	0.367670087
AC5_TGGACGCAGCCCAACC-1	1.579713393	1.784161173	1.322434571	1.163787134	0.7424222	1.784161173	3.866885123	3.061933841	1.163787134	2.028951957	1.687153071	0.438583407	0	0	0
AC5_TGGACGCGTCCGTTAA-1	1.900840999	1.900840999	0	1.900840999	2.894505364	0	4.390506515	1.900840999	0	0	0	0	0	0	2.894505364
AC5_TGGACGCGTGATGCCC-1	0.921239146	0.921239146	0.563152866	1.952971839	0.563152866	0.563152866	4.028964119	1.564650615	0.921239146	1.711489876	0.563152866	0	1.184362536	0	3.132438446
AC5_TGGCGCAAGGCTACGA-1	1.733339448	2.510897782	1.733339448	2.11891536	1.29816892	1.844536607	4.005828905	2.035549748	1.09759111	2.26730999	1.944597014	0	0	0	0
AC5_TGGCGCAGTACCAGTT-1	1.114597457	0.413489633	0.413489633	1.269880216	0.413489633	0.705159948	3.473120999	2.218481852	0	0.413489633	0.930688833	0	0	0	4.101020304
AC5_TGGCTGGAGCGCCTTG-1	0	0	0	2.001203294	0	2.001203294	3.280603297	3.954768676	0	0	0	0	0	0	0
AC5_TGGCTGGTCGTCTGCT-1	1.43856865	0.589820546	0.958326488	1.43856865	0.958326488	1.76164183	3.86309645	3.928431882	0.958326488	0.958326488	0	0	1.227003783	0	4.215147788
AC5_TGGGAAGAGGGTATCG-1	1.626726295	2.476469705	0	2.354872444	1.315011989	2.055659618	2.771736861	1.626726295	0.859677129	0	0.859677129	0	0	0	3.341021115
AC5_TGGGAAGCAAGCTGGA-1	0	0	0	0.952274045	0	0	0	0	0	0	0	2.192544962	1.431074769	0.952274045	4.092493946
AC5_TGGGAAGTCATTTGGG-1	1.894654381	1.341591088	1.058975882	2.429991968	1.741963526	1.894654381	4.335153304	2.776788151	1.058975882	2.027089504	1.341591088	0	1.058975882	0	2.509639839
AC5_TGGGAAGTCTGACCTC-1	2.05387967	1.313518973	1.111669656	1.313518973	0	0.858500295	4.318810601	0.858500295	1.111669656	1.481388214	1.313518973	0.518680485	0.858500295	0	3.869258836
AC5_TGGGCGTAGGTACTCT-1	0.749031881	0.443066402	0.982987142	1.172452106	0.982987142	0.443066402	3.832016905	0.443066402	1.172452106	0.443066402	0.443066402	0	0.982987142	0	3.946043553
AC5_TGGTTCCAGCCTCGTG-1	0.618788764	1.814835625	0.618788764	1.664567751	1.814835625	1.487656919	3.376575657	3.699007466	1.945444987	1.272574954	0	0.618788764	0	0	0
AC5_TGGTTCCCACTACAGT-1	3.604324695	2.558695313	0	0	0	0	2.558695313	2.558695313	0	0	0	0	0	0	0
AC5_TGGTTCCGTAAGAGGA-1	0	1.394134578	0.359818411	1.496169162	1.152262309	1.588749873	3.295249644	3.342273545	0.832564491	1.152262309	0.623871227	0	2.954332235	0	3.866428587
AC5_TGGTTCCGTCAACTGT-1	0.863783459	1.320217885	0.64958482	1.040096979	0.863783459	0.64958482	3.410218648	1.870027404	0.376635397	0	0.376635397	0.64958482	0.64958482	0.863783459	4.255905904
AC5_TGTATTCGTGGAAAGA-1	1.150148403	2.265365614	0.732046118	2.14655281	0.732046118	2.14655281	4.082337161	1.855775053	1.444089677	1.444089677	1.150148403	1.150148403	0	0	0
AC5_TGTCCCACAAGTCTAC-1	2.033411509	0	0	0	2.033411509	0	0	0	0	0	0	3.040720875	0	2.033411509	0
AC5_TGTCCCATCTCGGACG-1	1.87025957	1.632663222	0	1.632663222	1.632663222	1.87025957	3.97320874	4.968002636	1.320419052	1.320419052	0.863942227	0	0	0	2.222997493
AC5_TGTGTTTAGATCGGGT-1	1.579789888	1.579789888	1.073967046	2.450860565	0	1.579789888	4.226014096	1.914110389	1.760856828	2.046968414	1.358525314	0.674720425	0	0	1.073967046
AC5_TGTGTTTGTCTAGGTT-1	2.060255531	1.995901481	0.903174369	2.231668747	1.084027876	1.686819164	4.038868529	3.092544322	1.369871849	1.591910917	1.995901481	0.68222886	0.398199489	0	2.653721346
AC5_TGTTCCGAGAAGGCCT-1	1.318109853	1.630128119	0.862120132	1.318109853	0.862120132	0.862120132	3.521532101	2.686606058	1.318109853	1.630128119	1.630128119	0	0	0	0
AC5_TGTTCCGAGTTACCCA-1	0	2.792019692	0	0	0	0	2.792019692	2.792019692	0	0	0	0	0	0	0
AC5_TGTTCCGCACGTGAGA-1	1.811294434	1.26953048	0.823995835	0	1.811294434	1.811294434	4.337236378	1.576660885	0.823995835	2.298289251	1.26953048	0	0	0	2.298289251
AC5_TGTTCCGCATGACGGA-1	0.824786728	0.495121199	1.577778494	1.435914036	0.495121199	1.072299536	4.260367086	0.824786728	0	1.577778494	1.435914036	0	0	0	0.495121199
AC5_TGTTCCGGTCGTGGCT-1	1.631229164	1.116804482	0	1.116804482	1.116804482	1.969239898	1.969239898	1.631229164	0	1.116804482	0	0	0	0	4.317257919
AC5_TGTTCCGTCAGTTTGG-1	0	0	0	0	0	2.23881744	3.541797196	0	0	0	2.23881744	0	0	0	0
AC5_TTAACTCAGTCACGCC-1	1.556567579	0.809820708	0	0.809820708	0	1.97927929	2.770715712	1.251336231	0	0.809820708	0	0	0	0	4.549264949
AC5_TTAACTCAGTGTTAGA-1	1.418284769	1.418284769	0.369594171	1.418284769	1.699547686	1.699547686	4.26552246	3.719487416	1.174256415	1.303695925	0	0	2.202615533	0.369594171	1.614291078
AC5_TTAGGACAGCAGCGTA-1	2.644179576	0	0	0	2.644179576	0	3.694257125	0	0	2.644179576	0	0	0	0	0
AC5_TTAGGACAGCAGGCTA-1	1.603657352	0.99396801	0.449361738	0.449361738	0.449361738	0.75829006	4.193296946	0.75829006	0.449361738	0.99396801	0.449361738	0.75829006	2.252309455	0.449361738	3.692485301
AC5_TTAGGACGTACCGTAT-1	2.03609558	1.349256904	0.668608583	2.096347871	1.349256904	1.217520656	4.483452676	2.03609558	0.668608583	1.349256904	1.465641485	1.465641485	0.389173129	0	2.35282188
AC5_TTAGGCACAGCCTTTC-1	2.019272445	2.293385045	1.023056602	1.378633544	1.640406077	1.023056602	4.467226106	2.902681684	1.216566879	2.165691701	1.023056602	0	0	0	0.466180557
AC5_TTAGTTCAGTACGTAA-1	0	2.316563718	1.039624048	1.039624048	0	1.538222673	4.330131793	0	0	1.538222673	0	0	0	0	0
AC5_TTAGTTCTCCTGTAGA-1	0	3.449600324	0	0	0	0	3.17244872	0	0	0	0	0	0	0	4.679417521
AC5_TTATGCTAGATGCCTT-1	1.394696582	2.452566521	0.923018147	1.713910662	1.713910662	1.566987111	3.887352577	0.923018147	1.394696582	0	1.713910662	0	0	0	3.932940361
AC5_TTATGCTGTATAGGTA-1	0.629490769	0.629490769	1.505547148	2.585744373	0.629490769	1.505547148	4.825175303	4.444518334	0.629490769	1.683296633	1.505547148	0	0	0	0
AC5_TTATGCTGTCCGAGTC-1	1.578999874	1.271650643	1.813760695	1.813760695	0.825651352	1.578999874	3.798507034	4.536917727	1.271650643	1.271650643	2.300941032	0	0	0	0
AC5_TTATGCTGTTAAGATG-1	0.907928076	2.49269739	1.168999548	1.547126528	1.820854065	1.168999548	4.072235972	1.933941978	1.547126528	2.127743809	0.907928076	0	0	0	0.553649607
AC5_TTATGCTTCAACCAAC-1	1.924680054	1.856724209	0.642093189	1.423491768	1.029944171	1.179004727	4.040032562	2.968326233	1.526451642	1.856724209	1.423491768	0.371720347	0	0	2.429678377
AC5_TTCCCAGAGGTCGGAT-1	0.968397288	1.626157351	0.597109731	1.451014107	0.597109731	1.451014107	3.564112954	3.631215901	0.968397288	0.597109731	0.968397288	0	2.215784592	0	3.631215901
AC5_TTCCCAGCACGTTGGC-1	1.383115303	1.554797961	1.383115303	1.383115303	1.17572084	1.829020238	3.887666035	2.670200716	0.557800421	0.913748294	1.701279527	0	1.383115303	0	3.152940262
AC5_TTCGAAGCAGCTCGAC-1	1.425328744	2.124836049	0	1.835038426	1.425328744	1.99039854	3.982551344	4.539784353	0	3.764056478	1.651021201	0	0	0	0.719338659
AC5_TTCGGTCAGAAACGCC-1	1.578948938	1.759979723	1.357738424	1.913207403	1.073269802	1.578948938	3.396985766	2.046045985	1.073269802	0.674200779	1.578948938	0	0	0	0
AC5_TTCGGTCGTCAATACC-1	1.293916772	1.995095311	0.424881158	1.137074574	1.548808658	0.424881158	3.666567965	0.722131692	1.137074574	1.293916772	1.751749273	0	0	0	3.74464227
AC5_TTCTACAAGAACTGTA-1	1.491581687	0.621129986	0	1.66867785	1.66867785	1.819079319	4.524709935	2.749672289	2.168970054	1.276225382	1.491581687	0	0.621129986	0	1.276225382
AC5_TTCTACAGTACAGTTC-1	0	0	0	0	0	0	0	0	0	0	0	3.82147111	0	2.622001405	0
AC5_TTCTCAACACCAACCG-1	0.666366293	2.032093555	1.062742651	1.746717717	0.666366293	1.345849182	3.443898269	2.253850809	1.062742651	1.062742651	0.666366293	0	2.253850809	0	3.413179361
AC5_TTCTCAAGTGGTTTCA-1	1.092340737	1.292439337	1.092340737	2.188853738	0	1.726848111	4.376880342	2.606230083	1.292439337	1.459097163	1.726848111	1.292439337	0.507067415	0	1.459097163
AC5_TTCTCAAGTTAAGTAG-1	1.693611648	1.263172172	0	1.263172172	1.428102615	1.993550839	4.145469316	1.569643251	1.263172172	1.693611648	1.569643251	0	0	0	3.597660551
AC5_TTCTCAAGTTACTGAC-1	1.411785938	1.051508884	1.051508884	1.974990907	0.807060884	1.676084439	4.402872879	1.411785938	0.807060884	0.807060884	1.411785938	1.552641604	1.051508884	0	3.995929601
AC5_TTCTCCTAGAACAACT-1	1.033051811	3.337348694	1.033051811	2.307387153	2.307387153	1.530233314	3.752357084	2.615012741	0	1.860800596	1.033051811	0	0	0	0
AC5_TTCTTAGAGTGGCACA-1	0	2.749914112	0	2.749914112	0	0	3.804969175	0	0	0	0	0	0	0	0
AC5_TTCTTAGGTTTCCACC-1	0	2.225448975	0	1.119854918	0	0	3.249324132	2.59424356	1.97314013	1.119854918	1.634875449	1.119854918	1.119854918	0	3.694458413
AC5_TTGACTTGTATAGTAG-1	0.963684414	0.963684414	0.79570494	1.445193633	0.963684414	0.963684414	3.755355684	3.215458701	1.107463332	1.344779258	0.79570494	0	0	0	2.545899184
AC5_TTGCCGTGTACAGCAG-1	1.756006555	1.756006555	1.222196543	2.102169793	0	2.102169793	4.068535426	3.608740956	1.222196543	2.358827805	1.756006555	2.102169793	1.222196543	0	2.562884155
AC5_TTGCCGTGTCTGGTCG-1	0	1.467620437	0	0	0	0	3.793367302	3.630399338	0	0	1.467620437	0	0	0	4.901979923
AC5_TTGGCAAAGAGATGAG-1	1.869099473	2.48197839	1.869099473	1.869099473	0	2.688265118	3.346821471	1.869099473	0	1.869099473	2.221774547	0	0	0	0
AC5_TTGGCAAAGCTATGCT-1	1.146058457	2.521246833	0	1.905393369	1.350932868	1.146058457	4.95010833	1.520886899	1.146058457	2.182429063	1.905393369	0	0	0	0.539562585
AC5_TTGGCAAAGGGATCTG-1	1.559923357	0.812182251	0.812182251	1.559923357	1.25437244	1.793636934	3.395006034	3.104493415	0.812182251	1.982943611	1.793636934	1.559923357	0	0	1.793636934
AC5_TTGGCAAAGTCCCACG-1	0.561367827	0.561367827	1.949411162	1.181483689	1.389358417	2.228266239	5.01135246	3.594410287	1.389358417	1.708090234	1.836012577	0	0	0	2.948307808
AC5_TTGGCAATCGCATGAT-1	1.475159643	0.7532593	0.7532593	1.475159643	1.801313756	1.177984748	5.057669367	0.7532593	0.988003513	1.337570927	1.703955932	0	0	0	0
AC5_TTTACTGAGTACACCT-1	1.946150187	1.75808968	1.75808968	2.152009684	1.68662714	1.526275471	4.515522454	2.240959941	1.435297896	1.223973114	1.887307263	0	0	0	0
AC5_TTTACTGCAGGGTACA-1	2.476689365	1.594252553	0.836474756	1.501535261	1.28548768	1.679098042	4.202404205	3.047342542	1.009521463	0	1.156994185	1.009521463	0	0	1.757304404
AC5_TTTACTGTCAACACTG-1	1.70963346	1.182790321	0	2.511007876	1.182790321	2.052892578	4.588320099	3.254171304	0	1.182790321	1.182790321	0	0	0	1.70963346
AC5_TTTACTGTCACTCTTA-1	1.784367329	1.2464302	0.975290277	1.914239477	1.459515499	0.975290277	3.81995807	1.2464302	1.2464302	1.914239477	2.029167147	0	0	0	0
AC5_TTTATGCAGAAGGCCT-1	0	0	0	1.316408966	0	0	0	0	0	0	0	2.478218578	2.218116828	1.316408966	3.001218154
AC5_TTTCCTCAGAGCTGGT-1	0	1.480863159	0	0	0	0	0	1.480863159	0	0	0	2.415039949	0	2.053287264	3.209922823
AC5_TTTCCTCAGAGTCTGG-1	0.852705611	1.617000602	0.852705611	1.742385313	1.473609941	1.473609941	3.144529896	2.953388579	1.104918495	0	1.104918495	0	1.104918495	0	3.304933116
AC5_TTTCCTCGTGGTTTCA-1	0	2.174925468	1.206108142	1.737112744	0.576699265	1.979790153	4.417828717	1.737112744	0	0.576699265	1.865794996	0	0	0	0.576699265
AC5_TTTCCTCTCAACTCTT-1	0	1.524867838	0	2.102800657	2.466709491	2.102800657	3.702286658	3.264298578	1.524867838	2.102800657	0	0	0	0	0
AC5_TTTCCTCTCCGCTGTT-1	0	2.61024584	0	0	1.988038338	2.61024584	4.793496572	2.61024584	0	0	1.988038338	0	0	0	1.988038338
AC5_TTTCCTCTCCTCAATT-1	3.587659933	0	0	0	0	0	4.266879073	2.921800033	0	0	0	0	0	0	2.921800033
AC5_TTTGCGCCACCACGTG-1	0	0	1.313618388	2.214717909	0	1.86240691	4.062368327	2.474724445	1.313618388	2.474724445	1.313618388	0	0	0	1.86240691
AC5_TTTGGTTAGGACCACA-1	0	0.744012443	0	0	0	0	0	0	0	0	0	2.926907014	0.744012443	0.744012443	2.285937065
AC5_TTTGGTTCAAGTTGTC-1	1.714843985	2.490234659	0	1.590250781	0.833630435	1.590250781	4.354114661	2.685629114	1.082648687	1.082648687	1.447894751	0	0	0	0
AC5_TTTGGTTGTAAATGTG-1	1.311950503	1.153961131	0.433522417	1.448351275	0.433522417	0.966240529	3.98229781	1.860479757	0.734943357	0.966240529	1.568360373	0	0	0	4.199672788
AC5_TTTGTCAGTCTGATCA-1	0.396010581	0.396010581	0	1.767953406	0.678931657	0.678931657	3.390042643	2.325502057	0	1.990132825	1.232392666	0	0	0	3.92316617
VG1_AAAGATGCAGCGAACA-1	0	0	0	1.41694766	0	0	1.980866783	1.41694766	0	0	0	1.738142019	2.983005165	0	4.717785838
VG1_AAAGTAGCACTGTCGG-1	0.781604169	2.349449231	0.781604169	1.747441456	2.093079019	1.214897624	4.598678011	1.214897624	1.214897624	0	0.781604169	1.747441456	0	0	0.781604169
VG1_AAATGCCTCAGGTTCA-1	0	0.818645763	0	1.262672067	1.262672067	0	3.271412959	2.930872619	1.262672067	0.818645763	0.818645763	0	3.561629217	0	4.061032846
VG1_AACACGTCACCAGGTC-1	1.628095927	0.520198146	0	1.484283868	1.484283868	1.316259128	4.111656595	2.217934378	0	1.753802599	1.628095927	0	0	0	3.954643178
VG1_AACCATGCATTGAGCT-1	1.293542253	2.328240333	1.093351213	1.460264134	1.293542253	1.603121292	4.176810215	1.939140811	0.842790064	1.939140811	1.728098046	0	0.507672301	0	1.728098046
VG1_AACCGCGCAAGCCTAT-1	1.925699754	3.309438852	0	1.925699754	0	1.925699754	3.73813691	3.196212503	1.368632716	0	0	0	0	0	1.368632716
VG1_AACTTTCTCGTCACGG-1	2.0353183	2.267071349	0.84627061	1.297975391	1.297975391	1.297975391	2.613293095	2.706371812	0.84627061	0	0.510106659	0.510106659	0.510106659	0	3.993372658
VG1_AAGACCTAGCTGAACG-1	0.736557005	0	0	1.15608316	1.450722302	1.15608316	0.736557005	0.736557005	0	0	0	2.379415075	1.863096413	1.450722302	4.161168507
VG1_AAGACCTGTAGCAAAT-1	0.907266686	2.428582264	0.907266686	2.428582264	1.375001522	2.660110739	4.427744427	2.847983438	2.289018302	1.375001522	0	0	0	0	0
VG1_AAGCCGCGTCGGCACT-1	0	1.402639356	1.11315431	0	1.11315431	1.11315431	4.132255835	3.60465603	1.11315431	1.402639356	1.11315431	0	0	0	0
VG1_AAGGTTCTCAACGGGA-1	2.004689219	1.872740598	1.541316461	2.004689219	0	2.320114321	4.163873421	2.962882341	0	0.651118086	0.651118086	0	0	0	1.322569189
VG1_ACACCAAGTGGTAACG-1	0	1.963076216	1.625468697	1.481756014	1.313866998	1.625468697	4.900121732	2.530697575	1.111989059	1.481756014	0.858774584	1.313866998	2.353455595	0	3.431592904
VG1_ACACTGATCTTCTGGC-1	1.948313996	0	0	0	2.567537877	1.948313996	3.221567746	1.948313996	0	0	2.567537877	0	0	0	0
VG1_ACATACGTCTTGGGTA-1	1.119437868	1.119437868	0	0	0	0	0	1.119437868	0	0	0	2.426187534	1.972607093	1.634377064	0
VG1_ACATCAGTCATGCTCC-1	0	1.646610188	0	0	0	1.646610188	1.646610188	0	0	0	0	0	1.646610188	0	2.238443086
VG1_ACATGGTAGTCCGTAT-1	0	0.95718845	0	0	0	0	0	0	0	0	0	1.437160402	0.95718845	2.003836071	2.503936682
VG1_ACATGGTCACCATGTA-1	0.853478599	1.30714277	0	0.515156149	0	0	0.515156149	0.515156149	0.515156149	0	0	2.624965455	2.278363931	1.95516699	3.639281885
VG1_ACATGGTGTAGAAAGG-1	0	0	0	0	0.447358461	0.755346932	3.51815471	2.360002054	0.990479297	1.893375324	1.180714283	0.447358461	1.180714283	0	3.742059191
VG1_ACATGGTTCTGTCTAT-1	0	1.840903053	0	0	1.017911496	0	1.017911496	0	0	0	0	2.088108365	1.840903053	0	1.017911496
VG1_ACCAGTACAAGTTAAG-1	0	2.19936076	0	0	0	0	0	0	0	0	0	0	0	2.835475042	2.19936076
VG1_ACCAGTAGTGTGGTTT-1	0.620970681	1.491314829	0	0.620970681	0.620970681	1.001170959	1.275977146	1.275977146	0	1.001170959	0	1.275977146	1.668398416	1.275977146	3.614985318
VG1_ACCCACTCATTGTGCA-1	0.688135136	0	0	1.091923965	1.091923965	0	0.688135136	2.188296834	0	0	0	2.98618781	1.783392051	0	1.783392051
VG1_ACCTTTATCCGTAGTA-1	1.45894511	2.389153431	0	0	0	1.45894511	1.45894511	0	0	1.45894511	1.45894511	0	0	0	3.310957412
VG1_ACGATGTCACAGATTC-1	0.461905703	3.505264864	0.776656768	2.009294256	1.509081263	2.155504413	4.764265219	3.870526847	1.370032397	2.009294256	1.739898488	0	0	0	1.208477409
VG1_ACGCCAGGTTGTTTGG-1	2.234549422	2.354610452	0	1.520663354	0.784701712	0.784701712	3.111359887	3.46528517	1.520663354	0.784701712	0.784701712	0	0	0	3.427314239
VG1_ACGCCGATCATAACCG-1	0	2.825118561	1.428536666	0	1.750743575	0	3.535500473	3.488166457	1.428536666	1.428536666	0	0	2.353065875	0	3.331025425
VG1_ACGGCCAAGTGGGTTG-1	0	0	0	0	0	0	0	0	0	0	0	1.484283868	3.066695226	1.484283868	0
VG1_ACGGGCTGTAGCGCTC-1	1.035505782	1.035505782	0	0	1.035505782	1.035505782	1.864016761	0	0	1.035505782	1.533217741	2.11216544	1.035505782	0	4.558702935
VG1_ACGTCAACACGGCGTT-1	0	0	0	0	0	0	0	0	0	0	0	0.78802125	2.10343203	1.223211018	4.469704756
VG1_ACGTCAATCTCGCTTG-1	0	0	0	1.242676708	0	0	1.242676708	0	0	0	0	2.589595261	1.242676708	0	2.127591807
VG1_ACTGCTCTCGGATGTT-1	0.712175782	1.639712264	0.712175782	1.123904136	1.823275577	1.823275577	3.368584075	0.712175782	1.123904136	0	0	0.712175782	1.639712264	0.712175782	4.419265895
VG1_ACTGTCCCAACTGGCC-1	0	1.947626397	0.694148683	1.947626397	1.387796239	1.793428083	4.764158843	2.709918862	0	1.611039835	1.793428083	0	0.694148683	0	0.694148683
VG1_ACTTACTGTCCGAAGA-1	0	1.192347316	0	1.573743751	0.568114068	0	3.10987269	2.320348815	0	0.568114068	0.568114068	0.568114068	1.192347316	0	3.545504226
VG1_AGAATAGGTCCTAGCG-1	1.216650477	1.640501831	0	1.216650477	1.378722407	1.749499375	3.232880414	0.782956177	1.023132687	0.466224819	0.466224819	0.782956177	2.095263678	0.466224819	3.232880414
VG1_AGAATAGGTCTCTCTG-1	0	1.344659388	0	1.344659388	1.344659388	0	2.252410993	0	0	0	0	0	0	1.344659388	0
VG1_AGAGCGACAAGGTGTG-1	2.435454533	1.981360749	1.126292872	1.64256384	0	2.233964331	4.713689941	0	0	1.126292872	1.126292872	1.64256384	0	0	2.435454533
VG1_AGAGCGACACTTACGA-1	0	0	0	0	0	0	0	0	0	0	0	2.763727137	1.99715644	1.657348289	1.99715644
VG1_AGAGTGGAGGATGGAA-1	0.837328344	1.595452593	0	0.837328344	0.837328344	0.503857413	3.557199325	2.548794984	0.503857413	0	0.503857413	1.595452593	2.962310632	0	3.327149878
VG1_AGATCTGTCGTTTATC-1	0.996135053	0.617290473	1.485141954	1.661933626	0	1.812115582	4.679695444	1.812115582	0	1.812115582	0	0	0	0	1.270236312
VG1_AGATTGCAGACGACGT-1	0	0	0	1.513716592	0.779873061	0	1.212652251	0.779873061	0	0	0	2.864297834	2.550378618	1.932387247	2.929481917
VG1_AGCAGCCCAAGAAGAG-1	1.41706602	0	0	0	0	0	0	0	0	0	0	1.41706602	1.981001469	1.41706602	1.41706602
VG1_AGCGTATAGGCCCGTT-1	1.50045164	2.814013218	1.50045164	2.07536164	0	2.273082551	4.91899381	3.578984685	0	0	1.50045164	0	0	1.008635362	1.008635362
VG1_AGCGTATTCTTAACCT-1	0.93011538	2.245105222	0	0.56951	0	0.56951	3.526308611	1.723552874	0	0	0.56951	2.160330983	1.723552874	0.93011538	1.723552874
VG1_AGCTCTCGTGCACTTA-1	0.934505223	2.846797797	0	0.572659904	0.572659904	1.971830421	4.288908049	1.199642502	1.409011104	0	1.409011104	0	0	0	1.199642502
VG1_AGCTTGAGTTTCGCTC-1	0	0.877339645	0	1.506571164	0	1.133574451	1.133574451	0	0.531949255	0	0.531949255	1.990641027	1.133574451	0.531949255	1.889789814
VG1_AGGGTGAGTGAGGGTT-1	0.726212381	1.758299435	0.427629604	1.555050469	0.955839771	1.299670995	3.497024875	1.555050469	0.726212381	0	0.427629604	0.427629604	1.846275952	0	3.847828786
VG1_AGTAGTCGTGACAAAT-1	0	0	0	0	0	0	0	0	0	0	0	0	0	0	3.374468141
VG1_AGTCTTTGTTCGTCTC-1	1.450972412	2.27343418	0	0.736727293	0	1.678282657	4.227175517	2.475771169	1.450972412	1.156307035	0.736727293	0	0	0	0
VG1_AGTGGGAAGAGTACCG-1	1.420865705	2.510130232	1.68584045	1.562103974	1.79593833	1.420865705	4.302229919	1.79593833	1.420865705	1.256345918	0.813718063	0	0	0	0
VG1_AGTTGGTAGAACAACT-1	1.088711218	1.088711218	0	0.504896753	1.088711218	1.454904017	3.666000672	1.454904017	1.088711218	0	0.504896753	0	3.177574788	0	2.998110396
VG1_AGTTGGTTCTAACTGG-1	1.009022824	0	0	0.626718712	0.626718712	0	0	0	0	0	0	3.234783483	2.075894955	1.009022824	0.626718712
VG1_ATAACGCTCAGATAAG-1	0.976406424	0.976406424	0.439307817	1.581332599	1.785858006	0.743491216	4.076205158	1.785858006	1.323930584	1.581332599	0.976406424	0	0.743491216	0	0
VG1_ATAAGAGAGGATCGCA-1	0.933864227	3.095837058	0	1.728636147	1.118119466	1.408213396	3.246847064	1.273649062	0.415266262	1.273649062	0.415266262	0.707813122	0	0	3.163365509
VG1_ATCACGAAGAGACGAA-1	1.959541691	2.709447258	0	1.039860455	1.398232088	1.039860455	3.673899488	1.538509843	1.869717963	1.538509843	0.797153451	0.797153451	0.475990306	0	0.797153451
VG1_ATCATCTCAAGTCTGT-1	2.964781522	2.656134664	0.551363923	1.92933776	1.542890607	1.816343228	4.539969585	3.793273268	1.165291007	2.207373481	1.371808603	0.904718961	0	0	0
VG1_ATGAGGGTCGTTTGCC-1	1.820017739	1.277032904	1.002097464	1.669586803	1.277032904	1.002097464	3.25801365	2.169962076	1.277032904	1.669586803	0	0.621648309	0	0	0
VG1_ATGCGATTCGGCGGTT-1	0.656343065	0	0	0	0.656343065	0	0	0	0	0	0	2.130828185	2.130828185	0.656343065	1.549883086
VG1_ATGTGTGAGACTAAGT-1	0	2.856479632	0	0	0	0	0	0	0	0	1.629248579	2.587773283	0	0	3.916024828
VG1_ATGTGTGCAAACCTAC-1	0	2.969024084	0	0	0	0	0	0	0	0	0	3.636159163	2.588911567	2.588911567	5.377670181
VG1_ATTACTCAGCATGGCA-1	0.734576366	2.015914801	1.153478369	2.015914801	0	1.447811783	4.22310592	2.375964569	1.447811783	0.734576366	0	0	0	0.734576366	0
VG1_ATTATCCGTAACGCGA-1	0	0	0	0	0.871555747	0	0.871555747	0	0	0	0	3.146306627	1.881372952	1.643236552	0.871555747
VG1_ATTATCCGTTCGCGAC-1	0	0	0	0.599543822	0.599543822	1.242384538	0.599543822	0	0.599543822	0	1.242384538	1.242384538	2.024232992	0.599543822	2.649050408
VG1_ATTATCCGTTCGTCTC-1	1.681860326	2.691359616	0	2.140176465	1.056134203	2.211129209	4.036573384	1.55824331	0.485555898	0.485555898	1.417160724	0	0	0	2.277379472
VG1_ATTATCCTCCGTTGTC-1	0	1.361899323	0	0	1.361899323	1.917981012	3.30072874	1.917981012	0	0	0	0	1.361899323	0	4.811787687
VG1_ATTGGACGTTACCGAT-1	0.552488687	2.846453661	1.167116604	1.3737884	1.167116604	0.552488687	4.273980623	3.040439909	1.167116604	1.167116604	1.544976096	0	0	0	0.552488687
VG1_ATTGGTGTCTATGTGG-1	2.128105179	2.67087524	1.473195028	1.741941334	1.853331919	1.104558566	3.352632187	3.78528817	1.104558566	2.044630946	1.853331919	0	0	0	0
VG1_ATTTCTGCACGGTGTC-1	1.221436925	0	0.786650813	1.221436925	0.786650813	0.786650813	0.786650813	0	1.221436925	0	0	1.523463281	1.221436925	0	1.755115667
VG1_CAACCAAAGTTCGCGC-1	0	0	0	0	1.073903619	0	0.67467315	1.073903619	0	0	0	1.579713393	2.36404808	1.073903619	2.269082106
VG1_CAACCTCCAATCGGTT-1	0	0	0	2.435074276	0	0	0	2.435074276	0	0	0	0	0	0	0
VG1_CAACTAGAGATGGCGT-1	0.866570865	1.636317302	0.866570865	0	1.32374843	0.866570865	3.951500874	2.365670574	1.32374843	0.866570865	1.636317302	0	1.32374843	0	2.487396768
VG1_CAACTAGGTCCAGTTA-1	0	0	0	0	1.560121294	0	2.507824965	0	0	0	0	2.341661203	1.892976072	1.560121294	4.381368523
VG1_CAAGTTGTCGGGAGTA-1	1.446502358	1.446502358	0.8326012	0.500560685	1.081445048	1.081445048	2.847298886	1.081445048	0.8326012	0	1.446502358	0	1.280540371	0	3.567593775
VG1_CACACCTTCACTTATC-1	0.981489454	1.170799726	1.32991261	1.695457937	1.587805237	1.170799726	4.461830386	2.962832236	1.32991261	0.981489454	0.74777039	0	0	0	3.792769143
VG1_CACACCTTCCTATTCA-1	0.674767707	0.674767707	0	0	0	1.074030481	0	0.674767707	0.674767707	0	0	1.760936619	1.074030481	1.579866391	2.364222658
VG1_CACAGTAAGTGTCTCA-1	0	0	0	0	0	1.463778214	1.463778214	0	1.463778214	0	0	3.788484235	2.394870467	1.463778214	3.532885992
VG1_CACCACTAGCGTCAAG-1	1.437282731	1.437282731	0	0.957287294	1.437282731	0	2.62734403	0.957287294	0.957287294	0	0.957287294	0	0.957287294	0.957287294	3.957911476
VG1_CACCACTAGTGGGATC-1	1.50420704	0.773279643	0	0	0.773279643	1.50420704	1.921954887	1.734738324	0	0	0	1.921954887	1.204089484	0	3.326395036
VG1_CACCACTCAGCTCGAC-1	0.680107141	1.58849144	0	1.58849144	0	0	3.944541303	0	0	0	0.680107141	1.769930633	2.460868492	0	2.808524456
VG1_CACCAGGCAATCCAAC-1	0	0	0	0	0	0	0	0	0	0	0	2.616103625	0.949837116	0.949837116	1.993496063
VG1_CACTCCAAGCTATGCT-1	0	0.781604169	1.214897624	1.214897624	0.781604169	1.747441456	4.45804007	2.641534242	0.781604169	1.516208751	0	0	0	0	2.797565977
VG1_CAGAATCGTAGGCTGA-1	0	0	0	0	1.474856327	0.753051201	0	0	0	0	0.753051201	2.672881038	2.40795572	0.753051201	0
VG1_CAGAGAGGTGCAACTT-1	0.689566512	1.785784546	1.380918539	1.09383521	1.939763988	1.603702673	4.546778474	2.190850054	0.689566512	0	2.073166933	0	0	0	0.689566512
VG1_CAGAGAGGTTCCACAA-1	0.97390323	1.457805898	0.601103458	0.97390323	1.633281914	0.97390323	3.835728826	3.214859198	0.601103458	0	1.244843586	1.244843586	0.601103458	0.97390323	3.595601574
VG1_CAGCAGCGTTAAAGTG-1	0	0	0	1.954270825	0.922150537	0.922150537	0.922150537	1.393613768	0	0	0.922150537	2.683226812	1.71273025	0	0.922150537
VG1_CAGCCGAAGTGTACTC-1	1.198199736	1.006354047	0.768752028	1.619339553	0.768752028	1.914767797	4.363402587	2.484255585	1.006354047	1.198199736	1.497660814	1.359098256	1.006354047	0	1.006354047
VG1_CAGGTGCAGCAGACTG-1	0.63804529	1.024447086	0	1.519756003	1.302459468	0.63804529	1.698160469	0	0.63804529	0	0	2.097062802	1.849503803	0.63804529	3.500740635
VG1_CAGGTGCTCGCTAGCG-1	0	0	0	0	2.117452572	0	0	0	0	0	0	2.117452572	2.748544657	2.748544657	2.748544657
VG1_CAGTAACCACCCAGTG-1	1.500045759	0	0	0	0	0	3.756134512	0	0	0	0	0	2.074904804	2.43761258	3.47621355
VG1_CAGTAACTCCGCAAGC-1	0.639057592	2.098944577	1.521432117	1.304021753	1.521432117	1.304021753	3.782946456	3.555302048	1.025822548	1.851311637	1.304021753	1.025822548	1.699913206	0	1.025822548
VG1_CATATGGAGAGACTTA-1	0.854136807	0	0	0.854136807	1.855888886	0	2.04727054	0	1.30797901	0	1.618999396	1.618999396	2.207842826	0.854136807	1.618999396
VG1_CATCAAGTCTAACTTC-1	0	1.462056897	0	0.97735301	1.248789131	0	2.998740093	2.135155006	1.248789131	0	0.97735301	0	1.248789131	0.97735301	0.603608826
VG1_CATCCACAGGTAAACT-1	1.166177657	2.167217965	1.461993235	0	1.689985324	1.689985324	3.680589191	2.927325196	1.166177657	1.166177657	1.689985324	0.744244345	0	0.744244345	1.875526228
VG1_CATGACACATTACCTT-1	1.129259184	2.23788188	0	0	1.129259184	1.129259184	2.607137868	1.646103069	0	0	1.129259184	0	0	0	3.936534858
VG1_CATGGCGAGTGAAGAG-1	0	2.134351611	0	2.134351611	2.134351611	2.134351611	4.418445507	0	0	0	0	0	0	0	3.644348092
VG1_CATTATCAGCCCAGCT-1	2.403571117	1.4711418	0	2.81258748	1.174380012	1.174380012	4.344177074	2.042311664	1.174380012	0.750504342	1.174380012	1.174380012	0	0	0.750504342
VG1_CCATGTCTCGTATCAG-1	0.710908543	0	0	0.710908543	1.122224686	0.710908543	0	0	1.122224686	0	0	2.429957617	1.412819488	1.122224686	2.740953626
VG1_CCCAATCTCCTGTACC-1	0.965132486	2.639134714	0.965132486	1.566944243	1.446982712	2.084709333	3.839533857	3.511626288	0.432893364	1.940011343	1.674044145	0	0	0	0
VG1_CCCAGTTAGGGCACTA-1	2.106702265	0	0.790053478	1.760278614	2.655960581	1.225840511	4.4168986	2.567648988	0.790053478	0	0	0	0	0	0
VG1_CCCAGTTCAAGCCGCT-1	0	0.787629185	0	0	0.787629185	1.524867838	1.222703545	0	0.787629185	0	0	2.359478541	2.239352532	1.222703545	2.359478541
VG1_CCGGGATCAGTACACT-1	1.549634663	1.549634663	1.549634663	2.808254249	1.695927315	1.549634663	4.329903183	0.555005086	1.549634663	1.549634663	1.549634663	0	0	0	0.90982978
VG1_CCTAAAGCAACGATGG-1	1.058422595	0	0	0	1.058422595	1.058422595	1.561012755	0	0	0	0	1.893934639	2.886831857	1.893934639	2.143271188
VG1_CCTACCAGTGTTTGTG-1	1.758586569	2.241496455	0	2.654060378	0.788937668	1.224396962	3.643692866	2.241496455	0	0.788937668	0	0	0	0	3.219721012
VG1_CCTAGCTAGATCACGG-1	0	1.657520112	0	0.614783883	1.480928767	1.807557586	3.690523537	0.992701177	0	0	0.992701177	1.807557586	0	1.266319435	0.614783883
VG1_CCTAGCTCACTAAGTC-1	0	0	0	0	0	0	0.579931661	0	0.579931661	0	0	2.34478181	1.74318148	0.579931661	3.429617101
VG1_CCTAGCTCATCCCACT-1	0	1.551273088	1.172631746	2.367007436	1.379767531	1.697625797	4.675812254	2.367007436	0.911072681	0	0	0.911072681	0	0	0
VG1_CCTCAGTAGGACACCA-1	0	0	0	0	0.648276528	1.038325899	0	0	0	0	0	2.11600709	1.318210061	1.318210061	2.857639709
VG1_CCTCTGAGTCATATCG-1	1.274706652	0.82803897	0	0	0	0	1.274706652	2.801292217	0.82803897	0	0	1.817314071	1.817314071	2.007425722	0.82803897
VG1_CGAGAAGTCCTCGCAT-1	0	0	0	0	0	0	0	0	0	0	0	2.613169765	2.243699897	1.651361702	4.22574118
VG1_CGAGAAGTCGCTGATA-1	1.33344105	1.646948479	1.885273054	1.33344105	0.874233925	1.33344105	3.58146007	3.500495973	0	0	0	0.874233925	1.646948479	0.874233925	0
VG1_CGATGTATCTTTACGT-1	1.003901284	1.003901284	0	0	1.279087975	0.622968069	2.572791704	1.67189959	0.622968069	0	0	1.49465866	1.822405381	0.622968069	3.917485239
VG1_CGATTGAGTCCGTGAC-1	1.536001416	2.553298768	0	1.867015915	1.317609072	1.998835638	3.623267225	3.916426748	1.536001416	0.647885103	1.867015915	1.998835638	0.647885103	0	2.685968797
VG1_CGATTGATCCAAATGC-1	1.876428269	1.796315629	0.695883366	2.144889687	0.695883366	1.709221597	3.855496543	3.263351806	0.695883366	0.919573258	0.919573258	0	0	0	0
VG1_CGCGGTATCCTCAATT-1	2.172026394	2.172026394	1.079773427	1.36507549	1.36507549	0	3.661206121	2.74599403	0.679051411	1.079773427	0	0	0	0	0
VG1_CGGACACGTTCTGGTA-1	0.527639691	1.981600365	0.871232304	0	0.871232304	0.527639691	4.035905846	4.060167398	0.871232304	1.329646793	0.871232304	1.126480698	0	0	0
VG1_CGGACTGCATGTAGTC-1	0	1.344974099	0	0	0.883372241	0	0	0.883372241	0.883372241	0	0	1.659585382	1.659585382	1.659585382	0.883372241
VG1_CGGAGCTTCAGCTTAG-1	2.108096983	2.931334887	0.839414374	1.834187117	0.505313716	1.723219704	4.017696576	3.30689465	0	1.93406149	1.089408824	0	0.839414374	0	1.455710138
VG1_CGGTTAACACACATGT-1	1.305081973	2.204307677	1.615814955	1.472469591	2.622344091	1.305081973	4.75282811	4.496512197	1.305081973	1.741165044	0.851857037	0	0	0	0.514019229
VG1_CGTAGGCGTCTTGATG-1	0.729478385	0.429831975	0.429831975	0.959732426	0.729478385	0.729478385	3.610348822	3.159294317	0	0.429831975	0.959732426	0	0	0	3.680442611
VG1_CGTCAGGAGAGACTTA-1	0	1.434962633	0	0	0.955412994	0	0	0	0	0	0	1.434962633	2.360709108	1.434962633	0
VG1_CGTCAGGGTAGAGCTG-1	1.024676051	2.461054125	0	1.698452283	0	1.302719553	3.578806693	1.024676051	1.024676051	2.295657518	1.024676051	0.638213777	0	0	0
VG1_CGTGTAAGTCGAGATG-1	0	3.004466787	0	2.943227164	1.22287265	0.787759828	3.984018077	1.22287265	0.787759828	1.22287265	0.787759828	1.525055344	0.787759828	0	2.359695567
VG1_CGTTAGAGTCTGGTCG-1	0	3.001737153	0	0	0	0	4.350043529	0	0	0	0	0	0	0	3.001737153
VG1_CGTTCTGGTAAGGATT-1	0	0.860621063	0.860621063	2.057086533	0	2.057086533	3.293164691	1.628041088	0.860621063	0	0.860621063	0.860621063	1.865399459	0	3.519012764
VG1_CTAACTTGTAGCACGA-1	0	0	0	0	1.050863249	0	0	0	0	0	1.551859242	1.050863249	3.066251757	1.050863249	2.332201684
VG1_CTAATGGGTGACCAAG-1	0.81399796	1.059652979	0	1.686249975	1.059652979	0.81399796	3.263400158	2.215930159	0.48763264	0	1.059652979	1.256705485	1.796357563	0.81399796	1.985757741
VG1_CTACATTCATAGACTC-1	0.802618187	2.384257571	1.546312012	1.968073745	0	2.263805607	4.869796673	0.802618187	0.802618187	0.802618187	0.802618187	0	0	0	0
VG1_CTACCCAAGCGATCCC-1	1.63637282	2.595964452	0	1.63637282	1.63637282	2.739404561	4.323564068	0	1.9747415	0	0	1.63637282	1.121108125	0	1.121108125
VG1_CTAGAGTAGGAATGGA-1	0.75967983	1.981932684	1.186373879	1.605745306	1.713864029	1.186373879	4.143114863	0	1.186373879	0.450308356	0.995614748	0.995614748	0.995614748	0.450308356	1.981932684
VG1_CTAGAGTGTAGAAGGA-1	1.167777411	0	0	0	1.691879988	0	0.745464314	0	0	0	0	2.16927516	2.033988825	1.691879988	1.691879988
VG1_CTAGAGTGTAGTACCT-1	0	1.205725653	0	2.337636081	1.736662912	0	3.585952622	2.081632123	0	1.205725653	1.205725653	0	0	0	2.541279613
VG1_CTCACACGTCTGGTCG-1	1.121108125	1.9747415	0.710066323	1.27684645	1.819801072	1.819801072	3.954876441	3.32817068	1.27684645	0.936559621	1.121108125	0.416776283	0	0	2.670254188
VG1_CTCAGAAGTGTCGCTG-1	1.928772078	2.03027593	0.551083466	2.03027593	0.904324992	0.551083466	3.570973966	1.542370282	1.164835599	0	1.164835599	0	0	0	4.014575347
VG1_CTCCTAGGTTCGTGAT-1	0	0	0	0	0	0	1.189584067	0	1.189584067	0	0	3.172083663	1.717651497	1.189584067	3.263576004
VG1_CTCGTACAGTCACGCC-1	1.651021201	2.243323274	1.651021201	1.777381585	1.651021201	1.337156622	2.84183196	3.213650176	1.337156622	1.777381585	1.133384004	0	0.531833399	0	3.185014943
VG1_CTCGTACCACGAGAGT-1	1.30552295	0	0	1.853048364	0	0	0	0	0	0	0	3.328489789	1.853048364	1.853048364	0
VG1_CTCGTCAAGGAGCGAG-1	0.978094448	2.867548736	0.744911905	1.957896217	1.788111398	1.325917752	4.088184989	1.583483095	0.744911905	2.287476228	1.691022233	0	0	0	0.744911905
VG1_CTCTACGAGCAGACTG-1	2.261601864	0	0	0	0	0	3.962539558	2.261601864	0	0	0	0	0	0	0
VG1_CTCTACGAGCTCTCGG-1	1.260736488	1.260736488	0	1.931334541	1.651225481	0.611217212	3.990619678	2.04658044	1.651225481	1.474921311	1.80105575	0.611217212	0.987809553	0.611217212	3.546939043
VG1_CTCTACGCACTGTGTA-1	0	0	0	0.651205928	1.04229039	0	1.04229039	3.82809253	0	0.651205928	0	2.963056411	2.121401026	1.541460719	0.651205928
VG1_CTGAAACCATCACCCT-1	1.341312947	2.026762507	1.058729899	2.143686582	1.341312947	1.341312947	4.394635084	1.058729899	1.341312947	0.663385496	1.561384557	0	0	0	0
VG1_CTGAAGTAGGATGGTC-1	1.489582996	0	0	0	0	0	0	0	0	0	0	2.06312048	2.06312048	1.489582996	3.349271079
VG1_CTGATAGGTAGCTAAA-1	1.674572526	1.358668497	0	2.408613209	1.914274687	2.530838435	4.145618824	2.63973855	2.107484925	0	1.358668497	0	0	0	0
VG1_CTGATAGGTCGACTAT-1	0.657282051	1.551419577	0	0.657282051	0	0	0	2.237071938	0	0	0	0	2.015807365	1.332002476	3.860246233
VG1_CTGATCCAGTGGCACA-1	1.503028262	1.503028262	0	0	0	0	1.010742611	0	0	0	0	2.706791107	2.582750344	2.276056647	4.355377045
VG1_CTGCCTAAGCTAAACA-1	0.619580355	2.166001395	1.665958233	0.999269273	1.665958233	1.816271366	4.314827751	2.345609072	0.999269273	1.946914903	0.999269273	0.619580355	0	0	3.031939155
VG1_CTGCCTAAGGACGAAA-1	1.031887693	0.790382289	0	0	1.031887693	0	0.471327415	0.471327415	0	0	0	0.790382289	1.651507683	1.031887693	3.792171358
VG1_CTGCGGACAGATCGGA-1	2.32818064	1.407669221	0	0	0	1.407669221	3.85643199	1.970301602	0	0	1.407669221	1.407669221	2.32818064	0	2.591192663
VG1_CTGGTCTCAAGCCATT-1	0	0	0	0	0	0	0	0	0	0	0	2.14626691	0	2.779175741	0
VG1_CTGGTCTGTTTAAGCC-1	1.180753378	1.180753378	0	0	0	1.707227525	1.180753378	0	0	0	0	1.180753378	2.305312132	2.508308552	4.488818928
VG1_CTGTGCTAGCGCTTAT-1	1.057808572	0	0	0	1.560269786	1.057808572	4.427505564	1.560269786	1.893135747	0	0	1.893135747	0	0	0
VG1_CTGTTTACAATCCAAC-1	0.789922034	1.948210816	0	0.789922034	0.789922034	1.225670483	3.676381391	0.789922034	0	0	0	0	0.789922034	0	4.552312743
VG1_CTGTTTAGTCGGCTCA-1	0	0	0	0	0	0	2.266236655	0	0	0	0	0	0	0	4.767978183
VG1_CTTACCGAGATCCCAT-1	0.476707123	1.236356684	0.798193105	1.236356684	0.798193105	1.66304149	3.370567524	2.534051574	0.798193105	0.798193105	0	1.961166913	1.772592443	0.476707123	2.534051574
VG1_CTTCTCTGTCTCTTTA-1	1.08890732	1.779613471	0.685877299	2.184263576	0.685877299	2.471537898	4.234112218	2.819484674	0.685877299	0.685877299	1.08890732	0	0.685877299	0	0
VG1_CTTGGCTAGTACGCCC-1	0	1.644836932	1.128197808	1.983790359	1.419517277	1.128197808	4.186506751	0.715417975	0	1.128197808	1.644836932	0	0	0	0
VG1_CTTTGCGAGCCACGCT-1	0	0	0	0	0	0	0	0	0	0	0	2.41655699	1.401715316	1.112331501	4.179074722
VG1_CTTTGCGTCATCGGAT-1	1.039919575	1.538581656	1.039919575	1.717839068	2.001677709	0.649453745	4.039257752	0.649453745	1.320016789	0	1.039919575	0	0	0	0.649453745
VG1_GAAATGAGTGACCAAG-1	1.627328589	2.814169853	1.113543325	1.113543325	1.113543325	1.113543325	4.596797239	3.065784869	0.860109492	1.864650174	1.864650174	0	0.860109492	0	2.965590678
VG1_GAACCTAGTATCGCAT-1	1.532173989	2.524879278	0	1.654971773	1.76432606	0.472939691	3.602165438	3.836282674	1.392157889	1.0346474	1.0346474	1.0346474	0	0	0
VG1_GAACCTAGTTCTGTTT-1	1.737241321	1.737241321	1.206217474	1.206217474	1.737241321	1.737241321	3.915164134	5.321309438	0	1.206217474	0	0	0	0	0
VG1_GAAGCAGTCAAGATCC-1	0	0.627938565	0	0.627938565	1.83137497	0.627938565	0	1.83137497	0.627938565	1.010687035	0.627938565	1.962374992	1.286814294	1.286814294	0
VG1_GAATAAGTCCGCATCT-1	1.179113849	0.754122709	0	0.754122709	1.476417799	0.754122709	2.749492514	1.891413086	0	0	1.179113849	0	2.409797995	0	3.372236884
VG1_GACCTGGGTTCGTTGA-1	0	0.90533253	0	0	0	1.372577742	0	0	0	0	0	1.372577742	1.372577742	1.930218563	3.743299299
VG1_GACGGCTGTCTCTCTG-1	0.773468198	0	0	0	0	0	0	0.773468198	0	0	0.773468198	1.735026675	0.773468198	0.773468198	1.735026675
VG1_GACGTGCTCGGCATCG-1	1.059652979	1.059652979	0	1.342356658	0.664070916	0	0	1.342356658	0	0	0	0.664070916	1.895535019	0.664070916	2.834720503
VG1_GACGTTACATCAGTCA-1	1.866630721	1.03750164	1.03750164	1.535643863	1.03750164	2.313602891	3.206319185	2.313602891	1.03750164	1.866630721	1.535643863	0	1.03750164	0	2.114884664
VG1_GACTACAGTATTACCG-1	0.569210279	0.929697392	1.194108359	2.322628278	1.403024789	0.929697392	4.557293715	2.067095706	1.403024789	1.72298568	1.194108359	1.194108359	0	0	0
VG1_GACTACAGTCCGTTAA-1	1.823275577	1.588026515	0.832050928	1.588026515	0.832050928	1.823275577	2.432227834	2.013586821	1.279837133	0	0.832050928	2.013586821	0	0	3.620192499
VG1_GACTACATCAGAGGTG-1	0	1.880878055	0.747565451	1.880878055	0.981246111	0.981246111	3.452395423	1.792315241	0.981246111	0.442070978	1.170531224	0.747565451	2.292011263	0	3.071269542
VG1_GACTGCGAGTTAGCGG-1	0	2.820504674	0	1.59864587	1.59864587	0	4.161088129	2.185226198	0	2.820504674	0	0	0	0	0
VG1_GACTGCGGTCAGCTAT-1	0	1.107897781	0	1.620570202	0	0	0	0	0	0	0	1.95783288	2.721025883	1.620570202	3.148790141
VG1_GATCAGTAGTAGATGT-1	0	1.571806169	0	0	0	0	0	0	0	0	0	0	0	0	2.521400328
VG1_GATCTAGGTATTCTCT-1	1.058586466	2.509092088	1.058586466	1.684919911	1.420008712	1.420008712	4.124887277	3.569778337	1.561211023	2.851470008	1.420008712	0	0	0	0
VG1_GATGAAATCACCCTCA-1	1.058914374	2.652021093	1.34152154	1.561607739	0.663522463	0	3.769834392	2.887542902	1.058914374	0	0.663522463	0.663522463	0	0	0
VG1_GCAATCACACCGTTGG-1	0.647972044	1.037913592	1.037913592	1.715292426	0.647972044	2.219740427	4.533434343	3.49371897	0	1.86717005	1.536144492	1.317742571	0	0.647972044	2.115445677
VG1_GCACATACACATGGGA-1	1.058791383	0	0	1.058791383	0	0	0	2.651846065	1.058791383	0	0	0	0	1.894414389	1.894414389
VG1_GCACATATCTAACTGG-1	0	1.608798219	0	1.608798219	0	1.09807924	3.331433401	1.385694661	0.69274742	0	0	1.09807924	2.196513782	0	3.891036944
VG1_GCAGCCATCATGCAAC-1	0.865174779	1.760264378	0.523372943	0.865174779	0.523372943	2.147662733	3.988126588	2.22489674	0	1.490328435	1.490328435	0	0	0	0.865174779
VG1_GCAGTTAAGAGTCTGG-1	0	1.132385312	0	1.649830793	0	1.132385312	3.092427594	2.611414222	1.989126751	0	1.132385312	0	2.242006474	0	3.899345721
VG1_GCAGTTACACGCGAAA-1	0	1.272759999	1.272759999	0	0	0	2.944168343	0	1.272759999	0	0	2.628535774	1.272759999	0	4.007052707
VG1_GCATACAGTGTTCGAT-1	0	0.685926218	0	0.685926218	0	0	3.204965208	1.933499245	0.685926218	1.088972705	0	0.685926218	2.625605197	0	3.674749941
VG1_GCATACATCCCAAGAT-1	1.570447224	2.726740688	0.668956727	1.570447224	0.668956727	1.06622654	4.126178657	2.519822837	1.570447224	2.153806235	1.06622654	0.668956727	0	0	1.751110707
VG1_GCCAAATGTACAGTTC-1	0.845625174	2.74879349	0.845625174	2.034335423	0	1.297153625	4.323447455	1.843360702	0.845625174	1.607095368	0.845625174	0	0	0.845625174	0.845625174
VG1_GCGACCACAGGATTGG-1	0.735310732	0.735310732	0	0	1.448891238	0	1.312466237	1.312466237	0	0	0	2.270995448	2.377244512	1.154444342	3.214661461
VG1_GCGCAACCACATCCGG-1	1.63693936	1.786294332	0.603158523	1.63693936	1.63693936	1.91621379	4.467055078	1.91621379	1.786294332	2.134278616	0.603158523	1.248080396	0.976733203	0	2.712972251
VG1_GCGCAGTAGCTCAACT-1	2.896658603	2.257248741	0	1.902779921	1.348658245	0	3.283549819	1.902779921	0	0	1.902779921	1.902779921	0	0	0
VG1_GCGCCAACAATGTTGC-1	0.769964324	0.769964324	0.769964324	1.199777538	0.769964324	1.916694059	3.510688286	2.210231226	1.499414902	0.769964324	1.729663618	0	3.136975504	0	3.510688286
VG1_GCTCCTAAGTACGTAA-1	1.432651249	0.953546567	0	1.432651249	0.953546567	0.953546567	3.982138054	2.830206671	1.432651249	0	0.953546567	0.953546567	0	0	3.540751272
VG1_GCTCCTACACATCTTT-1	0	0	0	0	0	0	3.560706087	2.256227864	0	1.662695089	1.662695089	0	0	0	0
VG1_GCTGCAGAGCTCCTCT-1	0	0.698947222	0	0.698947222	1.8014076	0	0	0.698947222	0	0	0	0.698947222	2.78343635	1.106338226	1.394981857
VG1_GCTGCGACACTTCTGC-1	2.609953992	1.423013462	0	2.990601021	0	1.423013462	3.808760026	4.525462068	0	1.987766479	0	0	0	0	0
VG1_GCTGCGATCGAATGCT-1	0.976629984	2.464763347	0.60308354	1.247962362	0.976629984	1.461166228	4.170324345	3.553563268	0	0	1.247962362	0	0.976629984	0	2.817034637
VG1_GCTGCTTCATACGCTA-1	0.842150234	2.029038026	0.842150234	1.602223792	0	1.838231435	4.71844224	1.292726848	0.842150234	0	1.602223792	0.842150234	0.842150234	0	2.743088058
VG1_GGAAAGCAGAATGTGT-1	1.207476391	2.083819111	0	1.86744537	0.941316932	1.207476391	3.398596227	1.207476391	0.577555325	0.577555325	0.577555325	0	0.577555325	0	4.278506794
VG1_GGAATAAAGGTAGCTG-1	1.507939083	2.384049988	0.532674531	1.652668541	1.891281659	0.878366399	3.859251306	3.296904547	1.507939083	0	1.134766353	0	0	0	0
VG1_GGAATAATCAGCAACT-1	0	0.790382289	0	0.790382289	1.226265811	0	0	0	1.226265811	0	0	1.948933375	2.107231004	0.790382289	2.36404808
VG1_GGATTACTCGCAGGCT-1	1.167357956	2.103383445	1.326242835	1.167357956	0.978370641	1.167357956	4.542939736	3.092321938	1.167357956	1.326242835	1.326242835	0	0	0	0.440428572
VG1_GGCTGGTCAGGTCTCG-1	0	0	0	0	0	1.472003682	0	1.797896854	0	0	0	1.472003682	1.472003682	0.985435819	0
VG1_GGCTGGTGTCATCGGC-1	0	0	0	0	0.786065015	0	0	0.786065015	0	0	0	2.649161427	1.754225902	1.220678364	1.754225902
VG1_GGCTGGTGTTATCACG-1	1.988990614	2.420434712	0.946640802	1.59789066	1.424090176	1.21359362	3.068122616	3.325383136	0.581387993	2.667563271	0.581387993	0	0	0	0
VG1_GGGACCTAGTCATCCA-1	0.617015289	1.484679762	0	0	0.617015289	0	0.617015289	0	0	0	0	2.984394994	1.942148175	1.661449501	3.343159089
VG1_GGGAGATAGCGTCTAT-1	0	0.765446447	0	0	0.765446447	0	0.765446447	1.492873086	0	0	0	2.694589884	1.722733741	1.492873086	1.492873086
VG1_GGGAGATCACCCATTC-1	1.592794562	0.835438085	0	0	0.835438085	0	1.284164164	0	1.592794562	0	0.835438085	2.732031258	1.592794562	1.592794562	2.889021495
VG1_GGGAGATGTCGACTGC-1	0	0.88705117	0	0.88705117	1.664660362	0	2.628403277	0	0	0	0	1.664660362	2.397505753	1.349609342	3.640921266
VG1_GGGTCTGAGCACACAG-1	0	0.691451504	0	1.606723448	0.691451504	0.691451504	3.364018831	0.691451504	0	0	0	0	0	0	4.340455344
VG1_GGGTTGCGTGTAAGTA-1	1.258266296	2.240466662	0.609641424	1.648438969	0.985646319	1.798177081	3.441436069	2.404894267	0.985646319	1.258266296	0.985646319	0.985646319	1.928386223	0.985646319	3.54358958
VG1_GGTATTGCAGTCGTGC-1	1.148454631	2.263143856	1.668957399	2.009548487	0	1.668957399	4.491844257	1.148454631	1.148454631	1.148454631	1.148454631	0	0	0	4.335538406
VG1_GGTATTGGTACTTGAC-1	1.786658688	2.175793477	0.883705346	1.345393976	1.899027861	0.536449363	3.758535176	2.392329492	0.883705346	1.140960875	1.515044535	0.536449363	0	0	0
VG1_GGTGAAGAGTGAAGTT-1	0	2.857499013	1.382556039	1.941636638	1.941636638	0.913301193	3.974787566	0	1.382556039	0	1.382556039	0	0	0	0
VG1_GGTGAAGTCTTCCTTC-1	0	2.629430661	0	0	0	0	0	0	0	0	0	2.005921021	2.005921021	0	3.399469719
VG1_GGTGCGTGTGAGCGAT-1	1.365799726	0	0	0	1.922453117	0	0	0	0	0	0	2.918480472	3.064884696	3.064884696	2.53966494
VG1_GTAACTGAGTGTGGCA-1	0.560366821	0	0	0	0	0.91734202	1.179867923	0	1.179867923	0	0	2.622663076	1.179867923	0.560366821	4.281859638
VG1_GTACGTACAATCAGAA-1	1.069987099	1.908953541	0	0	1.574988026	0	1.069987099	1.069987099	0	0	0	2.158872626	1.908953541	0	2.358654361
VG1_GTACGTAGTGGCCCTA-1	1.220341565	0.785804954	1.220341565	1.522248479	1.522248479	1.753830812	4.269084309	0.785804954	1.220341565	0	0.785804954	0.785804954	0	0	1.941738918
VG1_GTACTCCAGAATTGTG-1	1.567137172	1.063487103	0.81726673	1.567137172	0.489898906	0	3.769401995	3.62872518	0.489898906	0	1.425696801	0.81726673	0	0	0.489898906
VG1_GTACTTTTCACTCCTG-1	0.869779959	1.327809847	0	0.869779959	0.869779959	0.869779959	2.869977893	0.869779959	0	0.869779959	0	0	1.640773209	0	4.432994682
VG1_GTAGGCCGTCACTGGC-1	1.92808127	2.121708063	0	1.164279525	1.370711553	1.370711553	4.21719556	2.88448633	0.550741081	0	0	0	0	0	3.000619679
VG1_GTATTCTCAATGAAAC-1	1.611039835	2.199004333	1.099947402	1.099947402	1.099947402	1.099947402	3.55729292	3.55729292	0	0	1.099947402	0	0	0	2.399715441
VG1_GTATTCTGTTTGGCGC-1	2.048041309	1.946253085	1.178931992	0.916530799	1.386594436	1.386594436	4.135560237	2.224980387	0.55978727	0.916530799	1.386594436	0	0	0	1.705075442
VG1_GTCAAGTAGAGCTGGT-1	0.561756299	1.562084117	1.390037254	1.708830554	1.182110471	1.390037254	4.532142276	2.569554008	1.182110471	0.561756299	1.390037254	0.561756299	0	0	0
VG1_GTCAAGTTCAAAGTAG-1	1.550562039	1.550562039	1.138587105	1.841483202	1.550562039	0.952339214	4.628323944	3.353077922	1.138587105	0.425652251	2.192639229	0.425652251	0	0	0.425652251
VG1_GTCATTTGTCATCCCT-1	0	0	0	0.918787988	0	0	0	0.918787988	0	0	0	3.281146752	2.143736444	1.708151897	2.143736444
VG1_GTGGGTCAGACAGACC-1	0	1.021310038	0	0	0	0	0	1.515931365	0	1.021310038	0	2.598072446	2.092767424	1.021310038	2.092767424
VG1_GTGTGCGAGCTGAAAT-1	0	0	0	0	0	0	0	1.09462822	0	0	0	1.604655121	2.938772647	1.604655121	1.604655121
VG1_GTGTGCGGTAGCTCCG-1	1.829835678	0	1.829835678	0	0	2.439362129	3.627802578	1.829835678	0	0	0	0	1.829835678	0	0
VG1_GTTCATTGTTAGATGA-1	0	0	0	2.424684239	0	0	3.462480093	0	0	0	3.072569342	0	2.424684239	2.424684239	3.072569342
VG1_GTTCATTTCTGTCCGT-1	1.786087618	2.030962743	0	1.461102658	1.786087618	1.786087618	4.48564109	0	0	0.976578383	0	0.976578383	0	0	4.15737402
VG1_GTTCGGGTCTGGTGTA-1	0	2.467038504	0	0	0	0	0	0	0	0	0	0	0	0	2.467038504
VG1_TAAACCGAGGTAGCTG-1	0	1.255268607	0	0	1.255268607	0	0	0	0	0	0	0	2.143160453	1.794682105	1.255268607
VG1_TAAGAGAGTGGGTCAA-1	0	0	0	1.039624048	1.869408652	0.649235408	0	1.039624048	0.649235408	0	0	2.001282342	2.805739688	1.319681783	2.402868758
VG1_TAAGCGTAGAGCCTAG-1	0.485748322	0.485748322	0.485748322	1.253209577	0.485748322	1.253209577	4.090783926	1.558638226	1.056460455	0.811277595	0	0	1.792280493	0	3.601339198
VG1_TAAGCGTCATTATCTC-1	0	0	0	0.840498967	1.290621797	0	1.290621797	0	0	0	0.840498967	2.186628452	1.835791064	0	2.186628452
VG1_TAAGCGTGTCGATTGT-1	0.899669036	0	0	0	0	0	1.682012982	1.36547371	0.899669036	0	0	1.36547371	1.682012982	1.682012982	4.360749726
VG1_TAAGTGCGTGACAAAT-1	0.835142393	2.101482157	0.502332336	1.827861388	1.449939276	1.283786584	5.132046416	3.41331371	0.835142393	0.502332336	1.927621087	0	0	0	0
VG1_TAAGTGCTCGAGAACG-1	1.581756291	1.816666697	0	0.827603773	0	0	0	0	0.827603773	0	0	2.006756599	0.827603773	0.827603773	3.072937734
VG1_TACACGACAAAGTCAA-1	2.160625241	2.340118164	0.616779617	1.661034811	0.616779617	0.995435469	3.429243467	2.492243481	0.995435469	1.811187397	0.616779617	0	0	0	3.342665275
VG1_TACAGTGCATCCTTGC-1	1.041044246	2.1197064	0	0	0	1.539947613	1.539947613	1.041044246	1.539947613	1.041044246	0	3.349293176	0	1.041044246	2.1197064
VG1_TACAGTGGTTAAGGGC-1	0.717775775	0	0	0.717775775	1.131317441	0	0	0	0	0	0	1.648557672	1.423013462	0.717775775	1.131317441
VG1_TACTTGTCAATCGAAA-1	1.79120413	2.661967893	0	0	0.980412777	0.980412777	3.257455734	2.397289432	0	0	0	0	0	0	0
VG1_TACTTGTGTAAATGTG-1	0	1.732819012	0	1.20245827	1.20245827	0	2.333420248	0	0	0	0	1.732819012	1.20245827	1.732819012	3.955510594
VG1_TAGAGCTGTAAGTAGT-1	0.986436558	2.044674865	0.986436558	0	0.610216959	0.610216959	4.510517572	2.479123261	0.610216959	0	1.799228911	0	0	0.610216959	1.473233915
VG1_TAGGCATAGACTAGGC-1	0	1.0684794	0	1.0684794	1.0684794	0	0	0	0	0	0	3.175191275	1.906998416	1.0684794	0
VG1_TAGGCATAGTGTACCT-1	0	0	0	1.641388203	0	0	0	1.641388203	1.125307919	0	0	1.980104012	0	0	1.980104012
VG1_TAGGCATGTTACCGAT-1	1.775997484	0	0	0.800449879	1.239267963	2.12336922	4.723978086	1.543218434	1.239267963	0.800449879	0	0	0	0	1.239267963
VG1_TATCAGGCACTCAGGC-1	0	2.560897413	0	0	0	0	2.560897413	2.560897413	0	0	2.560897413	2.560897413	0	0	2.560897413
VG1_TATCAGGGTCTGGAGA-1	1.680545076	2.275929243	1.158213863	0.738178074	1.573276132	1.777413994	3.914927101	3.399235102	1.777413994	1.573276132	1.158213863	0	0.435709873	0	1.453102427
VG1_TATCAGGTCGTCACGG-1	1.899003716	2.417931926	1.185308103	2.683085705	2.191757593	2.31122553	4.037007069	1.185308103	1.185308103	0.758863449	0	2.056055719	1.712606113	0	2.31122553
VG1_TATCTCAGTTGATTCG-1	0	0.984174857	0	1.470453148	0	2.041533639	2.667563271	1.796217791	0	0	1.470453148	2.041533639	0	0	1.470453148
VG1_TATTACCGTTCTGGTA-1	0	0	0	1.240052728	0	0	1.240052728	0	0	0	0	1.77691506	2.124341653	1.240052728	2.755873172
VG1_TCAACGAAGTCAATAG-1	0	1.777731679	0	0	0	0.970326902	0	0	0	0	0	1.777731679	0	1.453395353	2.022239747
VG1_TCACAAGCATGCGCAC-1	1.366234691	3.500323551	0.679818877	1.366234691	0.679818877	1.366234691	3.885730204	1.769445904	1.769445904	2.373528294	1.366234691	0	0	0	0
VG1_TCACAAGGTCCAGTAT-1	0.548048418	2.417540334	0	1.159902162	0	0.900058688	3.680930641	2.48057277	0.900058688	1.3659628	0.548048418	2.116103373	0.548048418	0.900058688	0.548048418
VG1_TCACAAGGTTGTGGAG-1	0	0	0	0	1.040570378	0	0	1.040570378	0	0	0	2.119061789	1.539372122	1.040570378	2.960535675
VG1_TCACAAGTCCCGGATG-1	2.707117365	0	0	0	0	0	0	3.366330812	0	2.707117365	0	0	0	0	3.366330812
VG1_TCAGCAAGTAGCTTGT-1	0	2.340812174	0	0	0	0	2.340812174	2.713668193	0	0	0	0	0	0	5.018833211
VG1_TCATTACGTCCGTCAG-1	0	0	0	0	0	0	0	0	0	0	0	0	2.736989602	0	3.942387624
VG1_TCATTACTCATCACCC-1	1.11671233	1.868635947	0	1.319012354	1.11671233	1.756912738	4.507844277	1.487192882	0.862832153	0	1.11671233	1.631118978	0	0.521724914	0.521724914
VG1_TCATTTGCACATGACT-1	1.524727244	2.206762653	1.307093617	1.307093617	1.028527819	1.986408641	4.005665537	2.989106599	0.641049666	0	1.307093617	0	0	0	0
VG1_TCCACACAGTCTCCTC-1	0.624535263	0.624535263	0	0	0	0	0	0	1.281526378	0	0	2.175478872	1.825237362	1.281526378	2.75654982
VG1_TCCCGATGTTATCGGT-1	1.036150586	2.397977922	1.315743317	1.713053111	1.864861433	1.036150586	4.394538946	1.036150586	1.534001665	0.646670458	0.646670458	0	0	0	0
VG1_TCGCGTTAGCGAGAAA-1	1.042349811	0	0	0	1.042349811	0	0	0	0	0	0	2.320362611	0	1.541532859	1.042349811
VG1_TCGCGTTAGGGTCTCC-1	0	0.759286528	0	0.759286528	0	0	1.48393217	0	0	0	0	2.954286055	1.185860461	1.185860461	4.496098246
VG1_TCGCGTTTCTATCGCC-1	1.589204961	1.205944185	0	0.576596713	0.576596713	1.415824387	3.586255919	3.020388741	0	0	0.939984103	0	1.979588456	0	3.850535852
VG1_TCGTACCCAACACGCC-1	0	0	0	0	2.113283979	0	0	0	0	0	0	1.534215628	2.113283979	0	4.080971927
VG1_TCGTAGAAGTGTCTCA-1	0	2.34360513	0	0	0	0.852512596	0	0	0.852512596	0	0	1.616730952	3.172792435	1.305915214	3.227621111
VG1_TCGTAGAGTTAGATGA-1	0	2.580222991	0	0	0	1.62268849	3.512546437	2.848784141	1.62268849	0	1.62268849	0	0	0	0
VG1_TCTGGAAGTGCTGTAT-1	1.749106926	2.094847081	0	1.749106926	0	1.749106926	4.588675357	3.300347466	1.749106926	1.216316163	1.749106926	0	1.216316163	0	2.351273478
VG1_TCTTCGGAGCGATATA-1	1.731000531	1.918080101	0.770837167	2.331425265	0	1.918080101	4.566940224	2.438354368	1.731000531	0.770837167	1.918080101	0.770837167	1.731000531	0	0
VG1_TGACAACAGACGACGT-1	0.756575325	1.601079167	0.991935636	1.709077503	1.342189539	1.182319563	4.215484695	3.208836913	0.991935636	0.991935636	0.448194353	0.756575325	0.991935636	0	4.155260975
VG1_TGACAACAGGCACATG-1	0	0	0	0	0	0	0	0	1.060762999	0	1.060762999	2.654650752	2.146433672	2.345919509	2.654650752
VG1_TGACGGCTCGGCGCTA-1	1.273871548	2.532584594	1.273871548	0.827386356	2.006422258	1.273871548	3.576773502	4.804097016	0.827386356	1.816343228	0	0.827386356	1.273871548	0	1.581449452
VG1_TGACTAGCACCGATAT-1	0.45292216	1.351834568	1.490070982	1.490070982	1.191375892	1.611498235	5.032995855	2.475288308	1.351834568	0	2.133896904	0.45292216	0	0	0
VG1_TGACTAGGTCCGAAGA-1	0	1.142896885	0	1.142896885	0	0	2.002495451	0	1.142896885	0	0	2.457809219	3.107201814	1.142896885	3.006798539
VG1_TGAGAGGAGCCCAACC-1	0	0	0	0	1.608478603	0	0	1.608478603	0	0	0	2.832084649	0	1.608478603	2.196158621
VG1_TGAGAGGAGGGTCGAT-1	0	1.761575271	0	2.364921336	0	2.738566623	4.358573911	3.548214259	0	0	0	0	0	0	2.364921336
VG1_TGAGCCGAGCCCAATT-1	0	0	0	0	1.179035903	1.179035903	2.048172024	1.179035903	0	0	0	2.048172024	0	1.179035903	2.674660869
VG1_TGAGCCGTCGTTTAGG-1	0	0	0	0	1.809761756	0.994361259	0	0	0.994361259	0	0	2.417518174	2.792818677	1.482966012	2.982290842
VG1_TGAGGGACATTCCTCG-1	1.24964673	2.335455206	0.483831048	1.554699789	1.554699789	1.554699789	3.890091667	2.643890506	0.808507315	0.808507315	1.24964673	0	0	0	0
VG1_TGCACCTCATGGTTGT-1	0	1.160503764	0	1.160503764	1.160503764	1.160503764	3.522621478	2.919516517	1.160503764	1.160503764	0	0	2.481375695	0	3.981492642
VG1_TGCACCTGTCACCTAA-1	0	0	0	1.463522904	0	1.463522904	3.788159582	3.041037065	2.033700113	0	0	2.39456859	1.463522904	0	3.188337865
VG1_TGCCAAACAATCAGAA-1	0.835253252	1.717196178	0.502409655	1.450089141	0.502409655	1.084546065	4.260406638	1.717196178	1.283928147	0	0.502409655	0.502409655	0.835253252	0.502409655	1.927788393
VG1_TGCCAAATCTTCGGTC-1	1.48646437	2.421638954	0.618078113	1.48646437	1.663318738	2.494829315	4.681388849	3.250584	0.997213414	1.813545902	1.48646437	1.48646437	0	0	2.163119489
VG1_TGCGTGGTCTACTCAT-1	0.580971131	0.580971131	0	0.946062134	1.423372156	0	0	2.26856401	0	0	0	0.580971131	2.18354674	1.423372156	2.864669191
VG1_TGGCTGGAGGATGCGT-1	0	0	0	0	0	0	1.497615901	0	0	0	0	2.434757527	0	1.497615901	2.700291381
VG1_TGGGCGTAGGTAAACT-1	0	1.906618851	1.266045056	2.227548088	0.492681623	1.807238187	4.663961532	2.079903042	1.431147441	1.068186775	1.807238187	0.821275937	0	0	0
VG1_TGGTTCCGTCATGCAT-1	1.076659657	0.497711959	0.497711959	1.583036327	1.583036327	1.076659657	3.423214845	2.091183046	1.917595793	0	1.275310554	0	2.008151267	0	3.713257406
VG1_TGTCCCAAGCAATATG-1	1.043718539	2.006756599	0.652261942	2.408625168	1.543194323	1.722658178	3.78950035	2.965147879	1.722658178	1.324322072	1.543194323	0	0	0	0
VG1_TGTCCCAAGGTCGGAT-1	0	2.305921886	0	0	0	1.707782001	4.294115617	2.677600306	2.677600306	0	2.305921886	0	1.707782001	0	0
VG1_TGTGTTTAGATGGCGT-1	0	1.246901183	0	0	0	0	0	0	1.246901183	0	0	2.390428837	2.132820126	2.390428837	0
VG1_TGTTCCGCAATGAAAC-1	0	0.638466679	0	0	0.638466679	1.303109902	1.303109902	0	0	0	0	1.850256522	2.38225793	0.638466679	4.032498627
VG1_TGTTCCGCACACCGAC-1	0.465848864	2.018500253	0.782408344	1.215940307	0.465848864	1.215940307	5.229629502	1.022486358	1.215940307	1.517365824	1.215940307	1.748665683	0.782408344	0.465848864	1.215940307
VG1_TGTTCCGTCCCTAACC-1	0	2.624569661	0	0	2.254698957	0	4.17428225	0	0	0	0	0	0	0	0
VG1_TTAACTCAGAAACGAG-1	0.691551011	0	0	0.691551011	1.38389915	0.691551011	0	0	0.691551011	0	0	2.299710151	1.943172297	1.096483496	0.691551011
VG1_TTAGGACGTAAGGGCT-1	0.927244043	1.961521257	0	1.399967357	0	1.572532092	3.03773466	1.399967357	0.567451805	1.572532092	1.719654867	0.567451805	0	0	0.927244043
VG1_TTAGGCAGTTGTCTTT-1	0	0	0	0	0	0	0	0	0	0	0	1.447148437	2.015163065	1.447148437	2.375177892
VG1_TTAGGCATCGGATGGA-1	0	2.096827898	0	0	2.096827898	0	0	0	0	0	0	1.519546797	2.096827898	1.519546797	3.602818584
VG1_TTCGAAGAGAATGTTG-1	1.52192181	1.52192181	1.026224481	1.026224481	1.026224481	1.026224481	3.260675676	2.605173418	1.851839768	0	0	0	3.189514317	0	3.934455276
VG1_TTCGAAGTCAGTCAGT-1	0.879973249	0.879973249	0	0	0	0	0.879973249	0	0	0	0	0.879973249	2.386544413	0.879973249	3.273175881
VG1_TTCGGTCAGATCTGCT-1	0	0	0	0	1.497615901	0	1.497615901	0	0	0	0	0	0	0	4.655202533
VG1_TTCGGTCCACAACGTT-1	1.356310396	1.993346695	0.455124022	1.911568416	1.494748071	0.766740405	4.337347246	1.724720225	0.455124022	0	1.494748071	1.61633053	1.003974313	0	1.993346695
VG1_TTCGGTCGTTACCAGT-1	0.856468525	0.856468525	1.622253423	1.622253423	0.517253909	1.109303254	4.10450145	1.622253423	1.109303254	1.622253423	2.050804107	0.517253909	0	0	0
VG1_TTCTCAAGTGGCAAAC-1	2.124557913	0	0	2.124557913	0	0	3.962419066	3.811432883	2.124557913	0	2.124557913	0	0	0	2.124557913
VG1_TTCTCCTGTTCAGTAC-1	0	0.702938994	1.40094636	1.2667221	1.111646849	1.40094636	4.336719424	1.962637875	1.2667221	1.40094636	1.40094636	0	0.412003626	0	3.237592203
VG1_TTGAACGAGACTAGGC-1	0	0	0	2.369301473	2.369301473	3.01454642	2.369301473	3.403520263	0	2.369301473	0	2.369301473	0	0	2.369301473
VG1_TTGACTTCATGGTCTA-1	1.633879048	2.425623482	1.11902116	1.11902116	1.11902116	1.11902116	3.64056598	1.11902116	1.11902116	1.972074432	0	0	0	0	4.000184923
VG1_TTGACTTGTATAATGG-1	1.086819544	0	0	0	1.930722347	1.373017697	0	1.595269838	0	0	0	1.77699668	1.930722347	1.373017697	1.086819544
VG1_TTGGAACAGCGACGTA-1	0	2.115525854	1.037972471	1.867247129	2.479971076	1.867247129	3.986779928	1.536216043	1.037972471	0	1.037972471	1.536216043	0	0	0
VG1_TTGGAACCAGAAGCAC-1	0.788610119	2.809665867	0	1.526275471	1.223973114	1.75808968	3.219144664	1.526275471	0.788610119	0	0.788610119	0	0	0	0.788610119
VG1_TTGGAACCATGCGCAC-1	0	0	0.856078968	0	1.310445617	0	0.856078968	0	0	0	0.856078968	1.85874051	1.310445617	0.856078968	1.310445617
VG1_TTTATGCAGGGTGTTG-1	1.513371226	1.842615081	0	0	1.513371226	2.08989105	3.619145489	2.595035289	1.296509929	0.634195315	2.193834242	1.019211366	0	0	2.287983298
VG1_TTTATGCGTTCAACCA-1	1.743674445	2.250551494	1.060331023	1.743674445	2.028890486	0.664574492	4.557725582	2.028890486	0.664574492	0.664574492	1.34312323	0	1.060331023	0	0.664574492
VG1_TTTGCGCGTCTAGAGG-1	0	0	0	1.319112719	0.862911344	0	1.319112719	0	0	0	1.319112719	2.060545819	2.687881977	1.631229164	2.687881977
VG1_TTTGGTTTCTAACGGT-1	1.52796871	0	0	0	0	0	0	0	0	0	0	2.106279531	1.52796871	2.106279531	1.52796871
VG2_AAAGCAACACACTGCG-1	0.366280963	0.844614824	0.366280963	0.633779731	1.018645762	0.633779731	2.688743249	1.690760604	1.018645762	0	0.366280963	0	0.633779731	0	3.606345183
VG2_AAATGCCTCTAACTCT-1	0.657326834	0.381728006	0	0	0	0.873149729	1.731325596	0.381728006	0.873149729	0	0.657326834	1.810409424	0.657326834	0	3.980128991
VG2_AAGGAGCCATGTTGAC-1	0.644104916	2.212500194	1.860304118	1.181943257	1.311798516	1.03267316	4.177520908	1.991971753	0.857144648	1.78734135	1.529772671	0.857144648	2.161758018	0.857144648	0
VG2_AAGTCTGGTCATGCAT-1	3.0127054	0	3.0127054	3.680966215	0	0	4.582022318	3.0127054	0	0	0	0	0	0	0
VG2_AATCGGTTCTACCTGC-1	0	2.561448824	0	0	0	0	3.430316979	0	1.942660061	0	0	0	0	0	0
VG2_ACACCAAAGACCTAGG-1	0.539726679	0.729144849	0	0.729144849	0.88833388	1.025627447	3.513244732	1.793219293	0.305842877	0	0.539726679	1.957566548	2.098677716	0.539726679	2.366476066
VG2_ACACCAACACACCGAC-1	0	0	2.721594426	2.721594426	0	2.721594426	0	4.609479071	0	0	0	0	0	0	3.381303841
VG2_ACACCCTGTAATTGGA-1	0	0	0	2.040950636	0	2.040950636	0	0	0	0	0	0	2.040950636	0	4.551462727
VG2_ACACCGGGTTCCGGCA-1	0	1.23077729	0	0.677808108	0.395265247	1.23077729	2.645394723	1.363196608	0.897855407	0	0.677808108	0.395265247	0	0	3.580849099
VG2_ACAGCTAGTTGTACAC-1	1.069358326	1.908138279	0.890000978	1.353322738	2.262886654	1.221386321	4.983252691	2.158025976	1.755056314	0	1.908138279	1.221386321	0	0	0
VG2_ACATGGTGTCTGATCA-1	0	0	1.820234471	0	0	0	3.74682864	0	1.820234471	0	2.428919152	0	1.820234471	0	0
VG2_ACCAGTAAGAGATGAG-1	0	0	0	2.80214001	0	0	2.80214001	0	0	0	0	0	0	0	2.80214001
VG2_ACCTTTACATAGACTC-1	1.758330982	1.117865432	0.998889874	1.563097575	1.758330982	0.863823145	4.094430322	1.970596785	0.707621678	0	0.863823145	0.863823145	0	0	0
VG2_ACGAGCCTCGTTTATC-1	1.020287892	1.514684611	0	1.020287892	0	0	4.643348135	3.251765215	1.844032415	0	1.020287892	0	0	0	0
VG2_ACGAGGAGTCTCCACT-1	0.415826832	0.708649781	0	0	0.934865219	0.415826832	1.119229471	0	0	0.415826832	0	2.278865761	1.119229471	0	2.80146171
VG2_ACGATACTCTTCATGT-1	0.428634619	0	0.428634619	1.557327461	2.139152827	0	2.737565012	1.144426617	0.727703197	0	0.957616934	2.737565012	2.257855495	0.428634619	0
VG2_ACGGAGATCATTTGGG-1	0.531428307	0	0	1.132717993	0.531428307	0	0.876601961	0.876601961	0.876601961	0	0.531428307	1.650227363	1.505588077	0	1.132717993
VG2_ACTATCTCAAGCGCTC-1	0.961733172	1.442781928	0	2.062926466	1.694628704	1.230908863	4.447906324	3.034894319	1.230908863	0.33936571	1.53396205	0.592284014	0.79397402	0	0
VG2_ACTGAGTGTAATCACC-1	1.33138703	1.88290689	0	1.33138703	2.23632502	0.872608703	4.175689549	3.206134084	0	0.872608703	0.872608703	0	0.872608703	0	0
VG2_ACTGAGTGTGCACGAA-1	0.949472731	0.783106703	0.783106703	1.749728405	1.427602632	1.427602632	3.922187828	0.783106703	1.216845588	0.333673082	1.092068699	0	0.583429033	0	4.101204306
VG2_ACTGAGTTCACGAAGG-1	2.477968517	2.477968517	0	0	2.477968517	0	3.128253331	0	0	0	0	0	0	0	0
VG2_ACTGCTCAGGACGAAA-1	1.327046163	1.877903918	0	2.069988023	0.869176332	1.639935482	4.044634198	2.547258246	0.526190667	0.526190667	1.765981682	0.526190667	0.526190667	0	4.440168309
VG2_AGATCTGCACGGTAAG-1	0	0	0	2.938584383	2.938584383	0	0	0	0	0	0	0	0	0	0
VG2_AGCGTATGTTCGTGAT-1	0	2.489041735	0	0	0	3.1398087	0	2.489041735	0	0	0	0	0	0	3.530738318
VG2_AGCGTCGAGGAGTAGA-1	0.781026237	1.214148132	0.781026237	1.844779492	2.016290946	0.464900669	3.547770725	0	0.464900669	1.746561331	1.020855476	1.020855476	1.934207743	0.464900669	0
VG2_AGGGAGTGTATATGAG-1	0.412693442	2.033589099	0.929264348	1.268188779	0.929264348	1.113017082	3.952938017	2.659064861	0.703970182	1.268188779	1.626698931	0.703970182	0	0	2.910717842
VG2_AGGGATGAGTACGCGA-1	0	0	0	0	0	1.231051912	0	0	0	0	0	2.113177383	1.766383629	0	2.370180286
VG2_AGGTCATGTCTTCTCG-1	0.997245804	1.222341353	1.116113753	0.997245804	1.919381135	1.222341353	4.255026739	0.706301911	1.486504085	0.706301911	1.486504085	1.405962128	0.521363215	0	0
VG2_AGGTCCGCACAGAGGT-1	0	0	2.9268025	3.592800428	3.592800428	0	2.9268025	0	0	0	0	0	0	0	0
VG2_AGTCTTTAGACGCAAC-1	0	0	0	0	0	0	4.103036833	0	0	0	0	0	0	2.765120428	2.765120428
VG2_AGTCTTTCAGCATGAG-1	0	0	0	0	0	0	2.057443674	0	0	0	2.057443674	2.057443674	0	0	0
VG2_AGTGTCATCCCTAATT-1	1.038915529	0.739882991	0	1.038915529	0.739882991	0.311322982	3.939672279	3.082740607	1.038915529	0.739882991	1.366561125	1.160453604	0.311322982	0	3.131739598
VG2_ATAACGCGTGAGTGAC-1	0	0	0	2.957416261	0	0	4.30396645	2.957416261	0	2.957416261	2.957416261	0	0	0	0
VG2_ATCGAGTCAGTTCCCT-1	0.878572057	1.65295297	0	1.65295297	0.878572057	1.891580391	3.464613704	1.338919451	0	1.65295297	1.338919451	0	0	0	3.829482459
VG2_ATTATCCAGCCGATTT-1	0	2.585501225	0	2.585501225	0	0	3.240241046	2.585501225	2.585501225	0	0	0	0	0	0
VG2_ATTATCCCATCGGGTC-1	1.041429611	1.041429611	0.650569632	1.634100343	1.79864862	1.041429611	3.604101747	2.120230537	1.191367915	0	0.864975728	0.377282446	0.377282446	0.377282446	0
VG2_CAAGAAAGTCAGAATA-1	1.585159676	1.510133877	1.510133877	1.429019306	1.340739698	1.136679169	4.019508246	1.016558939	1.243905515	1.340739698	1.585159676	0	0	0	0.302127498
VG2_CACTCCACAGCTTAAC-1	0	0	0	2.830206671	0	0	3.493409636	3.493409636	0	0	2.830206671	0	0	0	0
VG2_CAGAATCAGAACTCGG-1	0	1.603068464	0	0	1.603068464	0	3.488781787	0	0	0	1.603068464	1.603068464	1.603068464	0	2.825715652
VG2_CAGATCATCAATCTCT-1	0	0.793752679	0	0.793752679	0	0.793752679	0	1.765881231	0	0	0	2.369630919	1.765881231	1.533645218	1.230622876
VG2_CAGCAGCAGAGAGCTC-1	2.334331849	1.976167791	1.412819488	0	0	1.412819488	3.560555115	2.597497027	1.412819488	1.412819488	1.412819488	0	0	0	4.404222538
VG2_CAGGTGCGTAATAGCA-1	0	0	0	0.541839154	0	0.891314008	1.149779721	1.525149118	0	0	0	2.011228532	0.891314008	0.891314008	1.149779721
VG2_CATCGGGAGGCCGAAT-1	1.695685016	1.549400939	0.909652519	2.49534743	1.936413442	1.170991597	4.112186229	1.695685016	0.909652519	1.170991597	1.936413442	1.170991597	0.554878708	0	0.554878708
VG2_CATTCGCCAGTGACAG-1	1.004449285	0	0	0	0.623369139	0	0.623369139	0	0	0	0	2.953306568	1.49532955	1.279712204	0.623369139
VG2_CCACTACAGCTCAACT-1	0.991206889	0	0	0.820160085	1.479094326	0.613693839	3.463368768	1.479094326	0.353203705	0	0	2.412954647	1.264614371	0.353203705	0
VG2_CCCAATCGTAGCGTCC-1	0.530418336	1.503680854	0.875171345	1.648246828	2.034262442	0.530418336	4.048671866	0.530418336	1.334625398	0	0.717578673	1.422721348	0.717578673	0	2.609597422
VG2_CCCTCCTAGGACCACA-1	1.311831553	1.311831553	0	1.529808094	0.644126388	0.644126388	3.772833697	1.032702276	0	0	0	0	1.311831553	0	4.105701423
VG2_CCGGTAGCAGACGTAG-1	0	0	0	0	0	0	0	0	0	0	0	2.860740648	2.860740648	0	2.860740648
VG2_CCGGTAGTCCTAGAAC-1	0	2.443192025	0	0	0	1.833358881	3.204650051	0	0	0	0	0	1.288524511	0	4.473981217
VG2_CCTACACGTCGGCATC-1	1.145258943	0.826783051	0.998646138	0.998646138	0.826783051	1.273099406	3.975850517	1.665158359	1.145258943	0.619124935	0.998646138	0	0	0	0
VG2_CCTAGCTCACCAGCAC-1	0	0	0	2.870108681	2.870108681	0	2.870108681	0	0	2.870108681	0	0	0	0	2.870108681
VG2_CCTCAGTGTATCGCAT-1	0.5327617	0.301448406	0	0.5327617	0.720492906	0	2.614863668	1.836928882	0	0	0.720492906	2.167903105	0.720492906	0.5327617	0
VG2_CGAACATGTGCTTCTC-1	0	0.71520443	0.872466801	0.71520443	1.500072809	0.71520443	2.893803386	2.158764821	1.500072809	0.528510173	0.528510173	0.872466801	2.770878898	0	2.655468954
VG2_CGACCTTCAGCCTATA-1	0	0	0	0	0	0	3.550793349	2.885943845	0	2.885943845	0	0	0	0	0
VG2_CGAGAAGCAGCCTTTC-1	0	2.827210137	0	0	2.827210137	0	3.885571295	0	0	0	0	0	0	0	0
VG2_CGCGTTTGTAAGGGCT-1	0.949545584	0.333706798	0.949545584	1.816409569	0.333706798	1.216929229	3.990499943	1.327853516	1.42769296	0.333706798	0.783171233	0.949545584	1.327853516	0	3.968280822
VG2_CGCTTCACACATCTTT-1	0	0	0	2.974884491	0	0	3.642173548	2.974884491	0	0	0	0	0	0	0
VG2_CGGACACTCGTCCGTT-1	0	0	0	0.795916299	0.795916299	0	3.182749013	2.039997581	0.475137621	0.475137621	1.038404475	0.475137621	2.186844402	0	3.671703718
VG2_CGGAGCTGTTATGCGT-1	1.818378878	2.426899856	1.045043377	1.756677367	1.620525834	1.756677367	4.176762307	2.867427017	0.744844125	1.045043377	1.818378878	0	0.906166652	0	0.313864579
VG2_CGTAGGCCAGCTGCTG-1	1.032422833	1.675013156	0	1.966654345	2.665710964	0.544150663	4.415404568	0.544150663	1.529468119	0.544150663	1.675013156	0.894571963	0	0	0.308639999
VG2_CGTCACTAGGTGATAT-1	0	0	0	0	2.568649639	2.568649639	3.61481782	2.568649639	2.568649639	2.568649639	0	0	0	0	0
VG2_CGTCAGGAGCTAGTGG-1	1.197231082	1.824485926	1.197231082	1.618226953	1.618226953	0.768007987	4.376660277	3.081837883	0	0.455989721	1.005473955	0.455989721	0	0	1.005473955
VG2_CGTCAGGCACAACGTT-1	1.495598105	1.725620735	0.455524784	1.196344684	1.495598105	1.617208692	4.590189806	1.357123949	0.455524784	0	1.725620735	0	0	0	2.325521237
VG2_CGTGTCTTCTGAGTGT-1	0	0	0.898588555	1.158201377	0.898588555	0	2.593547183	2.021892251	0.898588555	0	0	0.547003432	2.646543926	0	3.219923692
VG2_CTAATGGTCCTCAACC-1	1.927955737	2.92457574	1.927955737	0	0	0	2.92457574	2.545600392	0	0	1.927955737	0	0	0	0
VG2_CTAGTGAGTAGCCTCG-1	0.766246928	0.766246928	0.454787095	1.355626168	1.0033904	0.766246928	3.734915518	2.65635475	0	0	1.494033136	0.766246928	0.454787095	0	3.863732889
VG2_CTCAGAAGTATGGTTC-1	1.470453148	0.289021657	0.850357136	0.695824558	1.850331837	0.850357136	3.890232344	2.124970938	1.613718283	0	0.850357136	1.102180535	0	0	3.349198321
VG2_CTCCTAGGTCTTTCAT-1	0.893824442	1.673985461	0	1.26067611	0.733974953	1.44692748	3.862493438	0.893824442	1.152687112	0	1.528477551	1.358131738	1.031608729	0	0.733974953
VG2_CTCGAAATCTGAGTGT-1	0	0	0	0	0	0.85467967	0.85467967	0	0	0	0	2.763600584	0.85467967	1.856686219	2.763600584
VG2_CTCGTACGTTGGTGGA-1	2.264234087	2.687612461	0.924988152	2.027441811	2.264234087	1.51533737	3.49525241	4.262744178	0.410306344	0.700400273	0.924988152	0	0.410306344	0	0
VG2_CTCGTCACATGCTAGT-1	1.694233004	0	0	2.662174489	0	0	3.816056013	0	2.291012389	0	1.694233004	0	0	0	0
VG2_CTCGTCAGTCAGGACA-1	0.541178126	1.353801878	0.306760072	1.027858695	0.541178126	1.027858695	3.461830732	1.734693973	1.027858695	0	1.523912405	0.541178126	0.541178126	0	0
VG2_CTGATAGTCAACGGGA-1	1.243729803	2.086036281	0.533737076	1.509941531	1.719978065	1.016401394	5.605186431	1.428831568	1.136511513	0.302063127	1.509941531	0.533737076	0	0	0
VG2_CTGCCTACATGGTCAT-1	0.526247338	1.124184583	0.526247338	1.878021244	1.124184583	0.526247338	3.142521622	1.640047119	0.526247338	0	0	0	2.070109051	0	3.426879934
VG2_CTGGTCTTCATTATCC-1	0	3.010868112	0	0	0	0	0	3.679082586	0	0	0	0	0	0	0
VG2_CTGGTCTTCCCTAACC-1	0	0	0	0.370216959	0	0	0.370216959	0	0	0	0	2.425255826	1.419811637	0.639797824	0
VG2_GAACCTAAGGCTAGCA-1	1.43071154	0.820955098	1.067810801	1.906131124	1.067810801	0.492458809	3.061646915	1.996514601	0	1.067810801	0.492458809	0	3.547481191	0	3.490938617
VG2_GACCAATGTCGGCATC-1	0.346890962	0	0.346890962	0.603947008	0.80825437	0.346890962	1.249321278	4.626712881	0.346890962	0.346890962	0.346890962	2.272941198	2.135812939	0	1.638341092
VG2_GACCTGGAGTGCGATG-1	0.832674628	1.588904981	1.280634203	1.588904981	0.832674628	1.713457786	4.609249309	1.446601711	1.588904981	1.280634203	1.081530925	0	0	0	0
VG2_GACCTGGCACTAGTAC-1	0	0	3.183098886	2.530572386	0	0	3.183098886	3.855299723	0	2.530572386	0	0	0	0	0
VG2_GACGCGTGTACGACCC-1	2.478718921	2.478718921	0.861093855	2.057800979	1.62869945	2.357095006	3.915355333	4.808531257	0.861093855	1.316808724	0	0	0	0	0
VG2_GACGTGCCAGCCACCA-1	0.762292465	0.452089044	0	0	0	0	0.452089044	0	0	0	1.350138395	2.649475254	1.609666523	1.189782862	1.815529209
VG2_GACGTTAGTAGCGCAA-1	1.555119352	2.136684381	0.857991395	1.80731625	1.961907872	1.689147229	5.213343886	0.70251026	1.217056706	0	2.175990511	1.111077014	0.518323088	0	2.702956765
VG2_GACTACACAGCTTAAC-1	0	0	0	0	0	0	3.537736212	0	0	0	2.873253338	0	0	0	0
VG2_GACTGCGCAAGCTGAG-1	0.644040511	1.529666416	1.032585822	2.392951294	1.708521991	1.032585822	4.485298624	2.212379404	0	1.032585822	1.311699415	0.644040511	0.644040511	0	1.311699415
VG2_GACTGCGTCGGAAATA-1	1.634358612	1.437282731	1.540667698	2.273238812	1.720018596	2.063940579	4.33920307	2.659940165	1.540667698	1.798916388	1.540667698	0.650723103	0	0	0
VG2_GAGCAGATCAGCATGT-1	0.681938726	0	0	1.591443583	1.773008303	0.681938726	2.97432766	2.177210743	0.681938726	0	1.08363959	0	3.113941065	0	3.533455314
VG2_GAGTCCGCATGCGCAC-1	0.945195554	1.810463256	0.58034699	1.322636509	1.810463256	1.322636509	3.677471012	2.225694534	0.779319103	0.58034699	1.211933482	0	0	0	0
VG2_GATCGATCATGCTAGT-1	0.925286727	1.845153318	0.925286727	1.646179881	2.422808907	1.569964722	4.081582185	2.153267727	0.761713636	0	1.569964722	0.322552855	0	0	0
VG2_GATCGCGAGACATAAC-1	1.236499096	0.716487697	0.529541416	1.421103972	2.274897022	1.333055369	3.873809137	2.200415472	1.236499096	0.529541416	1.333055369	0.299420427	0.299420427	0	3.708553223
VG2_GATGAAAGTGCTCTTC-1	1.446048377	2.073971663	1.808506941	1.950022497	0.871825478	1.549700413	3.986542908	1.330396845	0.871825478	0	1.881765965	0	0.381006666	0	0
VG2_GCAATCAGTAGAGCTG-1	1.574836159	1.193307166	0.929001639	1.492219635	0.324251453	1.402157909	3.927686741	1.574836159	1.402157909	1.651145	1.788242504	0.324251453	0	0	0
VG2_GCACATATCTGTCTAT-1	0.354443428	1.140053455	1.482308116	1.876411894	0.993825093	0.822490387	3.802540038	0.822490387	1.267601647	1.380706205	0.61560404	0.61560404	0.354443428	0	3.064258812
VG2_GCGCAGTTCAACGGCC-1	0.536611523	1.59048163	0.536611523	2.253649504	1.02083276	0.883934512	4.325075463	1.515349244	0.30387601	0	1.141226646	1.02083276	1.786983812	0	0
VG2_GCGGGTTCAGGCTGAA-1	0	0	0	0	0	0	0	1.731096123	0	0	0	2.331530144	0	1.731096123	2.331530144
VG2_GCTGCGAAGCAATATG-1	1.342356658	1.895535019	0	1.895535019	1.342356658	0	4.14657633	1.342356658	0	1.895535019	0	1.342356658	0	0	0
VG2_GCTGCTTTCTTACCGC-1	1.241683959	1.707042799	1.707042799	2.219724174	2.126362393	1.967614846	3.995097642	3.533085098	0.343759605	0.971141851	2.305108981	0	0	0	0.343759605
VG2_GCTTCCAGTTGGTAAA-1	1.108251047	2.253608644	1.537361925	2.116809807	1.537361925	1.537361925	5.513989198	1.537361925	0.796350514	0.96441205	0.796350514	1.233978293	0	0	0
VG2_GGAAAGCGTGTGACGA-1	0.988126984	1.261098899	1.80147799	2.047020858	1.93176698	0.61144852	3.055621641	3.132035199	0.61144852	0.61144852	0.61144852	0	0	0	0
VG2_GGACAGACATGTCCTC-1	3.28988561	0	0	3.964228029	2.63331923	0	3.28988561	0	0	0	2.63331923	0	0	0	0
VG2_GGATGTTGTAAGGATT-1	0	0	0	0	0	0	2.68012774	3.33839648	0	0	0	0	0	0	0
VG2_GGGAGATAGAATTCCC-1	0.721859533	1.839165383	0.721859533	1.293532654	1.548391883	1.429059543	4.124708548	1.919920141	1.548391883	0.721859533	1.136715102	0.721859533	1.136715102	0	3.386859766
VG2_GGTATTGTCTGTCAAG-1	0	0	0	1.026071323	0.467935438	0	2.297614229	1.941176554	0.467935438	0	0	1.941176554	1.382153692	1.644198732	2.023352218
VG2_GGTGTTACAATCACAC-1	0	2.920138718	2.920138718	2.920138718	0	0	3.982138054	0	0	2.920138718	0	0	0	0	0
VG2_GTAACTGAGTGTCCCG-1	0	1.055360235	0	0	0	0	1.055360235	1.055360235	0	0	0	2.338439535	1.055360235	1.557306341	0
VG2_GTAGGCCCATCTGGTA-1	0.559353414	0	0.318286774	1.178231128	1.178231128	1.287410927	3.3964302	2.224077453	0.915923389	0	0.559353414	0.318286774	0	0	3.40890412
VG2_GTAGTCAGTTATCCGA-1	0	0	0	0.512028511	1.46864903	0.849015828	0	0.512028511	0.512028511	0	0	3.047384079	1.737076012	0.849015828	0
VG2_GTATCTTCATGTCGAT-1	0	2.617868736	0	2.617868736	2.617868736	0	3.666619554	3.947890434	0	0	0	0	0	0	0
VG2_GTCACGGCATAAGACA-1	0.672811276	0	0	1.0714048	0.672811276	0	1.0714048	0	0.391953892	0	0	2.043577634	1.355633291	1.223583465	0.672811276
VG2_GTCACGGGTGAGGGTT-1	2.436025241	2.701587467	0	1.49869469	0	2.073383954	3.669550646	1.49869469	0	0	1.49869469	1.49869469	0	1.49869469	3.232025004
VG2_GTCTTCGAGAATCTCC-1	1.388623876	1.948572009	1.254981677	2.142806206	2.082158782	1.254981677	4.046101695	3.02337847	1.100683236	0.694700793	0.918154777	0	1.100683236	0	1.100683236
VG2_GTGAAGGAGGGAGTAA-1	1.062370851	0	0	0.66608998	1.062370851	0	2.348142544	1.345428979	1.062370851	0.66608998	0.66608998	0	2.721240623	0	3.584202368
VG2_GTGCGGTCAAAGTCAA-1	1.489476577	1.759353886	1.118697291	1.9716604	1.698401768	1.816803316	4.920105272	3.782703772	1.40886186	0.708248625	1.759353886	0.864538157	0	0	0.522924968
VG2_GTGCGGTGTGCCTTGG-1	1.656961846	3.334038458	0	1.550311266	1.656961846	1.295301745	4.028269473	2.404958603	0.425541921	0	1.295301745	0	0	0	0
VG2_GTGCTTCAGTGTACCT-1	1.720577998	2.599163769	1.286909171	1.595818255	0.837588498	0.837588498	3.953562635	5.633153995	1.720577998	1.720577998	1.595818255	0	0	0	0
VG2_GTGCTTCGTACACCGC-1	0	1.01819377	0	0.633447668	0.633447668	0	0	1.01819377	0	0	0	1.512129451	1.295353105	1.01819377	0
VG2_GTGGGTCGTTAAGATG-1	1.675905074	1.476678423	0.675619955	0.895220893	0.393814491	0.393814491	3.549151295	2.962163512	0	0	0.393814491	0	1.075173716	0	3.726669831
VG2_GTGGGTCGTTTCCACC-1	1.429743978	2.727809213	1.429743978	1.429743978	1.429743978	1.429743978	3.146021497	3.440016737	0	0	1.429743978	0	0	0	1.75205564
VG2_GTGTTAGCAATGGTCT-1	0	0	0	0	0.879148443	1.33964687	1.993313506	0	0.533227095	0	0	1.653750006	1.33964687	0	4.520381803
VG2_GTGTTAGTCACCGGGT-1	1.610270432	1.435877417	2.105047858	1.758719132	0.588249261	1.224510044	3.311545598	2.625633768	0.588249261	0	0.588249261	0	1.758719132	0	3.789741801
VG2_GTTTCTAAGCGTAATA-1	0	0	2.938584383	0	0	0	3.604904607	0	0	0	0	0	0	0	2.938584383
VG2_TAAACCGGTTGCTCCT-1	1.529335955	1.652043217	0.471576471	0.471576471	0.790744314	1.761325729	3.895923749	1.529335955	0.790744314	0	0.471576471	1.032314205	0.790744314	0	3.292434666
VG2_TAGGCATCATGATCCA-1	0.512471021	0.288710763	0.983398998	1.101353115	0.695203504	0.983398998	3.632775103	4.33478782	0.288710763	0.8496476	0.8496476	0	0.288710763	0	3.416220472
VG2_TATGCCCCATTTCACT-1	1.376549073	0.401145589	0.686660885	1.243483901	1.376549073	1.376549073	4.710054722	1.089954512	1.694112141	0.401145589	1.089954512	0	0	0	0
VG2_TCAACGAAGTGACTCT-1	1.417776661	0.714245118	1.126645102	1.417776661	0.714245118	0.714245118	3.336080837	2.872564497	1.126645102	0	0.714245118	0	1.98181009	0	3.298282157
VG2_TCACAAGTCTTGACGA-1	1.26694709	2.566595693	1.68109332	2.415913128	1.610864893	1.746711702	3.832360479	0.898998811	1.26694709	0.547295002	1.26694709	0	0	0	0
VG2_TCAGCAAGTCTTCAAG-1	0	0	0	0	2.769313559	0	2.769313559	0	0	0	0	0	0	0	0
VG2_TCAGGATTCGAGCCCA-1	0.396344524	1.233115971	0	0	1.768800114	0	1.233115971	0	0	0	0.396344524	2.1157397	1.922287003	0.679434919	1.365654808
VG2_TCATTTGCAGTATAAG-1	1.105019771	1.879927759	1.954140826	2.02322477	1.954140826	1.879927759	4.320266823	2.842247315	0.922059311	0	1.3934999	0	1.712606113	0	0.408673981
VG2_TCATTTGGTAAATGAC-1	0.345053364	1.356983179	1.118521562	2.178068958	1.244843586	0	4.346814852	3.05358592	1.633281914	0	1.244843586	0	0	0	0
VG2_TCGAGGCGTATCGCAT-1	0	0	0	0	0	0	1.129684351	0	0	0	1.646610188	2.60771976	1.985685453	2.440031101	4.36313865
VG2_TCGCGAGGTTGATTGC-1	1.191056905	1.719388462	0.452755287	1.191056905	1.351494942	0.763269422	3.939487537	2.566903231	1.351494942	0	1.351494942	0.452755287	0	0	3.26561165
VG2_TGATTTCGTTACGTCA-1	0.620493273	0.357620327	1.275233095	1.14727961	1.490514932	0.828450433	3.272053842	0.620493273	1.000518071	0.357620327	0.828450433	0.828450433	1.000518071	0	3.477675307
VG2_TGCCAAAGTTAGATGA-1	1.112948482	0	0	0	0	1.626616846	3.871124384	0	2.216294191	0	0	0	1.112948482	0	3.631772723
VG2_TGGGAAGGTTGAGGTG-1	0	2.385264286	0.803230255	2.127808962	0.803230255	1.547184746	4.637807296	1.242852085	1.780187179	0.803230255	1.969027736	0.803230255	0	0	0
VG2_TGTCCCAAGTGGGATC-1	1.672988605	1.602895603	1.030819221	2.339638037	1.030819221	0.733337077	4.053966046	1.030819221	1.445989289	0	0.307978911	0	0	0	0.543105722
VG2_TGTGGTATCTGATTCT-1	0.776139256	1.417835918	0.577761168	1.508334807	1.739108338	0.330038824	4.133412615	2.034362614	1.739108338	0.776139256	0.577761168	1.591319016	1.508334807	0.776139256	3.372578181
VG2_TTAACTCAGCAGACTG-1	0	0	0	0.518597964	0	0	0.8583828	0.518597964	0.518597964	0	0.518597964	1.962491818	2.214415133	1.313369884	0.518597964
VG2_TTCCCAGGTCGCTTCT-1	0.356396592	0	0	0	0.618610943	0	0	0	0	0	0.356396592	2.687953803	1.742203651	0.997942736	0
VG2_TTCTACATCAGCTGGC-1	3.01454642	0	0	3.01454642	0	0	4.363345471	0	0	0	0	0	0	0	0
VG2_TTCTCCTGTAGCAAAT-1	1.398109697	1.959402051	1.859083455	1.804879044	1.747567278	1.686770108	3.737014747	0.517144504	1.215004779	0	0.856312657	0	0.291636049	0	2.316746835
VG2_TTTACTGTCGATCCCT-1	0	1.017798633	1.017798633	0.633157408	0.843858737	0.843858737	2.903024289	2.141260839	0.365874414	0	1.017798633	0.633157408	1.971973016	0	3.800770552
AI1_AAAGATGTCATGCATG-1	1.792231848	1.84630404	0.693430634	1.735067878	1.299695254	1.992919716	4.374218069	2.037374839	0.511052393	1.540890432	1.6098914	0.287823809	0	0	0
AI1_AAAGTAGGTCCAGTTA-1	1.166287537	0.684230497	0.905581131	1.643751431	1.595132805	1.086705622	3.191641936	2.529034325	0.905581131	1.490172429	1.54402907	0	0	0.399529496	0
AI1_AACACGTCAACTGCTA-1	1.761575271	0	0	0	0	1.226946981	3.122241722	0	0	0	0	3.314869562	0	1.226946981	3.896218931
AI1_AACGTTGTCATGCAAC-1	1.535804737	0.953476553	1.115255492	1.583684822	0.375440693	0.953476553	3.90247535	1.830944403	0.760376718	1.535804737	1.187283449	1.37665125	0.520844748	0	1.583684822
AI1_AACTTTCGTCCTCTTG-1	1.265971911	1.110946043	1.110946043	1.961740071	1.023377328	1.764460583	4.318877218	3.38510951	0.702411728	1.961740071	1.996921648	0	0	0	0
AI1_AAGACCTTCACATACG-1	0	0	0	0.40258598	0.688825374	0	0	3.036274265	1.246583225	0	0.688825374	2.476969014	2.517762029	1.092845719	1.379804626
AI1_ACCTTTACATTGCGGC-1	0	0	0	0.687348052	0.284786712	0.284786712	0	0	0.506189014	0	0.284786712	2.110034467	0.840667532	0.284786712	0.687348052
AI1_ACCTTTAGTGGTAACG-1	1.345989316	0.947355541	0.66645845	1.899712302	0.947355541	2.072804051	4.25519786	3.024228522	1.345989316	0.816737637	1.800458001	0	0	0	0
AI1_ACGCAGCCAAATACAG-1	0	0	0	0.473738616	1.036013737	1.23079445	0	1.656685949	1.656685949	0	0.793885468	1.23079445	1.954426855	1.23079445	1.036013737
AI1_ACGGAGACAAGCGAGT-1	0.950907712	0.275820674	1.350279556	1.805298235	0.819976396	1.429381535	3.682574883	1.066663782	0	1.429381535	1.694984557	0	0	0	0
AI1_ACGGCCATCCAAATGC-1	1.094779412	0.759074927	0.994898051	1.604836695	1.18558421	1.546066068	4.017145893	2.418294127	0.883922009	1.345667057	1.855894878	0	0	0	0
AI1_ACGGGTCCATAAAGGT-1	0	1.749067693	0	0	0.667751433	1.064605921	0	0	1.064605921	0	1.347954719	2.591368383	2.351230508	1.568489263	2.591368383
AI1_ACGGGTCGTCCGAATT-1	0.780385142	0	0	0.464460986	0.464460986	0	0	0	0	0	0.464460986	2.015265531	2.015265531	1.020098849	2.83092957
AI1_ACGTCAACAGTTCCCT-1	1.652816429	1.088599194	0.612117758	1.652816429	1.409983567	2.38421605	4.523829717	2.459151666	1.262147185	1.848052067	2.330945536	0.878473328	0	0	0
AI1_ACTATCTGTTAAGACA-1	0.618531945	0.727669998	1.437641702	1.664116455	1.144382848	1.487226016	4.250468061	2.459803601	0.997834616	0.826060312	1.881799229	0	0.496006832	0	2.383825106
AI1_AGAATAGTCTAACCGA-1	1.585243817	0.358488501	0.621827936	1.669901722	1.149249279	1.747948695	4.70905231	1.002343027	0.358488501	2.010556071	1.585243817	0	0	0.358488501	0
AI1_AGAGCGACATATGCTG-1	2.227195365	0.361488285	1.156038397	1.677963857	1.677963857	1.284479006	2.64361309	2.579686214	1.284479006	2.732438296	1.284479006	0	0	0	0
AI1_AGAGCTTTCGCTTAGA-1	1.326995287	0	0	1.326995287	0.869136122	1.639879671	3.782605244	0.869136122	0.869136122	1.326995287	2.069927516	0	0	0	0
AI1_AGCATACTCTCTGAGA-1	0.809042498	0.659754541	1.053836294	1.619132584	1.053836294	1.619132584	2.709033865	1.335777724	0.659754541	1.156904505	1.788926555	0.659754541	0	0	0.27112513
AI1_AGCCTAAAGTGAAGAG-1	0.417765555	1.348619849	0.230541961	1.278938263	1.278938263	1.587035767	3.996587569	2.31004527	0.938323748	2.046574795	1.977239278	0	0.417765555	0	1.474916312
AI1_AGCCTAAGTCGTTGTA-1	1.300318265	1.17105301	1.17105301	1.300318265	0.848111385	1.695757697	4.327742167	3.146471663	1.414770564	1.300318265	2.292691196	0	0	0	2.860362931
AI1_AGCGGTCAGCGTGAAC-1	1.672890953	1.626713418	1.225007881	1.717029913	1.717029913	2.449145509	4.777487304	4.173641322	1.672890953	0.986911359	1.759302705	0.543055345	0	0	0
AI1_AGCGTATGTCTAGGTT-1	1.060557248	1.257695493	1.060557248	1.343378977	0.814768725	0.814768725	2.108667295	1.257695493	0.488166813	1.627400226	1.848340834	1.797511721	0	0.273580595	2.345634938
AI1_AGCGTCGGTTACGCGC-1	1.485274071	1.270359156	0.996242775	1.812258486	0.996242775	1.662072011	3.83437118	3.067915881	1.270359156	1.270359156	2.341275173	0	0	0	0
AI1_AGGTCATTCGATAGAA-1	1.080994438	1.769688227	0.832215929	1.588258937	1.185465861	1.588258937	4.25511233	1.366452294	0.832215929	2.590381581	1.712792327	0	0	0	0
AI1_AGTAGTCGTCGACTGC-1	1.61956771	0.988751909	0.988751909	2.84512015	1.30849612	1.856486804	3.976390403	2.468304344	1.107060897	1.550394847	1.907879501	0.515903349	0	0	0
AI1_AGTGTCAAGCTACCGC-1	0	0	0	0.322804922	1.646917718	0	1.299366107	0	0.76220101	0	0.322804922	1.845922937	1.646917718	1.189663576	0.76220101
AI1_AGTTGGTTCGTTTGCC-1	0	1.412819488	0.574859045	1.412819488	0	1.586046504	3.863101695	2.078431087	0	0.937566822	2.078431087	0	0	0	0.574859045
AI1_ATCCGAATCATGTGGT-1	0	0	0	0	0.724152346	1.43244891	0.426241661	0.426241661	0	0	0	2.133085579	0.724152346	1.842913238	1.1397425
AI1_ATCGAGTCAGTCGTGC-1	1.454256999	0.661406043	0.384416686	1.338296669	0.661406043	1.454256999	4.521124454	2.023215382	1.207103884	1.738283662	2.083353862	0	0	0	0
AI1_ATCTACTGTTGAGTTC-1	0.727205549	0.997267398	0.997267398	1.486530564	1.271527516	1.663388068	4.153562603	2.059679547	0.915092409	2.163195194	2.003604761	0	0	0	0
AI1_ATCTGCCTCGCGTAGC-1	1.68809586	0	0	1.164582765	1.68809586	2.284252284	4.515114256	2.029956692	0	1.68809586	2.029956692	0	0	0	0
AI1_ATGGGAGGTCGATTGT-1	1.971775983	0.753422891	0	1.704208814	1.33779892	2.21384956	4.867601255	3.341563198	0.247691508	0.753422891	1.846914854	0	0	0	0
AI1_ATGTGTGTCAACTCTT-1	1.689895232	1.689895232	0	0	0	1.689895232	4.673332546	2.657229696	1.689895232	0	2.286234741	0	0	0	0
AI1_ATTATCCCATTAGCCA-1	1.409536998	0.934927858	0.934927858	1.730077151	0.934927858	1.409536998	4.473165209	2.470571721	0	2.167354946	1.972429498	0	0	0	0
AI1_ATTCTACTCCATGAGT-1	1.728060208	0.791975609	0.590654319	1.486585081	0.87923085	1.728060208	4.080473362	1.102910692	0.87923085	1.228326108	1.691650054	0	0	0	0
AI1_ATTGGTGGTAAGGGCT-1	1.335026007	1.00178388	0.730905059	1.708962837	1.492065652	1.887098368	4.216141616	3.171009997	0.919383281	0.358222414	2.065918133	0.195066581	0	0	0
AI1_CACAAACAGTGCGTGA-1	1.458227585	1.24523492	1.162803737	1.633724184	0.974245315	1.162803737	4.359729846	2.951824214	1.072962243	0.974245315	2.130758543	0	0.601351789	0	2.02770982
AI1_CACCACTGTCAGAATA-1	0	0	0	0	0.735848354	0.434134185	0.434134185	0	0	0	0	2.087798749	1.861947603	1.449681261	0.434134185
AI1_CACCACTTCCAAGCCG-1	1.076119347	1.832174841	0.977232425	1.916896618	1.523959927	1.832174841	3.773497153	2.198255126	1.1661016	0.243872854	1.63758424	0	0	0	0
AI1_CACCTTGTCCACGACG-1	0	0	0	0	0	0	3.682853583	3.01454642	0	0	3.01454642	0	0	0	0
AI1_CACTCCAGTTAAGGGC-1	1.663858705	0.927604232	1.041736148	2.120647408	0.927604232	2.083289629	4.205122316	2.627485818	1.041736148	2.288990831	2.558920909	0	0	0	0
AI1_CAGCGACTCATGGTCA-1	0	0	0	0.438505237	0.438505237	0	1.872398958	0	0	0	0	1.686973638	1.95363286	0.742306823	1.163635722
AI1_CAGTAACAGGCTACGA-1	1.233784153	1.396925313	1.038738564	1.396925313	1.233784153	1.820132471	4.004724083	0.26564738	1.038738564	1.233784153	2.079232331	1.233784153	0	0	0.924804516
AI1_CAGTCCTAGTACGACG-1	0.772025066	0.327898529	0.327898529	1.861390261	0.936952783	1.20245827	3.559574386	2.077548016	0.57441783	1.799169536	1.20245827	0	0	0	0
AI1_CATATGGTCAAGGCTT-1	0.713093943	1.125120525	0.526814736	1.496861839	1.005701152	1.767245713	3.128783715	2.114091536	0.870061956	1.328166576	1.706190853	0	0	0	0
AI1_CATCAGAGTACAAGTA-1	1.404450057	0.976386776	0.883122587	1.898183249	1.613213283	1.404450057	3.886790058	2.061251089	1.061689957	0.883122587	1.745389542	0	0	0	0
AI1_CATCCACGTCCCTACT-1	1.676368868	0.781754149	0.947945589	1.676368868	0.781754149	1.676368868	4.305329684	2.311278919	1.215092106	1.599591093	1.814223545	0	0	0	0
AI1_CATCGGGCATCATCCC-1	0.814894996	0.920572016	1.257857662	1.452372323	1.391643109	1.183593316	3.374176297	0.814894996	0.562675717	1.257857662	1.391643109	0.407845862	0	0.224572684	0
AI1_CATTATCGTGAGTATA-1	1.069142932	1.681256396	1.069142932	1.387782568	0.970632335	1.629050841	3.314443341	1.241100823	0.598730191	1.681256396	1.453772176	0	0	0	0
AI1_CATTCGCAGCCATCGC-1	0.605984327	1.055835332	1.191162005	1.791481745	1.756144377	1.416813547	4.724103288	1.416813547	0.605984327	1.756144377	2.163985421	0	0	0	0
AI1_CCACGGAGTATATGAG-1	0.725579338	0	0	0.955084983	0.427202993	0	0.725579338	0	0	0	0	1.14162556	1.660836195	1.14162556	1.298778964
AI1_CCCAGTTAGTTCCACA-1	1.527751379	0.980256697	1.641488892	1.836245821	1.641488892	2.171411453	4.086941115	2.421999252	1.399397438	1.399397438	1.921030488	0.441505618	0.244923345	0.441505618	1.527751379
AI1_CCCATACTCCAGTATG-1	0.652791281	1.044434213	0.652791281	2.489126178	1.325132886	1.325132886	2.966195434	2.631351397	1.044434213	2.124314625	2.007712668	0	0	0	0
AI1_CCCTCCTCAGATCCAT-1	0	1.429260768	0	2.353927608	0	1.994866641	3.489089603	1.429260768	0	0	2.6175743	0	0	0	0
AI1_CCGGTAGCAATGTTGC-1	1.198710451	1.425024863	0.351404125	1.198710451	0.719133463	1.133112738	3.360030145	1.133112738	0.351404125	1.133112738	1.318256317	1.260268723	0.816772887	0.610918707	0.351404125
AI1_CCGGTAGTCCTCAATT-1	0	1.681894246	0	0.547709887	0.899582495	0	1.536101566	0	0	0	0	2.115397574	2.792088148	1.159351302	3.454109357
AI1_CCGTGGACAATGACCT-1	1.140429744	0.665687448	1.140429744	1.344816723	1.344816723	1.565132957	4.433584859	2.79543209	0.665687448	1.703416599	2.119883241	0	0	0	0.212249975
AI1_CCTACCACATCCTAGA-1	0	0	0	0	0	0	4.011860158	0	2.948807457	0	0	0	0	0	0
AI1_CCTAGCTGTTTGGCGC-1	1.337881849	1.206709744	1.206709744	1.206709744	0.970675985	1.337881849	3.952508752	0.210460983	1.206709744	0.970675985	1.337881849	0	0	0	0
AI1_CCTTCCCCAAGACACG-1	1.129198474	0.914339185	1.456118177	1.853552538	0.914339185	1.52351005	3.894735507	1.52351005	1.027528328	2.205377893	1.646030655	0	0	0	0
AI1_CCTTCGAAGCCTTGAT-1	0.488616929	1.164777797	1.164777797	1.943846825	1.258529363	1.744921373	3.301284854	3.379384797	1.423180826	1.943846825	2.376386764	0	0	0	0
AI1_CGAACATGTTTAGCTG-1	0	0	0	0.46990615	1.223591933	0	0.788315569	1.223591933	0	0	1.029452304	2.564709391	1.945687325	1.223591933	1.029452304
AI1_CGAGAAGAGGTACTCT-1	1.556968518	1.225868854	0.428476104	1.437343904	1.371698807	1.498943902	4.915107183	1.301439775	0.727468108	1.889585453	1.805285664	0.727468108	0	0.237013591	0
AI1_CGAGCACAGAGCTGCA-1	1.642462991	1.36545819	0.811092287	1.466561468	0.981011581	0.811092287	3.828926765	1.36545819	0.3483925	0	1.558374922	0	0	0	0
AI1_CGAGCCAGTTATGCGT-1	1.565787866	1.2596808	0	1.799825634	0.816314882	1.2596808	3.557574175	3.627065142	1.2596808	1.2596808	1.2596808	3.443348292	2.406691509	0	3.267397897
AI1_CGATGTAAGTAAGTAC-1	1.170439197	1.46674746	0.367888957	1.946367431	1.516763885	1.773510242	4.554404753	2.093702584	1.098967971	1.977622319	2.222091673	0.938594397	0	0	0
AI1_CGATTGAAGTTAGGTA-1	1.132043351	0.986410195	1.061875561	1.60819276	1.132043351	1.60819276	4.526521911	4.210983774	0.610197757	1.959498352	1.866429315	1.259138651	0.3509369	0	0.488945926
AI1_CGATTGACAAGTAATG-1	1.049461974	2.131138923	0.910228889	1.88226146	0.555289653	2.330255725	3.983666949	3.494237152	0.315702902	0.555289653	1.171657292	0	0	0	0
AI1_CGGACGTAGACACTAA-1	1.267235001	0.928461267	0.568324116	1.401484527	1.112126008	1.57412791	4.414404918	2.657830444	0.412244795	1.267235001	1.926777851	0	0	0	0
AI1_CGGAGCTCAGCATACT-1	1.094760511	1.604813995	1.094760511	1.094760511	1.604813995	1.604813995	4.338097499	2.702653548	0	0	1.604813995	0	0	0	0
AI1_CGGAGTCGTGGCGAAT-1	1.286743146	0.68454296	0.97006236	1.831292424	2.319777475	2.064335221	4.141872326	1.373360108	0.50394818	2.21817522	1.777377696	0.68454296	0	0.283389216	0
AI1_CGGTTAACAACGCACC-1	1.076064742	0.676284361	1.076064742	1.274660225	0.828002685	1.763494694	3.851690161	2.653918779	1.180284423	2.304702831	1.868281685	0	0	0	0
AI1_CGTAGGCGTGCAACGA-1	1.693913119	1.828475034	0.835556424	1.740807993	1.128091792	1.693913119	3.750300938	2.290660137	0.578666377	2.62465042	1.983655176	0	0	0	0
AI1_CGTTCTGAGGAACTGC-1	1.442393226	0.961418769	0.677649052	1.182207539	0.279963032	1.077894277	2.897197723	4.178886349	0.829565975	1.81958447	1.870628456	0	0	0	0
AI1_CTAAGACCAGCCAGAA-1	0.585273323	0	0	0	0.952029748	0.585273323	0	1.996583344	0	0	0	1.430772063	0	1.219780696	0.585273323
AI1_CTAGAGTCAAGAAGAG-1	1.009022824	0.771008862	0.626718712	1.563671495	1.500925497	1.829176982	4.229507098	2.644179576	1.009022824	1.362223378	2.111686554	0	0	0	0
AI1_CTCACACCAAGCCCAC-1	0	0.889578298	0	1.352790817	0.889578298	1.668142368	4.305945101	1.352790817	0	1.352790817	2.401409163	0	0	0	0
AI1_CTGATAGTCCTGCCAT-1	2.104109068	1.727832172	0.707317329	1.407474991	0.933270973	1.895666113	4.088106754	1.272945105	0.414934149	0.707317329	1.727832172	0	0	0	0
AI1_CTGCCTATCGAGGTAG-1	1.624420678	1.34880911	0.341849031	1.111113464	1.237007126	1.111113464	4.095917139	3.343063254	1.237007126	0.96705652	0.798697188	1.237007126	0.596138122	0.341849031	1.701657072
AI1_CTGCTGTAGTACGCCC-1	0.868975321	1.741725974	0.604687359	1.789102382	1.167872788	1.919090615	4.733524313	2.419928079	1.525972028	2.137252557	1.584428899	0	0	0	0
AI1_CTGTGCTAGAGACTAT-1	1.020155554	1.795962984	0.63488921	1.121426892	0.63488921	1.121426892	4.263499739	2.528011649	0.464493933	1.514523173	1.795962984	0	0	0	0
AI1_CTTAACTTCGGATGTT-1	2.159079723	0.3546848	0.3546848	1.575173689	0.3546848	2.338539541	4.955242556	4.441109422	0.3546848	1.140603509	0.615975806	0	0	0	0.3546848
AI1_CTTTGCGCATGCATGT-1	1.453646543	0	2.64722064	0	0	2.022524179	4.198310664	1.453646543	2.022524179	2.022524179	2.382879976	0	0	0	0
AI1_GAAACTCGTCCGTCAG-1	1.175462724	1.472348767	0	0.75133157	1.334883184	0.444628393	2.814060002	0.444628393	0	0.444628393	0.985716507	1.593181063	1.70097431	1.334883184	3.199335649
AI1_GAACCTACAAGAGTCG-1	1.048552983	2.064898716	0.584651367	1.995369806	1.137290378	1.294147367	4.112626009	1.137290378	1.429703696	0.234904862	1.796909559	0	0	0	0
AI1_GAACGGATCACCATAG-1	1.66307299	1.413289865	0	1.413289865	1.734161977	1.413289865	4.499899495	2.215098705	1.313930944	1.07956808	1.413289865	0	0	0	0
AI1_GAAGCAGAGATCTGCT-1	1.364171438	1.036843257	0	1.680589512	1.036843257	1.158251321	3.823833764	2.47836865	0.898631721	1.680589512	2.157011187	0	0	0	0
AI1_GAATAAGAGTTAGCGG-1	0	0.76165276	0	0	0	0.76165276	0.76165276	0	0.76165276	1.188948421	1.188948421	1.716901718	0	2.060625525	0
AI1_GAATGAAAGTCGATAA-1	1.398839705	0.971754032	0.532955514	1.9266314	1.135227965	1.653218544	4.178917002	1.207925934	0.878764096	1.455155818	2.220602265	0.210790486	0	0	0.210790486
AI1_GACCAATAGTTCGCAT-1	1.408496277	1.80105575	0.445827459	1.703703143	1.595840649	1.260736488	4.33070562	1.80105575	0.877323238	1.474921311	1.75356367	0	0	0	0
AI1_GACGTGCTCATGCAAC-1	1.412380798	1.975668283	0.895816713	1.50847095	1.676723805	1.676723805	4.308043122	1.412380798	1.187089181	2.205508892	1.786604515	0.807496535	0	0	0
AI1_GATCGATTCAACTCTT-1	1.691859912	1.241520619	0.906855673	2.511224917	0.906855673	1.932404083	3.40247294	1.778631045	0.906855673	2.42795377	1.932404083	0	0.906855673	0.400234403	2.588091851
AI1_GATCGCGCAATCCAAC-1	1.564067793	0.665032975	1.060948249	2.346175708	1.212353569	2.029710513	4.420961897	3.346110396	1.897219158	1.564067793	2.089906569	0	0	0	0
AI1_GATCTAGTCGAATGCT-1	1.751681452	0.539204917	0.887597416	1.904663107	1.466721803	1.145473326	4.279801327	2.481388793	1.145473326	1.520216498	2.501114115	0.213670298	0	0	0
AI1_GCAATCAGTTATCACG-1	0.783117458	1.696727507	1.216859527	1.301182433	1.581433721	1.51838578	3.664204331	1.749744767	0.910415267	0.637218234	1.581433721	0	0	0	0
AI1_GCACATAGTAGAAGGA-1	0.424049	1.292171124	0.720895092	1.878767545	1.292171124	1.601612076	3.950573675	1.749761129	0.424049	1.362193911	1.749761129	0	0	0	2.35198997
AI1_GCACATATCGTCTGAA-1	1.731331481	1.957044402	0	1.253579895	0.728830135	2.098144269	3.967362451	1.439352402	0.539473122	1.595960775	0.887976007	0	0	0	0
AI1_GCAGCCATCGCGGATC-1	0.82302738	0.82302738	0	1.575291866	0.82302738	2.15921154	4.376500279	1.070238835	1.43352612	1.575291866	1.909279897	0	0	0	0.493898338
AI1_GCAGTTAGTTCCGGCA-1	0	0	0	1.827204488	0	0	2.436501127	3.084930009	0	0	0	0	0	0	0
AI1_GCCTCTACACCATGTA-1	0	0.337182318	0	0	0.789812532	0.789812532	0.337182318	0.957040224	0.957040224	0.789812532	0.337182318	1.688422669	0.337182318	0.337182318	1.336831302
AI1_GCGAGAACATGACATC-1	1.823711069	0	0	0	1.823711069	2.808463434	4.432207297	0	0	2.808463434	0	0	0	0	0
AI1_GCGCGATGTTTGTTTC-1	1.24513706	1.881779069	0.805003987	1.881779069	1.881779069	1.782856903	4.560256126	1.881779069	1.549712589	1.24513706	1.673063947	0	0	0	0
AI1_GCTCTGTCACAGCGTC-1	1.244579593	1.118271948	1.356707857	1.782205663	1.118271948	2.129947516	4.215526653	2.129947516	1.356707857	1.632983545	1.782205663	0	0	0	0
AI1_GCTCTGTGTTGCGTTA-1	1.495225142	1.305999305	0	1.577910701	0.931348464	1.19600931	4.011180385	2.019717945	0	0.325326275	1.072409122	0	0	0	0
AI1_GGAAAGCGTGCTAGCC-1	1.555546059	1.354579978	1.102801197	2.102649203	0.765492581	2.137161447	4.153837546	3.676978464	1.670100079	1.772869855	1.991333092	0.765492581	0	0	0
AI1_GGAATAATCCTTGCCA-1	1.167319841	1.077285703	0.440408859	1.397081477	1.583790883	1.249913152	3.594950569	2.639310254	1.326202189	1.996526556	1.958228827	0	0	0	0
AI1_GGACAAGGTTGCGTTA-1	0.33601572	0	0	0.33601572	1.433866684	0.954527919	4.249772381	0.954527919	1.222647188	0.954527919	1.823208602	0	0	0	0
AI1_GGACATTCACGGTTTA-1	0	0	0	0.808829487	0.808829487	0	1.977739824	0	0.347195093	0	0	2.629575084	1.639176841	1.362424072	0.808829487
AI1_GGGAGATAGTACGACG-1	0	0.825867807	0	0.825867807	0	0.825867807	3.708675159	0	0.825867807	0	0.825867807	0	0	1.814083006	0
AI1_GGGTCTGAGGTACTCT-1	1.610014161	1.661981192	0.588106844	1.299806861	0.847709501	1.610014161	3.976017487	2.336025495	0.847709501	2.002102958	1.299806861	0	0	0	0
AI1_GGTGCGTTCGTGGACC-1	1.720303022	0.927721281	0.702681688	1.962199788	1.111304871	1.624649792	4.096197716	2.031372174	1.111304871	0.927721281	1.518869834	0.411831537	0	0	0
AI1_GGTGTTAGTAAGCACG-1	1.177102057	1.436769114	0.495559434	1.51023382	0	0.956872295	4.110421616	1.51023382	0.674027749	0.674027749	1.57866886	0	0.27816805	0	1.642719022
AI1_GTACGTATCGTGGTCG-1	0	0	0	0	0	0	3.419582346	3.917231095	0	0	3.030347856	0	0	0	2.384369368
AI1_GTAGTCAAGCACACAG-1	0.567154304	0	0	0.567154304	0.567154304	0.323257539	0.323257539	3.189607196	0.323257539	0	0	2.155525176	2.013242863	1.190804509	1.067501884
AI1_GTCAAGTCATGAGCGA-1	2.312454339	0	1.334934755	1.504007401	0.875416241	1.987796681	4.018094824	1.334934755	0.875416241	0	1.334934755	0	0	0	0
AI1_GTCGGGTTCTTGTATC-1	0.520682944	0.293854275	0	0.293854275	0.293854275	0.293854275	2.25546305	0.293854275	0	0	0.293854275	1.629056333	1.754790702	0.996188911	0.520682944
AI1_GTCGTAAGTACTTCTT-1	0.93302922	0.571600372	0	1.407174057	2.119316178	2.249404885	4.452262709	1.727504501	1.497376419	2.467708678	1.793781559	0	0	0	0
AI1_GTGTGCGGTATAGGTA-1	2.846361032	2.675583624	0	1.857598523	1.857598523	1.309457704	2.675583624	1.309457704	0	2.209646355	1.309457704	0	0	0	0
AI1_GTTCTCGTCATTTGGG-1	0.368128647	0.368128647	1.610487627	1.610487627	0.747905128	1.774156641	2.821289082	0.636606379	1.170976245	1.099487127	1.735681627	0	0	0	0
AI1_TACCTATAGATGTGTA-1	1.152687112	0.987756669	1.418196145	1.76041814	0.893824442	1.294227748	4.148715074	1.718135336	0.893824442	1.673985461	1.579369278	0	0	0	0
AI1_TACGGTAGTAGCACGA-1	1.252941569	0	0	0	0.81106913	0	0	1.791967833	0	0	0	2.398122577	0.81106913	1.252941569	0
AI1_TACTTACGTCGGCTCA-1	1.989913797	0	0	0.876847709	0.53160184	0.876847709	3.885937759	0.53160184	0.53160184	0.876847709	1.33674261	0	0	0	4.139090367
AI1_TAGACCACAGTGGAGT-1	0.4184218	0	0	0.4184218	0.4184218	0.712519804	0	2.174003982	1.124359941	0	0	2.638273969	2.561089168	0.4184218	1.124359941
AI1_TAGCCGGCAAAGGAAG-1	0	0	0	0	2.754724061	0	0	0	0	3.138752172	0	0	0	0	0
AI1_TAGCCGGTCCGAGCCA-1	0.398263768	0.398263768	0	0.398263768	0.398263768	1.084157372	1.084157372	0	1.084157372	0	0.682325629	1.927286586	1.996070568	0.682325629	1.686978622
AI1_TAGTGGTCAGTTAACC-1	1.694958628	0	1.694958628	0	0	1.694958628	4.964838866	3.320656798	1.694958628	0	1.694958628	0	0	0	0
AI1_TATCAGGGTTCAGGCC-1	0.601476033	0.601476033	0	0	0.601476033	0.974416455	2.908048825	0	0	0	0.974416455	1.913043341	0.974416455	0.974416455	0.601476033
AI1_TATTACCGTTGGTAAA-1	0.749120058	0.749120058	0	1.172567581	1.331797255	0.749120058	4.312128549	1.331797255	1.172567581	1.469121035	0.983091816	0	0	0	0.443126272
AI1_TATTACCTCCGTTGCT-1	1.129826152	1.129826152	0.658122786	1.502267751	1.392843393	1.732684858	4.134475208	3.19915806	0.87411181	1.129826152	1.885095327	0	0.771937405	0.209280648	1.502267751
AI1_TCACAAGAGAAAGTGG-1	1.621767506	1.147556806	0.67078483	1.711979232	0.983051937	1.754206143	3.69353456	2.31053648	0.983051937	1.147556806	1.147556806	0	0.67078483	0	2.698584823
AI1_TCACAAGAGCGAGAAA-1	1.077979538	1.077979538	1.692196273	1.919303281	1.526167082	1.326974937	3.375884782	2.491426277	1.397873329	2.697872846	2.26028603	0	0	0	0
AI1_TCACAAGAGGATGCGT-1	1.524646918	1.341161289	0.571002314	1.196984713	2.192444626	1.467146271	4.53694312	1.271669114	1.679628249	1.406136496	1.196984713	0	0	0	0
AI1_TCACAAGAGGTGACCA-1	1.337242911	0.970137928	0.531881666	1.816284431	1.133463348	1.695035054	3.817016896	2.403687016	0.774828653	2.291895542	1.737106316	0	0	0	0
AI1_TCACGAAAGTCGTACT-1	1.489612561	0.763198097	1.190963904	1.648426637	0.926967179	1.905925291	3.532478299	2.490685528	1.067652144	2.013441281	2.0631538	0	0	0	0
AI1_TCAGATGAGTGAATTG-1	2.191809336	1.990656674	0.59637614	1.7385844	0.798988742	1.702090392	3.914730152	2.627892407	0.967385018	0.702805171	1.042019787	0	0	0	0
AI1_TCAGATGGTAGCGTAG-1	2.304296882	0	0	0	0	0	4.292335221	2.304296882	0	0	0	0	0	0	0
AI1_TCAGGATCAATGGACG-1	1.520011793	1.218325138	0.213619898	2.727141233	1.066507579	1.709262773	4.249410007	2.037088994	0.539095726	1.93928806	1.904440115	0	0	0	0
AI1_TCAGGATTCTCTGAGA-1	0	0.52712734	0	0	0.870505488	1.328727594	0.52712734	0	0	0	0.52712734	2.493613774	1.767878576	0.870505488	2.549367086
AI1_TCAGGTACAGATGAGC-1	1.150918212	1.671884546	1.480696188	1.671884546	0.804201376	2.091955151	3.967765312	2.468563039	1.150918212	1.880548309	1.970540691	0	0	0	0
AI1_TCCACACAGTGCGATG-1	1.253517449	1.170799726	1.170799726	1.74522886	0.442210064	1.587805237	3.811392094	1.837904018	1.400883488	2.073396109	1.922714227	0	0	0	0
AI1_TCCCGATGTCAGAATA-1	2.072859261	1.062907986	0.816772887	2.657699419	1.425024863	0.816772887	4.00159568	1.899766011	0.489556375	0.816772887	1.566437185	0	0	0	0
AI1_TCCCGATTCAGGTAAA-1	1.608638392	1.608638392	0	1.945053496	1.097946066	0	3.495538364	2.196336182	0	0	1.945053496	0	0	1.097946066	0
AI1_TCGCGAGTCATTGCCC-1	1.321745146	1.321745146	0.864988995	1.871789837	1.437055569	1.719773998	3.676286458	1.258687263	1.119221755	2.558505013	1.191383869	0	0.377289648	0	1.381061499
AI1_TCGGGACCACCAGTTA-1	1.731861328	0	1.201644515	2.076530331	2.076530331	0	4.382898348	2.535909204	0	2.076530331	2.076530331	0	0	0	0
AI1_TCGGTAAAGGTCGGAT-1	1.33777819	1.055604512	1.055604512	1.737704392	1.055604512	1.890266876	4.305074868	2.139459779	1.45371833	2.193135701	1.45371833	0	0	0	2.71156659
AI1_TCGGTAATCCGTAGTA-1	1.226964021	1.580497883	0.215986682	2.078377184	1.628938428	1.719301882	4.075172007	1.675140502	1.074554133	1.914870569	1.475952669	0.393508378	0	0	3.476340741
AI1_TGACAACGTAAATACG-1	0	0	0	0	2.266236655	0	4.250555102	2.266236655	0	2.906140372	2.906140372	0	0	0	0
AI1_TGATTTCCATTGCGGC-1	1.364217899	1.718658152	0.97997069	1.251781693	0.97997069	2.50426412	4.681541201	2.358036294	1.790614554	2.186702323	1.920639741	0	0	0	0
AI1_TGCCCTAAGCACCGCT-1	1.792315241	0.981246111	0.511092433	1.204439673	1.540969063	2.120850422	4.443310302	0.847678994	1.38679457	1.674518315	1.897686869	0.287848836	0	0	0
AI1_TGGCCAGTCCCTAACC-1	1.478527606	1.090394617	0.755571326	1.707527811	1.090394617	1.75742965	3.501693539	1.181007569	0.755571326	1.412029219	1.893734835	0	0	0	0
AI1_TGGCTGGCAGTGGAGT-1	1.206850475	0.8496476	0.8496476	1.79518433	1.206850475	1.79518433	3.968013321	2.200877346	1.206850475	2.594068046	1.469498895	0	0	0	0
AI1_TGGGAAGCAGGACGTA-1	1.449336616	1.270225146	0.658302431	2.16159315	1.920144143	1.812102592	3.160786179	0.529823815	0.967038478	0.209351005	1.502557362	0.382370699	0	0	0
AI1_TGGTTCCCATTGGTAC-1	1.887171474	1.335089494	0	1.887171474	0	1.887171474	3.693984018	3.543970221	0	2.24081693	0	0	0	0	0
AI1_TGTATTCGTCGTCTTC-1	1.195238745	1.556999369	0.766478163	1.427550631	1.27881769	1.556999369	3.893924913	1.355946801	1.104031993	2.378941594	1.671595444	0	0	0	0
AI1_TGTTCCGGTTCGCGAC-1	0	0	0	0	1.136140469	0	0.424405234	1.750612503	0	0	0.424405234	2.246955575	1.838453694	1.136140469	0.424405234
AI1_TTAGGACGTAATCGTC-1	1.292471275	0.631586492	1.015659398	1.163613014	1.015659398	1.292471275	3.944180875	2.085017724	0.364848564	0.841949714	1.765287948	0	0	0	0
AI1_TTAGGCATCTTCGGTC-1	1.866261125	0.547279649	0.310621088	1.535300798	1.61083574	1.866261125	4.400653972	1.746681625	1.037219365	1.158651046	1.364605211	0	0	0	0
AI1_TTATGCTGTCACCCAG-1	1.480338542	0	0	1.312525775	1.110758187	0.857717636	4.42058946	1.861144509	1.110758187	2.052695311	1.110758187	0	0	0	0
AI1_TTCCCAGTCCTTAATC-1	1.774499868	1.422694799	0	1.88660737	1.131033051	1.011254222	3.196107655	2.379051744	1.011254222	1.71335127	1.648218576	0.299963363	0	0	0
AI1_TTCGAAGCAATGGACG-1	1.158494867	1.316788729	1.240770652	1.866068701	1.240770652	1.515313012	3.080017738	2.566351903	1.068837954	0.970343865	1.822886149	0	0	0	0
AI1_TTCTCCTGTTACGGAG-1	0.835919059	1.085324368	0	0.502874078	0.835919059	0.502874078	2.409530316	0	0.502874078	0.502874078	0.835919059	2.546503311	1.284778269	1.085324368	1.19001583
AI1_TTGCCGTAGGTCATCT-1	1.100750184	0	0	1.612002838	0	2.400809452	3.047575176	2.400809452	1.100750184	2.400809452	1.100750184	1.100750184	0	0	0
AI1_TTGGAACTCTACTCAT-1	0.524130682	0	0	0.524130682	0.866251338	0	0	0	0.524130682	0	0	2.975668761	1.873634271	1.323343849	1.635873326
AI2_AAACGGGAGAAACGAG-1	0.920511419	0.842322188	0.320374434	1.060639538	1.602465018	1.563694462	3.950895064	3.345654864	0.757496862	1.744063872	1.563694462	0	0	0	2.743370685
AI2_AAACGGGGTCTCACCT-1	0.633779731	1.973114739	0.633779731	1.018645762	0	1.841870225	4.098938964	1.018645762	1.295866959	0	2.193047849	0	0	0	0
AI2_AAAGCAAGTGTGGTTT-1	1.055848913	2.139790476	0	0	1.055848913	0	4.912344732	0	1.055848913	0	1.557897954	0	0	0	1.055848913
AI2_AAAGTAGAGGCTAGAC-1	0	0	0	1.934764892	0	1.694112141	3.421394759	1.376549073	0	1.694112141	0.908502114	0	0	0	0.908502114
AI2_AAAGTAGAGTGTTTGC-1	1.975766375	2.214129762	0.858198233	1.502816918	1.010569729	1.078850039	4.355108716	2.719415715	1.142764653	2.333910985	0.678362228	0	0	0	0
AI2_AAAGTAGAGTTACCCA-1	2.192969252	1.295802702	0	0	1.295802702	1.295802702	5.38734458	2.4523586	0	0	1.295802702	0	0	0	1.295802702
AI2_AAAGTAGTCGCAAGCC-1	1.295224713	1.295224713	0.723058638	1.138298661	1.138298661	1.550227697	3.695032588	0	0.425505157	1.295224713	0.952078597	0	0.952078597	0	3.897174514
AI2_AACACGTCATGCGCAC-1	0	0	0	2.008290874	1.441087009	1.229337781	4.230200497	4.450429911	0.591292491	2.111048494	2.111048494	0.591292491	0	0	1.229337781
AI2_AACCATGAGTGAACGC-1	0	0	0	0	0	0	2.698027845	0	0	0	0	0	0	0	0
AI2_AACCATGTCTGTGCAA-1	1.076523613	0.676626584	0.457638839	1.828259063	1.621834162	0.935139329	2.974039712	1.31055863	1.076523613	2.098938212	1.582872343	0.176844961	0	0	0.176844961
AI2_AACTCAGCACAAGCCC-1	0	0.902186459	0	2.750462492	0.902186459	0.902186459	4.559038805	0	0	0	1.539544715	1.162363069	0	0	0
AI2_AACTGGTTCCCAAGTA-1	0	1.087797095	0.685046771	1.374119007	0.685046771	0.685046771	2.065222471	1.778222101	0	0	1.087797095	0	0	0	0
AI2_AACTGGTTCGAATGCT-1	1.222647188	0.954527919	0	1.222647188	1.75653502	1.433866684	4.581342215	2.000097472	0.587076438	1.222647188	1.60815914	0	0.587076438	0	0.954527919
AI2_AACTTTCGTAAGCACG-1	0	2.099651412	0	0	0	0	5.110519524	0	0	0	2.099651412	0	0	0	0
AI2_AAGACCTAGTAGTGCG-1	2.01178937	0	0	0	0	0	3.685375915	2.01178937	0	0	0	0	0	0	0
AI2_AAGACCTTCCGTCAAA-1	0.891814892	1.723939146	0.253021241	1.671221296	0.766231518	1.194917446	4.49620847	2.921146034	0.454776575	1.867222787	1.355604799	0	0	0	0
AI2_AAGGAGCCACGTCAGC-1	1.253656544	1.253656544	0	1.792801896	1.253656544	0	3.584734998	3.351111009	1.253656544	1.792801896	1.253656544	0	0	0	0
AI2_AAGGTTCCACTCTGTC-1	1.402859574	1.402859574	0.839128137	2.585298654	1.402859574	0.839128137	4.555927017	2.819721539	0.363333994	1.964819578	1.597981519	0	0	0	0
AI2_AATCCAGTCGCCGTGA-1	1.412486525	1.820819973	1.033868395	1.531226588	0.710684625	1.778011264	4.697889257	2.406494241	1.347373347	2.045108561	2.495713113	0	0	0	0
AI2_AATCGGTCATCCTAGA-1	0.789882609	2.014495475	1.152357777	1.913248424	1.293878348	1.528100593	4.589591064	2.868086465	1.357774169	0.789882609	1.673594364	0.215617346	0	0	0.674224382
AI2_ACACCAACAGTTTACG-1	1.083720457	2.257168482	0.798535808	1.429818351	0.798535808	1.961702431	5.05445484	3.812129871	0.398046913	1.16318595	1.64011608	0	0	0	0.218699241
AI2_ACACCAATCAAGATCC-1	2.448987698	0.942701643	0.330545229	0.942701643	0.330545229	0.942701643	3.245665129	1.928022685	0.777111509	1.983429925	1.509737036	0	0	0	0
AI2_ACACCAATCATTGCGA-1	1.066990235	2.313465438	1.066990235	2.129971368	1.614441896	1.571369658	3.436635193	3.502569784	1.137340745	1.137340745	1.526358369	0	0	0	0.353254135
AI2_ACACCCTGTGCAGTAG-1	1.192246099	2.55964745	0.377678973	1.973396912	1.322653341	1.437999715	4.010048654	3.486265046	1.381988705	1.259573971	1.381988705	0	0	0	0.206564688
AI2_ACACCCTTCTGGTTCC-1	0	0	0	1.997890633	0	1.997890633	4.26420476	1.997890633	0	1.997890633	0	0	0	0	0
AI2_ACACTGACATCCTAGA-1	1.017178376	1.688887004	0	0.632701839	1.294198623	1.294198623	4.08189352	2.716219875	0.632701839	0.632701839	1.688887004	0	0	0	0
AI2_ACACTGAGTTTGTTTC-1	1.121865524	1.693218412	1.29805602	2.127626548	1.578021024	2.259479778	4.545165048	2.015906254	0.780785696	1.121865524	2.162255208	0	0	0	0
AI2_ACAGCCGAGACTGGGT-1	1.168693747	3.46726639	0	0	1.692964998	1.692964998	2.492290426	2.03514476	0	1.692964998	0	0	0	0	0
AI2_ACAGCTAGTCGAAAGC-1	1.009646207	2.155563739	1.285629669	2.020535368	1.086103896	1.637732965	3.622182534	0.737352389	0.737352389	1.594408956	1.897626889	0.836585989	0	0	0
AI2_ACAGCTAGTGTCGCTG-1	1.803734151	0.818929248	0.818929248	1.693456397	0.491052415	1.803734151	4.124992737	2.410951485	1.427958	1.803734151	1.693456397	0	0	0	0.491052415
AI2_ACATACGAGGCAGTCA-1	0	1.733969967	0	1.203436405	0	0	4.617656606	3.956881793	1.733969967	1.203436405	1.733969967	0	0	0	1.203436405
AI2_ACATACGCACCTTGTC-1	0.379324512	0.868734238	0.379324512	1.804061627	1.195885945	0.868734238	4.132804141	0.65367549	0.379324512	0.868734238	1.639321809	1.945461931	0.65367549	0	1.877258956
AI2_ACATACGGTACCGAGA-1	0	3.805099323	0	0	0	0	3.042999904	2.563473705	0	0	2.195803618	0	0	0	0
AI2_ACCCACTAGAAGGTTT-1	1.120782922	2.122290147	0.651689495	1.542254711	0.866331196	1.761917643	4.501160385	2.407537587	1.438822651	2.36529587	1.323444968	0.206766143	0	0	0
AI2_ACCCACTCATCAGTAC-1	0.936905585	2.234561796	0.574383919	1.661688377	1.363571908	0.936905585	4.195411378	4.192484442	0.857840525	2.816290317	1.766480131	0.574383919	0	0	0
AI2_ACCCACTGTCTCCATC-1	2.254889913	1.14217003	0	0	1.14217003	2.254889913	3.913459993	2.456833302	0	1.14217003	0	3.106182227	2.254889913	0	3.559253984
AI2_ACCTTTAAGCAGCGTA-1	1.019607694	2.208390971	0	1.668402525	1.261745782	1.956679882	4.87226916	2.61431865	1.019607694	1.568068314	1.882434568	0	0	0.225666883	0
AI2_ACCTTTAAGCTCCTTC-1	0.81685515	1.990180367	0.610986085	2.149460025	0.351447797	1.474531509	4.206428404	3.112505975	0	1.800633758	1.474531509	0	0	0	0.351447797
AI2_ACGAGCCTCAGAGGTG-1	1.75457728	2.033434593	0.426066507	1.606266803	1.493566115	1.493566115	4.198794546	3.570362481	1.296400573	1.9232918	0.723892278	0	0	0	0
AI2_ACGAGGAGTAAGAGGA-1	1.024995153	2.033100826	0.822633512	2.187647762	1.889573069	2.187647762	4.460429185	2.896184124	1.193218219	1.721936537	1.850224247	0	0	0	0
AI2_ACGAGGAGTAGCTTGT-1	0.793513778	1.632747674	0.546207077	1.298701462	1.422866366	1.156904505	4.372486749	2.141141373	0.395051687	0.793513778	1.584261085	0	0	0	0
AI2_ACGATGTTCAGCTTAG-1	0.905507998	0.905507998	0	0	0	0.905507998	3.139738227	0.905507998	0.905507998	0	0.905507998	0	0.905507998	0	4.587315807
AI2_ACGCAGCCACATCCAA-1	1.408117681	0.885974784	1.143592392	1.408117681	1.284576357	1.518061073	4.53445226	4.889180304	1.143592392	0	2.034917564	0.538055725	0.213140006	0	0
AI2_ACGCAGCCATCCTTGC-1	1.138514979	0.723222474	0.723222474	1.922181314	1.220061059	1.605227246	4.225044989	2.889094718	0.723222474	2.277654906	1.4925577	0.235282426	0	0	0.235282426
AI2_ACGCCAGGTCCAGTAT-1	1.593419022	1.82895755	0.83588204	1.085281097	0	0.502848254	1.593419022	2.102628553	0	0	0	0	0	0	0.502848254
AI2_ACGCCAGTCCCACTTG-1	1.115592493	1.317792641	0.648004653	1.536198154	0.521048306	1.432946205	4.638032723	2.605366395	0.205330328	1.755535045	1.485904209	0	0	0	0
AI2_ACGCCGATCAGCTTAG-1	0	0	0	0	2.128460787	0	5.373683667	3.144401106	0	2.128460787	3.144401106	0	0	0	2.128460787
AI2_ACGTCAAGTCAAGCGA-1	0	0	0	2.989106599	0	2.989106599	2.989106599	0	0	0	0	0	0	0	0
AI2_ACTGATGAGACTGTAA-1	1.195499943	2.257818635	0.284664285	2.0688392	1.835624974	1.935525309	3.733736765	2.89725995	1.37721354	0.97326764	1.290478554	0	0	0	0
AI2_ACTGCTCAGTATCGAA-1	1.471892802	2.043160051	0.21496593	1.355277232	0.891554471	1.291438536	2.851153603	1.355277232	0.391798349	0.891554471	1.670862929	0	0	0	0.21496593
AI2_ACTGCTCTCAAGAAGT-1	0	2.566427554	0	0	0	0	4.512443205	1.947282833	0	1.947282833	2.945956046	0	0	0	0
AI2_ACTGTCCCAAGCCGCT-1	0	0	0	2.348056932	0	0	3.530125595	4.208513777	1.746170517	1.746170517	0	0	0	0	0
AI2_ACTTACTGTGTTAAGA-1	1.041637243	0	1.041637243	0	1.041637243	1.540667698	4.148690683	3.721945796	0	1.041637243	0	2.751800601	1.540667698	0	3.283687094
AI2_ACTTGTTAGAGGTTGC-1	1.520104832	1.6652974	0.887513332	1.350191327	1.350191327	1.145375868	3.797442233	0	0.539145352	0.887513332	1.904541466	0	0	0	0.539145352
AI2_ACTTTCATCTTCCTTC-1	1.544391661	1.658620809	0.75794345	1.71118787	0.993557245	1.89753235	3.379193109	2.2811158	0.882673588	0.75794345	1.854099563	0.249567984	0	0	0.249567984
AI2_AGAATAGAGCCAACAG-1	0.494646296	0	0	0.494646296	0.82410359	0	0.494646296	0.494646296	0	0	0	2.298461931	0.82410359	0.82410359	0.82410359
AI2_AGAATAGGTCCAGTGC-1	1.035606214	0.831918977	0.712056779	1.587840637	1.035606214	1.533339849	4.33425319	1.349369021	0.712056779	2.080404638	1.587840637	0	0	0	0
AI2_AGACGTTCATCAGTAC-1	0	2.104063914	0	0	0	0	0	0	0	0	2.104063914	0	0	0	2.734292707
AI2_AGACGTTGTCTAAAGA-1	0	0	0	0	2.016290946	0	3.971863006	3.841019185	0	2.016290946	0	0	0	0	2.016290946
AI2_AGAGCGAAGAGACTAT-1	1.739917105	1.031934203	1.031934203	1.674396354	0.89412329	1.96600157	4.740116233	3.003143861	0.89412329	2.015350929	2.341203925	0.89412329	0	0	0.734237945
AI2_AGAGCTTTCGGTCTAA-1	0	0	0	0	2.305921886	0	0	0	0	2.305921886	2.305921886	0	0	0	0
AI2_AGAGTGGGTCGCTTTC-1	1.577575151	0	0	2.161758018	0	0	2.161758018	2.161758018	0	2.161758018	1.577575151	0	0	0	1.577575151
AI2_AGATCTGAGACGCTTT-1	1.372119801	1.372119801	0.683719833	1.733576007	1.165577949	1.5943112	4.182296357	0.904967203	0.683719833	1.689274917	2.031213129	0	0	0	0.219383271
AI2_AGATCTGCAGATGAGC-1	1.403613925	1.646001691	0.749679018	1.256106335	1.256106335	1.925807027	4.497000041	4.231443206	1.256106335	2.521100851	1.925807027	0	0	0	0.246141188
AI2_AGATCTGGTCATATCG-1	1.220307897	2.210468128	0	1.468685797	0.889099777	2.099819052	4.492723954	2.976967319	0.889099777	1.906835721	1.352188554	0.670539706	0	0	0
AI2_AGCGGTCCACTTACGA-1	1.656404038	2.618949193	1.43038885	1.840635448	1.43038885	2.9455877	4.361669497	1.43038885	0.722758472	1.137902314	1.137902314	0	0	0	0
AI2_AGCGTCGAGACGCTTT-1	0.887191165	1.34978564	1.06622654	1.830514961	1.751110707	2.307164195	4.834201531	1.664853341	0.668956727	1.218023318	1.830514961	0	0	0	0
AI2_AGCGTCGCAAAGCGGT-1	0.443846001	2.041776688	0.443846001	1.69919149	1.173955268	1.69919149	3.197243445	2.177210743	1.591443583	1.69919149	1.591443583	0	0	0	0
AI2_AGGCCACCAGCATGAG-1	0	0	0	0	2.309181602	0	3.835809464	3.618047371	0	0	0	0	0	0	2.309181602
AI2_AGGCCGTCACATTAGC-1	1.017209683	1.149873543	0	1.67064347	1.466668982	1.26698131	3.564690963	2.703210281	1.210140726	1.371801282	1.371801282	0	0	0	0
AI2_AGGCCGTTCAGGCGAA-1	1.699438068	1.240973675	0.638783099	1.470900686	0.513201304	1.418183114	5.031960949	1.850821572	0.638783099	1.568666214	2.098434482	0.638783099	0	0	0
AI2_AGGGAGTTCCTGTAGA-1	1.099746908	1.336255045	0.956558832	1.527388117	1.857733777	2.080930466	4.709412878	2.90302963	1.610799301	1.569963135	2.105628262	0	0	0	0.33695866
AI2_AGGGTGAGTCAGGACA-1	0	0	0	0	0	0	3.960530244	0	0	1.601485584	1.601485584	0	1.601485584	0	5.046359167
AI2_AGTGAGGCACCGATAT-1	1.442623539	0.498564788	0.829736009	1.539592102	1.627983368	1.539592102	4.60624988	1.627983368	1.148837088	1.919450345	1.66941191	0	0	0	0
AI2_AGTGTCATCCCACTTG-1	0.870650748	2.171952576	1.694346333	1.961395965	1.528229604	1.791504885	3.319933854	3.785152891	1.079718415	1.46610207	1.399857514	0	0	0	0
AI2_ATAACGCAGTCGTTTG-1	0	3.142455358	0	0	0	0	3.68339352	3.533423676	0	3.142455358	1.877962579	0	0	0	1.877962579
AI2_ATCATCTCACCAGCAC-1	0	0	0	0	0	0	3.560706087	0	0	0	2.895581336	0	2.895581336	0	0
AI2_ATCATCTGTGGGTATG-1	1.348869467	1.903022644	0	1.348869467	2.518685354	1.348869467	4.281193026	0	0	2.257504161	1.348869467	1.348869467	0	0	0
AI2_ATCATGGCAACTGGCC-1	0	0	0	0	0	0	0	3.42916094	0	0	0	0	0	0	0
AI2_ATCTACTAGAATCTCC-1	1.488989731	1.878700431	1.427572525	1.837520661	1.135387237	1.749695682	4.40425865	3.143288744	1.362134982	2.273522999	1.749695682	0	0	0	0
AI2_ATGAGGGGTAAATGTG-1	0	0	0	0	0	0	4.041611406	0	0	0	0	0	0	0	2.977534137
AI2_ATGAGGGGTACATCCA-1	1.24013206	1.613235368	0	1.738509983	1.849823614	1.520052496	3.633394429	2.17642846	1.173345778	1.469988735	1.656760801	0	0	0.201535021	0
AI2_ATGAGGGGTGCACCAC-1	1.500338869	1.959476855	1.200608759	1.28437404	1.008543157	1.28437404	4.181123739	1.999570258	1.008543157	1.730642179	1.874119396	0.45776319	0	0	0
AI2_ATGGGAGAGCAGCCTC-1	1.001202072	1.374027153	0.801857874	1.54522758	1.374027153	0.801857874	3.621630986	3.368560328	0.906489034	1.167336781	1.434409731	0.552624392	0	0	0.219886982
AI2_ATTATCCGTCGCCATG-1	1.078139441	1.480151285	0.54650288	1.584819714	1.299212465	1.53385431	4.46372022	1.53385431	0.217045586	1.299212465	2.020861221	0	0	0	2.774389955
AI2_ATTGGACGTATTCTCT-1	1.193670225	1.722469304	0.524580773	1.383520019	1.590985732	1.942738843	4.00369976	3.415407491	0.524580773	1.383520019	1.909234199	1.590985732	0	0.206946501	1.383520019
AI2_ATTGGTGTCGTGGTCG-1	0.856390583	1.622144701	0	0.856390583	1.622144701	0	3.234104709	3.38261157	0.856390583	0	1.622144701	0	0	0	3.695972903
AI2_ATTTCTGCATTCCTGC-1	1.413470877	1.574418706	0.541008129	1.574418706	1.470047689	2.287684446	4.790684163	1.523594243	0.39102251	1.470047689	1.976909428	0	0.214503047	0	0.671404302
AI2_ATTTCTGGTAAGGATT-1	1.839625386	1.995110558	0.722140768	1.137086561	1.137086561	1.341182614	4.434323709	2.170743384	0	1.720673207	1.137086561	0	0	0	1.510601245
AI2_ATTTCTGGTGTTGAGG-1	1.942660061	2.561448824	0	1.942660061	0	1.942660061	4.630973083	4.200956536	0	0	0	0	0	0	1.942660061
AI2_CAACCAATCAGCCTAA-1	0.832784795	0	0	2.174556745	1.280774979	0.832784795	2.638853068	2.727647232	1.280774979	0.832784795	1.589060126	0	0	0	0
AI2_CAACCTCGTATCTGCA-1	1.30214634	1.30214634	0.217833528	1.366234691	1.588026515	1.636559	4.243241143	2.878817727	1.426461936	1.682844704	1.483266993	0	0.217833528	0	0.217833528
AI2_CAAGAAAAGTTACCCA-1	1.525305438	1.757063882	1.223098205	2.053287264	1.334294127	2.359985024	4.509910516	1.757063882	0.787934089	1.886255554	1.823744579	0	0	0	0.336198176
AI2_CAAGAAAGTCTGCAAT-1	1.905545598	1.521026655	1.253860991	2.332143548	1.596274427	2.006663712	4.748937093	1.905545598	1.025489777	2.704710941	1.351065384	0	0	0	0
AI2_CAAGGCCGTCTCTTAT-1	0.99520699	2.05682994	0.99520699	1.660741225	1.484003593	1.576271862	4.682192213	2.000779206	0.823720597	0.616612796	1.878269497	0	0	0	0.193228963
AI2_CAAGGCCGTTATCGGT-1	0.67957885	1.365872198	1.587639327	1.08047996	1.587639327	1.365872198	3.636948355	3.636948355	1.08047996	2.055574765	1.08047996	0.67957885	0	0	0
AI2_CAAGTTGCAAACTGTC-1	0	0	0	1.931983294	2.549943128	1.931983294	1.931983294	2.549943128	0	1.931983294	0	0	0	0	0
AI2_CACACCTAGTTCGCAT-1	1.801196469	0	1.260857266	1.801196469	0	1.801196469	4.650776671	1.260857266	0	1.801196469	1.801196469	0	0	0	0
AI2_CACACCTTCTTGAGGT-1	0.953926583	2.194934525	1.027963744	1.755725969	1.096895242	2.194934525	4.095138531	2.983235555	1.027963744	1.096895242	1.755725969	0	0	0	0.181892571
AI2_CACAGGCCAAGCGCTC-1	1.635910313	2.321107934	1.042884934	1.721601144	1.54218249	1.721601144	4.57947305	2.73886733	0.764709096	0.866277956	1.54218249	0	0	0	0
AI2_CACATAGAGCTAAGAT-1	0.837402657	1.831209889	0.627846906	1.758658873	0.927725682	1.63889345	4.346647862	3.818858592	1.158116483	0.362408764	2.253114294	1.286672008	0.19753283	0	1.087058323
AI2_CACATTTTCTGGTGTA-1	1.818533328	1.2757556	0	2.459109953	1.620673738	2.209701071	4.978043171	3.604707278	0	1.818533328	1.818533328	0.313914248	0	0	0
AI2_CACCACTAGTTAACGA-1	1.326222512	0.745129859	0.745129859	2.103359154	1.326222512	2.103359154	4.638325783	3.515956362	1.077303949	1.249932892	2.490486879	0	0	0	0
AI2_CACCAGGAGCGCTTAT-1	1.439836781	1.501483122	0.237704161	2.141635474	1.228179025	1.439836781	4.353414941	0.237704161	0.72915874	0.959351558	0.72915874	0	0	0	3.87591424
AI2_CACCTTGGTCCGACGT-1	0.710776809	1.68661755	1.637498035	2.383052295	1.47375762	2.255856955	4.783926912	2.406659119	1.122050062	0.710776809	2.282623286	0	0	0	0.230232742
AI2_CACCTTGTCCCTCAGT-1	2.124594992	2.407553263	1.31834884	1.31834884	1.867869991	1.474515272	4.611088879	1.37315918	0.610976458	1.198798681	1.834808364	0	0	0	0.719198249
AI2_CAGCCGAGTAATCGTC-1	1.284589243	1.500570071	0.197017452	1.547990071	1.636574474	2.075494934	5.149708798	2.865063194	0.736602407	1.008732197	2.399458002	0	0	0	0
AI2_CAGCGACCAAGTAATG-1	1.780893568	1.950451135	0.740365477	1.631714196	0.437190387	2.025540906	4.943648353	2.458976798	0.600223589	1.869261776	2.025540906	0	0	0	0
AI2_CAGCTAACAATCAGAA-1	0	1.60022199	0	0	1.60022199	0	1.60022199	0	0	0	0	0	0	0	0
AI2_CAGCTAACATGTTGAC-1	1.888607324	2.007044322	0.809463112	2.432663662	1.308653429	2.034584637	4.537573017	1.717617399	0.979178609	1.888607324	1.598960795	0	0	0	0.604935606
AI2_CAGGTGCCATCTGGTA-1	0	2.820504674	0	0	2.185226198	0	4.475280817	2.820504674	0	0	2.185226198	0	0	0	0
AI2_CAGGTGCGTTACGACT-1	1.534460244	1.824277601	1.124710839	1.534460244	0.712784671	1.90481242	4.57108596	2.337659563	0.418599523	1.736684326	1.979342009	0.939809865	1.280699894	0	1.979342009
AI2_CAGTAACAGCAGGCTA-1	0	1.861259183	0	0	0	0	2.850445865	2.850445865	0	1.861259183	0	0	0	0	0
AI2_CAGTCCTGTCGCATAT-1	2.517898755	1.902294714	1.902294714	0	0	0	3.711344708	3.169896361	0	2.517898755	1.902294714	0	0	0	0
AI2_CATCAAGCATCTGGTA-1	0.961995344	1.694975128	0.592473694	1.657160152	1.394191026	1.34275973	3.714025488	1.036391798	1.036391798	1.394191026	1.617858811	0.473959756	0	0	0
AI2_CATCAAGGTGTGGCTC-1	0	0	0	0	2.609662242	0	0	2.609662242	0	0	0	0	0	0	0
AI2_CATCAGAAGTTATCGC-1	2.491651306	1.878029626	0.583061608	0.583061608	1.216260465	0.948963097	4.353845129	2.913074811	0	2.272812717	1.749041539	0	0	0	0.583061608
AI2_CATCAGACAGGGTACA-1	0	0	0	0	0	3.640365226	3.640365226	0	0	0	0	0	0	0	3.640365226
AI2_CATCAGATCAGCTCGG-1	1.939527464	1.862155349	1.203092044	1.862155349	1.531490367	2.200212227	4.358784775	2.773720914	1.277966099	1.347622436	1.347622436	0	0	0	0.230264692
AI2_CATCCACGTAGCGCAA-1	1.301290546	0	0	1.023418114	0	1.518501787	1.023418114	4.991660312	0	0.637288237	1.696848829	0	0	0	0.637288237
AI2_CATGCCTGTTGACGTT-1	1.850633173	1.982079822	1.02530628	1.850633173	1.520803061	1.850633173	4.552479433	4.331967675	1.982079822	2.09823838	1.303435396	0	0	0	1.699255409
AI2_CATGGCGAGAAGGGTA-1	1.378830329	2.469811177	1.480371318	1.696602741	0.992247039	2.249863717	4.503356834	2.314802765	0.614452555	1.480371318	1.734755796	0	0	0	2.105776277
AI2_CATGGCGCATCGGGTC-1	1.473961679	2.045496779	1.473961679	1.768613937	1.054408732	1.384403594	4.820799679	3.394584708	1.1769098	0.317766593	1.384403594	0.317766593	0	0.317766593	0
AI2_CATTCGCGTTGCGCAC-1	1.824619188	1.394655839	0.832956227	0.832956227	1.152736531	1.152736531	4.336064942	3.279737497	1.005574714	1.955460437	1.005574714	0	0	0	0
AI2_CCAATCCCATTGGCGC-1	2.497503659	1.961096178	1.296169065	1.997775869	1.551252164	1.36629403	4.089020323	3.909157056	1.050362325	0.952877222	1.551252164	0	0	0	0.425955959
AI2_CCAATCCGTTCAGGCC-1	1.93525225	1.115546525	0.760607289	1.715292426	1.432894144	1.536144492	4.488357711	2.701550257	1.037913592	1.536144492	1.96763053	0	0	0	0
AI2_CCACGGATCCCAAGAT-1	0	2.652966853	0	1.291769041	1.291769041	1.291769041	2.447280512	2.652966853	0	1.291769041	2.969107537	0	1.291769041	0	0
AI2_CCACTACCACAGACAG-1	1.242649732	1.295926633	0.564401165	1.5669421	0.666799662	2.032867579	3.101669666	1.713864029	1.126741207	1.440587578	1.747453199	0.564401165	0	0	0.173615956
AI2_CCATGTCAGTATGACA-1	1.337118972	1.024946046	0	1.675173927	0.822590569	1.112588485	4.098078679	3.144547661	1.337118972	1.402003927	1.675173927	1.337118972	0.928878066	0.227356958	1.766489443
AI2_CCCAGTTAGAGCTGGT-1	1.978491265	1.639879671	1.639879671	0	0	0	3.700516918	3.080659011	1.639879671	1.12404434	1.12404434	0	0	0	0
AI2_CCCAGTTAGGAGCGTT-1	1.686816673	0.865294256	0.438436862	1.459008461	1.163503272	1.073631883	4.011013295	0.974878856	0.865294256	0.243056768	2.028593442	0	0.243056768	0	1.991735818
AI2_CCCAGTTTCGCATGGC-1	1.801718853	1.660339908	0.236114012	1.96365598	1.660339908	1.844727171	4.645018856	2.697903645	1.141208521	1.70972071	1.608393398	0	0	0	0.236114012
AI2_CCCATACAGGCACATG-1	0	1.101554254	1.101554254	2.201145277	1.101554254	1.612967233	3.0487226	1.949691088	1.612967233	1.101554254	0	1.101554254	0	0	0
AI2_CCGGGATGTAAGGGAA-1	1.484531273	2.319654508	0.725870945	2.380663786	1.327864714	1.701000467	4.002834346	3.036752367	0.61692689	1.73919039	1.53173634	0	0	0	0
AI2_CCGGGATGTATAGGTA-1	0	0	0	1.848075778	0	0	0	1.848075778	0	1.848075778	1.848075778	0	0	0	1.848075778
AI2_CCGGTAGCAGCTTCGG-1	0	2.981967561	0	0	1.979924648	1.416119785	2.338270321	1.416119785	0	1.416119785	2.601533054	0	0	0	0
AI2_CCGTGGACATCATCCC-1	1.495956355	1.357466833	1.073029166	1.136757572	0.674021459	1.405792651	3.790872736	3.551521991	0.853119527	1.538162232	2.117706439	0.674021459	0.45569374	0	0
AI2_CCGTGGAGTTCCGGCA-1	0	2.851470008	0	0	0	0	3.515312288	3.515312288	0	0	0	0	0	0	0
AI2_CCGTTCAGTGTAAGTA-1	0.959703435	1.830258234	0.338420703	1.574005508	0.879442828	1.440272024	3.584561579	1.391401012	1.285851825	2.157776609	1.728358239	0.183458624	0	0	2.929600087
AI2_CCTACACTCTGATTCT-1	1.676690139	1.676690139	1.676690139	1.676690139	0	0	3.97356792	0	1.676690139	1.676690139	0	0	0	0	0
AI2_CCTACCAAGCGTAGTG-1	0.995112943	1.483888221	0	0	0	0.995112943	4.331013734	2.79393847	0.995112943	2.418604711	1.483888221	2.559952963	0.995112943	0	2.79393847
AI2_CCTATTACATGGATGG-1	0.820136378	1.502904741	0.669421504	1.951088881	1.635131174	1.502904741	3.935680458	3.788894983	0.491890329	2.154648387	0.820136378	0	0	0	0
AI2_CCTCTGAAGTTGTCGT-1	0.908025166	2.054807827	1.214044118	1.746439178	1.122065027	1.89036735	3.988303829	2.195987674	0.464845662	1.298271086	1.796752359	0	0	0	0
AI2_CCTCTGATCCTCCTAG-1	0	1.199534498	0	0	0	1.199534498	1.199534498	2.073890573	1.199534498	1.199534498	0	0	0	0	1.199534498
AI2_CCTTACGTCCGTCAAA-1	2.279513972	0	0	2.920138718	0	0	2.920138718	3.307464904	0	0	0	2.279513972	0	0	0
AI2_CCTTCCCAGGATTCGG-1	1.511362596	1.458004658	0.974064467	1.401638377	1.059252762	2.297574682	4.623064149	2.601424018	1.210531867	1.700194212	1.895014515	0	0.663773721	0	1.782729546
AI2_CCTTCCCGTCGAGTTT-1	2.102800657	3.116498315	0	0	2.102800657	0	2.102800657	2.102800657	0	2.102800657	2.102800657	0	0	0	0
AI2_CCTTCGACAAAGTGCG-1	0.797153451	0.797153451	1.23501487	0.797153451	1.23501487	0	3.626377385	1.23501487	1.23501487	1.23501487	1.538509843	0	1.23501487	0	4.811545798
AI2_CGAACATAGACTACAA-1	0	1.993496063	0	0	1.428054406	1.993496063	4.598023594	2.616103625	1.428054406	1.993496063	1.993496063	0	0	0	1.428054406
AI2_CGAACATAGCGTCAAG-1	1.544321589	1.700080981	0.947478	1.544321589	1.289781953	1.95353634	4.364929286	2.025511394	1.044647418	1.700080981	1.289781953	0	0	0	3.12875655
AI2_CGAACATCAGTTAACC-1	1.043158673	1.874030944	0.551161341	1.164962061	1.273527262	1.542514775	4.133481965	2.777139306	1.043158673	1.874030944	1.688545262	0	0	0	0
AI2_CGACCTTGTCATCCCT-1	0.542954622	2.637593487	0.542954622	1.356952582	0.892886588	2.267270212	3.883450218	1.356952582	1.356952582	1.527234426	1.799660106	0	0	0	0
AI2_CGAGAAGAGGCTCTTA-1	1.071968519	1.161765612	1.071968519	1.78171477	1.39101056	2.161539428	3.395074072	2.335165961	1.161765612	1.244159419	2.192652233	0	0	0	0
AI2_CGAGCCAAGCTAAACA-1	1.096291759	2.033854079	0.509433952	1.561222688	0.634351305	1.65010807	3.987621203	1.807196537	0.509433952	0.366654436	0.845309165	0	0	0	2.986853815
AI2_CGATCGGGTGATGTCT-1	0.848952068	2.532826196	0	1.301387865	1.415883455	1.415883455	1.979655682	1.979655682	0	0.637351254	1.172067369	0	0.637351254	0	3.20371354
AI2_CGATGGCAGGCCGAAT-1	1.078517019	1.732850958	1.078517019	2.295102474	1.078517019	1.861423034	5.046318632	4.329366526	0.327909377	1.078517019	1.919998414	0	0	0	0.574434787
AI2_CGATGTATCCTGTACC-1	2.050184564	2.050184564	0	0	0.990408374	1.478113786	3.393490204	2.676811984	0	0	0.990408374	0	0	0	0
AI2_CGATTGAAGATCACGG-1	0	0	0	2.889144822	2.889144822	0	4.232826189	0	0	0	0	0	3.554086048	0	4.453063257
AI2_CGATTGATCGGCTACG-1	0.870521625	1.079571746	1.252386112	1.641802242	1.079571746	2.290937523	4.513385504	2.26244711	0.980499512	0.441644342	2.106377064	0.245007778	0	0	0.245007778
AI2_CGCGTTTTCGATGAGG-1	0	2.713668193	0	0	0	0	5.049404479	3.373106984	0	2.713668193	0	0	0	0	2.713668193
AI2_CGCTATCCATCCCACT-1	0.94753786	1.528216013	0.94753786	1.247560161	1.621601352	0.94753786	3.942343374	1.95893677	1.031393806	2.32732503	1.66521507	0	0	0	0.203448134
AI2_CGCTGGAAGTGAATTG-1	0.759564821	1.713686851	0.647038691	1.62815077	1.186223751	1.997300601	4.214324725	3.118373352	1.036649443	1.933577069	1.933577069	0	0.374963533	0	0
AI2_CGGACGTGTCCATGAT-1	1.394878105	2.416529352	0.43936666	1.785995765	0.866810675	1.785995765	4.384179488	3.462497908	0.866810675	1.915907899	2.391605944	0	0	0	0.243622083
AI2_CGGACTGAGTGGGCTA-1	1.994592328	0	1.429019306	2.617279965	1.429019306	0	3.488781787	0	1.429019306	0	1.429019306	0	0	0	0
AI2_CGGAGCTCATTGGTAC-1	0.918727642	1.835991477	0.695178351	1.612685808	0.918727642	1.1013196	4.531223083	3.117393516	1.389339572	2.306238234	1.835991477	0	0	0	0
AI2_CGGAGTCTCTTGTCAT-1	1.041399956	1.651791273	1.163093521	2.388687105	1.871731667	1.500302075	4.115969722	2.336911241	1.321694732	1.752025334	2.26342304	0	0	0	0
AI2_CGGCTAGCATGTAGTC-1	1.867651929	2.358765856	0.37575472	1.486292299	1.630183128	1.187980518	3.700110645	2.268584455	0.862159656	2.268584455	0.648243891	0.648243891	0	0	0
AI2_CGGCTAGGTAGAGGAA-1	1.659562401	0.249824943	1.09413716	1.482878252	1.344953113	2.018551708	4.663497994	2.739150441	1.09413716	0.615943177	2.018551708	0	0	0	0
AI2_CGGGTCAGTCTGGAGA-1	1.251075973	1.851899072	0.851422423	1.688736836	1.304529482	2.043151702	4.537678745	2.905087918	0.569518331	1.134748996	2.067715538	0	0	0	0
AI2_CGGTTAAGTAGTGAAT-1	0	1.927286586	0	1.927286586	0	0	1.927286586	1.592066769	0	1.084157372	2.378131784	0	0	0	0
AI2_CGGTTAAGTCTCTTTA-1	0	0	0	0	0	0	3.180516846	2.161758018	0	0	0	0	0	0	0
AI2_CGTAGCGGTTACGGAG-1	1.026403227	1.941619593	0.952432911	2.33728094	1.718655183	1.477737358	3.632710814	1.564653763	1.159710889	1.718655183	1.997150707	0	0	0	0
AI2_CGTCACTAGGTCGGAT-1	0.498167556	0.82916547	0	1.077425609	0.498167556	0.498167556	0.82916547	2.36889168	2.009157007	0	1.276147797	1.583959494	1.81898915	0	1.441850687
AI2_CGTCACTCATGGTTGT-1	0.717578673	0.299972429	1.238012176	1.238012176	1.503680854	1.83215319	4.169259214	2.683965277	1.011276479	0.717578673	1.648246828	0	0	0	0.530418336
AI2_CGTCCATGTGTAATGA-1	1.525993698	2.734292707	0	2.734292707	0	1.525993698	4.29038054	1.525993698	1.525993698	0	0	0	0	0	1.525993698
AI2_CGTCCATTCGAACGGA-1	1.646760519	1.91980636	0.209276252	1.392825896	1.600872069	1.953371288	4.199387741	3.928213223	0.771924884	1.732665695	1.202327987	0.209276252	0	0	0.209276252
AI2_CGTCTACAGCCACCTG-1	1.612826506	1.949540346	0.223991777	2.424226453	1.612826506	1.507372017	4.147301611	2.678091178	0.813284624	1.708213566	1.913150334	0	0	0	0.223991777
AI2_CGTGTAAAGAGTACCG-1	1.34842071	2.003573925	1.34842071	1.847865569	1.902506953	1.593428488	4.04230564	2.573999662	1.847865569	1.728717572	1.593428488	0.538149651	0	0	0
AI2_CGTTCTGAGTACGCCC-1	0.913140351	1.983339843	0.468035805	1.454583692	1.454583692	1.521945138	3.916821525	3.000687299	0.468035805	1.454583692	0.913140351	0	0	0	0.261153754
AI2_CGTTCTGTCATTGCCC-1	0	0	1.469421587	1.469421587	2.040368073	0	3.540008209	0	0	2.040368073	2.401539592	0	0	0	2.040368073
AI2_CGTTGGGAGCACAGGT-1	0	0	3.036935148	0	0	3.036935148	4.940848457	4.103036833	0	0	0	0	0	0	0
AI2_CGTTGGGGTACAGTTC-1	1.037325198	2.114644353	1.583304696	1.754724785	1.583304696	2.141752455	3.47183972	2.730826756	0.760122047	0.953182616	1.628992263	0	0	0	0
AI2_CTAACTTCACGTCAGC-1	1.613089796	1.65051077	0.764576122	1.132955755	1.533765262	1.353308548	3.907885566	3.512411838	0.671277974	1.787588982	1.001413004	0	0	0	0.32403417
AI2_CTAATGGTCTGGTTCC-1	1.375983629	1.194352771	0.972244376	1.089452457	1.194352771	0.972244376	3.724228318	1.089452457	0.28425696	1.089452457	0.505339799	0.972244376	0	0	0.505339799
AI2_CTACACCAGTGAACGC-1	1.294732815	2.050562901	1.511463566	2.087747158	0.633046904	1.971770223	3.559790215	2.398911935	0.778309195	1.971770223	1.444307123	0	0	0	0
AI2_CTACATTAGAGTCGGT-1	1.294155909	0.777879491	0.25790266	1.57376241	1.371720764	1.294155909	4.275349877	0.632674251	0.632674251	1.371720764	2.011254016	0	0.777879491	0.25790266	1.21006501
AI2_CTACGTCCATCCCATC-1	0.739120001	2.277547782	0	0	0.97120983	1.682012982	4.049098439	3.849122821	0.97120983	1.317809332	1.454484577	0	0	0	0
AI2_CTAGCCTAGAAGGTTT-1	1.547351115	3.210009751	0.721180069	2.063005151	1.428054406	2.063005151	4.543333008	1.292573491	0.721180069	1.428054406	1.750219434	0	0.424240743	0	0
AI2_CTAGCCTAGCGATGAC-1	1.336639153	0.876765777	0.876765777	1.336639153	1.336639153	1.336639153	4.116333382	0.876765777	1.336639153	1.336639153	1.336639153	0	2.081386471	0	3.763370954
AI2_CTAGCCTTCGGCGCTA-1	1.182515661	1.806777085	0.448296508	1.977141807	1.709309098	1.806777085	2.949718246	0	0	1.182515661	1.709309098	0	0	0	0.448296508
AI2_CTCACACGTACGAAAT-1	0	1.01938118	1.01938118	1.513578423	1.513578423	1.01938118	4.814069275	3.49306605	0	1.513578423	0	0	0	0	0
AI2_CTCACACTCCTAAGTG-1	0	1.792176257	0	0	1.792176257	1.792176257	4.025842887	0	0	1.792176257	0	1.792176257	0	0	0
AI2_CTCAGAAAGCTGAACG-1	0	1.479552435	0	1.479552435	0	0	4.231488586	1.479552435	0	2.678547235	0	0	0	0	0
AI2_CTCATTAGTCGAACAG-1	1.272574954	2.287708717	0.451787809	1.272574954	0.761850643	2.02391075	4.017136253	3.495981302	0.618788764	0.9981861	1.487656919	0	0	0	3.03030709
AI2_CTCCTAGAGAGTAATC-1	0	1.450139104	0	0	2.378723825	0	5.018144022	2.018551708	2.018551708	2.378723825	0	0	0	0	0
AI2_CTCCTAGCAACTGCTA-1	0.815142983	2.640115348	0.488426236	1.687924737	1.060996288	1.31611701	3.596651237	3.1730787	0.350539193	1.64833724	1.13113257	0.350539193	0	0	0
AI2_CTCCTAGTCCCTGACT-1	1.002070188	2.145010177	0.498632466	1.950713244	1.492416342	1.078206971	2.428644017	0.621628357	0.829833205	1.442755184	1.442755184	0	0	0	2.093239587
AI2_CTCGAGGGTTCACGGC-1	1.264979305	2.155135372	1.137571058	2.248839465	0.991526684	1.656009558	3.576678894	3.060777945	0.820444679	2.10477074	1.479486971	0	0	0	0
AI2_CTCGTACGTTGTCGCG-1	1.444027831	1.767568467	1.505751819	1.307821507	1.150093084	1.563886434	4.769226812	2.177533645	1.378241899	1.974865418	1.618826291	0	0	0	0.238867962
AI2_CTCTAATCACACCGCA-1	1.45551796	2.12764609	0.599756851	1.670306832	1.242720547	1.300313283	4.011517208	1.046887521	0.891150411	1.909798865	2.12764609	0	0	0	0.186827184
AI2_CTCTGGTCAAAGGCGT-1	0.760801567	2.89590438	0.760801567	1.90210072	1.187837861	1.187837861	3.865761789	2.686478568	0	1.715591547	2.059231855	0	0	0	0
AI2_CTGAAACCAGAGCCAA-1	0.636197988	1.414029765	0.847551909	1.694958628	1.170377855	1.170377855	2.833631743	1.414029765	1.299606308	1.694958628	1.299606308	0	0	0	0.367861584
AI2_CTGATCCAGAGCCTAG-1	1.264128162	1.264128162	0	1.570698668	0	1.264128162	3.870994614	0	0.81978095	0	0	0	0	0	4.484472378
AI2_CTGATCCGTCGCGTGT-1	0.968600016	1.98301877	0.859457193	1.775420358	1.513121616	1.451264334	4.542018439	0.736926067	0.859457193	0.43486294	1.571374453	0	0	0	0.240885752
AI2_CTGCCTAAGAATGTGT-1	1.908627329	0	0	2.524740218	1.908627329	2.90314956	3.391790843	2.524740218	0	1.908627329	1.908627329	0	0	0	0
AI2_CTGCCTACAAAGCGGT-1	2.107231004	0	1.528817003	0	1.528817003	0	4.133824616	3.511976715	2.471327392	3.121320352	0	0	0	0	2.107231004
AI2_CTGCGGAAGTGGTCCC-1	1.516070043	1.299024457	0	1.516070043	1.299024457	2.291092254	3.144769493	2.092923206	1.845527337	1.516070043	1.516070043	0	0	0	0
AI2_CTGCTGTCAATTGCTG-1	0.964663234	1.71324477	0.500509523	1.185849182	1.280446556	1.923672415	3.859542702	3.153157871	1.081359185	2.432997792	1.71324477	0	0	0	0.281246991
AI2_CTGTGCTTCTACCAGA-1	1.296429518	1.513284913	1.019140628	1.842521932	1.296429518	1.233978293	3.910395633	3.422995101	0.935881968	0.935881968	1.463318731	0	0	0	0.199958092
AI2_CTGTTTAGTTACCAGT-1	1.248622604	1.666423579	0.517527627	1.311435231	1.311435231	2.107865962	4.497601884	2.187009489	1.824071021	2.646569585	2.051394611	0	0	0	0.20372263
AI2_CTTAACTTCGCGGATC-1	2.903692602	2.903692602	0	0	0	0	2.903692602	0	0	2.903692602	0	0	0	0	0
AI2_CTTAGGAAGGAATGGA-1	1.511784941	2.28615535	0.463190678	1.88658394	1.119060832	1.793035117	4.571971694	1.017911496	1.295032181	1.689823167	1.444622181	0.258177175	0	0	0
AI2_CTTCTCTAGTACCGGA-1	1.297498761	1.644844598	0.45109341	1.749240334	1.297498761	1.396281564	3.93500602	1.064742841	1.064742841	0.924288458	1.528266229	0	0	0	0
AI2_CTTGGCTAGCGTGAGT-1	1.459350666	1.292678919	0	1.092560231	0.507198787	1.292678919	4.244283818	3.637466196	0.842112629	1.092560231	1.602171036	0	0	0	0
AI2_GAACATCAGGAACTGC-1	1.539803692	1.457988594	1.162589652	2.003023493	1.977996535	1.898922719	4.161978101	2.528969403	1.578330742	1.842504589	2.14130458	0	0	0	0
AI2_GAACGGAAGATCCTGT-1	1.326632012	1.877426424	1.326632012	1.215759432	0.582747051	1.815017695	4.896942789	2.868465889	0.333235402	1.326632012	1.600348241	0	0.333235402	0	1.091043312
AI2_GAACGGACACCTCGGA-1	1.136806943	1.962233478	1.136806943	1.89383473	1.456939323	0.973200325	3.474497564	3.942901482	1.340878616	1.400591786	1.741167815	0.385534524	0	0	0
AI2_GAAGCAGGTCCAGTGC-1	1.214237761	0.547271972	1.15863855	1.266907841	1.364591651	1.746666587	3.356345813	2.886940771	1.15863855	1.495265961	1.410073672	0	0	0	0
AI2_GAAGCAGTCCAACCAA-1	1.045150957	1.724473973	0	2.125288229	1.724473973	1.045150957	3.658380803	3.681864495	0	0	1.045150957	0	0	0	0
AI2_GAATAAGTCGCCCTTA-1	1.213524346	1.47037724	0.464570827	0.867004909	1.674556509	1.324297958	3.639078416	1.153168017	0.685896866	2.289496438	1.674556509	0.332335639	0	0	0.332335639
AI2_GAATGAAAGTGCGATG-1	0.976079881	1.955122288	1.522514245	1.688387938	1.24733327	0.976079881	3.856782725	2.365420752	0.976079881	1.636095278	1.688387938	0	0	0	0
AI2_GACAGAGAGCTGGAAC-1	0.536980443	1.516042305	0.725735198	1.845497408	1.434786608	1.726405527	3.627214253	1.434786608	0.725735198	1.434786608	1.434786608	0	0	0	0
AI2_GACAGAGAGGGTTCCC-1	0	2.545600392	1.592690543	0	0	2.178598957	3.476171373	2.178598957	1.592690543	1.592690543	1.592690543	0	0	0	2.545600392
AI2_GACAGAGGTGAGGCTA-1	0	0	1.80819681	1.80819681	1.80819681	1.80819681	4.634620062	3.27703889	0	1.80819681	1.80819681	0	0	0	0
AI2_GACAGAGTCGCGTAGC-1	0.461580171	2.589128554	1.015135462	1.207860124	1.369375886	2.008532073	4.641032742	3.013430204	1.015135462	1.207860124	2.220518596	0	0	0	0
AI2_GACCAATCATGTAAGA-1	1.611813905	1.403131568	0.779310587	1.860641155	1.611813905	1.611813905	4.198798687	1.512906427	1.279803058	1.860641155	1.701813176	0.211875318	0	0	0
AI2_GACCAATTCAGTGCAT-1	0	0	1.714843985	2.313684992	1.714843985	1.714843985	4.019436083	2.313684992	1.714843985	2.313684992	1.714843985	0	0	0	2.685629114
AI2_GACCTGGCAGATAATG-1	0	0	1.435084525	1.435084525	2.624668592	0	4.312140507	3.152736022	0	2.00148	2.624668592	0	0	0	0
AI2_GACGCGTCAGTCCTTC-1	1.640801151	2.048835998	0.712864172	1.736812824	1.280812525	1.640801151	4.205123976	2.113695272	1.280812525	1.415725953	1.640801151	0	0	0	0
AI2_GACGGCTCACCTCGTT-1	1.189329718	0.863281104	0.522040661	1.586024699	0.863281104	1.189329718	3.322625942	1.538115016	0.522040661	1.039535426	1.434805949	0	0.649169937	0	2.573364387
AI2_GACGGCTTCCGAAGAG-1	0.667208209	1.51687497	0.667208209	1.615887809	0.885082238	1.347129151	2.933313944	1.347129151	0.537423833	1.615887809	2.002064489	0	0.212848561	0	0
AI2_GACTAACCACGAGGTA-1	1.515227769	1.777663592	0.598471785	1.158419918	1.240692994	1.57351423	3.697049593	2.871293071	0.738334888	2.330765453	1.985347678	0.738334888	0	0	0
AI2_GACTACATCAACCATG-1	1.077340444	1.362331436	0.677235868	1.660337947	1.456906426	1.946518691	4.330159764	2.212091881	1.009115124	1.201238098	1.889625381	0.327411082	0	0	0
AI2_GAGGTGAGTCGCATCG-1	0	2.41256905	0	0	0	2.41256905	4.278583881	3.449600324	2.41256905	0	0	0	0	0	0
AI2_GAGGTGATCAACTCTT-1	1.673985461	1.593446424	1.245944918	1.673985461	1.783800544	1.409833257	3.850496143	1.049829347	1.049829347	1.550606167	1.634526541	0	0	0	0
AI2_GAGGTGATCCTGCAGG-1	1.497517921	2.031517661	1.062308912	1.165819198	1.629552905	0.946833861	4.115157642	3.890944221	1.259613003	2.285866206	0.946833861	1.424329703	0	0.274222278	1.062308912
AI2_GAGTCCGGTCACTTCC-1	2.915173144	2.274803071	0	0	2.274803071	0	4.259972383	0	0	0	0	0	0	0	0
AI2_GATCAGTCATTACGAC-1	1.383070542	1.754300006	1.026856781	2.328261516	1.220741537	1.898449865	3.69957348	2.46416398	0.786113796	2.136272355	1.383070542	0	0	0	0
AI2_GATCAGTTCACCCGAG-1	1.315809847	1.315809847	1.572540739	1.984288196	0.860306174	2.355859511	4.486771167	3.261761809	1.157577479	1.38643074	1.906324628	0	0	0	0
AI2_GATCAGTTCCACGCAG-1	2.301460866	2.301460866	0	1.70372612	1.70372612	0	3.155804392	5.006055535	1.70372612	2.672985633	0	0	0	0	1.70372612
AI2_GATCGATAGTCAATAG-1	0	0.932616211	0	0	1.27216807	0.932616211	0.414567702	1.116735367	0.414567702	0.414567702	1.726944645	1.525189311	2.467085516	1.406659903	1.406659903
AI2_GATCGATTCTTGTACT-1	1.373898582	3.202981514	0	0	0	0	4.426285619	2.75706984	1.373898582	0	0	0	0	0	0
AI2_GATCGTACAGCATGAG-1	1.398645342	2.259396775	0.76250595	1.571141444	1.571141444	1.960013169	4.06684788	2.888370502	1.398645342	1.190061299	0.92618369	0	0	0	0
AI2_GATCTAGTCTGGTTCC-1	0.895689316	1.729329789	0.457177565	1.360475586	0.625625021	1.499099709	3.962435311	3.016363626	1.199494001	0.625625021	1.360475586	0	0.769746437	0	2.109621121
AI2_GATGAAAGTAGAAGGA-1	1.584979409	2.170011165	0.745901032	1.327300613	1.168349934	1.87819727	4.634411501	2.170011165	0.440941725	0.745901032	1.327300613	0	0	0	0
AI2_GATGCTAAGTCGTACT-1	1.485852408	1.777394266	0.726752755	1.702396896	2.137530325	1.662677774	3.51724882	2.907301116	1.209072915	0.495313091	2.058914896	0.495313091	0	0	0.193649361
AI2_GATGCTAGTAAAGTCA-1	0.831517114	1.422957215	0.831517114	1.792083617	1.548656504	2.363997728	4.902087947	4.410710343	1.111143289	1.329421965	2.151244211	0.441971686	0	0	0
AI2_GATTCAGGTAAAGTCA-1	0	2.081018138	2.081018138	2.709731816	2.081018138	0	3.092762254	0	2.081018138	0	2.709731816	0	0	0	0
AI2_GATTCAGTCGTTACAG-1	1.691338124	1.01909819	0	1.910247255	1.01909819	0.366498162	3.752120238	2.089735872	1.01909819	2.033411509	1.691338124	0	0	0	0
AI2_GCACATATCACCATAG-1	1.021342523	1.761827529	0.226215439	1.80449721	0.925478229	1.922561472	3.282354613	2.028146911	1.189248493	0.226215439	1.80449721	0	0	0	0
AI2_GCACTCTTCAACACGT-1	1.168433956	1.411896591	0.509876318	2.579703776	0.745965128	1.975116914	3.809266231	2.395736456	0.366994625	1.235077756	1.562098134	0	0	0	0.200239305
AI2_GCACTCTTCCATGCTC-1	0	1.62826047	0	0	0	0	4.555823356	3.066890421	1.62826047	0	0	0	0	0	0
AI2_GCAGCCACACTGAAGG-1	1.458117919	1.555526045	0.506560098	1.801168935	1.458117919	1.405608009	4.05184383	3.349279034	1.405608009	1.83682537	1.998213649	0	0	0	0
AI2_GCAGTTACAGCTGTTA-1	0	0	0	3.42053581	2.759560434	2.759560434	4.898854916	4.097200441	0	0	0	0	0	0	2.759560434
AI2_GCAGTTAGTCGCATCG-1	0.432551024	2.322400454	0	1.446237495	1.15206978	1.566173098	3.979585551	1.769966552	0	1.309931691	1.15206978	1.15206978	0	0	0
AI2_GCAGTTATCCCTTGTG-1	1.724033776	2.378628025	0.891882855	1.278568311	1.355690281	1.103800989	4.405648014	3.038222719	1.278568311	1.910856584	0.891882855	0	0.253046988	0	0
AI2_GCATACAAGCAACGGT-1	1.424320489	1.481088129	0.217282315	1.300094579	1.424320489	1.634289152	3.867864464	4.061016945	0.794563417	1.920545046	1.364135305	0.898602943	0	0	0
AI2_GCATACACAGCCAATT-1	1.158782841	1.276344765	0.334659293	1.717545501	1.881676115	1.819218061	3.484263275	3.717075241	1.094376963	1.025535663	1.681220004	0.689972369	0	0	0.181264406
AI2_GCATACATCGAATGCT-1	0	0	0	0	0	0	4.348157986	2.999921958	0	0	2.999921958	0	0	0	0
AI2_GCATGCGAGGACTGGT-1	0.605190356	1.124605544	0	1.640549714	1.556501952	0.979529032	2.744254482	2.231734245	0.979529032	2.035072463	1.556501952	0	0	0	0
AI2_GCATGCGTCCGAACGC-1	1.415683556	1.874684756	0.891865863	1.798217122	1.150418936	1.671291433	4.569528587	2.618646974	0.672834778	1.671291433	1.945718174	0	0	0	0
AI2_GCATGCGTCTCTTATG-1	1.988980143	1.299865099	0.898415934	1.680293328	1.363900491	1.480844416	4.030996103	3.737729116	0.898415934	1.078731535	1.585533135	0	0.794390491	0	0.678273792
AI2_GCATGTAAGCGATCCC-1	1.502122995	1.732531569	1.01000214	1.830470544	0	1.732531569	4.050763373	3.514069473	1.202214014	0.771837247	1.919667317	0	0	0	0
AI2_GCCTCTACACAGTCGC-1	1.040570378	1.190443392	1.436025653	1.938770636	0.649934622	1.718664982	5.177377807	2.77908988	1.040570378	0	1.718664982	0.649934622	0	0.376865202	0
AI2_GCGACCAGTCTTGATG-1	1.819223612	0.928607873	0.453695578	1.491715157	1.491715157	1.401667228	4.417726797	0.453695578	1.069433736	1.302700971	1.491715157	0.175106347	0	0	0.175106347
AI2_GCGAGAACACACTGCG-1	1.732174607	2.332713338	0.352763068	2.332713338	1.804334638	1.570061864	4.621757457	1.263551338	0.613014583	1.871636219	1.570061864	0.819331208	0	0	0.352763068
AI2_GCGAGAACACAGAGGT-1	1.690461722	0.666581368	0.489629733	2.515340062	1.498375766	1.346176214	4.468533173	4.613242382	0.947510231	1.566587119	1.946090622	0.274487381	0.274487381	0	0
AI2_GCGAGAATCAAACCGT-1	1.114345182	1.558961517	0.995586059	1.91713638	0.995586059	1.558961517	4.111891538	2.140979124	1.220485882	1.403976576	1.220485882	0.520295031	0.520295031	0	0.293610952
AI2_GCGCCAAAGATCCTGT-1	0.585802467	1.754160039	0	1.754160039	1.605863517	1.220622217	3.887441728	2.961033973	1.431680629	2.193252237	1.431680629	0	0	0	0
AI2_GCGCCAATCGATGAGG-1	1.385020714	1.94445442	1.385020714	1.94445442	0	0	4.058773764	3.432343485	0	1.385020714	0	0	0	0	1.385020714
AI2_GCGGGTTTCACTTACT-1	0	0	0	2.256993401	0	0	3.778985197	0	0	0	0	0	0	0	2.256993401
AI2_GCTGCGAGTAGGAGTC-1	1.995690175	2.618457909	0	1.995690175	0	2.999317701	4.748673153	3.274466294	0	2.618457909	1.995690175	0	0	0	0
AI2_GCTTCCACAGTAAGAT-1	1.076686233	1.155875954	1.361593434	1.631540374	1.421727573	2.367875387	4.647053704	3.092970035	0.676747874	1.583068359	1.986304293	0	0	0	0
AI2_GGAACTTCAAAGCGGT-1	0.848862821	2.33784744	0.848862821	1.948256672	1.468443176	1.301274327	3.748247304	3.24782371	0.848862821	1.611628172	1.736855662	0	0	0	0
AI2_GGACAAGTCGCCCTTA-1	1.732627371	1.732627371	0.627490716	1.010076134	1.62404211	1.363456406	4.280647681	1.502213463	1.202295421	0.458649847	1.876161662	0	0	0	0
AI2_GGACAGACACAGCGTC-1	1.081960534	1.416031151	0.329369696	1.206135473	2.129628558	2.299792041	4.42723222	1.865827967	0.940150485	1.316580257	1.803554917	0	0	0	0.329369696
AI2_GGACATTTCCTCATTA-1	1.672930012	0.623556488	0.767358189	1.196384943	1.617254943	1.912551374	4.404090995	4.027256149	1.105130717	2.842403529	1.775763781	0.253491962	0	0	0
AI2_GGACGTCAGGTTCCTA-1	1.033751654	1.861718058	0	1.033751654	1.531084598	0	3.834922824	3.200741371	1.033751654	0	0	0	0	0	1.033751654
AI2_GGACGTCCAAAGGCGT-1	1.877962579	2.869062918	1.877962579	0	0	2.49157871	4.363892283	1.877962579	0	0	0	0	0	0	0
AI2_GGAGCAAAGTTGAGTA-1	1.471696501	1.957820868	0.814803796	1.725504336	1.471696501	1.725504336	4.164433282	3.172495619	1.130720404	2.239810318	1.257740535	0	0.350359282	0	2.968433498
AI2_GGAGCAACAACTGCTA-1	0.842918153	2.097396428	0.842918153	1.958181302	1.218362411	1.796401707	4.021376755	2.655448235	0.424780391	1.293705475	1.839365671	0	0	0	0
AI2_GGAGCAACATCGGTTA-1	1.994363809	1.838898418	1.136499539	1.838898418	0	1.838898418	4.282339992	3.121809012	0.72169634	1.293302307	1.919649262	0	0	0	0.424588153
AI2_GGAGCAAGTACCGCTG-1	1.325369587	2.067993787	1.493908105	2.023333142	0.86785148	1.325369587	3.756516794	2.334768528	1.325369587	2.300745624	2.110744838	0	0	0	0
[truncated: 1,996 more rows]
