# Supplementary material for: Complement C3d enables cell-mediated immunity capable of distinguishing spontaneously transformed from nontransformed cells
Source: Proc Natl Acad Sci U S A. 2024 Dec 18;121(52):e2405824121. doi: 10.1073/pnas.2405824121 (PMC11670236; doi:10.1073/pnas.2405824121)
Supplement: Supplementary file 5 — Dataset S04 (CSV) [file pnas.2405824121.sd04.csv]

cell	PC1	PC2	sample	clone	sample_clone
AC5_AAACCTGAGATGCCAG-1	-2.313610308	-0.688856888	AC5	clonotype2	AC5_clonotype2
AC5_AAACCTGCAAGTCATC-1	3.336854135	-0.412636737	AC5	clonotype2	AC5_clonotype2
AC5_AAACCTGTCAGTTGAC-1	-1.571834415	-0.933667361	AC5	clonotype1	AC5_clonotype1
AC5_AAACGGGCATGGATGG-1	0.183906407	-0.139311613	AC5	None	AC5_None
AC5_AAACGGGGTGAGGGAG-1	-2.96193608	0.105378035	AC5	clonotype1	AC5_clonotype1
AC5_AAAGATGGTCACTTCC-1	-2.628817153	0.937951464	AC5	clonotype1	AC5_clonotype1
AC5_AAAGCAAAGCTGAACG-1	-2.265354654	-1.146901368	AC5	clonotype1	AC5_clonotype1
AC5_AAAGCAAGTTCGTCTC-1	-2.156923578	-0.163819684	AC5	clonotype44	AC5_clonotype44
AC5_AAAGTAGCAGCATACT-1	2.112146679	-2.03499965	AC5	None	AC5_None
AC5_AAATGCCCACCGAATT-1	5.986954736	0.133651854	AC5	clonotype198	AC5_clonotype198
AC5_AAATGCCTCGTATCAG-1	1.137885115	-0.978565658	AC5	clonotype2	AC5_clonotype2
AC5_AACACGTGTAGGGACT-1	2.814188585	-2.020545118	AC5	None	AC5_None
AC5_AACCATGCAGACAGGT-1	-1.378995411	-0.659094871	AC5	clonotype35	AC5_clonotype35
AC5_AACCATGGTTTGTGTG-1	-3.094053219	0.718823325	AC5	clonotype1	AC5_clonotype1
AC5_AACCGCGAGCTAGGCA-1	-1.029396258	-0.721332381	AC5	clonotype2	AC5_clonotype2
AC5_AACCGCGAGTCCCACG-1	5.101333725	0.663888299	AC5	clonotype203	AC5_clonotype203
AC5_AACCGCGCAAGCGCTC-1	-1.336669787	-0.472688768	AC5	None	AC5_None
AC5_AACCGCGGTCCGAAGA-1	-0.289790295	-0.258679173	AC5	clonotype3	AC5_clonotype3
AC5_AACCGCGGTGCCTGGT-1	3.036882877	-0.152053371	AC5	clonotype204	AC5_clonotype204
AC5_AACCGCGTCCCATTTA-1	6.227249263	0.651981393	AC5	clonotype205	AC5_clonotype205
AC5_AACGTTGCAAGACACG-1	3.502016575	0.364782747	AC5	clonotype206	AC5_clonotype206
AC5_AACGTTGGTCAAGCGA-1	-2.398205998	-0.54486792	AC5	clonotype1	AC5_clonotype1
AC5_AACGTTGTCACATGCA-1	-1.624971085	0.088382901	AC5	clonotype3	AC5_clonotype3
AC5_AACTCCCAGTTGTCGT-1	1.731277039	-2.764761979	AC5	None	AC5_None
AC5_AACTCCCCACATTAGC-1	-1.039614307	-0.994293201	AC5	clonotype1	AC5_clonotype1
AC5_AACTCTTAGGACAGAA-1	-0.106623842	-1.203894595	AC5	clonotype1	AC5_clonotype1
AC5_AACTGGTAGTCCGGTC-1	4.772922186	-1.750192775	AC5	clonotype208	AC5_clonotype208
AC5_AACTGGTCATGTTGAC-1	5.087310095	0.200512339	AC5	clonotype209	AC5_clonotype209
AC5_AACTTTCGTTCATGGT-1	-2.068464283	0.010453606	AC5	clonotype1	AC5_clonotype1
AC5_AAGACCTAGAAACGAG-1	-1.060723405	-0.001618191	AC5	clonotype3	AC5_clonotype3
AC5_AAGACCTAGATATGCA-1	-2.45225934	-0.469764891	AC5	clonotype2	AC5_clonotype2
AC5_AAGACCTAGTGTTAGA-1	-0.981633048	1.074263056	AC5	clonotype12	AC5_clonotype12
AC5_AAGACCTCAGCATACT-1	0.925711817	-1.0070436	AC5	None	AC5_None
AC5_AAGCCGCTCTAACCGA-1	-1.883141398	-1.154647672	AC5	clonotype1	AC5_clonotype1
AC5_AAGGCAGAGAATGTGT-1	-2.620969199	0.466226123	AC5	clonotype6	AC5_clonotype6
AC5_AAGGCAGAGCCACCTG-1	-0.04448481	-0.54232102	AC5	None	AC5_None
AC5_AAGGCAGCAAGTCTGT-1	-2.701745148	-0.333583377	AC5	clonotype1	AC5_clonotype1
AC5_AAGGCAGGTCGCTTTC-1	-0.892965164	-1.853744542	AC5	None	AC5_None
AC5_AAGGCAGGTCGGGTCT-1	-2.495116439	0.425398628	AC5	clonotype3	AC5_clonotype3
AC5_AAGGTTCTCCCAGGTG-1	-0.370683799	-2.444494338	AC5	None	AC5_None
AC5_AAGTCTGAGCGATAGC-1	0.031262702	-0.560429989	AC5	clonotype1	AC5_clonotype1
AC5_AATCCAGGTGATGTGG-1	-1.720996216	-0.881445218	AC5	clonotype1	AC5_clonotype1
AC5_AATCGGTAGATAGGAG-1	-1.429569013	-0.411077862	AC5	clonotype1	AC5_clonotype1
AC5_AATCGGTGTTACGGAG-1	5.10292723	0.134744191	AC5	None	AC5_None
AC5_ACACCAAAGCCCTAAT-1	-1.205596068	-0.4619803	AC5	clonotype1	AC5_clonotype1
AC5_ACACCAAAGCTGCGAA-1	3.833744461	-1.123199341	AC5	clonotype57	AC5_clonotype57
AC5_ACACCAATCCCAAGTA-1	-2.042395359	0.243449148	AC5	clonotype1	AC5_clonotype1
AC5_ACACCAATCCTCTAGC-1	0.307358252	-2.095807404	AC5	None	AC5_None
AC5_ACACCAATCTCGCATC-1	2.553718694	-2.920951449	AC5	None	AC5_None
AC5_ACACCGGTCTACTTAC-1	-0.585007334	-0.158961919	AC5	clonotype1	AC5_clonotype1
AC5_ACACCGGTCTATCGCC-1	4.346193936	-1.265664761	AC5	clonotype216	AC5_clonotype216
AC5_ACAGCCGCAAGAGTCG-1	5.295513448	1.809382814	AC5	clonotype218	AC5_clonotype218
AC5_ACATACGCATGCCTAA-1	-2.112661095	0.834012827	AC5	clonotype1	AC5_clonotype1
AC5_ACATACGTCTGCGGCA-1	-2.479838432	0.223794808	AC5	clonotype3	AC5_clonotype3
AC5_ACATACGTCTGTTGAG-1	0.699618575	-1.024572264	AC5	None	AC5_None
AC5_ACATCAGAGATGAGAG-1	-0.173340299	-0.997765592	AC5	clonotype4	AC5_clonotype4
AC5_ACATCAGCAGATCCAT-1	-1.038957239	-0.496686817	AC5	None	AC5_None
AC5_ACATGGTCATCGTCGG-1	-3.477649258	1.074948037	AC5	clonotype1	AC5_clonotype1
AC5_ACCAGTAGTCCGTGAC-1	5.722374172	-0.607727277	AC5	clonotype225	AC5_clonotype225
AC5_ACCAGTAGTTTGTTTC-1	-2.678899602	0.082902892	AC5	clonotype1	AC5_clonotype1
AC5_ACCCACTGTATGAATG-1	1.40569211	-0.621820127	AC5	None	AC5_None
AC5_ACCGTAACAACACCCG-1	0.53811987	-1.935575643	AC5	clonotype1	AC5_clonotype1
AC5_ACCGTAAGTATTCTCT-1	4.996023621	-0.43693375	AC5	clonotype230	AC5_clonotype230
AC5_ACCGTAAGTCGCATAT-1	1.346663417	-2.19514996	AC5	clonotype97	AC5_clonotype97
AC5_ACCTTTAAGCGCTCCA-1	-1.500164121	-0.309948039	AC5	clonotype2	AC5_clonotype2
AC5_ACGAGCCGTATATGGA-1	-0.940362356	0.039871365	AC5	clonotype5	AC5_clonotype5
AC5_ACGAGCCGTATGCTTG-1	4.173881742	-0.332226729	AC5	clonotype231	AC5_clonotype231
AC5_ACGAGCCGTTCCTCCA-1	-0.129821541	-1.321333584	AC5	clonotype1	AC5_clonotype1
AC5_ACGAGGAAGACATAAC-1	-2.870400484	0.320208146	AC5	None	AC5_None
AC5_ACGAGGACACTTACGA-1	-2.955462601	-0.295224719	AC5	clonotype2	AC5_clonotype2
AC5_ACGATACGTGAGCGAT-1	2.906498336	-0.087629912	AC5	clonotype98	AC5_clonotype98
AC5_ACGATGTAGTGAAGAG-1	-1.914431835	-0.053418411	AC5	clonotype1	AC5_clonotype1
AC5_ACGATGTGTTGTCGCG-1	-1.697456558	0.069606619	AC5	clonotype1	AC5_clonotype1
AC5_ACGCCAGCATCTCGCT-1	-1.377751619	-0.151281522	AC5	clonotype1	AC5_clonotype1
AC5_ACGCCAGGTATTACCG-1	1.449906537	-0.525045804	AC5	clonotype1	AC5_clonotype1
AC5_ACGCCAGTCTTGTACT-1	-0.947604153	-1.853388476	AC5	None	AC5_None
AC5_ACGCCGAAGTCCGTAT-1	-2.172568378	-1.309140728	AC5	clonotype1	AC5_clonotype1
AC5_ACGCCGATCATCTGCC-1	-0.72322037	0.830888446	AC5	clonotype1	AC5_clonotype1
AC5_ACGGAGACAGCTTAAC-1	-1.139301906	0.172432672	AC5	clonotype1	AC5_clonotype1
AC5_ACGGAGACATAGGATA-1	0.036105101	-0.49260908	AC5	clonotype1	AC5_clonotype1
AC5_ACGGAGAGTACACCGC-1	-0.872707238	0.050839492	AC5	clonotype5	AC5_clonotype5
AC5_ACGGAGAGTCTAGAGG-1	4.309004658	-0.479019901	AC5	clonotype236	AC5_clonotype236
AC5_ACGGAGATCATAAAGG-1	-3.508018169	0.992052715	AC5	clonotype1	AC5_clonotype1
AC5_ACGGAGATCTTCGAGA-1	-1.614745734	-0.74160838	AC5	clonotype2	AC5_clonotype2
AC5_ACGGCCAGTGTGACGA-1	0.589331228	-2.562316269	AC5	clonotype1	AC5_clonotype1
AC5_ACGGCCATCGTGGGAA-1	-0.169585049	0.661906357	AC5	clonotype3	AC5_clonotype3
AC5_ACGGGCTAGACAAAGG-1	-2.268931708	0.43278712	AC5	clonotype1	AC5_clonotype1
AC5_ACGGGCTAGAGGGCTT-1	-1.945199853	-0.339421342	AC5	clonotype1	AC5_clonotype1
AC5_ACGGGCTCAAGCTGAG-1	-1.955006204	-0.547468196	AC5	clonotype1	AC5_clonotype1
AC5_ACGGGCTGTTCGAATC-1	-0.944190579	-0.248891691	AC5	clonotype3	AC5_clonotype3
AC5_ACGGGTCAGATGTAAC-1	-1.378537575	-0.507610709	AC5	clonotype3	AC5_clonotype3
AC5_ACGGGTCGTACCGAGA-1	0.843836467	-1.98707572	AC5	clonotype100	AC5_clonotype100
AC5_ACGGGTCTCCAAATGC-1	-0.260028167	-1.306237415	AC5	clonotype2	AC5_clonotype2
AC5_ACGTCAAAGATCCTGT-1	-3.241037198	0.539551516	AC5	clonotype1	AC5_clonotype1
AC5_ACTATCTAGCTTCGCG-1	-1.017795426	0.035764921	AC5	clonotype3	AC5_clonotype3
AC5_ACTGAACGTAGGGTAC-1	-1.274990541	-1.151552759	AC5	None	AC5_None
AC5_ACTGAACGTTGACGTT-1	-1.757590825	1.438435272	AC5	clonotype1	AC5_clonotype1
AC5_ACTGAGTAGTACGTTC-1	3.4838315	0.999995641	AC5	clonotype243	AC5_clonotype243
AC5_ACTGAGTCAGATGAGC-1	1.780386956	-2.172140342	AC5	None	AC5_None
AC5_ACTGAGTGTATGAATG-1	-1.109115287	-0.827260805	AC5	clonotype3	AC5_clonotype3
AC5_ACTGATGAGCTAACTC-1	-1.311562289	-0.768259742	AC5	None	AC5_None
AC5_ACTGTCCAGAGGGATA-1	-1.888883025	-0.995870415	AC5	clonotype3	AC5_clonotype3
AC5_ACTGTCCGTGCGCTTG-1	0.878120223	-2.282439441	AC5	clonotype1	AC5_clonotype1
AC5_ACTGTCCTCAATAAGG-1	-0.707424538	-1.265523217	AC5	clonotype2	AC5_clonotype2
AC5_ACTTACTAGGAGTAGA-1	-0.909428638	-1.022927581	AC5	clonotype1	AC5_clonotype1
AC5_ACTTACTAGGGATGGG-1	-1.587955915	0.452671725	AC5	clonotype5	AC5_clonotype5
AC5_ACTTGTTAGTCCGGTC-1	0.507583737	-2.36935838	AC5	clonotype2	AC5_clonotype2
AC5_ACTTGTTTCAGCATGT-1	6.400034977	1.329545556	AC5	clonotype246	AC5_clonotype246
AC5_ACTTGTTTCGTGTAGT-1	-1.481611713	0.163111591	AC5	clonotype1	AC5_clonotype1
AC5_ACTTGTTTCTTACCGC-1	0.876682242	-1.407473058	AC5	clonotype1	AC5_clonotype1
AC5_ACTTTCAAGGGCTTCC-1	0.139309668	-0.078083782	AC5	None	AC5_None
AC5_ACTTTCAAGTGACATA-1	2.070160085	-1.570471028	AC5	None	AC5_None
AC5_ACTTTCAGTGATGTCT-1	5.2379758	-0.799785137	AC5	clonotype248	AC5_clonotype248
AC5_ACTTTCAGTTCCCTTG-1	-1.725371796	1.592752918	AC5	clonotype1	AC5_clonotype1
AC5_AGAATAGAGAGTGACC-1	1.122673106	-1.858873572	AC5	clonotype5	AC5_clonotype5
AC5_AGAATAGCATCAGTAC-1	0.062267019	-0.205105498	AC5	clonotype1	AC5_clonotype1
AC5_AGAATAGTCACTATTC-1	-0.416622859	1.277487612	AC5	clonotype3	AC5_clonotype3
AC5_AGACGTTCACTAGTAC-1	1.081122936	-0.77315302	AC5	clonotype1	AC5_clonotype1
AC5_AGACGTTTCTGACCTC-1	-0.968013407	-0.289965027	AC5	clonotype1	AC5_clonotype1
AC5_AGAGCGAAGTACACCT-1	0.131605551	-1.367545995	AC5	None	AC5_None
AC5_AGAGCGACATTACGAC-1	-0.203785309	-1.879675352	AC5	clonotype1	AC5_clonotype1
AC5_AGAGCGAGTTCGTCTC-1	-2.424348538	-0.891342506	AC5	None	AC5_None
AC5_AGAGCGATCGTTGACA-1	-0.512690518	1.139109498	AC5	clonotype5	AC5_clonotype5
AC5_AGAGCTTAGCTACCGC-1	1.161659052	-1.951362704	AC5	None	AC5_None
AC5_AGAGCTTCAGACACTT-1	2.238962083	-2.662325352	AC5	clonotype1	AC5_clonotype1
AC5_AGAGCTTTCCCAAGAT-1	-1.517088544	0.138235102	AC5	clonotype3	AC5_clonotype3
AC5_AGAGCTTTCCCACTTG-1	-1.281627128	1.574751052	AC5	clonotype1	AC5_clonotype1
AC5_AGAGCTTTCGTCTGAA-1	2.532426392	-2.216058135	AC5	None	AC5_None
AC5_AGAGTGGAGTAGATGT-1	-0.790284352	1.649566555	AC5	clonotype1	AC5_clonotype1
AC5_AGATCTGCAAGGACAC-1	-0.286564007	0.113566719	AC5	clonotype2	AC5_clonotype2
AC5_AGATCTGCAGCCTTGG-1	0.479337355	0.964181129	AC5	clonotype253	AC5_clonotype253
AC5_AGATCTGGTCGCTTTC-1	0.937986093	-1.373745376	AC5	clonotype2	AC5_clonotype2
AC5_AGATCTGGTCTCATCC-1	4.610367561	1.101884988	AC5	clonotype254	AC5_clonotype254
AC5_AGATCTGTCGGAGGTA-1	-1.343072533	-1.080183015	AC5	clonotype1	AC5_clonotype1
AC5_AGATCTGTCTTACCGC-1	0.784088591	-1.241190287	AC5	None	AC5_None
AC5_AGATTGCCAAACGCGA-1	2.443084639	-0.754984438	AC5	None	AC5_None
AC5_AGATTGCCACGGCCAT-1	3.894766898	-1.649009011	AC5	clonotype44	AC5_clonotype44
AC5_AGATTGCCAGACACTT-1	-0.456853653	-2.431015119	AC5	clonotype1	AC5_clonotype1
AC5_AGCAGCCAGATGCGAC-1	-0.262269679	-1.937501056	AC5	clonotype6	AC5_clonotype6
AC5_AGCAGCCAGGTGCACA-1	-1.965251561	0.09452752	AC5	clonotype1	AC5_clonotype1
AC5_AGCAGCCCAGCCTTGG-1	0.663882447	-1.029883214	AC5	clonotype3	AC5_clonotype3
AC5_AGCATACAGAATGTGT-1	5.900408541	0.517355034	AC5	clonotype257	AC5_clonotype257
AC5_AGCATACAGTACACCT-1	2.682656729	-1.027413657	AC5	clonotype5	AC5_clonotype5
AC5_AGCATACAGTGGGATC-1	-2.34416187	-1.108399784	AC5	clonotype2	AC5_clonotype2
AC5_AGCATACCACAGGTTT-1	-1.845531469	0.217327289	AC5	clonotype35	AC5_clonotype35
AC5_AGCATACTCCATGAAC-1	-2.155515671	0.246794557	AC5	clonotype1	AC5_clonotype1
AC5_AGCATACTCGTCCGTT-1	-1.651763349	-0.416611825	AC5	clonotype1	AC5_clonotype1
AC5_AGCCTAAAGGCAGGTT-1	-2.13377945	-0.54502058	AC5	clonotype1	AC5_clonotype1
AC5_AGCCTAAGTACACCGC-1	4.798260833	0.42305393	AC5	clonotype260	AC5_clonotype260
AC5_AGCCTAAGTATGCTTG-1	5.36872756	-0.488056701	AC5	clonotype261	AC5_clonotype261
AC5_AGCCTAAGTCTTCGTC-1	-1.841800452	0.714792758	AC5	clonotype1	AC5_clonotype1
AC5_AGCCTAAGTTCGTTGA-1	0.514923547	-1.58272148	AC5	None	AC5_None
AC5_AGCCTAATCCCTTGTG-1	-2.095653389	-0.285212838	AC5	clonotype1	AC5_clonotype1
AC5_AGCGGTCCACCCATGG-1	-1.541111468	-0.174904069	AC5	None	AC5_None
AC5_AGCGGTCGTATCGCAT-1	-2.173736048	-0.461407031	AC5	clonotype1	AC5_clonotype1
AC5_AGCGGTCTCCCGGATG-1	5.312009676	-0.072978277	AC5	clonotype262	AC5_clonotype262
AC5_AGCGGTCTCTTGTACT-1	-0.212489698	-1.576137547	AC5	clonotype1	AC5_clonotype1
AC5_AGCGTATAGAAAGTGG-1	5.402496075	0.32603718	AC5	clonotype263	AC5_clonotype263
AC5_AGCGTATCACGTGAGA-1	2.035474683	-1.742151862	AC5	None	AC5_None
AC5_AGCGTCGAGCTAGTGG-1	-0.783270358	-1.631874061	AC5	None	AC5_None
AC5_AGCGTCGCACGGCCAT-1	4.729297776	1.609244517	AC5	clonotype265	AC5_clonotype265
AC5_AGCGTCGTCAAACGGG-1	-0.816039785	-0.219179053	AC5	clonotype1	AC5_clonotype1
AC5_AGCGTCGTCTCTGCTG-1	-0.818916608	-0.422309603	AC5	None	AC5_None
AC5_AGCTCCTAGACCTAGG-1	-1.725240589	0.31711113	AC5	clonotype1	AC5_clonotype1
AC5_AGCTCCTAGAGTCTGG-1	0.110082864	-0.701798938	AC5	clonotype2	AC5_clonotype2
AC5_AGCTCCTGTCTAGTGT-1	-0.05244522	-1.170560984	AC5	None	AC5_None
AC5_AGCTCCTTCGCTTGTC-1	5.480366238	0.097986276	AC5	clonotype8	AC5_clonotype8
AC5_AGCTCTCAGTGTTAGA-1	0.308204743	0.898389114	AC5	None	AC5_None
AC5_AGCTCTCCACCACCAG-1	1.177504929	-1.599512248	AC5	clonotype1	AC5_clonotype1
AC5_AGCTCTCTCAACGCTA-1	-1.013807996	-0.678736072	AC5	None	AC5_None
AC5_AGCTTGAAGCTATGCT-1	-2.82903477	0.509090519	AC5	clonotype1	AC5_clonotype1
AC5_AGCTTGAGTAGAGTGC-1	-0.833526329	-2.474628962	AC5	clonotype1	AC5_clonotype1
AC5_AGCTTGATCGGCGGTT-1	-0.951386698	-0.462965753	AC5	clonotype1	AC5_clonotype1
AC5_AGCTTGATCTAACGGT-1	-0.523383192	-1.341676854	AC5	clonotype268	AC5_clonotype268
AC5_AGGCCACAGAGTACAT-1	-1.936974672	0.909478759	AC5	clonotype3	AC5_clonotype3
AC5_AGGCCACAGGTGATTA-1	0.353140393	-1.468270491	AC5	clonotype1	AC5_clonotype1
AC5_AGGCCACCACGGCTAC-1	0.203914248	-0.965669295	AC5	None	AC5_None
AC5_AGGCCACGTTATGCGT-1	0.568081047	-2.267606794	AC5	clonotype1	AC5_clonotype1
AC5_AGGCCGTCATACGCCG-1	-0.269920451	-1.671634214	AC5	clonotype1	AC5_clonotype1
AC5_AGGCCGTTCTCAAGTG-1	-0.955373373	-2.208661757	AC5	clonotype2	AC5_clonotype2
AC5_AGGGAGTCAGATGGCA-1	0.823590704	-2.190215154	AC5	clonotype1	AC5_clonotype1
AC5_AGGGAGTCAGTCGTGC-1	-0.958196185	1.606377302	AC5	clonotype12	AC5_clonotype12
AC5_AGGGATGAGGCAATTA-1	0.883785575	-2.626333098	AC5	clonotype8	AC5_clonotype8
AC5_AGGGATGGTAGCTGCC-1	6.049238422	0.017448662	AC5	clonotype276	AC5_clonotype276
AC5_AGGGATGGTATAATGG-1	1.959733076	-1.692587398	AC5	None	AC5_None
AC5_AGGGATGTCCTAAGTG-1	-2.376282564	-0.251270862	AC5	clonotype1	AC5_clonotype1
AC5_AGGGATGTCGACGGAA-1	2.878433042	-1.311003778	AC5	clonotype105	AC5_clonotype105
AC5_AGGGTGACAAACTGCT-1	-2.484678285	0.137203946	AC5	clonotype1	AC5_clonotype1
AC5_AGGGTGAGTCTCCACT-1	-1.852198948	-0.478097131	AC5	clonotype1	AC5_clonotype1
AC5_AGGTCATAGTGCTGCC-1	-1.243573888	-1.080362186	AC5	clonotype79	AC5_clonotype79
AC5_AGGTCATCATGTCTCC-1	6.387583786	0.344846489	AC5	clonotype45	AC5_clonotype45
AC5_AGTAGTCAGCAATCTC-1	-1.00126228	-1.435908851	AC5	None	AC5_None
AC5_AGTAGTCCAGTCCTTC-1	-1.771856875	-0.321505528	AC5	clonotype1	AC5_clonotype1
AC5_AGTAGTCGTAAGTGGC-1	6.071506823	-0.390330814	AC5	clonotype279	AC5_clonotype279
AC5_AGTCTTTGTCAATGTC-1	4.581233465	-0.892522296	AC5	clonotype144	AC5_clonotype144
AC5_AGTCTTTGTTCGCTAA-1	-0.602362452	-1.059451738	AC5	clonotype109	AC5_clonotype109
AC5_AGTGAGGCATGGTCTA-1	-2.087757776	0.623097381	AC5	clonotype1	AC5_clonotype1
AC5_AGTGAGGGTATAATGG-1	0.299040451	-0.571232849	AC5	clonotype1	AC5_clonotype1
AC5_AGTGAGGTCAGCCTAA-1	0.272321127	-1.671481828	AC5	clonotype3	AC5_clonotype3
AC5_AGTGAGGTCAGTGTTG-1	-0.507629231	-0.967340889	AC5	clonotype81	AC5_clonotype81
AC5_AGTGGGAAGCCCAGCT-1	5.386490716	1.921542509	AC5	clonotype281	AC5_clonotype281
AC5_AGTGGGACATGTTGAC-1	5.144573472	1.918052064	AC5	clonotype145	AC5_clonotype145
AC5_AGTTGGTAGAAGGTTT-1	3.055938386	-1.027237933	AC5	clonotype287	AC5_clonotype287
AC5_AGTTGGTAGACCACGA-1	-1.472753055	-0.634782586	AC5	clonotype1	AC5_clonotype1
AC5_AGTTGGTGTACTCAAC-1	-0.599229985	-0.378657489	AC5	None	AC5_None
AC5_ATAACGCCATGTCCTC-1	0.08588805	-0.868273549	AC5	clonotype3	AC5_clonotype3
AC5_ATAACGCGTTCCAACA-1	4.36467835	-0.095746264	AC5	clonotype288	AC5_clonotype288
AC5_ATAAGAGCAAGGCTCC-1	-0.338703984	-0.854387811	AC5	clonotype3	AC5_clonotype3
AC5_ATAAGAGTCAACACAC-1	4.961347	-1.227035456	AC5	clonotype293	AC5_clonotype293
AC5_ATAAGAGTCCGCAGTG-1	-2.133736582	0.274449354	AC5	clonotype3	AC5_clonotype3
AC5_ATAGACCAGAGGACGG-1	0.12656054	0.189357193	AC5	clonotype6	AC5_clonotype6
AC5_ATAGACCCACAGGAGT-1	-1.753213274	0.869531998	AC5	clonotype1	AC5_clonotype1
AC5_ATAGACCCATGCCCGA-1	-0.094280096	1.747908953	AC5	clonotype65	AC5_clonotype65
AC5_ATCACGAGTATCGCAT-1	5.651892593	0.984790008	AC5	clonotype296	AC5_clonotype296
AC5_ATCATCTAGTGCGTGA-1	-0.385179095	0.663908797	AC5	clonotype1	AC5_clonotype1
AC5_ATCATCTTCAATCTCT-1	-0.486564964	-1.513598593	AC5	clonotype1	AC5_clonotype1
AC5_ATCATCTTCACCTCGT-1	2.311782947	-1.366708156	AC5	clonotype1	AC5_clonotype1
AC5_ATCATCTTCGATGAGG-1	5.386093251	1.861578681	AC5	None	AC5_None
AC5_ATCATCTTCGGTTCGG-1	1.050805649	2.124187767	AC5	None	AC5_None
AC5_ATCCACCGTAATCGTC-1	-0.845344896	-1.448943451	AC5	clonotype1	AC5_clonotype1
AC5_ATCCACCTCACCCTCA-1	0.131182191	-1.350317817	AC5	clonotype65	AC5_clonotype65
AC5_ATCCACCTCATAAAGG-1	3.21407369	-1.841463789	AC5	clonotype2	AC5_clonotype2
AC5_ATCCGAAAGTTAACGA-1	-1.814465343	-0.037112636	AC5	clonotype3	AC5_clonotype3
AC5_ATCCGAAGTTTGTGTG-1	-1.001042804	-1.960183479	AC5	clonotype1	AC5_clonotype1
AC5_ATCCGAATCAAAGACA-1	-1.350289385	-0.299566544	AC5	clonotype1	AC5_clonotype1
AC5_ATCGAGTGTTCTGAAC-1	1.110281317	-1.023590195	AC5	None	AC5_None
AC5_ATCGAGTTCTAACTTC-1	-0.447377066	1.258206081	AC5	None	AC5_None
AC5_ATCTACTAGAGGTAGA-1	1.277757209	-2.451436716	AC5	None	AC5_None
AC5_ATCTACTAGCAATCTC-1	-0.415530048	-0.587933762	AC5	clonotype1	AC5_clonotype1
AC5_ATCTACTGTTCGTGAT-1	-1.868984587	-0.276364665	AC5	clonotype1	AC5_clonotype1
AC5_ATGCGATAGTGGGATC-1	-1.833518256	-1.733222237	AC5	clonotype1	AC5_clonotype1
AC5_ATGTGTGCACAGGTTT-1	5.619583058	1.224793167	AC5	clonotype306	AC5_clonotype306
AC5_ATGTGTGTCTGCTGTC-1	-2.028769295	-0.399408263	AC5	clonotype1	AC5_clonotype1
AC5_ATTACTCAGGGTTCCC-1	-1.847929421	-0.044890431	AC5	clonotype1	AC5_clonotype1
AC5_ATTACTCCAATAACGA-1	1.97698759	-0.899996723	AC5	clonotype109	AC5_clonotype109
AC5_ATTATCCAGTGCGATG-1	-1.900066219	-0.095151576	AC5	clonotype1	AC5_clonotype1
AC5_ATTCTACAGTCAATAG-1	1.22488783	-2.108496079	AC5	None	AC5_None
AC5_ATTCTACCAATAAGCA-1	2.024850564	-1.447551034	AC5	clonotype1	AC5_clonotype1
AC5_ATTCTACCACCATGTA-1	-0.617276208	-2.462717902	AC5	clonotype1	AC5_clonotype1
AC5_ATTGGACAGCGCTCCA-1	-2.157232264	0.104146711	AC5	clonotype2	AC5_clonotype2
AC5_ATTGGACAGTGAATTG-1	-2.310988765	0.422548837	AC5	clonotype1	AC5_clonotype1
AC5_ATTGGACAGTGGAGAA-1	-0.015362551	-0.282886472	AC5	clonotype12	AC5_clonotype12
AC5_ATTGGACGTCTTCGTC-1	2.66704509	1.091826629	AC5	clonotype312	AC5_clonotype312
AC5_ATTGGTGAGAGGGCTT-1	-2.503719223	0.456358041	AC5	clonotype1	AC5_clonotype1
AC5_ATTTCTGTCTATGTGG-1	-2.289083293	-0.523554612	AC5	None	AC5_None
AC5_CAACCAACATGCTGGC-1	0.604600939	0.456786262	AC5	clonotype5	AC5_clonotype5
AC5_CAACCAAGTAACGTTC-1	-0.4554677	0.294418281	AC5	clonotype1	AC5_clonotype1
AC5_CAACCTCGTAGCACGA-1	0.056391444	-1.431976978	AC5	None	AC5_None
AC5_CAACCTCTCGGCGCAT-1	-0.688461641	-0.72995432	AC5	clonotype1	AC5_clonotype1
AC5_CAACTAGCATGGAATA-1	4.228962471	0.935831265	AC5	clonotype314	AC5_clonotype314
AC5_CAACTAGTCCATGCTC-1	0.664821691	0.32204816	AC5	None	AC5_None
AC5_CAACTAGTCGCTTAGA-1	0.474035664	-0.850034303	AC5	None	AC5_None
AC5_CAACTAGTCGTAGATC-1	-0.600243615	-1.38830876	AC5	clonotype1	AC5_clonotype1
AC5_CAACTAGTCTACGAGT-1	1.320848922	-1.645837275	AC5	None	AC5_None
AC5_CAAGAAAAGACGACGT-1	0.70448707	-2.366677945	AC5	clonotype1	AC5_clonotype1
AC5_CAAGATCCACGCGAAA-1	0.869233768	-1.629451404	AC5	clonotype151	AC5_clonotype151
AC5_CAAGATCCATGTTGAC-1	-1.500657494	0.362835297	AC5	None	AC5_None
AC5_CAAGGCCAGTCGCCGT-1	0.479340673	-1.761768712	AC5	None	AC5_None
AC5_CAAGGCCCATGTCCTC-1	1.554712792	-1.654238345	AC5	clonotype6	AC5_clonotype6
AC5_CAAGGCCTCCTAGTGA-1	5.827234567	0.89567035	AC5	clonotype319	AC5_clonotype319
AC5_CAAGTTGTCATCTGCC-1	-1.804742204	0.609100524	AC5	clonotype1	AC5_clonotype1
AC5_CACAAACAGCTTATCG-1	4.916984396	-0.056672752	AC5	clonotype320	AC5_clonotype320
AC5_CACAAACGTTTCCACC-1	0.265719421	1.858808277	AC5	None	AC5_None
AC5_CACAAACTCTCCAGGG-1	-0.37489373	-1.752124657	AC5	clonotype1	AC5_clonotype1
AC5_CACACAAAGGAATGGA-1	1.577422003	-0.232252191	AC5	None	AC5_None
AC5_CACACAAAGGGATGGG-1	2.014014769	-0.931322839	AC5	clonotype322	AC5_clonotype322
AC5_CACACAAGTTCAGCGC-1	-0.270503212	-0.881392037	AC5	clonotype35	AC5_clonotype35
AC5_CACACCTCAAAGTCAA-1	-0.1776651	-1.673869789	AC5	None	AC5_None
AC5_CACACCTCATGCCCGA-1	0.110498984	-2.218843598	AC5	None	AC5_None
AC5_CACACTCCAAGTCATC-1	-0.474149306	-0.343511436	AC5	None	AC5_None
AC5_CACAGGCCACTCGACG-1	0.995521248	-2.36677937	AC5	clonotype1	AC5_clonotype1
AC5_CACAGGCTCGCCAGCA-1	-1.05152159	-1.322753802	AC5	None	AC5_None
AC5_CACATAGGTAGCCTAT-1	-0.786564461	0.651885609	AC5	clonotype5	AC5_clonotype5
AC5_CACATAGGTCTGCCAG-1	-0.922617804	-2.43392865	AC5	clonotype2	AC5_clonotype2
AC5_CACATAGTCATCGGAT-1	1.743660962	-0.477293692	AC5	clonotype109	AC5_clonotype109
AC5_CACATTTAGCAATCTC-1	-3.139254161	1.273720614	AC5	clonotype1	AC5_clonotype1
AC5_CACATTTAGTAGGTGC-1	5.797078705	0.290689567	AC5	clonotype329	AC5_clonotype329
AC5_CACCACTGTCCCGACA-1	1.202357911	-2.129956311	AC5	clonotype2	AC5_clonotype2
AC5_CACCAGGCACCGAATT-1	-0.761713073	0.041301143	AC5	clonotype1	AC5_clonotype1
AC5_CACCAGGCATGGGACA-1	-1.608094799	-0.024337857	AC5	clonotype12	AC5_clonotype12
AC5_CACCTTGGTCATCCCT-1	-1.544570108	-0.889318893	AC5	clonotype1	AC5_clonotype1
AC5_CAGAATCTCGGTCCGA-1	-3.26220199	-0.260872849	AC5	clonotype1	AC5_clonotype1
AC5_CAGAGAGCACGAAGCA-1	-3.363423305	0.765580932	AC5	clonotype1	AC5_clonotype1
AC5_CAGAGAGTCACTTACT-1	-3.178775326	0.573012916	AC5	clonotype1	AC5_clonotype1
AC5_CAGAGAGTCTATCCTA-1	4.59734009	-0.196018854	AC5	clonotype335	AC5_clonotype335
AC5_CAGATCACACCTGGTG-1	-1.984613062	-0.427613325	AC5	clonotype3	AC5_clonotype3
AC5_CAGATCAGTGATAAGT-1	1.465310028	-2.389977734	AC5	None	AC5_None
AC5_CAGCAGCAGTTGCAGG-1	-0.719264413	-0.090388159	AC5	clonotype1	AC5_clonotype1
AC5_CAGCAGCGTACCCAAT-1	0.530431965	-1.102329496	AC5	None	AC5_None
AC5_CAGCATAAGAGCCTAG-1	5.577426156	1.372300643	AC5	clonotype337	AC5_clonotype337
AC5_CAGCATAAGGACTGGT-1	-0.318257905	-1.366460094	AC5	clonotype3	AC5_clonotype3
AC5_CAGCATAAGTGACATA-1	5.76390794	-0.430529444	AC5	clonotype338	AC5_clonotype338
AC5_CAGCATATCCAATGGT-1	-2.190602208	-0.004057099	AC5	clonotype1	AC5_clonotype1
AC5_CAGCATATCCTTTCGG-1	0.58143731	-1.077875222	AC5	clonotype1	AC5_clonotype1
AC5_CAGCATATCGGCCGAT-1	1.154774135	-2.402993202	AC5	clonotype1	AC5_clonotype1
AC5_CAGCCGAAGATCACGG-1	-0.957225006	1.298278446	AC5	clonotype339	AC5_clonotype339
AC5_CAGCCGAAGCAACGGT-1	1.203019026	-0.98781786	AC5	clonotype2	AC5_clonotype2
AC5_CAGCCGAAGGAGTCTG-1	3.217020014	-2.843802755	AC5	clonotype340	AC5_clonotype340
AC5_CAGCGACAGTCATGCT-1	4.215694255	0.903153516	AC5	None	AC5_None
AC5_CAGCGACTCGAGGTAG-1	-1.023736401	-0.758345432	AC5	clonotype1	AC5_clonotype1
AC5_CAGCTAAAGCACAGGT-1	-2.356577413	-0.454292809	AC5	clonotype1	AC5_clonotype1
AC5_CAGCTAAAGCTGGAAC-1	-2.416716146	0.987378148	AC5	clonotype3	AC5_clonotype3
AC5_CAGCTAAGTAAGTAGT-1	2.086597623	-2.001467736	AC5	None	AC5_None
AC5_CAGCTAAGTAGCTAAA-1	-1.848156269	0.061541446	AC5	None	AC5_None
AC5_CAGCTAAGTGCAGACA-1	-1.514430298	-0.251982551	AC5	clonotype5	AC5_clonotype5
AC5_CAGCTGGCAAGGTTCT-1	5.34966727	2.154249191	AC5	clonotype342	AC5_clonotype342
AC5_CAGCTGGCAGCCAATT-1	4.681528653	1.413258917	AC5	clonotype343	AC5_clonotype343
AC5_CAGCTGGGTTTACTCT-1	4.739260684	0.96232666	AC5	clonotype346	AC5_clonotype346
AC5_CAGGTGCAGCGATCCC-1	0.792648485	-1.084468528	AC5	None	AC5_None
AC5_CAGTAACCAAACTGTC-1	-2.269876789	0.924041248	AC5	clonotype3	AC5_clonotype3
AC5_CAGTAACCACTGTTAG-1	-2.335722956	-1.68565435	AC5	clonotype1	AC5_clonotype1
AC5_CAGTAACGTGCGGTAA-1	-1.404295364	-0.022814032	AC5	clonotype1	AC5_clonotype1
AC5_CAGTAACTCATGTGGT-1	2.756011602	-2.375691668	AC5	None	AC5_None
AC5_CAGTCCTCATCGATTG-1	-0.869910219	0.169500212	AC5	clonotype65	AC5_clonotype65
AC5_CATATGGAGCTGCAAG-1	1.133114958	-0.474671604	AC5	clonotype3	AC5_clonotype3
AC5_CATATGGCACCCATTC-1	-0.449084951	-1.299441286	AC5	clonotype1	AC5_clonotype1
AC5_CATATTCGTTTAGCTG-1	-0.146762523	-1.375099917	AC5	clonotype3	AC5_clonotype3
AC5_CATCAAGCACGTGAGA-1	-1.991236531	-0.240965618	AC5	clonotype28	AC5_clonotype28
AC5_CATCAAGCAGCCTTGG-1	1.460223923	-2.016101747	AC5	None	AC5_None
AC5_CATCCACCATGGTCAT-1	-1.658786228	-0.538770099	AC5	None	AC5_None
AC5_CATCGAAAGGATGGAA-1	1.92119161	-0.21257686	AC5	None	AC5_None
AC5_CATCGAAAGGCTCTTA-1	-0.184926604	-1.583123704	AC5	clonotype1	AC5_clonotype1
AC5_CATCGAAGTCGACTGC-1	-1.406368157	-0.261752188	AC5	clonotype3	AC5_clonotype3
AC5_CATCGAAGTTTAGCTG-1	-1.440285668	-0.726148499	AC5	clonotype1	AC5_clonotype1
AC5_CATCGGGGTAAGAGGA-1	-2.041541971	-0.154123927	AC5	clonotype6	AC5_clonotype6
AC5_CATCGGGGTAGCGTAG-1	1.762376322	-1.786787853	AC5	clonotype1	AC5_clonotype1
AC5_CATCGGGGTCAGGACA-1	-1.947077255	-0.112860623	AC5	None	AC5_None
AC5_CATCGGGGTGCAGTAG-1	-2.774090224	0.71148865	AC5	clonotype1	AC5_clonotype1
AC5_CATGACAAGATATGCA-1	-3.621314955	1.189703361	AC5	clonotype1	AC5_clonotype1
AC5_CATGACAGTCTGCAAT-1	-2.017115343	0.051315912	AC5	clonotype1	AC5_clonotype1
AC5_CATGGCGCACTTCGAA-1	0.783696838	-1.387397238	AC5	clonotype12	AC5_clonotype12
AC5_CATGGCGGTGGGTATG-1	6.952910086	0.088600582	AC5	clonotype357	AC5_clonotype357
AC5_CATTATCAGACTACAA-1	-1.82180034	-0.00640769	AC5	clonotype5	AC5_clonotype5
AC5_CATTCGCAGATGTGGC-1	6.85818552	1.906356842	AC5	clonotype359	AC5_clonotype359
AC5_CCAATCCAGGAGTACC-1	4.615779814	0.056492455	AC5	clonotype361	AC5_clonotype361
AC5_CCAATCCGTAACGACG-1	6.003585139	0.758388316	AC5	clonotype362	AC5_clonotype362
AC5_CCAATCCGTACCATCA-1	0.668013595	-2.452197953	AC5	None	AC5_None
AC5_CCAATCCGTTGCCTCT-1	5.331246482	1.483741134	AC5	clonotype111	AC5_clonotype111
AC5_CCACCTAAGAAACCAT-1	-0.8375384	-0.741318843	AC5	None	AC5_None
AC5_CCACCTAAGCGAAGGG-1	4.997073644	-0.301398247	AC5	clonotype364	AC5_clonotype364
AC5_CCACCTAGTTTCCACC-1	-0.297289156	-1.684889938	AC5	clonotype1	AC5_clonotype1
AC5_CCACCTATCGGATGGA-1	5.806924674	1.011199632	AC5	clonotype366	AC5_clonotype366
AC5_CCACGGAAGTGTGGCA-1	-0.228668978	0.230748678	AC5	clonotype1	AC5_clonotype1
AC5_CCACTACCATTGGCGC-1	4.921052685	0.838839884	AC5	clonotype368	AC5_clonotype368
AC5_CCAGCGACAAGTTGTC-1	1.794784987	-0.134192749	AC5	None	AC5_None
AC5_CCAGCGATCACAAACC-1	-2.636537732	-0.51904797	AC5	clonotype1	AC5_clonotype1
AC5_CCAGCGATCTTCGAGA-1	0.201533701	-0.214837325	AC5	None	AC5_None
AC5_CCATGTCAGATCTGCT-1	-0.500616257	-1.281863919	AC5	clonotype6	AC5_clonotype6
AC5_CCATGTCAGTTAACGA-1	-0.374280304	-1.183428924	AC5	clonotype3	AC5_clonotype3
AC5_CCATTCGTCTCAAACG-1	0.594178676	-1.277843675	AC5	None	AC5_None
AC5_CCCAATCCAGTCAGCC-1	3.174934988	-2.013834775	AC5	None	AC5_None
AC5_CCCAATCGTCCAGTTA-1	-0.319764396	-0.72056713	AC5	clonotype3	AC5_clonotype3
AC5_CCCAGTTAGGATGGTC-1	3.230040215	-2.224159619	AC5	None	AC5_None
AC5_CCCAGTTCACGCGAAA-1	0.795040271	-2.050329647	AC5	None	AC5_None
AC5_CCCATACAGAGCTTCT-1	-0.100646698	-1.156549615	AC5	clonotype1	AC5_clonotype1
AC5_CCCATACTCTAACTCT-1	-0.250155029	-0.710162501	AC5	None	AC5_None
AC5_CCCATACTCTCGAGTA-1	2.443067201	-2.700506982	AC5	None	AC5_None
AC5_CCCTCCTAGTCGATAA-1	5.520361982	0.067629904	AC5	clonotype373	AC5_clonotype373
AC5_CCGGGATGTGTCTGAT-1	-1.678496011	0.42733475	AC5	clonotype3	AC5_clonotype3
AC5_CCGGTAGGTACATCCA-1	0.723584558	-2.546597098	AC5	clonotype2	AC5_clonotype2
AC5_CCGTACTAGTTGTAGA-1	0.066328591	-1.809550594	AC5	None	AC5_None
AC5_CCGTACTTCACCGGGT-1	-0.331112677	-1.593936515	AC5	clonotype1	AC5_clonotype1
AC5_CCGTACTTCTACCTGC-1	-0.982542703	0.338037257	AC5	clonotype1	AC5_clonotype1
AC5_CCGTGGATCAGGCGAA-1	-1.635357966	-0.358864511	AC5	clonotype1	AC5_clonotype1
AC5_CCGTGGATCATACGGT-1	3.035274512	-1.458426955	AC5	clonotype5	AC5_clonotype5
AC5_CCGTTCAAGTGGTCCC-1	0.185664708	-2.06910944	AC5	clonotype2	AC5_clonotype2
AC5_CCGTTCACAGCCTGTG-1	-2.049473581	-0.579437398	AC5	clonotype1	AC5_clonotype1
AC5_CCGTTCATCCTTTACA-1	-1.599645525	-0.689669307	AC5	clonotype1	AC5_clonotype1
AC5_CCTAAAGAGTGTACGG-1	0.664879626	-1.419577926	AC5	None	AC5_None
AC5_CCTAAAGCAGTTAACC-1	-1.324739764	-1.579319871	AC5	clonotype1	AC5_clonotype1
AC5_CCTAAAGGTGATGTCT-1	1.525654771	-1.764825346	AC5	clonotype2	AC5_clonotype2
AC5_CCTACACCACCTATCC-1	6.307566733	1.46142238	AC5	clonotype379	AC5_clonotype379
AC5_CCTACCAGTCCAGTTA-1	-1.360749674	-0.918086687	AC5	clonotype1	AC5_clonotype1
AC5_CCTACCATCAGCACAT-1	-2.00932765	-0.904906361	AC5	clonotype1	AC5_clonotype1
AC5_CCTAGCTAGGGTCTCC-1	-0.315960797	-1.755480018	AC5	clonotype1	AC5_clonotype1
AC5_CCTAGCTGTTGACGTT-1	0.425153099	-0.219493579	AC5	clonotype1	AC5_clonotype1
AC5_CCTAGCTTCTTGTACT-1	1.516139111	-1.57504687	AC5	None	AC5_None
AC5_CCTATTACAAAGTGCG-1	2.367018402	-0.071497306	AC5	None	AC5_None
AC5_CCTCAGTAGAAGCCCA-1	-2.892571739	0.14038639	AC5	clonotype1	AC5_clonotype1
AC5_CCTCAGTAGGCGACAT-1	1.592873444	-1.686484687	AC5	None	AC5_None
AC5_CCTCAGTTCATGTCCC-1	-0.006256869	-0.687659228	AC5	None	AC5_None
AC5_CCTCTGACACGTTGGC-1	1.135840866	0.049150925	AC5	clonotype114	AC5_clonotype114
AC5_CCTCTGAGTTCAGACT-1	5.092479194	-0.091728273	AC5	clonotype161	AC5_clonotype161
AC5_CCTCTGATCGGCGCTA-1	-1.604244515	0.085318092	AC5	clonotype1	AC5_clonotype1
AC5_CCTTACGAGACACTAA-1	0.528493268	-0.807790991	AC5	clonotype5	AC5_clonotype5
AC5_CCTTACGCACCACGTG-1	4.233655861	0.793066236	AC5	clonotype32	AC5_clonotype32
AC5_CCTTACGTCAAGAAGT-1	-0.241138686	-0.874522328	AC5	clonotype1	AC5_clonotype1
AC5_CCTTACGTCGGTTAAC-1	-3.007499715	-0.129061116	AC5	clonotype2	AC5_clonotype2
AC5_CCTTCCCAGCATGGCA-1	2.796256681	-0.736405325	AC5	None	AC5_None
AC5_CCTTCCCGTTATCCGA-1	-0.406343943	-0.764069415	AC5	clonotype5	AC5_clonotype5
AC5_CCTTCGAGTCGACTAT-1	-1.049598347	-0.909527246	AC5	clonotype1	AC5_clonotype1
AC5_CCTTTCTAGCGTAGTG-1	-1.217174855	-0.269448594	AC5	clonotype3	AC5_clonotype3
AC5_CCTTTCTAGGGTGTGT-1	-1.654090119	0.001870522	AC5	clonotype3	AC5_clonotype3
AC5_CCTTTCTGTAGAGGAA-1	-2.193843645	-0.525871166	AC5	clonotype1	AC5_clonotype1
AC5_CCTTTCTGTTGCTCCT-1	-2.058707728	-0.349027734	AC5	clonotype5	AC5_clonotype5
AC5_CGAACATCATCGGGTC-1	4.94782675	-1.079447486	AC5	clonotype390	AC5_clonotype390
AC5_CGAACATCATTCCTGC-1	-0.00431891	-1.141553774	AC5	None	AC5_None
AC5_CGAACATGTAGAAGGA-1	0.119167283	-0.602145001	AC5	None	AC5_None
AC5_CGAACATGTGAAATCA-1	1.021164256	-1.711694439	AC5	None	AC5_None
AC5_CGAACATGTTAAGACA-1	4.726114439	0.494317368	AC5	clonotype391	AC5_clonotype391
AC5_CGAACATGTTGGTAAA-1	0.907865816	-1.423232697	AC5	clonotype6	AC5_clonotype6
AC5_CGAATGTAGCCACGCT-1	0.889045266	-2.113954036	AC5	None	AC5_None
AC5_CGAATGTCACGTCAGC-1	-0.771693298	-1.079543087	AC5	None	AC5_None
AC5_CGAATGTCATTTGCCC-1	-0.671936235	-1.05843126	AC5	clonotype1	AC5_clonotype1
AC5_CGAATGTGTTATGTGC-1	-1.148897679	-0.662257309	AC5	clonotype1	AC5_clonotype1
AC5_CGAATGTTCTTCCTTC-1	0.858328325	-1.066903121	AC5	None	AC5_None
AC5_CGACCTTAGTTACGGG-1	-2.750992818	-0.118089695	AC5	clonotype1	AC5_clonotype1
AC5_CGACCTTCATGCCACG-1	2.115357747	-2.204850985	AC5	clonotype2	AC5_clonotype2
AC5_CGACCTTGTAGAGCTG-1	4.191409535	-0.363392386	AC5	clonotype393	AC5_clonotype393
AC5_CGACCTTGTCCCTACT-1	3.125401984	-1.834937197	AC5	None	AC5_None
AC5_CGACTTCAGATCACGG-1	-1.889308122	0.388640653	AC5	clonotype3	AC5_clonotype3
AC5_CGACTTCCAGCGTTCG-1	0.189469634	-0.959878418	AC5	clonotype12	AC5_clonotype12
AC5_CGACTTCCATGTCTCC-1	-2.392606373	0.279929832	AC5	clonotype2	AC5_clonotype2
AC5_CGAGAAGAGCTTATCG-1	4.794645248	1.136096171	AC5	clonotype397	AC5_clonotype397
AC5_CGAGAAGCAAACGCGA-1	0.600198575	-1.911530126	AC5	clonotype2	AC5_clonotype2
AC5_CGAGAAGCATGGGACA-1	2.539215276	-0.538590767	AC5	clonotype398	AC5_clonotype398
AC5_CGAGCACGTCTAGCCG-1	0.424092157	-0.526713735	AC5	None	AC5_None
AC5_CGAGCACTCCCATTAT-1	-2.32387345	0.217178005	AC5	clonotype1	AC5_clonotype1
AC5_CGAGCCAAGTTTAGGA-1	5.783740602	-0.203234193	AC5	None	AC5_None
AC5_CGAGCCAGTCCGACGT-1	5.825832884	-0.634799637	AC5	clonotype402	AC5_clonotype402
AC5_CGATCGGGTCAGTGGA-1	1.740146044	-1.986177153	AC5	None	AC5_None
AC5_CGATCGGGTGTTGAGG-1	4.439644434	-0.835919683	AC5	clonotype403	AC5_clonotype403
AC5_CGATCGGTCCCAGGTG-1	4.293124259	-1.558294654	AC5	clonotype161	AC5_clonotype161
AC5_CGATGGCAGAGAACAG-1	0.473624317	-2.745076585	AC5	None	AC5_None
AC5_CGATGTAAGATCCTGT-1	5.115052168	0.935871716	AC5	clonotype405	AC5_clonotype405
AC5_CGATGTACACCCTATC-1	1.037820618	-1.36252693	AC5	clonotype44	AC5_clonotype44
AC5_CGATGTAGTAACGACG-1	-1.194625689	-0.650097052	AC5	clonotype406	AC5_clonotype406
AC5_CGATTGAGTCTCTTTA-1	-1.366199473	0.252593363	AC5	None	AC5_None
AC5_CGCCAAGAGACGCAAC-1	-0.492128464	-0.460820724	AC5	clonotype3	AC5_clonotype3
AC5_CGCCAAGAGACTTGAA-1	-1.839416215	-0.164419895	AC5	clonotype3	AC5_clonotype3
AC5_CGCCAAGCAGCTGCAC-1	-0.028021529	-0.679276255	AC5	clonotype35	AC5_clonotype35
AC5_CGCCAAGGTCGGCTCA-1	-2.248181791	1.176595516	AC5	clonotype1	AC5_clonotype1
AC5_CGCCAAGTCTACGAGT-1	-3.529636729	1.390146808	AC5	clonotype1	AC5_clonotype1
AC5_CGCGGTAAGAGGTTAT-1	-2.054277316	0.29618167	AC5	clonotype1	AC5_clonotype1
AC5_CGCGGTAGTACCCAAT-1	2.101728175	-2.348018616	AC5	None	AC5_None
AC5_CGCGGTAGTGCCTGGT-1	0.188131437	-3.137093562	AC5	None	AC5_None
AC5_CGCGTTTAGACAAAGG-1	3.42542099	-0.951032848	AC5	None	AC5_None
AC5_CGCGTTTAGGGTTTCT-1	-3.369379391	0.004233546	AC5	clonotype1	AC5_clonotype1
AC5_CGCGTTTGTATATGAG-1	0.149466659	-2.506785982	AC5	None	AC5_None
AC5_CGCGTTTGTTATCGGT-1	-1.4294835	-0.004813426	AC5	clonotype5	AC5_clonotype5
AC5_CGCGTTTGTTGTGGAG-1	0.481072478	-1.707519715	AC5	clonotype1	AC5_clonotype1
AC5_CGCGTTTTCCCTTGCA-1	-0.933738273	0.00880434	AC5	clonotype166	AC5_clonotype166
AC5_CGCTGGAAGTGTACGG-1	-0.645500353	-0.730326757	AC5	None	AC5_None
AC5_CGCTGGAAGTTAAGTG-1	3.430586121	-0.491547945	AC5	clonotype409	AC5_clonotype409
AC5_CGCTGGAGTGACGGTA-1	-0.825796703	-1.071819532	AC5	clonotype1	AC5_clonotype1
AC5_CGCTGGAGTGATAAAC-1	-0.291308354	-1.035493292	AC5	clonotype3	AC5_clonotype3
AC5_CGCTGGAGTTTGGCGC-1	-1.367776153	-0.344066177	AC5	clonotype4	AC5_clonotype4
AC5_CGCTGGATCGTATCAG-1	-2.741901613	-0.404495663	AC5	clonotype1	AC5_clonotype1
AC5_CGCTTCAAGACACGAC-1	0.639332126	-0.270664379	AC5	clonotype1	AC5_clonotype1
AC5_CGCTTCACAAAGCAAT-1	0.109849501	-0.290251138	AC5	clonotype65	AC5_clonotype65
AC5_CGCTTCACAAGACGTG-1	4.666456992	0.531433018	AC5	clonotype410	AC5_clonotype410
AC5_CGCTTCACAAGCGATG-1	5.78974281	-0.106742287	AC5	clonotype411	AC5_clonotype411
AC5_CGCTTCACACAGATTC-1	3.580274191	-0.614444613	AC5	clonotype412	AC5_clonotype412
AC5_CGCTTCACAGAGCCAA-1	-1.689487496	-1.101860094	AC5	clonotype1	AC5_clonotype1
AC5_CGCTTCAGTCGTCTTC-1	2.0694085	-2.659097613	AC5	clonotype2	AC5_clonotype2
AC5_CGCTTCATCGTGTAGT-1	0.681862989	-1.897761525	AC5	None	AC5_None
AC5_CGGACACCACGAGAGT-1	-0.939475043	-1.478510297	AC5	clonotype1	AC5_clonotype1
AC5_CGGACACGTTATCACG-1	-1.302944968	-0.176828197	AC5	None	AC5_None
AC5_CGGACGTCAAAGGTGC-1	1.657253454	-2.095693999	AC5	clonotype1	AC5_clonotype1
AC5_CGGACGTGTAGAAGGA-1	-1.794114659	0.410761284	AC5	clonotype1	AC5_clonotype1
AC5_CGGACGTTCGAGAGCA-1	-1.226197302	-0.46943767	AC5	clonotype1	AC5_clonotype1
AC5_CGGACTGTCAGCAACT-1	-0.018938519	0.057058538	AC5	clonotype1	AC5_clonotype1
AC5_CGGAGCTAGCGATTCT-1	-0.598239397	-1.622983952	AC5	clonotype2	AC5_clonotype2
AC5_CGGAGCTAGGCGCTCT-1	-1.582705777	0.569219947	AC5	clonotype1	AC5_clonotype1
AC5_CGGAGCTCACTTAAGC-1	5.992003402	0.800035229	AC5	clonotype418	AC5_clonotype418
AC5_CGGAGCTTCCAATGGT-1	3.948911641	-1.521062423	AC5	clonotype420	AC5_clonotype420
AC5_CGGAGCTTCCCAAGTA-1	1.47177246	-2.030170872	AC5	clonotype1	AC5_clonotype1
AC5_CGGAGCTTCGTGACAT-1	-0.427685241	-0.52667947	AC5	None	AC5_None
AC5_CGGAGTCAGGAGCGTT-1	5.367421635	0.745773903	AC5	clonotype98	AC5_clonotype98
AC5_CGGAGTCTCGCATGGC-1	4.334630494	0.547857547	AC5	clonotype75	AC5_clonotype75
AC5_CGGCTAGCACTGAAGG-1	0.285539269	-2.09825103	AC5	clonotype1	AC5_clonotype1
AC5_CGGCTAGCATACAGCT-1	-0.092724977	-1.284379316	AC5	clonotype5	AC5_clonotype5
AC5_CGGCTAGCATTAGCCA-1	0.848324463	-1.120614718	AC5	None	AC5_None
AC5_CGGCTAGGTGTGGCTC-1	5.427226249	0.688612668	AC5	clonotype422	AC5_clonotype422
AC5_CGGCTAGTCCAATGGT-1	-1.120409409	-0.864165043	AC5	clonotype1	AC5_clonotype1
AC5_CGGCTAGTCCGAGCCA-1	0.150621706	-0.506914152	AC5	None	AC5_None
AC5_CGGGTCAAGATCCCGC-1	-2.495731348	0.124898679	AC5	clonotype1	AC5_clonotype1
AC5_CGGGTCAAGCACACAG-1	-0.482986246	-1.312931879	AC5	clonotype1	AC5_clonotype1
AC5_CGGGTCAAGCCACCTG-1	0.046863035	-0.9972533	AC5	None	AC5_None
AC5_CGGGTCAAGGGCTCTC-1	-0.537248444	-1.3090962	AC5	clonotype1	AC5_clonotype1
AC5_CGGGTCACAGTATAAG-1	-2.36269284	0.646880425	AC5	clonotype3	AC5_clonotype3
AC5_CGGGTCAGTACAAGTA-1	-2.195416314	0.344617524	AC5	None	AC5_None
AC5_CGGGTCAGTCCGTGAC-1	-1.021115647	-1.852504776	AC5	None	AC5_None
AC5_CGGTTAAAGAACAACT-1	-1.531976355	-1.53742077	AC5	clonotype1	AC5_clonotype1
AC5_CGGTTAAAGAGGTTAT-1	2.063774982	-1.672461068	AC5	clonotype5	AC5_clonotype5
AC5_CGGTTAAGTTAAAGTG-1	0.385141197	-1.004256202	AC5	None	AC5_None
AC5_CGGTTAATCCGCGTTT-1	1.462206689	-2.462161453	AC5	clonotype1	AC5_clonotype1
AC5_CGGTTAATCCGTAGGC-1	-1.372926133	-0.828335734	AC5	clonotype2	AC5_clonotype2
AC5_CGTAGCGAGATGTCGG-1	-0.900157612	-0.777868258	AC5	None	AC5_None
AC5_CGTAGCGAGCATGGCA-1	6.183847518	1.946228003	AC5	clonotype426	AC5_clonotype426
AC5_CGTAGCGGTTTAGCTG-1	-0.519325314	-0.661850821	AC5	None	AC5_None
AC5_CGTAGGCAGCCAGTTT-1	-1.410964109	-0.303056286	AC5	None	AC5_None
AC5_CGTAGGCGTTCGAATC-1	4.957810298	-0.501903658	AC5	clonotype144	AC5_clonotype144
AC5_CGTCACTCACCGTTGG-1	-1.058660397	-0.872856345	AC5	clonotype1	AC5_clonotype1
AC5_CGTCACTGTCAAAGAT-1	-0.846569388	-1.060756485	AC5	clonotype1	AC5_clonotype1
AC5_CGTCACTTCGGACAAG-1	0.484206158	-2.422801759	AC5	None	AC5_None
AC5_CGTCAGGTCGGTTAAC-1	0.512854885	-1.285947991	AC5	clonotype3	AC5_clonotype3
AC5_CGTCCATCAGCCTGTG-1	-1.131077197	-0.145070404	AC5	clonotype1	AC5_clonotype1
AC5_CGTCCATTCGACAGCC-1	1.141318444	-0.870998024	AC5	clonotype170	AC5_clonotype170
AC5_CGTCCATTCGCCGTGA-1	1.063969144	-2.306755153	AC5	None	AC5_None
AC5_CGTCTACAGAGTACAT-1	-2.547345426	0.245853354	AC5	clonotype1	AC5_clonotype1
AC5_CGTCTACGTTCGTCTC-1	-0.909728475	-1.348558444	AC5	clonotype2	AC5_clonotype2
AC5_CGTGAGCAGAATTCCC-1	1.070839842	-0.392772894	AC5	clonotype2	AC5_clonotype2
AC5_CGTGAGCAGCTCCTCT-1	-1.476950941	-1.704320694	AC5	clonotype1	AC5_clonotype1
AC5_CGTGAGCAGGTGACCA-1	5.459488451	0.262456658	AC5	clonotype431	AC5_clonotype431
AC5_CGTGTAACATCCTAGA-1	-1.766320115	-0.184610047	AC5	clonotype1	AC5_clonotype1
AC5_CGTGTCTGTTAAAGTG-1	-0.572502556	0.375923407	AC5	clonotype1	AC5_clonotype1
AC5_CGTTCTGGTATAGGGC-1	-1.158057486	-1.150549872	AC5	None	AC5_None
AC5_CGTTCTGGTTATTCTC-1	4.452247921	0.349269496	AC5	clonotype438	AC5_clonotype438
AC5_CGTTGGGAGAAACCTA-1	0.008714079	-0.5797986	AC5	None	AC5_None
AC5_CGTTGGGAGATGCCAG-1	1.706356414	-1.267056664	AC5	None	AC5_None
AC5_CGTTGGGAGTGGGATC-1	2.019823635	-2.021499088	AC5	None	AC5_None
AC5_CGTTGGGTCCGATATG-1	0.288941692	-1.700999205	AC5	clonotype1	AC5_clonotype1
AC5_CTAAGACAGCACAGGT-1	-0.490597177	-2.200541431	AC5	None	AC5_None
AC5_CTAAGACGTATATGAG-1	0.270030273	-1.330832664	AC5	clonotype1	AC5_clonotype1
AC5_CTAATGGCAGACAAAT-1	-0.914360806	-1.856919549	AC5	None	AC5_None
AC5_CTAATGGGTCTTCGTC-1	-1.926845937	-0.972079629	AC5	clonotype1	AC5_clonotype1
AC5_CTAATGGGTGGGTCAA-1	4.445288627	-0.477186889	AC5	clonotype441	AC5_clonotype441
AC5_CTACACCAGTGTTTGC-1	3.884426207	-1.379157735	AC5	None	AC5_None
AC5_CTACACCCAAGGTTTC-1	-0.879777409	-1.092429063	AC5	clonotype1	AC5_clonotype1
AC5_CTACATTAGATGTAAC-1	2.257153551	-2.976621492	AC5	None	AC5_None
AC5_CTACATTAGCACACAG-1	-3.247296039	0.767281605	AC5	clonotype5	AC5_clonotype5
AC5_CTACCCAAGAACTCGG-1	-2.034930616	0.280951379	AC5	clonotype1	AC5_clonotype1
AC5_CTACCCAAGACGCTTT-1	-0.655775226	-1.301133664	AC5	clonotype3	AC5_clonotype3
AC5_CTACCCAAGCCCGAAA-1	-0.716649341	-0.080781571	AC5	clonotype1	AC5_clonotype1
AC5_CTACCCAGTGGTAACG-1	1.272572134	-1.367485989	AC5	clonotype6	AC5_clonotype6
AC5_CTACCCATCATGTGGT-1	0.453368327	-1.767319455	AC5	clonotype1	AC5_clonotype1
AC5_CTACGTCAGCGAAGGG-1	0.17148117	-0.017917319	AC5	clonotype3	AC5_clonotype3
AC5_CTACGTCTCAGCTCTC-1	0.591067471	-0.444632183	AC5	clonotype5	AC5_clonotype5
AC5_CTACGTCTCTTTAGGG-1	0.092657344	-1.243351913	AC5	clonotype1	AC5_clonotype1
AC5_CTAGAGTAGTCTCGGC-1	-1.605435746	-0.985286827	AC5	clonotype1	AC5_clonotype1
AC5_CTAGAGTCATGCATGT-1	-1.42399956	0.456127542	AC5	clonotype5	AC5_clonotype5
AC5_CTAGAGTTCAATCACG-1	-1.820300679	-0.880198612	AC5	clonotype1	AC5_clonotype1
AC5_CTAGCCTAGTTAGCGG-1	5.588048659	1.465589221	AC5	clonotype448	AC5_clonotype448
AC5_CTAGCCTCATCTGGTA-1	-2.498492354	-0.009559228	AC5	clonotype1	AC5_clonotype1
AC5_CTCACACCACCGCTAG-1	-1.065706121	0.853510781	AC5	clonotype120	AC5_clonotype120
AC5_CTCACACGTAGTACCT-1	-1.129298945	-1.72895345	AC5	None	AC5_None
AC5_CTCACACGTTATCCGA-1	3.297238743	-0.291767124	AC5	clonotype450	AC5_clonotype450
AC5_CTCAGAAAGACAGAGA-1	-1.023605811	-0.027301079	AC5	clonotype5	AC5_clonotype5
AC5_CTCAGAATCTATCCTA-1	-3.004825285	0.596183919	AC5	clonotype3	AC5_clonotype3
AC5_CTCCTAGGTCATATCG-1	-1.060428879	-1.021047697	AC5	clonotype1	AC5_clonotype1
AC5_CTCCTAGGTTGCTCCT-1	-0.511841753	-2.134801735	AC5	clonotype2	AC5_clonotype2
AC5_CTCGAAACAGCGAACA-1	-0.00550836	-2.35043548	AC5	None	AC5_None
AC5_CTCGAAACAGCTGTTA-1	-0.537660436	1.66476398	AC5	None	AC5_None
AC5_CTCGAAATCATGTAGC-1	-1.166990251	0.621388794	AC5	clonotype1	AC5_clonotype1
AC5_CTCGAGGAGAGTAAGG-1	1.400691792	-1.904913187	AC5	clonotype1	AC5_clonotype1
AC5_CTCGAGGAGTACGATA-1	-2.195977902	-0.528966904	AC5	clonotype1	AC5_clonotype1
AC5_CTCGAGGAGTCATCCA-1	1.442000522	-1.89760674	AC5	clonotype6	AC5_clonotype6
AC5_CTCGAGGCATTCTCAT-1	-0.890056907	-0.269500641	AC5	clonotype1	AC5_clonotype1
AC5_CTCGAGGTCAACACGT-1	-1.566081879	-0.212267369	AC5	clonotype1	AC5_clonotype1
AC5_CTCGGAGAGAGGACGG-1	0.236133124	0.329958697	AC5	clonotype1	AC5_clonotype1
AC5_CTCGGAGTCAGCTTAG-1	-2.339034765	0.26219272	AC5	clonotype2	AC5_clonotype2
AC5_CTCGGGAAGAGTACCG-1	-0.41593084	-1.272705452	AC5	clonotype3	AC5_clonotype3
AC5_CTCGTACCAGCCTGTG-1	-1.474603553	-1.735309605	AC5	clonotype1	AC5_clonotype1
AC5_CTCGTCAAGTACGATA-1	1.348122369	-2.640894915	AC5	None	AC5_None
AC5_CTCGTCACATTTCAGG-1	-2.116013563	-0.414487338	AC5	clonotype1	AC5_clonotype1
AC5_CTCTAATGTATAGGTA-1	-1.828915638	0.949566454	AC5	clonotype5	AC5_clonotype5
AC5_CTCTAATGTCTCTTAT-1	-2.367585698	0.453139059	AC5	clonotype1	AC5_clonotype1
AC5_CTCTAATTCAACCAAC-1	-0.615357241	-1.591714024	AC5	clonotype1	AC5_clonotype1
AC5_CTCTAATTCTTACCGC-1	1.283179274	-2.560945201	AC5	clonotype3	AC5_clonotype3
AC5_CTCTACGAGCTAAGAT-1	-1.075533514	-0.470442493	AC5	clonotype1	AC5_clonotype1
AC5_CTCTACGCACATTTCT-1	-0.447135097	-2.06585735	AC5	clonotype1	AC5_clonotype1
AC5_CTCTACGGTTCGGCAC-1	0.084869942	-1.409022253	AC5	clonotype1	AC5_clonotype1
AC5_CTCTACGTCGTTGCCT-1	0.555401111	-2.514011802	AC5	clonotype2	AC5_clonotype2
AC5_CTCTACGTCTTAGAGC-1	1.27739421	0.380522511	AC5	clonotype5	AC5_clonotype5
AC5_CTCTGGTAGTAACCCT-1	0.383077893	-1.222916369	AC5	None	AC5_None
AC5_CTCTGGTCACGAAACG-1	0.4229726	-1.512504043	AC5	clonotype1	AC5_clonotype1
AC5_CTCTGGTGTCTACCTC-1	-2.967360734	-0.378743665	AC5	clonotype3	AC5_clonotype3
AC5_CTCTGGTTCACATACG-1	0.892668345	-1.268140863	AC5	None	AC5_None
AC5_CTCTGGTTCTCGATGA-1	-1.327100431	-0.479689606	AC5	None	AC5_None
AC5_CTGAAACAGACCGGAT-1	-1.797035148	-0.322495311	AC5	clonotype1	AC5_clonotype1
AC5_CTGAAACTCATATCGG-1	-0.925652053	-0.064313463	AC5	clonotype6	AC5_clonotype6
AC5_CTGAAACTCGACAGCC-1	-0.461276527	-1.395197696	AC5	clonotype1	AC5_clonotype1
AC5_CTGAAGTCACTCAGGC-1	3.331543138	-1.258566511	AC5	clonotype465	AC5_clonotype465
AC5_CTGAAGTGTGGACGAT-1	-1.106884076	-0.165632439	AC5	clonotype2	AC5_clonotype2
AC5_CTGAAGTTCTAGAGTC-1	1.968752024	-2.028595271	AC5	None	AC5_None
AC5_CTGATAGCATCTCCCA-1	-0.568965201	-1.783994904	AC5	clonotype3	AC5_clonotype3
AC5_CTGATCCTCGTCGTTC-1	-0.09252695	-2.117396842	AC5	clonotype1	AC5_clonotype1
AC5_CTGCCTATCATTATCC-1	0.121150497	-2.222336061	AC5	clonotype6	AC5_clonotype6
AC5_CTGCGGAGTGGGTCAA-1	-1.57047473	-0.003705027	AC5	clonotype53	AC5_clonotype53
AC5_CTGCGGATCGTACGGC-1	-1.704348056	-0.514796894	AC5	clonotype1	AC5_clonotype1
AC5_CTGCGGATCTACCTGC-1	0.638086106	-1.434598287	AC5	None	AC5_None
AC5_CTGCTGTCATGCTAGT-1	-1.743439502	-0.34019034	AC5	clonotype1	AC5_clonotype1
AC5_CTGGTCTCACCCAGTG-1	-2.095114287	-0.447951191	AC5	clonotype1	AC5_clonotype1
AC5_CTGGTCTCATACTACG-1	0.739540116	-0.878553137	AC5	clonotype1	AC5_clonotype1
AC5_CTGTGCTTCGTCACGG-1	-2.192630866	1.156098475	AC5	clonotype1	AC5_clonotype1
AC5_CTGTTTAAGCATCATC-1	-0.121843211	-0.85349434	AC5	clonotype1	AC5_clonotype1
AC5_CTGTTTACAGCTCCGA-1	5.080908412	0.1468568	AC5	clonotype173	AC5_clonotype173
AC5_CTGTTTAGTGCGGTAA-1	4.99375517	-0.259604799	AC5	clonotype475	AC5_clonotype475
AC5_CTTAACTCAGCTCGCA-1	-0.932243411	-1.423825856	AC5	None	AC5_None
AC5_CTTACCGTCATGGTCA-1	5.294908705	0.289486913	AC5	clonotype477	AC5_clonotype477
AC5_CTTAGGAAGTCCTCCT-1	0.145193373	-2.166408579	AC5	clonotype1	AC5_clonotype1
AC5_CTTAGGACACCAGGCT-1	0.013641786	-1.020591816	AC5	clonotype1	AC5_clonotype1
AC5_CTTAGGACATTGGGCC-1	-1.925848857	-0.506982559	AC5	clonotype1	AC5_clonotype1
AC5_CTTCTCTAGCCTCGTG-1	-1.167136332	-0.371228552	AC5	clonotype1	AC5_clonotype1
AC5_CTTCTCTAGTCAAGGC-1	-1.51138629	-1.538787188	AC5	clonotype1	AC5_clonotype1
AC5_CTTCTCTTCCGCGGTA-1	-1.814688114	-1.029287138	AC5	clonotype1	AC5_clonotype1
AC5_CTTGGCTGTGTGGCTC-1	0.893503386	-2.354700116	AC5	clonotype5	AC5_clonotype5
AC5_CTTTGCGCAATCCGAT-1	3.853298143	-1.146708127	AC5	clonotype75	AC5_clonotype75
AC5_CTTTGCGCAGGAACGT-1	-0.588232834	0.674850766	AC5	None	AC5_None
AC5_CTTTGCGGTCTTGTCC-1	-1.924424096	0.560108333	AC5	clonotype1	AC5_clonotype1
AC5_CTTTGCGTCCATGAAC-1	-1.584580931	-0.15795547	AC5	clonotype5	AC5_clonotype5
AC5_GAAACTCAGTGCGTGA-1	-1.81437589	0.012382264	AC5	clonotype1	AC5_clonotype1
AC5_GAAACTCAGTGGAGTC-1	-0.492523669	-0.613151663	AC5	clonotype1	AC5_clonotype1
AC5_GAAATGAAGATGCGAC-1	-0.354443896	2.017897748	AC5	None	AC5_None
AC5_GAAATGAGTCGACTGC-1	-1.173971573	0.271350171	AC5	None	AC5_None
AC5_GAACATCAGGCATGTG-1	0.650158982	-1.556382997	AC5	clonotype1	AC5_clonotype1
AC5_GAACCTAAGAGTTGGC-1	-1.085148534	-0.670542285	AC5	clonotype1	AC5_clonotype1
AC5_GAACCTACACGGCTAC-1	-0.016826156	-2.330607957	AC5	clonotype1	AC5_clonotype1
AC5_GAACCTAGTGCCTGCA-1	-1.101128032	-0.347543338	AC5	None	AC5_None
AC5_GAAGCAGCATTGGTAC-1	-1.753691274	-0.647360722	AC5	clonotype6	AC5_clonotype6
AC5_GAATAAGAGCTGTTCA-1	1.709354672	-1.402119761	AC5	clonotype53	AC5_clonotype53
AC5_GAATAAGGTAGGCATG-1	1.048123447	-0.514081806	AC5	None	AC5_None
AC5_GAATAAGGTCTGCGGT-1	3.264834208	-2.624295721	AC5	clonotype5	AC5_clonotype5
AC5_GAATAAGGTGAAAGAG-1	-1.585208596	-0.646515657	AC5	clonotype5	AC5_clonotype5
AC5_GAATAAGGTTCCTCCA-1	-2.213673967	-0.535275213	AC5	clonotype2	AC5_clonotype2
AC5_GAATAAGGTTCGTTGA-1	-1.666753359	-0.191405326	AC5	clonotype2	AC5_clonotype2
AC5_GACACGCCAAGGACAC-1	-0.211234453	-0.6980158	AC5	clonotype28	AC5_clonotype28
AC5_GACACGCTCTCGATGA-1	-1.963560924	-0.760572845	AC5	clonotype1	AC5_clonotype1
AC5_GACAGAGCATCACGAT-1	3.747689946	-1.01576397	AC5	clonotype488	AC5_clonotype488
AC5_GACAGAGGTAAGAGAG-1	0.43642537	-1.453719313	AC5	None	AC5_None
AC5_GACAGAGGTTCAGTAC-1	-3.247818365	0.14484827	AC5	clonotype1	AC5_clonotype1
AC5_GACCAATAGAGTTGGC-1	-1.429344536	0.110491033	AC5	clonotype1	AC5_clonotype1
AC5_GACCAATAGCAGCGTA-1	-1.194113533	-1.190465456	AC5	clonotype1	AC5_clonotype1
AC5_GACCAATAGCTGCAAG-1	-1.111700445	1.035824149	AC5	clonotype12	AC5_clonotype12
AC5_GACCAATAGTTCGCAT-1	-1.904386722	0.035030871	AC5	clonotype97	AC5_clonotype97
AC5_GACCAATGTAAGGATT-1	4.946997396	1.234802339	AC5	clonotype489	AC5_clonotype489
AC5_GACCAATTCACGGTTA-1	2.870528327	-0.90168227	AC5	clonotype34	AC5_clonotype34
AC5_GACGCGTTCAAGCCTA-1	1.418759319	-2.497812406	AC5	clonotype1	AC5_clonotype1
AC5_GACGCGTTCCCGACTT-1	5.466382301	2.04066874	AC5	None	AC5_None
AC5_GACGTGCAGGAGTCTG-1	-1.565355392	-0.953110125	AC5	clonotype1	AC5_clonotype1
AC5_GACGTTAAGCCAGAAC-1	0.150221531	-0.223459626	AC5	clonotype1	AC5_clonotype1
AC5_GACGTTAGTTCACCTC-1	-1.285979589	0.268776094	AC5	clonotype3	AC5_clonotype3
AC5_GACGTTATCGGCGCAT-1	-0.450747543	0.169602492	AC5	None	AC5_None
AC5_GACTAACAGATGCGAC-1	0.087898698	-1.421375861	AC5	None	AC5_None
AC5_GACTAACAGGAATCGC-1	3.975926364	0.05320976	AC5	clonotype497	AC5_clonotype497
AC5_GACTAACCATCGACGC-1	-1.28301129	-0.64920354	AC5	clonotype1	AC5_clonotype1
AC5_GACTACAAGCAGGCTA-1	5.461725413	0.605200779	AC5	clonotype498	AC5_clonotype498
AC5_GACTACACACAGGCCT-1	0.596567273	-0.546937589	AC5	clonotype105	AC5_clonotype105
AC5_GACTACAGTGAGTGAC-1	1.738707096	-1.435921072	AC5	None	AC5_None
AC5_GACTACATCCGCAGTG-1	5.700605589	1.032131159	AC5	clonotype499	AC5_clonotype499
AC5_GACTGCGCAAAGAATC-1	-1.562857227	-0.181675118	AC5	clonotype1	AC5_clonotype1
AC5_GAGCAGAAGACTGGGT-1	4.290539609	-1.371209029	AC5	clonotype500	AC5_clonotype500
AC5_GAGCAGAAGCGTTCCG-1	-2.303453408	0.097940832	AC5	clonotype1	AC5_clonotype1
AC5_GAGCAGACATGAACCT-1	4.538424724	-0.124296811	AC5	clonotype501	AC5_clonotype501
AC5_GAGCAGAGTCTGGTCG-1	5.455062554	1.175747669	AC5	clonotype502	AC5_clonotype502
AC5_GAGCAGAGTTTGGGCC-1	-1.511816843	-1.222558562	AC5	clonotype2	AC5_clonotype2
AC5_GAGCAGATCGCCTGTT-1	-1.671897952	-0.324337269	AC5	None	AC5_None
AC5_GAGGTGAGTTCGCTAA-1	0.96388063	-0.821674011	AC5	None	AC5_None
AC5_GAGGTGATCGGTGTCG-1	4.868393294	-0.383626893	AC5	None	AC5_None
AC5_GAGTCCGTCAAGAAGT-1	-0.978426894	-0.176890691	AC5	clonotype105	AC5_clonotype105
AC5_GATCAGTGTTCCCTTG-1	-0.320365574	-0.540976077	AC5	clonotype100	AC5_clonotype100
AC5_GATCAGTTCAGCGATT-1	-0.063269088	-1.217570202	AC5	clonotype3	AC5_clonotype3
AC5_GATCAGTTCGTTGACA-1	-1.281736339	1.12247621	AC5	clonotype1	AC5_clonotype1
AC5_GATCGCGAGACCGGAT-1	-0.533489475	-1.143001129	AC5	clonotype3	AC5_clonotype3
AC5_GATCGCGAGGACAGAA-1	0.090365047	-1.887606403	AC5	None	AC5_None
AC5_GATCGTACACATTCGA-1	0.177806824	-1.955908185	AC5	None	AC5_None
AC5_GATCGTATCAACACAC-1	1.952337969	-1.461835614	AC5	clonotype3	AC5_clonotype3
AC5_GATCGTATCCTGCCAT-1	2.138290208	-1.976677798	AC5	None	AC5_None
AC5_GATCGTATCGTATCAG-1	-0.18125955	0.413236923	AC5	clonotype2	AC5_clonotype2
AC5_GATCTAGGTGCAGTAG-1	-1.435744744	-0.817624878	AC5	clonotype2	AC5_clonotype2
AC5_GATGAAACAAGCCGCT-1	2.402389169	-1.405996418	AC5	None	AC5_None
AC5_GATGAAACATCCGCGA-1	0.264202146	0.289630412	AC5	None	AC5_None
AC5_GATGAAAGTAAACACA-1	-2.368907417	0.066500296	AC5	clonotype1	AC5_clonotype1
AC5_GATGAAATCACGGTTA-1	-1.774907834	0.814690057	AC5	clonotype170	AC5_clonotype170
AC5_GATGAGGAGATGCCAG-1	-1.61323243	-0.055286914	AC5	clonotype1	AC5_clonotype1
AC5_GATGAGGCAGGAATGC-1	-0.747264993	-0.870829268	AC5	clonotype1	AC5_clonotype1
AC5_GATGAGGGTGGTCCGT-1	-1.907736468	-0.029388836	AC5	clonotype1	AC5_clonotype1
AC5_GATGAGGTCGCAAACT-1	0.538363087	-0.432142224	AC5	None	AC5_None
AC5_GATGAGGTCGGAGCAA-1	-2.478057731	-1.252641346	AC5	clonotype1	AC5_clonotype1
AC5_GATGCTAAGCCTTGAT-1	-1.87735051	-0.469835145	AC5	clonotype2	AC5_clonotype2
AC5_GATTCAGAGCGTGTCC-1	-1.912691868	0.682460077	AC5	clonotype1	AC5_clonotype1
AC5_GATTCAGCAGCTATTG-1	0.706932368	-1.862316398	AC5	clonotype1	AC5_clonotype1
AC5_GCACTCTTCCGGGTGT-1	-0.488755859	-2.882691964	AC5	clonotype2	AC5_clonotype2
AC5_GCAGCCACAGCTCGAC-1	-0.793167808	0.101720561	AC5	None	AC5_None
AC5_GCAGTTAAGGGATACC-1	4.596936415	0.935323788	AC5	clonotype145	AC5_clonotype145
AC5_GCAGTTACAAAGCGGT-1	-0.735793632	-1.026541044	AC5	clonotype2	AC5_clonotype2
AC5_GCAGTTATCTCTAAGG-1	-2.40574743	-0.341071488	AC5	clonotype1	AC5_clonotype1
AC5_GCATACATCAGGCAAG-1	-0.54923291	-1.537227398	AC5	clonotype1	AC5_clonotype1
AC5_GCATGATTCCGTTGTC-1	2.757210393	-1.69001258	AC5	None	AC5_None
AC5_GCATGATTCTGGAGCC-1	-2.496998835	-0.843878423	AC5	clonotype1	AC5_clonotype1
AC5_GCATGCGCAAACCTAC-1	-2.544195756	0.778256983	AC5	clonotype1	AC5_clonotype1
AC5_GCATGCGCACCGAAAG-1	-1.662023732	-0.258213963	AC5	clonotype1	AC5_clonotype1
AC5_GCCAAATAGGAACTGC-1	-2.005353276	-0.627558164	AC5	clonotype1	AC5_clonotype1
AC5_GCCAAATGTGTGACCC-1	-0.783223121	-0.854672054	AC5	clonotype2	AC5_clonotype2
AC5_GCCAAATTCCTTCAAT-1	-1.822464411	-1.370238142	AC5	clonotype1	AC5_clonotype1
AC5_GCCAAATTCTTGGGTA-1	-1.849883959	1.085382706	AC5	clonotype1	AC5_clonotype1
AC5_GCCTCTAGTGCATCTA-1	-0.472139834	-1.079765733	AC5	None	AC5_None
AC5_GCGACCAAGGCACATG-1	-2.274224383	1.092996885	AC5	clonotype1	AC5_clonotype1
AC5_GCGACCACAGATTGCT-1	-1.124824004	-1.564313973	AC5	clonotype1	AC5_clonotype1
AC5_GCGACCAGTTTAAGCC-1	-1.762475699	-0.989161042	AC5	clonotype1	AC5_clonotype1
AC5_GCGACCATCAAGATCC-1	-2.591028154	0.304554305	AC5	clonotype81	AC5_clonotype81
AC5_GCGACCATCTGCGTAA-1	-1.741740604	-0.83127637	AC5	clonotype1	AC5_clonotype1
AC5_GCGAGAACATGCAACT-1	-3.270646874	-0.106075233	AC5	clonotype1	AC5_clonotype1
AC5_GCGCAACAGCCTCGTG-1	-1.472557689	1.090144225	AC5	clonotype1	AC5_clonotype1
AC5_GCGCAGTAGCCTATGT-1	-3.122424031	0.174593327	AC5	clonotype1	AC5_clonotype1
AC5_GCGCAGTTCAAAGACA-1	1.595144652	0.740343027	AC5	None	AC5_None
AC5_GCGCAGTTCATTGCGA-1	4.658873805	-1.007499492	AC5	clonotype176	AC5_clonotype176
AC5_GCGCAGTTCGCCATAA-1	-1.87743626	-1.425181902	AC5	None	AC5_None
AC5_GCGCCAATCTCCAGGG-1	-0.602126328	-1.635916066	AC5	clonotype2	AC5_clonotype2
AC5_GCGCGATAGGTGACCA-1	-2.507919895	0.642257497	AC5	clonotype1	AC5_clonotype1
AC5_GCGCGATGTGATGTCT-1	1.586949766	-0.74367306	AC5	None	AC5_None
AC5_GCGCGATTCTTGCCGT-1	-2.183884894	-0.126376172	AC5	clonotype1	AC5_clonotype1
AC5_GCGGGTTGTGGTACAG-1	-0.699462513	-1.794344298	AC5	clonotype120	AC5_clonotype120
AC5_GCTCCTAAGGCGACAT-1	-3.220689897	0.48486067	AC5	clonotype2	AC5_clonotype2
AC5_GCTCCTACAGATCCAT-1	-0.459784459	-0.856278353	AC5	clonotype1	AC5_clonotype1
AC5_GCTCCTACAGGCTGAA-1	-4.01242974	0.327882554	AC5	clonotype1	AC5_clonotype1
AC5_GCTCTGTGTAAGTGTA-1	-2.225203734	-0.393340874	AC5	clonotype1	AC5_clonotype1
AC5_GCTCTGTGTGCGAAAC-1	1.663833294	-1.073457738	AC5	None	AC5_None
AC5_GCTGCGATCTGGCGAC-1	2.490818881	-0.090875228	AC5	clonotype2	AC5_clonotype2
AC5_GCTGCTTCAGGGTACA-1	4.533232171	0.528120436	AC5	clonotype536	AC5_clonotype536
AC5_GCTGGGTAGATCGGGT-1	-0.625514492	-0.574908899	AC5	clonotype3	AC5_clonotype3
AC5_GCTGGGTGTAGCGTGA-1	-1.029629782	0.110318193	AC5	clonotype1	AC5_clonotype1
AC5_GCTGGGTTCCACGTTC-1	-0.634693932	-1.80364331	AC5	clonotype1	AC5_clonotype1
AC5_GCTGGGTTCCTGCAGG-1	0.149587582	-1.600276703	AC5	clonotype2	AC5_clonotype2
AC5_GCTTCCAAGGTCATCT-1	0.2969975	-1.238614981	AC5	clonotype1	AC5_clonotype1
AC5_GCTTCCATCCTCTAGC-1	0.96834995	-1.499729999	AC5	clonotype1	AC5_clonotype1
AC5_GCTTGAAAGAACAACT-1	-1.527989764	0.21604949	AC5	clonotype1	AC5_clonotype1
AC5_GCTTGAAAGTCGCCGT-1	-0.895666545	-0.246623627	AC5	clonotype1	AC5_clonotype1
AC5_GCTTGAACAAGTCATC-1	-3.326806625	0.93452714	AC5	clonotype1	AC5_clonotype1
AC5_GCTTGAAGTAGCGTGA-1	-0.624761974	-0.418030139	AC5	None	AC5_None
AC5_GGAAAGCAGACCTAGG-1	-2.570320712	-0.629182288	AC5	clonotype1	AC5_clonotype1
AC5_GGAAAGCGTCCCGACA-1	2.000310803	-2.946370097	AC5	None	AC5_None
AC5_GGAAAGCTCCACGACG-1	-1.339469183	-2.251701216	AC5	clonotype2	AC5_clonotype2
AC5_GGAAAGCTCGTAGGTT-1	-0.24974149	-0.692436228	AC5	None	AC5_None
AC5_GGAACTTTCTCGCATC-1	-1.478849896	1.649134019	AC5	clonotype1	AC5_clonotype1
AC5_GGACAAGAGTCTCCTC-1	-2.327093517	0.273770861	AC5	clonotype53	AC5_clonotype53
AC5_GGACAAGCAGCAGTTT-1	0.323855481	-1.11173024	AC5	clonotype6	AC5_clonotype6
AC5_GGACAAGCAGCTGTTA-1	0.990763248	1.008710788	AC5	clonotype542	AC5_clonotype542
AC5_GGACAAGGTAAGGGCT-1	-1.691414365	-0.426628336	AC5	clonotype1	AC5_clonotype1
AC5_GGACAAGGTGTTAAGA-1	-1.386989535	-0.164549318	AC5	clonotype28	AC5_clonotype28
AC5_GGACAAGTCTGCTTGC-1	0.668033613	-1.500967742	AC5	clonotype12	AC5_clonotype12
AC5_GGACAGAGTATAAACG-1	4.896287784	-0.290134674	AC5	clonotype544	AC5_clonotype544
AC5_GGACAGATCAGAAATG-1	-1.320881998	-0.512934826	AC5	clonotype1	AC5_clonotype1
AC5_GGACATTAGAACAACT-1	-0.440856889	-0.91468495	AC5	clonotype1	AC5_clonotype1
AC5_GGACATTAGCTAGTCT-1	-1.187979639	-0.499764916	AC5	clonotype1	AC5_clonotype1
AC5_GGACATTAGTGACATA-1	-1.597531174	0.562522827	AC5	clonotype1	AC5_clonotype1
AC5_GGACATTGTCATCCCT-1	-1.614755251	0.456862408	AC5	clonotype1	AC5_clonotype1
AC5_GGACATTTCGCCATAA-1	0.968994463	-1.961132401	AC5	clonotype1	AC5_clonotype1
AC5_GGACGTCCACATTTCT-1	-1.083581361	-0.858429819	AC5	clonotype1	AC5_clonotype1
AC5_GGACGTCGTCACAAGG-1	-0.943060419	0.162508244	AC5	clonotype1	AC5_clonotype1
AC5_GGACGTCGTGCAGTAG-1	-1.307482466	-0.639172158	AC5	clonotype3	AC5_clonotype3
AC5_GGACGTCTCGGCCGAT-1	-0.590144241	-1.770372896	AC5	clonotype44	AC5_clonotype44
AC5_GGACGTCTCGTATCAG-1	0.608091551	-0.533049046	AC5	None	AC5_None
AC5_GGATGTTAGGCATTGG-1	1.96103896	-1.894721676	AC5	clonotype44	AC5_clonotype44
AC5_GGATGTTTCGCCAGCA-1	-0.327975282	-0.786808921	AC5	clonotype1	AC5_clonotype1
AC5_GGCAATTAGTCAAGGC-1	-1.198568888	-0.064463774	AC5	clonotype6	AC5_clonotype6
AC5_GGCAATTCATATACGC-1	-2.737712776	0.274729206	AC5	clonotype1	AC5_clonotype1
AC5_GGCAATTGTAGCGTAG-1	-2.482650693	0.474986337	AC5	clonotype3	AC5_clonotype3
AC5_GGCCGATAGGATGGAA-1	1.315482491	-2.032989318	AC5	None	AC5_None
AC5_GGCCGATCAGTGGGAT-1	-0.94273502	-0.562736688	AC5	None	AC5_None
AC5_GGCCGATTCCGTCAAA-1	-0.966460717	-0.63372522	AC5	clonotype2	AC5_clonotype2
AC5_GGCGTGTTCGCGTTTC-1	-1.504597843	-0.510167478	AC5	clonotype6	AC5_clonotype6
AC5_GGCTCGATCAACTCTT-1	-0.941256326	-0.808847828	AC5	clonotype120	AC5_clonotype120
AC5_GGCTCGATCTCTTGAT-1	-1.468667984	-0.254467582	AC5	clonotype3	AC5_clonotype3
AC5_GGCTGGTAGAAACCTA-1	-1.702735876	0.462026266	AC5	clonotype53	AC5_clonotype53
AC5_GGCTGGTAGCCTCGTG-1	-1.812874192	-0.015541955	AC5	clonotype1	AC5_clonotype1
AC5_GGCTGGTAGGCGCTCT-1	4.200228247	-1.491619051	AC5	clonotype551	AC5_clonotype551
AC5_GGCTGGTCAAAGTGCG-1	-1.809549357	0.166813606	AC5	clonotype1	AC5_clonotype1
AC5_GGCTGGTTCCCGGATG-1	1.611459446	-2.844560385	AC5	None	AC5_None
AC5_GGGACCTGTCAACTGT-1	-1.220890379	-2.259374768	AC5	clonotype2	AC5_clonotype2
AC5_GGGACCTGTCTGCCAG-1	-0.073682913	-1.185799902	AC5	clonotype1	AC5_clonotype1
AC5_GGGAGATCAATCCGAT-1	0.998268186	-2.52593929	AC5	None	AC5_None
AC5_GGGAGATGTTGCGCAC-1	-2.091768552	-2.723895411	AC5	clonotype1	AC5_clonotype1
AC5_GGGAGATTCCGAAGAG-1	-0.132697477	-0.623496356	AC5	clonotype81	AC5_clonotype81
AC5_GGGAGATTCTGGTTCC-1	0.769877729	-0.342360443	AC5	clonotype12	AC5_clonotype12
AC5_GGGATGAAGTCAATAG-1	-0.049448786	-1.232828308	AC5	clonotype2	AC5_clonotype2
AC5_GGGCACTAGTACGCGA-1	4.659786933	0.064751738	AC5	clonotype554	AC5_clonotype554
AC5_GGGTCTGGTCTCCACT-1	-2.990092704	0.409184648	AC5	clonotype1	AC5_clonotype1
AC5_GGGTTGCAGGCCATAG-1	0.412068658	-1.541501445	AC5	clonotype1	AC5_clonotype1
AC5_GGTATTGCACGGCGTT-1	-3.263455654	0.510000898	AC5	clonotype1	AC5_clonotype1
AC5_GGTGAAGAGAGTTGGC-1	-2.520412737	2.197615599	AC5	clonotype1	AC5_clonotype1
AC5_GGTGTTATCCACGACG-1	-0.772209084	-1.950218181	AC5	None	AC5_None
AC5_GGTGTTATCTAGCACA-1	-0.292293187	0.20987734	AC5	clonotype1	AC5_clonotype1
AC5_GTAACGTCAGCTGTTA-1	-0.117616863	0.004003628	AC5	clonotype2	AC5_clonotype2
AC5_GTAACTGGTTTCCACC-1	-1.626712275	-0.486048538	AC5	clonotype1	AC5_clonotype1
AC5_GTAACTGTCGCCGTGA-1	0.184757578	-0.299960569	AC5	clonotype2	AC5_clonotype2
AC5_GTACGTAAGCTGAACG-1	0.415456205	-2.253346223	AC5	clonotype1	AC5_clonotype1
AC5_GTACGTATCGGCCGAT-1	-1.765311069	0.839781891	AC5	clonotype5	AC5_clonotype5
AC5_GTACTCCAGATCCCGC-1	-1.152627536	-1.251964634	AC5	None	AC5_None
AC5_GTACTCCAGGCTATCT-1	-2.037623229	-0.202150055	AC5	clonotype1	AC5_clonotype1
AC5_GTACTTTGTCGCGTGT-1	5.088424623	0.16477169	AC5	clonotype562	AC5_clonotype562
AC5_GTACTTTTCTCTGAGA-1	-1.531882073	0.286831648	AC5	None	AC5_None
AC5_GTAGGCCAGGCAGTCA-1	1.493680341	-1.059838399	AC5	None	AC5_None
AC5_GTAGGCCGTAAAGTCA-1	-0.69041321	-1.30059068	AC5	None	AC5_None
AC5_GTAGGCCGTGGGTATG-1	0.490721766	-1.976127849	AC5	clonotype1	AC5_clonotype1
AC5_GTAGTCACAAGGGTCA-1	0.457761214	-2.619870807	AC5	None	AC5_None
AC5_GTAGTCACAGCGAACA-1	2.701236228	-0.947005439	AC5	clonotype563	AC5_clonotype563
AC5_GTATCTTGTGTTGAGG-1	-1.593444211	-0.659129626	AC5	clonotype79	AC5_clonotype79
AC5_GTATCTTTCCTTCAAT-1	-2.563061631	-0.22576106	AC5	clonotype1	AC5_clonotype1
AC5_GTATTCTTCGAACTGT-1	5.313657693	-2.235487545	AC5	clonotype40	AC5_clonotype40
AC5_GTCACAATCGTTGCCT-1	-0.504209283	-1.095178137	AC5	clonotype1	AC5_clonotype1
AC5_GTCACGGAGAACAATC-1	-0.615963013	-1.651521155	AC5	None	AC5_None
AC5_GTCACGGAGTCTCAAC-1	-2.088394323	0.245406529	AC5	clonotype1	AC5_clonotype1
AC5_GTCACGGAGTGATCGG-1	-0.15406205	-2.136914387	AC5	None	AC5_None
AC5_GTCATTTCACCATCCT-1	1.843916918	-1.641849648	AC5	clonotype573	AC5_clonotype573
AC5_GTCCTCATCTCATTCA-1	-0.325033911	-2.264740541	AC5	None	AC5_None
AC5_GTCGGGTAGTTATCGC-1	0.428800353	-1.624266559	AC5	clonotype1	AC5_clonotype1
AC5_GTCGGGTGTCTACCTC-1	0.36756471	-1.74855862	AC5	clonotype1	AC5_clonotype1
AC5_GTCGGGTGTCTCTCTG-1	1.427474857	-1.205178723	AC5	clonotype57	AC5_clonotype57
AC5_GTCGGGTTCATCTGTT-1	1.558430739	0.320198557	AC5	clonotype579	AC5_clonotype579
AC5_GTCGTAAAGTACGACG-1	5.168253442	0.152004092	AC5	clonotype580	AC5_clonotype580
AC5_GTCGTAACAAACTGCT-1	4.365997828	-1.31891045	AC5	clonotype581	AC5_clonotype581
AC5_GTCGTAACACCAGTTA-1	-1.804763192	0.395998517	AC5	clonotype1	AC5_clonotype1
AC5_GTCGTAAGTGTTCGAT-1	2.322729603	-1.625555587	AC5	clonotype583	AC5_clonotype583
AC5_GTCGTAATCTGGTTCC-1	-1.156383579	-0.513620825	AC5	clonotype1	AC5_clonotype1
AC5_GTCTCGTAGAATGTGT-1	0.149489569	2.008821974	AC5	clonotype585	AC5_clonotype585
AC5_GTCTCGTCACGAGAGT-1	-0.356733582	-0.719698368	AC5	clonotype2	AC5_clonotype2
AC5_GTCTCGTTCTGCGACG-1	-1.853055538	-1.083392472	AC5	clonotype1	AC5_clonotype1
AC5_GTGAAGGAGTACACCT-1	5.178289294	2.095974028	AC5	clonotype586	AC5_clonotype586
AC5_GTGCAGCAGGCACATG-1	-0.705882959	0.373088643	AC5	clonotype28	AC5_clonotype28
AC5_GTGCAGCAGGCGATAC-1	4.875464829	0.577031604	AC5	clonotype587	AC5_clonotype587
AC5_GTGCAGCCACTTAAGC-1	-2.419164585	0.311107871	AC5	None	AC5_None
AC5_GTGCAGCGTCGAAAGC-1	0.680923112	-1.344545303	AC5	clonotype1	AC5_clonotype1
AC5_GTGCAGCGTCTCATCC-1	-2.528387931	-0.992792742	AC5	clonotype1	AC5_clonotype1
AC5_GTGCATAAGGCGTACA-1	-1.242745192	1.651619135	AC5	clonotype190	AC5_clonotype190
AC5_GTGCATAAGTCAATAG-1	-1.969378948	1.064481736	AC5	None	AC5_None
AC5_GTGCATAGTTCTGTTT-1	-0.555708642	-1.122029345	AC5	clonotype1	AC5_clonotype1
AC5_GTGCATATCCCATTTA-1	0.007477461	-0.487215773	AC5	clonotype3	AC5_clonotype3
AC5_GTGCGGTAGAAACGAG-1	-2.2846083	0.74531399	AC5	clonotype5	AC5_clonotype5
AC5_GTGCGGTAGTGCAAGC-1	-0.29950284	1.022627533	AC5	clonotype1	AC5_clonotype1
AC5_GTGCGGTTCCTAGTGA-1	-1.667490009	-1.121105846	AC5	clonotype1	AC5_clonotype1
AC5_GTGCGGTTCGGAATCT-1	-1.753334113	-1.501260357	AC5	clonotype1	AC5_clonotype1
AC5_GTGCTTCAGCTAACAA-1	1.507972618	-0.982136005	AC5	None	AC5_None
AC5_GTGCTTCTCCGCGTTT-1	-2.389507609	-0.179511552	AC5	None	AC5_None
AC5_GTGGGTCAGCTTCGCG-1	2.328218004	-1.224524649	AC5	None	AC5_None
AC5_GTGGGTCTCAGGCGAA-1	-1.120934024	0.289242257	AC5	clonotype5	AC5_clonotype5
AC5_GTGTGCGCACTGTCGG-1	2.068368884	-2.804458549	AC5	None	AC5_None
AC5_GTGTGCGTCTGATACG-1	-1.119331885	-1.583611045	AC5	None	AC5_None
AC5_GTGTTAGCAGGGTATG-1	4.714704789	-1.061842077	AC5	clonotype593	AC5_clonotype593
AC5_GTTAAGCAGATGCGAC-1	-2.769811906	-0.142092567	AC5	clonotype1	AC5_clonotype1
AC5_GTTAAGCAGCCTCGTG-1	-1.541149299	0.875965242	AC5	clonotype1	AC5_clonotype1
AC5_GTTAAGCAGCGTTCCG-1	-3.020636569	-0.15838385	AC5	clonotype1	AC5_clonotype1
AC5_GTTAAGCCAACTGCTA-1	5.941788132	1.346601952	AC5	clonotype4	AC5_clonotype4
AC5_GTTAAGCTCCGTTGTC-1	3.911466154	-1.448840924	AC5	None	AC5_None
AC5_GTTACAGAGCTAAGAT-1	5.799514582	0.257277916	AC5	clonotype595	AC5_clonotype595
AC5_GTTACAGGTGTCTGAT-1	-3.747192292	0.12136662	AC5	clonotype6	AC5_clonotype6
AC5_GTTCATTAGATGGCGT-1	5.121792058	0.332495212	AC5	clonotype597	AC5_clonotype597
AC5_GTTCATTAGCGATATA-1	-2.298464366	0.669128373	AC5	clonotype1	AC5_clonotype1
AC5_GTTCATTGTTTGACAC-1	1.873939517	-1.863134532	AC5	None	AC5_None
AC5_GTTCGGGAGAGTGACC-1	0.765917973	0.246439209	AC5	clonotype1	AC5_clonotype1
AC5_GTTCGGGGTGCGATAG-1	5.364107704	1.538736996	AC5	clonotype192	AC5_clonotype192
AC5_GTTCTCGAGAAACCTA-1	1.378329557	-1.792045258	AC5	None	AC5_None
AC5_GTTCTCGGTAAGAGAG-1	0.472934278	-0.613882361	AC5	clonotype1	AC5_clonotype1
AC5_GTTTCTATCTTTACAC-1	0.796702678	-1.827826476	AC5	clonotype3	AC5_clonotype3
AC5_TAAGAGAAGCGATAGC-1	0.463346761	-1.269581043	AC5	clonotype2	AC5_clonotype2
AC5_TAAGAGACACCTTGTC-1	0.789085987	-1.103018944	AC5	clonotype1	AC5_clonotype1
AC5_TAAGAGATCGTCACGG-1	1.340281249	-2.093313591	AC5	clonotype2	AC5_clonotype2
AC5_TAAGAGATCTGAAAGA-1	2.143439223	-1.564175227	AC5	None	AC5_None
AC5_TAAGCGTTCGTTACGA-1	-1.147839392	-1.317573561	AC5	clonotype2	AC5_clonotype2
AC5_TAAGCGTTCTGGCGAC-1	-0.226493756	0.515291827	AC5	clonotype605	AC5_clonotype605
AC5_TAAGTGCTCTTCGAGA-1	3.258784318	-1.946933169	AC5	clonotype1	AC5_clonotype1
AC5_TACACGACAAGAAGAG-1	1.075420224	-1.437072003	AC5	None	AC5_None
AC5_TACACGAGTAGCGATG-1	1.033557894	-1.227702784	AC5	clonotype1	AC5_clonotype1
AC5_TACACGAGTTTGACAC-1	-1.498866369	0.869282683	AC5	clonotype1	AC5_clonotype1
AC5_TACAGTGAGGAGCGAG-1	-0.544851338	0.010817919	AC5	clonotype1	AC5_clonotype1
AC5_TACAGTGAGTCCTCCT-1	1.380616924	-0.002406022	AC5	None	AC5_None
AC5_TACCTATCATCAGTCA-1	-1.534682815	1.125530283	AC5	clonotype190	AC5_clonotype190
AC5_TACCTTAGTGTTGGGA-1	-0.65971793	-0.76286752	AC5	clonotype5	AC5_clonotype5
AC5_TACGGATAGAAACCTA-1	-0.78214221	-0.563047367	AC5	clonotype1	AC5_clonotype1
AC5_TACGGATGTCATGCCG-1	4.261169167	0.393256216	AC5	clonotype609	AC5_clonotype609
AC5_TACGGATGTGGTGTAG-1	-2.06328242	-1.318530065	AC5	clonotype1	AC5_clonotype1
AC5_TACGGATTCCTCTAGC-1	3.884814725	0.154820632	AC5	clonotype610	AC5_clonotype610
AC5_TACGGATTCTAGCACA-1	-1.980342233	0.08645082	AC5	clonotype1	AC5_clonotype1
AC5_TACGGGCAGATCCTGT-1	-2.601374841	0.905773604	AC5	clonotype1	AC5_clonotype1
AC5_TACGGGCAGCGATAGC-1	-2.252106626	0.440174588	AC5	clonotype1	AC5_clonotype1
AC5_TACGGGCGTTGCGCAC-1	-0.847063121	-1.147159218	AC5	None	AC5_None
AC5_TACGGGCTCCGCATCT-1	0.134540803	-1.167344256	AC5	clonotype151	AC5_clonotype151
AC5_TACGGGCTCGTCGTTC-1	0.47327271	-1.313050653	AC5	clonotype2	AC5_clonotype2
AC5_TACTCATAGCGTAGTG-1	1.647371428	-1.986302339	AC5	clonotype100	AC5_clonotype100
AC5_TACTCGCAGTGTCTCA-1	-1.064719283	-1.103552577	AC5	clonotype1	AC5_clonotype1
AC5_TACTCGCCAGGACGTA-1	3.549446565	-0.22658495	AC5	clonotype612	AC5_clonotype612
AC5_TACTCGCGTCGGCACT-1	-1.072269751	-0.691802179	AC5	clonotype1	AC5_clonotype1
AC5_TACTTACAGAAACCGC-1	4.545553114	-0.852207411	AC5	clonotype613	AC5_clonotype613
AC5_TACTTACCATTGGCGC-1	-1.150970575	-1.482987318	AC5	clonotype1	AC5_clonotype1
AC5_TACTTACGTCGCATCG-1	5.219855567	-0.644448619	AC5	clonotype614	AC5_clonotype614
AC5_TACTTGTAGAGCTTCT-1	2.630906378	-2.65423388	AC5	None	AC5_None
AC5_TACTTGTAGGACAGAA-1	5.505197524	0.315950992	AC5	clonotype616	AC5_clonotype616
AC5_TACTTGTTCATAAAGG-1	1.232176767	-1.395527563	AC5	None	AC5_None
AC5_TACTTGTTCGTCACGG-1	2.15913784	-3.251224163	AC5	None	AC5_None
AC5_TACTTGTTCTCAAACG-1	-0.114878502	-0.154380198	AC5	clonotype3	AC5_clonotype3
AC5_TAGACCAAGCGGATCA-1	-2.42939461	0.425432718	AC5	clonotype1	AC5_clonotype1
AC5_TAGACCAAGCTGAAAT-1	5.109587001	-0.423339207	AC5	clonotype617	AC5_clonotype617
AC5_TAGACCATCGCATGGC-1	3.797175996	-1.747771275	AC5	clonotype618	AC5_clonotype618
AC5_TAGAGCTGTAGCGATG-1	-0.806104045	-1.194788718	AC5	clonotype1	AC5_clonotype1
AC5_TAGAGCTTCGTAGATC-1	6.441929674	1.018722325	AC5	clonotype40	AC5_clonotype40
AC5_TAGAGCTTCTGTACGA-1	-2.760473704	-0.239933074	AC5	clonotype1	AC5_clonotype1
AC5_TAGCCGGAGGCTAGCA-1	0.471784702	0.756112306	AC5	clonotype2	AC5_clonotype2
AC5_TAGCCGGCAGCGTCCA-1	1.543605358	-2.606293569	AC5	None	AC5_None
AC5_TAGCCGGTCCAAACAC-1	-1.694441284	-0.104579777	AC5	None	AC5_None
AC5_TAGGCATAGAGTACAT-1	-1.292230635	-0.403380447	AC5	clonotype1	AC5_clonotype1
AC5_TAGGCATAGGCTAGCA-1	-0.069470546	-1.452843198	AC5	clonotype1	AC5_clonotype1
AC5_TAGGCATAGGGAACGG-1	1.158875508	-2.642547857	AC5	clonotype1	AC5_clonotype1
AC5_TATCAGGGTGTGGCTC-1	-0.857476592	-1.092626234	AC5	clonotype1	AC5_clonotype1
AC5_TATCAGGTCTTATCTG-1	-0.922496478	-0.932200352	AC5	clonotype3	AC5_clonotype3
AC5_TATCTCAAGCCAGTTT-1	2.780083968	-2.592897897	AC5	clonotype2	AC5_clonotype2
AC5_TATCTCAAGCTAAGAT-1	4.565575062	0.770920715	AC5	clonotype623	AC5_clonotype623
AC5_TATCTCAGTCGTTGTA-1	0.169403511	-0.57767257	AC5	None	AC5_None
AC5_TATGCCCTCCGTCAAA-1	-2.681366567	0.105978025	AC5	clonotype1	AC5_clonotype1
AC5_TATTACCTCAAGATCC-1	2.861115054	-1.188470434	AC5	None	AC5_None
AC5_TCAACGAAGTAGGTGC-1	-1.928006442	-0.0754615	AC5	clonotype1	AC5_clonotype1
AC5_TCAACGACAGCTTCGG-1	-0.275185306	-1.263114559	AC5	clonotype1	AC5_clonotype1
AC5_TCAACGACATGCTAGT-1	0.780604673	-2.087564014	AC5	None	AC5_None
AC5_TCAACGATCCGCAGTG-1	1.700363668	-3.323322943	AC5	None	AC5_None
AC5_TCAACGATCGGACAAG-1	-0.49470691	-0.012191284	AC5	None	AC5_None
AC5_TCAACGATCGTATCAG-1	-2.376090473	0.547776789	AC5	clonotype3	AC5_clonotype3
AC5_TCACAAGAGCTGAAAT-1	1.718188762	-0.327727256	AC5	None	AC5_None
AC5_TCACAAGCATTCTCAT-1	4.380578645	0.184480049	AC5	clonotype626	AC5_clonotype626
AC5_TCACGAAGTCAAACTC-1	5.429551688	-0.624783779	AC5	clonotype627	AC5_clonotype627
AC5_TCACGAAGTTTCCACC-1	6.585686967	0.579594404	AC5	clonotype628	AC5_clonotype628
AC5_TCAGATGAGCCATCGC-1	4.301753721	-0.236157305	AC5	clonotype629	AC5_clonotype629
AC5_TCAGATGAGCGTGTCC-1	-1.449708416	-0.343021408	AC5	clonotype3	AC5_clonotype3
AC5_TCAGATGCAATGGACG-1	1.815357505	-2.915314897	AC5	None	AC5_None
AC5_TCAGATGGTCGCTTTC-1	5.629957183	2.017404637	AC5	clonotype632	AC5_clonotype632
AC5_TCAGATGTCTTTCCTC-1	-1.355981261	-1.035865832	AC5	clonotype1	AC5_clonotype1
AC5_TCAGCAAGTGAGCGAT-1	-0.216463752	-1.111515638	AC5	clonotype1	AC5_clonotype1
AC5_TCAGCTCAGACGCAAC-1	-0.889940376	-1.091484367	AC5	clonotype1	AC5_clonotype1
AC5_TCAGCTCGTTTCGCTC-1	-0.778920355	0.05070073	AC5	clonotype1	AC5_clonotype1
AC5_TCAGCTCTCTTAGCCC-1	-0.565575332	-0.37817136	AC5	clonotype1	AC5_clonotype1
AC5_TCAGGATAGAAGGCCT-1	-1.283394605	-1.31309546	AC5	None	AC5_None
AC5_TCAGGATCACGGCTAC-1	4.998706759	1.251835448	AC5	clonotype634	AC5_clonotype634
AC5_TCAGGATCATATACCG-1	1.818763498	-0.748600972	AC5	clonotype2	AC5_clonotype2
AC5_TCAGGTAAGCCCAATT-1	-2.871741399	-0.260433565	AC5	clonotype1	AC5_clonotype1
AC5_TCAGGTATCACAGTAC-1	-0.991531519	-0.42455835	AC5	clonotype3	AC5_clonotype3
AC5_TCATTACGTGCCTGGT-1	-1.458781355	-1.000086568	AC5	clonotype2	AC5_clonotype2
AC5_TCATTTGGTCTAGTGT-1	2.584992903	-1.616431026	AC5	clonotype1	AC5_clonotype1
AC5_TCATTTGGTTACCGAT-1	0.975711431	-1.729763437	AC5	clonotype1	AC5_clonotype1
AC5_TCATTTGTCAACACAC-1	-2.270610378	-0.222071154	AC5	clonotype1	AC5_clonotype1
AC5_TCCACACCAAGGTTTC-1	-0.747957181	0.251289476	AC5	clonotype3	AC5_clonotype3
AC5_TCCCGATAGGTAGCCA-1	-2.265048982	-0.747364825	AC5	clonotype3	AC5_clonotype3
AC5_TCCCGATGTGTTGAGG-1	0.458357017	-2.264414715	AC5	clonotype1	AC5_clonotype1
AC5_TCGAGGCGTGTCTGAT-1	0.768705926	-0.039842783	AC5	None	AC5_None
AC5_TCGAGGCTCAGAGGTG-1	-1.417618068	-0.582858514	AC5	clonotype1	AC5_clonotype1
AC5_TCGCGAGCATGACATC-1	-1.158785323	-0.734330388	AC5	clonotype1	AC5_clonotype1
AC5_TCGCGAGCATGACGGA-1	-0.795938587	-1.331726085	AC5	None	AC5_None
AC5_TCGCGAGCATGCCTTC-1	-1.849523897	0.167205392	AC5	clonotype28	AC5_clonotype28
AC5_TCGCGAGGTCATTAGC-1	-0.720067106	-1.789260738	AC5	clonotype2	AC5_clonotype2
AC5_TCGCGAGTCACGAAGG-1	0.366444068	-1.561736578	AC5	clonotype6	AC5_clonotype6
AC5_TCGGGACAGAGGGCTT-1	1.349796345	-1.766213167	AC5	None	AC5_None
AC5_TCGGGACCACTTAAGC-1	1.143588849	-2.18497236	AC5	clonotype1	AC5_clonotype1
AC5_TCGGGACGTCCCTACT-1	-0.859635481	0.187599968	AC5	clonotype1	AC5_clonotype1
AC5_TCGGGACTCATGTCTT-1	0.775433565	-1.398414693	AC5	None	AC5_None
AC5_TCGGTAACATACTACG-1	2.009536784	-2.431630165	AC5	None	AC5_None
AC5_TCGGTAAGTGAGGCTA-1	-1.435957957	-0.672605064	AC5	clonotype1	AC5_clonotype1
AC5_TCGTAGACAGACGTAG-1	-1.347708438	0.329732522	AC5	clonotype1	AC5_clonotype1
AC5_TCTATTGAGCTCTCGG-1	1.552234308	-1.714954429	AC5	clonotype642	AC5_clonotype642
AC5_TCTATTGCACCTGGTG-1	1.011370481	-3.073389184	AC5	None	AC5_None
AC5_TCTATTGCATGCATGT-1	-0.457999977	-1.666361537	AC5	None	AC5_None
AC5_TCTATTGTCCGCATCT-1	-1.01159466	-1.26397316	AC5	clonotype5	AC5_clonotype5
AC5_TCTCATAAGAAGCCCA-1	5.382616396	-0.733135964	AC5	clonotype643	AC5_clonotype643
AC5_TCTCATAAGCCTATGT-1	1.659903878	-1.224963969	AC5	clonotype1	AC5_clonotype1
AC5_TCTCATAAGGATGGTC-1	-3.280039203	0.77072988	AC5	clonotype1	AC5_clonotype1
AC5_TCTCATACAAAGAATC-1	1.47069995	-0.522143671	AC5	clonotype644	AC5_clonotype644
AC5_TCTCATACACCAGATT-1	5.557520825	1.811848693	AC5	clonotype645	AC5_clonotype645
AC5_TCTCATACATATGCTG-1	-2.173158245	-0.032744859	AC5	clonotype1	AC5_clonotype1
AC5_TCTCATAGTAAATGTG-1	-1.65865208	-0.611315658	AC5	clonotype3	AC5_clonotype3
AC5_TCTCATATCCCAACGG-1	0.866341761	-1.871096012	AC5	clonotype1	AC5_clonotype1
AC5_TCTCTAAAGGGTTCCC-1	-2.36E-04	-1.294561865	AC5	clonotype1	AC5_clonotype1
AC5_TCTCTAAAGTCGTACT-1	0.822863014	-1.567887509	AC5	None	AC5_None
AC5_TCTCTAATCCAGTAGT-1	1.132081795	-0.171170854	AC5	clonotype12	AC5_clonotype12
AC5_TCTCTAATCCATGCTC-1	1.427061189	-1.964581391	AC5	None	AC5_None
AC5_TCTCTAATCCGTACAA-1	1.042938271	0.157669865	AC5	None	AC5_None
AC5_TCTGAGAGTGTGTGCC-1	-0.08539168	-2.131060133	AC5	clonotype1	AC5_clonotype1
AC5_TCTGAGAGTTTAGCTG-1	0.945055668	0.050869963	AC5	None	AC5_None
AC5_TCTGAGAGTTTGACTG-1	-1.284607392	-0.76272572	AC5	clonotype1	AC5_clonotype1
AC5_TCTGGAAAGCAATCTC-1	-2.457624602	0.280592145	AC5	clonotype1	AC5_clonotype1
AC5_TCTGGAAAGCGAAGGG-1	0.72531267	-1.602051942	AC5	None	AC5_None
AC5_TCTGGAAAGCGTGAAC-1	-0.364181125	0.168144916	AC5	clonotype5	AC5_clonotype5
AC5_TCTTCGGCAGGAATGC-1	-1.517430586	0.022425415	AC5	clonotype3	AC5_clonotype3
AC5_TCTTCGGTCGTAGGAG-1	-1.422793292	-0.573186474	AC5	clonotype1	AC5_clonotype1
AC5_TCTTTCCCATGGATGG-1	0.112684074	-1.184999764	AC5	None	AC5_None
AC5_TGAAAGAAGGATTCGG-1	-1.506435615	0.392973393	AC5	clonotype3	AC5_clonotype3
AC5_TGAAAGAGTTGTCGCG-1	1.883157851	-0.850312157	AC5	clonotype1	AC5_clonotype1
AC5_TGACAACAGCTAACAA-1	3.704557327	-2.051619056	AC5	None	AC5_None
AC5_TGACAACTCTGGAGCC-1	-0.875961147	0.43087577	AC5	clonotype1	AC5_clonotype1
AC5_TGACGGCAGAAGCCCA-1	-2.7294979	0.340065433	AC5	clonotype1	AC5_clonotype1
AC5_TGACGGCAGCTAAACA-1	-1.608484345	-0.240472419	AC5	clonotype1	AC5_clonotype1
AC5_TGACGGCCACCGCTAG-1	-2.719396855	1.004014857	AC5	clonotype1	AC5_clonotype1
AC5_TGACGGCGTAAGGATT-1	-0.378702584	-1.119978536	AC5	clonotype1	AC5_clonotype1
AC5_TGACGGCGTACCGTAT-1	-2.494735768	0.890518043	AC5	clonotype1	AC5_clonotype1
AC5_TGACGGCGTGTTTGGT-1	0.243640937	-2.536613802	AC5	clonotype2	AC5_clonotype2
AC5_TGACGGCGTTAAGTAG-1	0.013944879	-2.198366257	AC5	clonotype1	AC5_clonotype1
AC5_TGACGGCGTTCGGCAC-1	2.650674909	-0.447972366	AC5	clonotype1	AC5_clonotype1
AC5_TGACTAGAGATGGGTC-1	0.812342413	-2.231850316	AC5	None	AC5_None
AC5_TGACTAGAGCATGGCA-1	4.656477083	2.353048017	AC5	clonotype650	AC5_clonotype650
AC5_TGACTAGAGGCATGGT-1	-0.294092406	-1.101262614	AC5	None	AC5_None
AC5_TGACTAGGTCTGCGGT-1	-0.829930385	-1.55995905	AC5	clonotype1	AC5_clonotype1
AC5_TGACTTTAGCTAGTCT-1	4.358669081	-0.528171548	AC5	clonotype651	AC5_clonotype651
AC5_TGAGAGGAGCCAGTAG-1	-0.979335731	0.153516001	AC5	None	AC5_None
AC5_TGAGAGGCAAGGACAC-1	-2.496757582	0.396033068	AC5	clonotype3	AC5_clonotype3
AC5_TGAGAGGCACAGCGTC-1	-1.196333248	-0.667905856	AC5	clonotype1	AC5_clonotype1
AC5_TGAGCATAGCCGCCTA-1	-2.182600118	-0.515476428	AC5	clonotype1	AC5_clonotype1
AC5_TGAGCATAGGTGCAAC-1	4.849786645	-1.004078559	AC5	None	AC5_None
AC5_TGAGCATAGTAGCGGT-1	0.58175363	1.469173925	AC5	None	AC5_None
AC5_TGAGCATAGTGTTTGC-1	0.533444251	-0.902579998	AC5	clonotype1	AC5_clonotype1
AC5_TGAGCATCAACACGCC-1	4.56806197	-0.97610214	AC5	clonotype653	AC5_clonotype653
AC5_TGAGCATGTCTAGGTT-1	-1.167603218	-0.540277222	AC5	clonotype1	AC5_clonotype1
AC5_TGAGCCGTCGGGAGTA-1	-0.520430753	-2.305894422	AC5	clonotype2	AC5_clonotype2
AC5_TGAGGGAAGAGGTTAT-1	-1.421274207	-2.064938409	AC5	clonotype1	AC5_clonotype1
AC5_TGATTTCCATGCAATC-1	-1.962487599	-0.195083733	AC5	clonotype1	AC5_clonotype1
AC5_TGCACCTCAGCTCGAC-1	3.942096359	-0.373986885	AC5	clonotype654	AC5_clonotype654
AC5_TGCACCTCAGTCGTGC-1	-0.139015546	0.731484706	AC5	None	AC5_None
AC5_TGCACCTGTTGAACTC-1	0.305982581	-1.392745898	AC5	None	AC5_None
AC5_TGCACCTTCGGGAGTA-1	2.27857808	-0.945078999	AC5	clonotype21	AC5_clonotype21
AC5_TGCCAAAAGAACTCGG-1	-3.206584247	-0.165372228	AC5	clonotype1	AC5_clonotype1
AC5_TGCCAAAAGCCAGTAG-1	-2.026205155	-0.606264532	AC5	clonotype1	AC5_clonotype1
AC5_TGCCAAACACCGTTGG-1	0.836410634	-0.913597008	AC5	None	AC5_None
AC5_TGCCAAAGTACGAAAT-1	-2.307330583	0.607225728	AC5	clonotype1	AC5_clonotype1
AC5_TGCCAAATCCTAAGTG-1	-0.303905956	-0.822044108	AC5	None	AC5_None
AC5_TGCGCAGTCATACGGT-1	0.577370946	0.438450741	AC5	None	AC5_None
AC5_TGCGCAGTCATGGTCA-1	3.37937489	-0.043564608	AC5	None	AC5_None
AC5_TGCGGGTCACCAGGCT-1	0.612487033	-1.397928019	AC5	clonotype12	AC5_clonotype12
AC5_TGCGGGTCAGGTCCAC-1	5.782935226	-0.328369863	AC5	clonotype658	AC5_clonotype658
AC5_TGCGGGTGTACAGCAG-1	-0.007927395	-0.557829465	AC5	clonotype12	AC5_clonotype12
AC5_TGCGGGTTCGGTCTAA-1	4.800665738	1.897090588	AC5	clonotype659	AC5_clonotype659
AC5_TGCGTGGGTTATTCTC-1	1.041841894	-0.450069171	AC5	clonotype79	AC5_clonotype79
AC5_TGCGTGGTCTTTAGTC-1	2.016559661	1.0095893	AC5	clonotype661	AC5_clonotype661
AC5_TGCTGCTAGTGTGGCA-1	-2.373683811	-0.973198193	AC5	clonotype1	AC5_clonotype1
AC5_TGGACGCAGAGTACAT-1	-2.047194763	-0.813225453	AC5	clonotype53	AC5_clonotype53
AC5_TGGACGCAGCCCAACC-1	-2.121287883	0.0132583	AC5	clonotype1	AC5_clonotype1
AC5_TGGACGCGTCCGTTAA-1	-0.103905089	-0.672870217	AC5	clonotype4	AC5_clonotype4
AC5_TGGACGCGTGATGCCC-1	0.275569955	-1.373535158	AC5	None	AC5_None
AC5_TGGCGCAAGGCTACGA-1	-3.204338753	0.524289161	AC5	clonotype1	AC5_clonotype1
AC5_TGGCGCAGTACCAGTT-1	0.981795523	-2.257052197	AC5	clonotype1	AC5_clonotype1
AC5_TGGCTGGAGCGCCTTG-1	0.704153494	-1.369354668	AC5	clonotype1	AC5_clonotype1
AC5_TGGCTGGTCGTCTGCT-1	-0.121369517	-1.85292268	AC5	clonotype3	AC5_clonotype3
AC5_TGGGAAGAGGGTATCG-1	-0.727602217	-0.680717679	AC5	clonotype1	AC5_clonotype1
AC5_TGGGAAGCAAGCTGGA-1	5.531002799	-0.138374482	AC5	clonotype670	AC5_clonotype670
AC5_TGGGAAGTCATTTGGG-1	-2.158651751	-0.294001336	AC5	clonotype1	AC5_clonotype1
AC5_TGGGAAGTCTGACCTC-1	-0.186421237	-1.473369207	AC5	clonotype1	AC5_clonotype1
AC5_TGGGCGTAGGTACTCT-1	1.078076602	-0.888366953	AC5	None	AC5_None
AC5_TGGTTCCAGCCTCGTG-1	-1.342047839	0.841863574	AC5	clonotype2	AC5_clonotype2
AC5_TGGTTCCCACTACAGT-1	0.680189142	-2.050065062	AC5	None	AC5_None
AC5_TGGTTCCGTAAGAGGA-1	0.867691006	-1.295499253	AC5	None	AC5_None
AC5_TGGTTCCGTCAACTGT-1	1.885442957	-0.923659531	AC5	None	AC5_None
AC5_TGTATTCGTGGAAAGA-1	-1.717165129	0.730735061	AC5	clonotype1	AC5_clonotype1
AC5_TGTCCCACAAGTCTAC-1	4.544452716	3.265336518	AC5	clonotype40	AC5_clonotype40
AC5_TGTCCCATCTCGGACG-1	-1.88875457	-0.945906434	AC5	clonotype1	AC5_clonotype1
AC5_TGTGTTTAGATCGGGT-1	-1.919079948	-0.195671449	AC5	clonotype35	AC5_clonotype35
AC5_TGTGTTTGTCTAGGTT-1	-2.178767315	-0.332843256	AC5	None	AC5_None
AC5_TGTTCCGAGAAGGCCT-1	-1.499967353	-0.032155447	AC5	clonotype1	AC5_clonotype1
AC5_TGTTCCGAGTTACCCA-1	1.657262513	-1.733759889	AC5	None	AC5_None
AC5_TGTTCCGCACGTGAGA-1	-1.277795182	-0.456021971	AC5	clonotype1	AC5_clonotype1
AC5_TGTTCCGCATGACGGA-1	-0.540447374	-0.532046852	AC5	clonotype5	AC5_clonotype5
AC5_TGTTCCGGTCGTGGCT-1	0.813393239	-1.820084421	AC5	None	AC5_None
AC5_TGTTCCGTCAGTTTGG-1	1.151064345	-0.30174747	AC5	None	AC5_None
AC5_TTAACTCAGTCACGCC-1	1.348449386	-2.641206986	AC5	None	AC5_None
AC5_TTAACTCAGTGTTAGA-1	-0.3295481	-0.306808253	AC5	clonotype3	AC5_clonotype3
AC5_TTAGGACAGCAGCGTA-1	0.334742636	0.149782994	AC5	None	AC5_None
AC5_TTAGGACAGCAGGCTA-1	2.046007888	-1.235931429	AC5	None	AC5_None
AC5_TTAGGACGTACCGTAT-1	-0.949186003	-0.045757049	AC5	None	AC5_None
AC5_TTAGGCACAGCCTTTC-1	-2.385635983	-0.10704358	AC5	clonotype2	AC5_clonotype2
AC5_TTAGTTCAGTACGTAA-1	0.135401393	-0.916766982	AC5	clonotype114	AC5_clonotype114
AC5_TTAGTTCTCCTGTAGA-1	2.446982825	-2.733641345	AC5	None	AC5_None
AC5_TTATGCTAGATGCCTT-1	-1.311853363	-0.109121345	AC5	clonotype1	AC5_clonotype1
AC5_TTATGCTGTATAGGTA-1	-2.200721744	-0.606249999	AC5	clonotype3	AC5_clonotype3
AC5_TTATGCTGTCCGAGTC-1	-2.785918096	-0.028247431	AC5	clonotype1	AC5_clonotype1
AC5_TTATGCTGTTAAGATG-1	-2.111526923	0.562114727	AC5	clonotype1	AC5_clonotype1
AC5_TTATGCTTCAACCAAC-1	-1.679779966	-0.681955763	AC5	None	AC5_None
AC5_TTCCCAGAGGTCGGAT-1	0.223547356	-1.63390858	AC5	clonotype1	AC5_clonotype1
AC5_TTCCCAGCACGTTGGC-1	-0.932169446	-0.903676759	AC5	clonotype79	AC5_clonotype79
AC5_TTCGAAGCAGCTCGAC-1	-2.540235908	-1.139583279	AC5	clonotype1	AC5_clonotype1
AC5_TTCGGTCAGAAACGCC-1	-1.824577503	0.428244997	AC5	clonotype1	AC5_clonotype1
AC5_TTCGGTCGTCAATACC-1	-0.515139569	-0.591064658	AC5	clonotype1	AC5_clonotype1
AC5_TTCTACAAGAACTGTA-1	-1.681441784	0.467169668	AC5	clonotype1	AC5_clonotype1
AC5_TTCTACAGTACAGTTC-1	6.392704047	2.897113097	AC5	clonotype686	AC5_clonotype686
AC5_TTCTCAACACCAACCG-1	0.122333647	-1.150394275	AC5	None	AC5_None
AC5_TTCTCAAGTGGTTTCA-1	-1.173840459	-0.225844907	AC5	clonotype1	AC5_clonotype1
AC5_TTCTCAAGTTAAGTAG-1	-1.201994386	-0.722413218	AC5	clonotype1	AC5_clonotype1
AC5_TTCTCAAGTTACTGAC-1	-0.073105524	-0.427143745	AC5	None	AC5_None
AC5_TTCTCCTAGAACAACT-1	-2.382427272	0.302567313	AC5	None	AC5_None
AC5_TTCTTAGAGTGGCACA-1	0.918394079	-0.919372557	AC5	None	AC5_None
AC5_TTCTTAGGTTTCCACC-1	0.913661839	-0.996605147	AC5	None	AC5_None
AC5_TTGACTTGTATAGTAG-1	-0.655452765	-1.087889694	AC5	None	AC5_None
AC5_TTGCCGTGTACAGCAG-1	-1.356822719	-0.505497357	AC5	clonotype6	AC5_clonotype6
AC5_TTGCCGTGTCTGGTCG-1	1.732990029	-3.23965732	AC5	clonotype2	AC5_clonotype2
AC5_TTGGCAAAGAGATGAG-1	-2.506102157	-0.583901157	AC5	clonotype1	AC5_clonotype1
AC5_TTGGCAAAGCTATGCT-1	-2.07728954	0.054872818	AC5	clonotype1	AC5_clonotype1
AC5_TTGGCAAAGGGATCTG-1	-1.125829205	0.208197941	AC5	clonotype5	AC5_clonotype5
AC5_TTGGCAAAGTCCCACG-1	-2.250194539	-0.440124391	AC5	clonotype6	AC5_clonotype6
AC5_TTGGCAATCGCATGAT-1	-1.567093162	0.774021189	AC5	clonotype3	AC5_clonotype3
AC5_TTTACTGAGTACACCT-1	-3.053407209	0.905036503	AC5	clonotype1	AC5_clonotype1
AC5_TTTACTGCAGGGTACA-1	-1.250711754	-0.128624053	AC5	clonotype1	AC5_clonotype1
AC5_TTTACTGTCAACACTG-1	-1.461000778	-1.185593702	AC5	clonotype6	AC5_clonotype6
AC5_TTTACTGTCACTCTTA-1	-2.036852653	0.738489162	AC5	clonotype1	AC5_clonotype1
AC5_TTTATGCAGAAGGCCT-1	5.833177785	0.670471653	AC5	clonotype701	AC5_clonotype701
AC5_TTTCCTCAGAGCTGGT-1	5.32697981	0.427663327	AC5	clonotype702	AC5_clonotype702
AC5_TTTCCTCAGAGTCTGG-1	-0.336316033	-0.549244896	AC5	clonotype1	AC5_clonotype1
AC5_TTTCCTCGTGGTTTCA-1	-1.110948381	-0.446858838	AC5	clonotype1	AC5_clonotype1
AC5_TTTCCTCTCAACTCTT-1	-1.67367355	0.887280697	AC5	clonotype1	AC5_clonotype1
AC5_TTTCCTCTCCGCTGTT-1	-0.716205867	-0.475951948	AC5	clonotype6	AC5_clonotype6
AC5_TTTCCTCTCCTCAATT-1	1.295956213	-3.135250515	AC5	None	AC5_None
AC5_TTTGCGCCACCACGTG-1	-1.206138856	-0.809072286	AC5	clonotype5	AC5_clonotype5
AC5_TTTGGTTAGGACCACA-1	5.329072934	0.4531565	AC5	clonotype703	AC5_clonotype703
AC5_TTTGGTTCAAGTTGTC-1	-1.76302993	-0.366779056	AC5	clonotype1	AC5_clonotype1
AC5_TTTGGTTGTAAATGTG-1	-0.165556608	-1.815358552	AC5	clonotype1	AC5_clonotype1
AC5_TTTGTCAGTCTGATCA-1	0.556007524	-2.037053615	AC5	clonotype3	AC5_clonotype3
VG1_AAAGATGCAGCGAACA-1	4.533321553	-1.623274694	VG1	clonotype188	VG1_clonotype188
VG1_AAAGTAGCACTGTCGG-1	-0.670721124	1.537683841	VG1	clonotype93	VG1_clonotype93
VG1_AAATGCCTCAGGTTCA-1	1.951163652	-1.160097971	VG1	clonotype96	VG1_clonotype96
VG1_AACACGTCACCAGGTC-1	-0.457378358	-1.566421499	VG1	clonotype3	VG1_clonotype3
VG1_AACCATGCATTGAGCT-1	-1.810308795	-0.32264521	VG1	clonotype192	VG1_clonotype192
VG1_AACCGCGCAAGCCTAT-1	-1.098645073	-1.45239218	VG1	clonotype193	VG1_clonotype193
VG1_AACTTTCTCGTCACGG-1	-0.080092957	-1.064021871	VG1	clonotype2	VG1_clonotype2
VG1_AAGACCTAGCTGAACG-1	4.587879744	1.102262809	VG1	clonotype201	VG1_clonotype201
VG1_AAGACCTGTAGCAAAT-1	-2.746545909	0.714742587	VG1	clonotype99	VG1_clonotype99
VG1_AAGCCGCGTCGGCACT-1	-0.790093586	-0.248493305	VG1	clonotype8	VG1_clonotype8
VG1_AAGGTTCTCAACGGGA-1	-1.478652378	-1.638629205	VG1	clonotype1	VG1_clonotype1
VG1_ACACCAAGTGGTAACG-1	-0.201725541	-0.147042087	VG1	clonotype15	VG1_clonotype15
VG1_ACACTGATCTTCTGGC-1	-0.49977083	0.843659866	VG1	clonotype3	VG1_clonotype3
VG1_ACATACGTCTTGGGTA-1	5.152632005	1.234817857	VG1	clonotype214	VG1_clonotype214
VG1_ACATCAGTCATGCTCC-1	2.988078541	-1.369713984	VG1	clonotype73	VG1_clonotype73
VG1_ACATGGTAGTCCGTAT-1	5.606222901	0.559523545	VG1	clonotype216	VG1_clonotype216
VG1_ACATGGTCACCATGTA-1	5.598828378	0.78365183	VG1	clonotype217	VG1_clonotype217
VG1_ACATGGTGTAGAAAGG-1	1.629009479	-1.558042929	VG1	clonotype218	VG1_clonotype218
VG1_ACATGGTTCTGTCTAT-1	3.967431437	0.509990896	VG1	clonotype219	VG1_clonotype219
VG1_ACCAGTACAAGTTAAG-1	4.905730775	0.461834361	VG1	clonotype220	VG1_clonotype220
VG1_ACCAGTAGTGTGGTTT-1	3.589398941	-0.329921033	VG1	clonotype73	VG1_clonotype73
VG1_ACCCACTCATTGTGCA-1	3.933919067	0.451488327	VG1	clonotype221	VG1_clonotype221
VG1_ACCTTTATCCGTAGTA-1	1.078977136	-1.811646804	VG1	None	VG1_None
VG1_ACGATGTCACAGATTC-1	-3.135771885	-0.141966519	VG1	clonotype1	VG1_clonotype1
VG1_ACGCCAGGTTGTTTGG-1	-0.809711845	-1.589528752	VG1	clonotype2	VG1_clonotype2
VG1_ACGCCGATCATAACCG-1	0.529248233	-0.964381952	VG1	clonotype1	VG1_clonotype1
VG1_ACGGCCAAGTGGGTTG-1	5.97897844	1.174037576	VG1	clonotype235	VG1_clonotype235
VG1_ACGGGCTGTAGCGCTC-1	2.633723479	-0.448168001	VG1	None	VG1_None
VG1_ACGTCAACACGGCGTT-1	5.835335541	-0.807288646	VG1	clonotype237	VG1_clonotype237
VG1_ACGTCAATCTCGCTTG-1	4.394105694	-0.094825584	VG1	clonotype239	VG1_clonotype239
VG1_ACTGCTCTCGGATGTT-1	1.441000231	0.349894799	VG1	clonotype246	VG1_clonotype246
VG1_ACTGTCCCAACTGGCC-1	-1.364759461	-0.342494609	VG1	clonotype96	VG1_clonotype96
VG1_ACTTACTGTCCGAAGA-1	2.046691719	-1.77876817	VG1	clonotype247	VG1_clonotype247
VG1_AGAATAGGTCCTAGCG-1	1.332557431	0.152239521	VG1	clonotype3	VG1_clonotype3
VG1_AGAATAGGTCTCTCTG-1	2.57615983	0.991629253	VG1	clonotype252	VG1_clonotype252
VG1_AGAGCGACAAGGTGTG-1	-0.564126159	-0.803792736	VG1	None	VG1_None
VG1_AGAGCGACACTTACGA-1	6.397935777	1.188172016	VG1	clonotype254	VG1_clonotype254
VG1_AGAGTGGAGGATGGAA-1	2.429031507	-0.946972365	VG1	clonotype107	VG1_clonotype107
VG1_AGATCTGTCGTTTATC-1	-0.511913273	-1.609571584	VG1	clonotype1	VG1_clonotype1
VG1_AGATTGCAGACGACGT-1	5.691869485	1.535512223	VG1	clonotype256	VG1_clonotype256
VG1_AGCAGCCCAAGAAGAG-1	5.284937414	0.435177517	VG1	clonotype257	VG1_clonotype257
VG1_AGCGTATAGGCCCGTT-1	-1.437809266	-0.838000762	VG1	clonotype92	VG1_clonotype92
VG1_AGCGTATTCTTAACCT-1	2.964823987	-0.268390334	VG1	clonotype262	VG1_clonotype262
VG1_AGCTCTCGTGCACTTA-1	-0.688430488	-0.36329587	VG1	clonotype1	VG1_clonotype1
VG1_AGCTTGAGTTTCGCTC-1	3.336948352	0.590871061	VG1	clonotype263	VG1_clonotype263
VG1_AGGGTGAGTGAGGGTT-1	1.110846482	-1.029689282	VG1	clonotype2	VG1_clonotype2
VG1_AGTAGTCGTGACAAAT-1	4.021980911	-1.733642534	VG1	clonotype270	VG1_clonotype270
VG1_AGTCTTTGTTCGTCTC-1	-0.932390325	-0.88720517	VG1	clonotype1	VG1_clonotype1
VG1_AGTGGGAAGAGTACCG-1	-2.345430534	0.783177873	VG1	clonotype2	VG1_clonotype2
VG1_AGTTGGTAGAACAACT-1	1.647008852	-0.796447268	VG1	clonotype113	VG1_clonotype113
VG1_AGTTGGTTCTAACTGG-1	5.301817229	1.788109077	VG1	clonotype275	VG1_clonotype275
VG1_ATAACGCTCAGATAAG-1	-0.852059974	0.629857427	VG1	clonotype2	VG1_clonotype2
VG1_ATAAGAGAGGATCGCA-1	-0.050244067	-0.955025897	VG1	clonotype1	VG1_clonotype1
VG1_ATCACGAAGAGACGAA-1	-0.981562744	0.494990865	VG1	clonotype2	VG1_clonotype2
VG1_ATCATCTCAAGTCTGT-1	-3.092370584	0.204624459	VG1	clonotype8	VG1_clonotype8
VG1_ATGAGGGTCGTTTGCC-1	-0.966426196	0.355969348	VG1	clonotype2	VG1_clonotype2
VG1_ATGCGATTCGGCGGTT-1	5.191473939	0.728584604	VG1	clonotype281	VG1_clonotype281
VG1_ATGTGTGAGACTAAGT-1	3.561819577	-0.545338627	VG1	clonotype14	VG1_clonotype14
VG1_ATGTGTGCAAACCTAC-1	7.016407093	0.987821714	VG1	clonotype115	VG1_clonotype115
VG1_ATTACTCAGCATGGCA-1	-0.640035197	-0.065599638	VG1	clonotype15	VG1_clonotype15
VG1_ATTATCCGTAACGCGA-1	5.866844309	2.188929397	VG1	clonotype283	VG1_clonotype283
VG1_ATTATCCGTTCGCGAC-1	3.725743605	0.684180914	VG1	clonotype284	VG1_clonotype284
VG1_ATTATCCGTTCGTCTC-1	-1.332700547	-0.781561456	VG1	clonotype8	VG1_clonotype8
VG1_ATTATCCTCCGTTGTC-1	2.066285115	-1.862725955	VG1	clonotype1	VG1_clonotype1
VG1_ATTGGACGTTACCGAT-1	-1.679370109	-0.191653928	VG1	clonotype1	VG1_clonotype1
VG1_ATTGGTGTCTATGTGG-1	-3.089240524	0.359566886	VG1	clonotype1	VG1_clonotype1
VG1_ATTTCTGCACGGTGTC-1	2.441372531	0.819478798	VG1	clonotype288	VG1_clonotype288
VG1_CAACCAAAGTTCGCGC-1	5.15533382	0.580295567	VG1	clonotype289	VG1_clonotype289
VG1_CAACCTCCAATCGGTT-1	2.308204736	-0.863198496	VG1	None	VG1_None
VG1_CAACTAGAGATGGCGT-1	-0.11041332	-0.499821076	VG1	clonotype8	VG1_clonotype8
VG1_CAACTAGGTCCAGTTA-1	5.395057758	0.890415914	VG1	clonotype293	VG1_clonotype293
VG1_CAAGTTGTCGGGAGTA-1	0.694824588	-0.782317286	VG1	clonotype302	VG1_clonotype302
VG1_CACACCTTCACTTATC-1	-1.21378116	-0.839876382	VG1	clonotype13	VG1_clonotype13
VG1_CACACCTTCCTATTCA-1	4.61056882	0.740759384	VG1	clonotype24	VG1_clonotype24
VG1_CACAGTAAGTGTCTCA-1	5.538421285	1.785628876	VG1	clonotype305	VG1_clonotype305
VG1_CACCACTAGCGTCAAG-1	1.844769259	-0.246489441	VG1	clonotype309	VG1_clonotype309
VG1_CACCACTAGTGGGATC-1	2.840997903	-0.889494082	VG1	clonotype310	VG1_clonotype310
VG1_CACCACTCAGCTCGAC-1	2.930604159	-0.949894326	VG1	clonotype311	VG1_clonotype311
VG1_CACCAGGCAATCCAAC-1	5.586996131	0.596253215	VG1	clonotype314	VG1_clonotype314
VG1_CACTCCAAGCTATGCT-1	-0.28828503	-1.327429504	VG1	clonotype3	VG1_clonotype3
VG1_CAGAATCGTAGGCTGA-1	4.755450853	2.434554649	VG1	clonotype316	VG1_clonotype316
VG1_CAGAGAGGTGCAACTT-1	-1.593268056	0.590326197	VG1	clonotype13	VG1_clonotype13
VG1_CAGAGAGGTTCCACAA-1	0.946668341	0.109333999	VG1	clonotype320	VG1_clonotype320
VG1_CAGCAGCGTTAAAGTG-1	3.08583533	1.117936467	VG1	clonotype321	VG1_clonotype321
VG1_CAGCCGAAGTGTACTC-1	-0.67005284	0.249769749	VG1	clonotype3	VG1_clonotype3
VG1_CAGGTGCAGCAGACTG-1	3.429510216	0.816066856	VG1	clonotype24	VG1_clonotype24
VG1_CAGGTGCTCGCTAGCG-1	6.534849841	2.839197045	VG1	clonotype327	VG1_clonotype327
VG1_CAGTAACCACCCAGTG-1	4.762244271	-0.642454984	VG1	clonotype328	VG1_clonotype328
VG1_CAGTAACTCCGCAAGC-1	-1.038702821	0.384647212	VG1	clonotype13	VG1_clonotype13
VG1_CATATGGAGAGACTTA-1	2.885187953	2.229196118	VG1	clonotype26	VG1_clonotype26
VG1_CATCAAGTCTAACTTC-1	1.621258216	0.752993525	VG1	clonotype150	VG1_clonotype150
VG1_CATCCACAGGTAAACT-1	-0.905066018	0.707630221	VG1	clonotype335	VG1_clonotype335
VG1_CATGACACATTACCTT-1	1.054870044	-1.694369102	VG1	clonotype338	VG1_clonotype338
VG1_CATGGCGAGTGAAGAG-1	0.236383797	-0.501196788	VG1	None	VG1_None
VG1_CATTATCAGCCCAGCT-1	-1.331885986	0.383153002	VG1	clonotype3	VG1_clonotype3
VG1_CCATGTCTCGTATCAG-1	4.394870083	1.811604663	VG1	clonotype24	VG1_clonotype24
VG1_CCCAATCTCCTGTACC-1	-2.399605746	-0.114245577	VG1	clonotype1	VG1_clonotype1
VG1_CCCAGTTAGGGCACTA-1	-1.036394512	0.713506931	VG1	clonotype113	VG1_clonotype113
VG1_CCCAGTTCAAGCCGCT-1	4.556910744	1.526626695	VG1	clonotype350	VG1_clonotype350
VG1_CCGGGATCAGTACACT-1	-2.597303521	1.062868597	VG1	clonotype15	VG1_clonotype15
VG1_CCTAAAGCAACGATGG-1	5.163101736	1.48104015	VG1	clonotype158	VG1_clonotype158
VG1_CCTACCAGTGTTTGTG-1	-0.289828169	-1.978351012	VG1	clonotype159	VG1_clonotype159
VG1_CCTAGCTAGATCACGG-1	1.830534366	1.6138129	VG1	clonotype359	VG1_clonotype359
VG1_CCTAGCTCACTAAGTC-1	5.371211656	0.002367839	VG1	clonotype11	VG1_clonotype11
VG1_CCTAGCTCATCCCACT-1	-0.734248963	0.703826116	VG1	clonotype3	VG1_clonotype3
VG1_CCTCAGTAGGACACCA-1	5.30912559	0.927598175	VG1	clonotype26	VG1_clonotype26
VG1_CCTCTGAGTCATATCG-1	4.347713999	0.830514172	VG1	None	VG1_None
VG1_CGAGAAGTCCTCGCAT-1	6.706577322	0.404173371	VG1	None	VG1_None
VG1_CGAGAAGTCGCTGATA-1	0.636939373	0.242519094	VG1	None	VG1_None
VG1_CGATGTATCTTTACGT-1	3.217325301	-0.321173259	VG1	None	VG1_None
VG1_CGATTGAGTCCGTGAC-1	-1.123443497	0.306817293	VG1	clonotype1	VG1_clonotype1
VG1_CGATTGATCCAAATGC-1	-1.695146385	-0.586298029	VG1	clonotype83	VG1_clonotype83
VG1_CGCGGTATCCTCAATT-1	-0.939209642	-0.535502099	VG1	clonotype1	VG1_clonotype1
VG1_CGGACACGTTCTGGTA-1	-0.229439657	-0.356540398	VG1	clonotype2	VG1_clonotype2
VG1_CGGACTGCATGTAGTC-1	4.659927664	1.793324623	VG1	clonotype379	VG1_clonotype379
VG1_CGGAGCTTCAGCTTAG-1	-1.655078843	-1.676053881	VG1	clonotype2	VG1_clonotype2
VG1_CGGTTAACACACATGT-1	-2.983623382	0.437574727	VG1	clonotype13	VG1_clonotype13
VG1_CGTAGGCGTCTTGATG-1	0.838494067	-2.112614098	VG1	clonotype388	VG1_clonotype388
VG1_CGTCAGGAGAGACTTA-1	5.010741375	1.647009107	VG1	clonotype391	VG1_clonotype391
VG1_CGTCAGGGTAGAGCTG-1	-0.711831576	-0.348953913	VG1	clonotype8	VG1_clonotype8
VG1_CGTGTAAGTCGAGATG-1	0.029147689	0.143653376	VG1	clonotype15	VG1_clonotype15
VG1_CGTTAGAGTCTGGTCG-1	2.077139489	-2.308742547	VG1	None	VG1_None
VG1_CGTTCTGGTAAGGATT-1	1.198806903	-0.827104939	VG1	clonotype394	VG1_clonotype394
VG1_CTAACTTGTAGCACGA-1	5.007558435	0.950855099	VG1	clonotype395	VG1_clonotype395
VG1_CTAATGGGTGACCAAG-1	1.846695931	0.384009984	VG1	clonotype399	VG1_clonotype399
VG1_CTACATTCATAGACTC-1	-1.57273515	-0.323779431	VG1	clonotype400	VG1_clonotype400
VG1_CTACCCAAGCGATCCC-1	-0.406377955	1.571130744	VG1	None	VG1_None
VG1_CTAGAGTAGGAATGGA-1	0.072921987	1.277830929	VG1	clonotype406	VG1_clonotype406
VG1_CTAGAGTGTAGAAGGA-1	5.142582014	1.947182582	VG1	clonotype26	VG1_clonotype26
VG1_CTAGAGTGTAGTACCT-1	0.226442737	-0.816190219	VG1	clonotype8	VG1_clonotype8
VG1_CTCACACGTCTGGTCG-1	-1.428278939	-0.22195033	VG1	clonotype2	VG1_clonotype2
VG1_CTCAGAAGTGTCGCTG-1	-0.466760921	-1.196179989	VG1	clonotype83	VG1_clonotype83
VG1_CTCCTAGGTTCGTGAT-1	5.597303314	1.076803673	VG1	clonotype414	VG1_clonotype414
VG1_CTCGTACAGTCACGCC-1	-1.876940279	-0.469413105	VG1	clonotype92	VG1_clonotype92
VG1_CTCGTACCACGAGAGT-1	5.324187848	2.300599413	VG1	clonotype417	VG1_clonotype417
VG1_CTCGTCAAGGAGCGAG-1	-2.210446402	0.276386284	VG1	clonotype65	VG1_clonotype65
VG1_CTCTACGAGCAGACTG-1	1.53539448	-1.862006002	VG1	None	VG1_None
VG1_CTCTACGAGCTCTCGG-1	-0.211161445	0.299701557	VG1	clonotype2	VG1_clonotype2
VG1_CTCTACGCACTGTGTA-1	4.632530821	1.415744398	VG1	clonotype419	VG1_clonotype419
VG1_CTGAAACCATCACCCT-1	-1.946206115	0.784232425	VG1	clonotype166	VG1_clonotype166
VG1_CTGAAGTAGGATGGTC-1	5.788665001	0.150048636	VG1	clonotype422	VG1_clonotype422
VG1_CTGATAGGTAGCTAAA-1	-2.360595648	1.264706494	VG1	clonotype427	VG1_clonotype427
VG1_CTGATAGGTCGACTAT-1	4.267572879	-1.457972155	VG1	clonotype429	VG1_clonotype429
VG1_CTGATCCAGTGGCACA-1	6.087950552	0.469015874	VG1	clonotype430	VG1_clonotype430
VG1_CTGCCTAAGCTAAACA-1	-1.502792794	-0.257944834	VG1	clonotype3	VG1_clonotype3
VG1_CTGCCTAAGGACGAAA-1	4.438776887	-0.365932222	VG1	clonotype26	VG1_clonotype26
VG1_CTGCGGACAGATCGGA-1	1.764816495	-1.490497003	VG1	clonotype431	VG1_clonotype431
VG1_CTGGTCTCAAGCCATT-1	5.928060491	2.238855243	VG1	clonotype432	VG1_clonotype432
VG1_CTGGTCTGTTTAAGCC-1	5.191471413	0.140260191	VG1	clonotype434	VG1_clonotype434
VG1_CTGTGCTAGCGCTTAT-1	1.014141122	1.351404715	VG1	clonotype18	VG1_clonotype18
VG1_CTGTTTACAATCCAAC-1	1.661255173	-2.106390974	VG1	clonotype170	VG1_clonotype170
VG1_CTGTTTAGTCGGCTCA-1	3.648012625	-2.459448848	VG1	clonotype435	VG1_clonotype435
VG1_CTTACCGAGATCCCAT-1	1.58226272	0.128020384	VG1	clonotype436	VG1_clonotype436
VG1_CTTCTCTGTCTCTTTA-1	-1.494072655	-0.27008071	VG1	clonotype99	VG1_clonotype99
VG1_CTTGGCTAGTACGCCC-1	-0.887640288	0.387291384	VG1	clonotype3	VG1_clonotype3
VG1_CTTTGCGAGCCACGCT-1	6.040591329	-0.07282216	VG1	clonotype85	VG1_clonotype85
VG1_CTTTGCGTCATCGGAT-1	-0.886155782	0.995257179	VG1	clonotype65	VG1_clonotype65
VG1_GAAATGAGTGACCAAG-1	-1.767141938	-1.247593155	VG1	clonotype1	VG1_clonotype1
VG1_GAACCTAGTATCGCAT-1	-1.246841648	0.518985668	VG1	clonotype2	VG1_clonotype2
VG1_GAACCTAGTTCTGTTT-1	-1.681956332	-0.904446811	VG1	clonotype8	VG1_clonotype8
VG1_GAAGCAGTCAAGATCC-1	3.203830635	2.498687511	VG1	clonotype455	VG1_clonotype455
VG1_GAATAAGTCCGCATCT-1	1.854802146	-1.123384816	VG1	clonotype18	VG1_clonotype18
VG1_GACCTGGGTTCGTTGA-1	5.368063803	0.283568728	VG1	clonotype459	VG1_clonotype459
VG1_GACGGCTGTCTCTCTG-1	4.446168577	0.058306815	VG1	clonotype461	VG1_clonotype461
VG1_GACGTGCTCGGCATCG-1	3.652692356	-0.583299031	VG1	clonotype464	VG1_clonotype464
VG1_GACGTTACATCAGTCA-1	-1.393523468	-0.394596594	VG1	clonotype8	VG1_clonotype8
VG1_GACTACAGTATTACCG-1	-1.392251123	1.137062812	VG1	clonotype2	VG1_clonotype2
VG1_GACTACAGTCCGTTAA-1	0.201806486	0.029833298	VG1	None	VG1_None
VG1_GACTACATCAGAGGTG-1	0.808100604	-0.272884234	VG1	None	VG1_None
VG1_GACTGCGAGTTAGCGG-1	-0.423093661	-0.749232452	VG1	clonotype8	VG1_clonotype8
VG1_GACTGCGGTCAGCTAT-1	5.603312099	0.58839725	VG1	clonotype469	VG1_clonotype469
VG1_GATCAGTAGTAGATGT-1	3.472720044	-1.545551442	VG1	clonotype473	VG1_clonotype473
VG1_GATCTAGGTATTCTCT-1	-2.894878772	0.183765078	VG1	clonotype1	VG1_clonotype1
VG1_GATGAAATCACCCTCA-1	-0.59233445	-0.158030763	VG1	clonotype1	VG1_clonotype1
VG1_GCAATCACACCGTTGG-1	-0.595517492	-0.429090921	VG1	clonotype3	VG1_clonotype3
VG1_GCACATACACATGGGA-1	3.376402034	0.006132754	VG1	clonotype486	VG1_clonotype486
VG1_GCACATATCTAACTGG-1	2.468024233	-1.41340613	VG1	clonotype93	VG1_clonotype93
VG1_GCAGCCATCATGCAAC-1	-0.794156942	-1.059373171	VG1	clonotype1	VG1_clonotype1
VG1_GCAGTTAAGAGTCTGG-1	1.187644124	-1.236624819	VG1	clonotype489	VG1_clonotype489
VG1_GCAGTTACACGCGAAA-1	3.348556529	-0.270475988	VG1	None	VG1_None
VG1_GCATACAGTGTTCGAT-1	3.054806245	-1.922937044	VG1	clonotype492	VG1_clonotype492
VG1_GCATACATCCCAAGAT-1	-1.631760332	-0.561642818	VG1	clonotype1	VG1_clonotype1
VG1_GCCAAATGTACAGTTC-1	-0.800556307	-0.480420379	VG1	clonotype15	VG1_clonotype15
VG1_GCGACCACAGGATTGG-1	4.808718026	0.643611454	VG1	clonotype494	VG1_clonotype494
VG1_GCGCAACCACATCCGG-1	-1.220670636	0.3331327	VG1	clonotype15	VG1_clonotype15
VG1_GCGCAGTAGCTCAACT-1	-0.206120171	0.500531946	VG1	clonotype18	VG1_clonotype18
VG1_GCGCCAACAATGTTGC-1	0.36391198	-0.594447441	VG1	clonotype3	VG1_clonotype3
VG1_GCTCCTAAGTACGTAA-1	0.182924965	-0.807642083	VG1	clonotype3	VG1_clonotype3
VG1_GCTCCTACACATCTTT-1	1.282656222	-1.351137894	VG1	None	VG1_None
VG1_GCTGCAGAGCTCCTCT-1	4.476992266	1.193978971	VG1	clonotype503	VG1_clonotype503
VG1_GCTGCGACACTTCTGC-1	-1.460197012	-2.056494391	VG1	clonotype18	VG1_clonotype18
VG1_GCTGCGATCGAATGCT-1	-0.282296689	-1.662586393	VG1	clonotype8	VG1_clonotype8
VG1_GCTGCTTCATACGCTA-1	-0.140557633	-0.830119203	VG1	clonotype3	VG1_clonotype3
VG1_GGAAAGCAGAATGTGT-1	0.37238457	-1.549332418	VG1	clonotype2	VG1_clonotype2
VG1_GGAATAAAGGTAGCTG-1	-1.690533909	0.536789907	VG1	clonotype1	VG1_clonotype1
VG1_GGAATAATCAGCAACT-1	4.381127843	1.585446954	VG1	clonotype24	VG1_clonotype24
VG1_GGATTACTCGCAGGCT-1	-1.869225282	-0.327687683	VG1	clonotype1	VG1_clonotype1
VG1_GGCTGGTCAGGTCTCG-1	4.325577753	0.577837421	VG1	clonotype24	VG1_clonotype24
VG1_GGCTGGTGTCATCGGC-1	5.625776894	1.262828897	VG1	clonotype519	VG1_clonotype519
VG1_GGCTGGTGTTATCACG-1	-2.002886411	-0.433792271	VG1	clonotype1	VG1_clonotype1
VG1_GGGACCTAGTCATCCA-1	5.678811972	1.038409955	VG1	clonotype521	VG1_clonotype521
VG1_GGGAGATAGCGTCTAT-1	5.239950983	1.252401076	VG1	clonotype522	VG1_clonotype522
VG1_GGGAGATCACCCATTC-1	4.138740115	1.96036412	VG1	clonotype26	VG1_clonotype26
VG1_GGGAGATGTCGACTGC-1	4.495911343	0.811437837	VG1	clonotype524	VG1_clonotype524
VG1_GGGTCTGAGCACACAG-1	1.991281246	-1.888410656	VG1	clonotype181	VG1_clonotype181
VG1_GGGTTGCGTGTAAGTA-1	0.480410784	0.005347993	VG1	clonotype526	VG1_clonotype526
VG1_GGTATTGCAGTCGTGC-1	-1.27607935	-1.627854362	VG1	clonotype181	VG1_clonotype181
VG1_GGTATTGGTACTTGAC-1	-1.501300527	0.622347662	VG1	clonotype2	VG1_clonotype2
VG1_GGTGAAGAGTGAAGTT-1	-1.320416722	1.579442858	VG1	clonotype65	VG1_clonotype65
VG1_GGTGAAGTCTTCCTTC-1	4.621226382	-0.891480516	VG1	clonotype527	VG1_clonotype527
VG1_GGTGCGTGTGAGCGAT-1	6.690457212	3.217231122	VG1	clonotype135	VG1_clonotype135
VG1_GTAACTGAGTGTGGCA-1	4.503175222	0.101423575	VG1	clonotype24	VG1_clonotype24
VG1_GTACGTACAATCAGAA-1	3.462839526	0.123325906	VG1	clonotype532	VG1_clonotype532
VG1_GTACGTAGTGGCCCTA-1	-0.507287316	0.634324168	VG1	clonotype93	VG1_clonotype93
VG1_GTACTCCAGAATTGTG-1	-0.124174231	-0.698902439	VG1	clonotype2	VG1_clonotype2
VG1_GTACTTTTCACTCCTG-1	2.088193324	-1.986526384	VG1	None	VG1_None
VG1_GTAGGCCGTCACTGGC-1	-0.258508081	-1.562818663	VG1	clonotype2	VG1_clonotype2
VG1_GTATTCTCAATGAAAC-1	-0.640217549	-1.481358704	VG1	clonotype8	VG1_clonotype8
VG1_GTATTCTGTTTGGCGC-1	-1.42712035	-0.598621768	VG1	clonotype8	VG1_clonotype8
VG1_GTCAAGTAGAGCTGGT-1	-1.472208928	0.612784276	VG1	clonotype3	VG1_clonotype3
VG1_GTCAAGTTCAAAGTAG-1	-2.066768363	0.440936615	VG1	clonotype1	VG1_clonotype1
VG1_GTCATTTGTCATCCCT-1	6.179820716	1.334382498	VG1	clonotype547	VG1_clonotype547
VG1_GTGGGTCAGACAGACC-1	5.180303187	0.182060604	VG1	clonotype556	VG1_clonotype556
VG1_GTGTGCGAGCTGAAAT-1	6.059743547	0.553072934	VG1	clonotype557	VG1_clonotype557
VG1_GTGTGCGGTAGCTCCG-1	0.851355092	-0.967463717	VG1	None	VG1_None
VG1_GTTCATTGTTAGATGA-1	3.397182502	0.638591871	VG1	None	VG1_None
VG1_GTTCATTTCTGTCCGT-1	0.264032353	-0.870867788	VG1	clonotype564	VG1_clonotype564
VG1_GTTCGGGTCTGGTGTA-1	3.214054717	-1.57802086	VG1	None	VG1_None
VG1_TAAACCGAGGTAGCTG-1	4.79014509	1.032412762	VG1	clonotype568	VG1_clonotype568
VG1_TAAGAGAGTGGGTCAA-1	4.694054366	2.071440744	VG1	clonotype570	VG1_clonotype570
VG1_TAAGCGTAGAGCCTAG-1	1.251523872	-1.465119796	VG1	clonotype3	VG1_clonotype3
VG1_TAAGCGTCATTATCTC-1	3.913906163	0.707540131	VG1	clonotype573	VG1_clonotype573
VG1_TAAGCGTGTCGATTGT-1	4.879445271	-0.365171891	VG1	clonotype158	VG1_clonotype158
VG1_TAAGTGCGTGACAAAT-1	-1.965228969	0.01656731	VG1	clonotype3	VG1_clonotype3
VG1_TAAGTGCTCGAGAACG-1	3.79371073	0.109749951	VG1	clonotype73	VG1_clonotype73
VG1_TACACGACAAAGTCAA-1	-1.058231924	-1.727385556	VG1	clonotype2	VG1_clonotype2
VG1_TACAGTGCATCCTTGC-1	2.697356498	1.147913643	VG1	clonotype579	VG1_clonotype579
VG1_TACAGTGGTTAAGGGC-1	4.360685315	1.055531329	VG1	clonotype580	VG1_clonotype580
VG1_TACTTGTCAATCGAAA-1	0.44673335	-1.114310664	VG1	clonotype8	VG1_clonotype8
VG1_TACTTGTGTAAATGTG-1	4.239737256	0.673615171	VG1	clonotype589	VG1_clonotype589
VG1_TAGAGCTGTAAGTAGT-1	0.073491406	-0.670678172	VG1	clonotype3	VG1_clonotype3
VG1_TAGGCATAGACTAGGC-1	4.910531682	2.401037289	VG1	clonotype600	VG1_clonotype600
VG1_TAGGCATAGTGTACCT-1	3.216963031	0.028660855	VG1	clonotype601	VG1_clonotype601
VG1_TAGGCATGTTACCGAT-1	-0.304460603	-0.391476917	VG1	clonotype3	VG1_clonotype3
VG1_TATCAGGCACTCAGGC-1	2.072197888	-0.766271274	VG1	None	VG1_None
VG1_TATCAGGGTCTGGAGA-1	-2.114635075	-0.051890357	VG1	clonotype1	VG1_clonotype1
VG1_TATCAGGTCGTCACGG-1	-0.870080525	1.351380382	VG1	clonotype99	VG1_clonotype99
VG1_TATCTCAGTTGATTCG-1	1.457869789	-0.183670742	VG1	clonotype604	VG1_clonotype604
VG1_TATTACCGTTCTGGTA-1	5.220814112	0.213480358	VG1	clonotype607	VG1_clonotype607
VG1_TCAACGAAGTCAATAG-1	4.446710154	0.541488143	VG1	clonotype608	VG1_clonotype608
VG1_TCACAAGCATGCGCAC-1	-2.323050489	0.035104861	VG1	clonotype1	VG1_clonotype1
VG1_TCACAAGGTCCAGTAT-1	1.256941107	0.317028811	VG1	clonotype609	VG1_clonotype609
VG1_TCACAAGGTTGTGGAG-1	5.305401828	0.614024712	VG1	clonotype610	VG1_clonotype610
VG1_TCACAAGTCCCGGATG-1	1.821595	-2.988229527	VG1	None	VG1_None
VG1_TCAGCAAGTAGCTTGT-1	2.536976677	-3.260680019	VG1	None	VG1_None
VG1_TCATTACGTCCGTCAG-1	5.007339798	-1.807656685	VG1	clonotype9	VG1_clonotype9
VG1_TCATTACTCATCACCC-1	0.140874916	0.999592917	VG1	clonotype616	VG1_clonotype616
VG1_TCATTTGCACATGACT-1	-1.686806214	-0.136468056	VG1	clonotype83	VG1_clonotype83
VG1_TCCACACAGTCTCCTC-1	5.173156026	0.936646401	VG1	clonotype617	VG1_clonotype617
VG1_TCCCGATGTTATCGGT-1	-1.685685643	1.007129127	VG1	clonotype107	VG1_clonotype107
VG1_TCGCGTTAGCGAGAAA-1	4.757509838	1.713121388	VG1	clonotype620	VG1_clonotype620
VG1_TCGCGTTAGGGTCTCC-1	5.384662099	-0.017165272	VG1	clonotype621	VG1_clonotype621
VG1_TCGCGTTTCTATCGCC-1	1.301611254	-2.293009338	VG1	clonotype3	VG1_clonotype3
VG1_TCGTACCCAACACGCC-1	4.698193709	0.234441849	VG1	clonotype24	VG1_clonotype24
VG1_TCGTAGAAGTGTCTCA-1	5.084220033	0.477432533	VG1	clonotype623	VG1_clonotype623
VG1_TCGTAGAGTTAGATGA-1	-0.221692857	-0.462698788	VG1	None	VG1_None
VG1_TCTGGAAGTGCTGTAT-1	-1.381886989	-1.355468302	VG1	clonotype1	VG1_clonotype1
VG1_TCTTCGGAGCGATATA-1	-1.543366543	0.266519352	VG1	clonotype628	VG1_clonotype628
VG1_TGACAACAGACGACGT-1	-0.18995111	-1.041166756	VG1	clonotype15	VG1_clonotype15
VG1_TGACAACAGGCACATG-1	6.121127655	2.147343689	VG1	clonotype631	VG1_clonotype631
VG1_TGACGGCTCGGCGCTA-1	-0.977709954	-0.389128033	VG1	clonotype18	VG1_clonotype18
VG1_TGACTAGCACCGATAT-1	-1.732639283	0.859816422	VG1	clonotype3	VG1_clonotype3
VG1_TGACTAGGTCCGAAGA-1	4.854486105	0.812097974	VG1	clonotype633	VG1_clonotype633
VG1_TGAGAGGAGCCCAACC-1	4.9963531	1.771408394	VG1	clonotype636	VG1_clonotype636
VG1_TGAGAGGAGGGTCGAT-1	-0.075411856	-2.132568211	VG1	clonotype166	VG1_clonotype166
VG1_TGAGCCGAGCCCAATT-1	3.836770425	0.68051005	VG1	clonotype26	VG1_clonotype26
VG1_TGAGCCGTCGTTTAGG-1	5.314714997	2.45687015	VG1	clonotype73	VG1_clonotype73
VG1_TGAGGGACATTCCTCG-1	-1.584192693	0.160623012	VG1	clonotype2	VG1_clonotype2
VG1_TGCACCTCATGGTTGT-1	1.318569331	-1.399624635	VG1	clonotype83	VG1_clonotype83
VG1_TGCACCTGTCACCTAA-1	2.048919889	-0.249060014	VG1	clonotype18	VG1_clonotype18
VG1_TGCCAAACAATCAGAA-1	0.598037688	-0.249888388	VG1	clonotype643	VG1_clonotype643
VG1_TGCCAAATCTTCGGTC-1	-2.04521246	0.153392978	VG1	clonotype644	VG1_clonotype644
VG1_TGCGTGGTCTACTCAT-1	4.210262641	0.240640034	VG1	clonotype649	VG1_clonotype649
VG1_TGGCTGGAGGATGCGT-1	5.254328619	0.439362636	VG1	clonotype655	VG1_clonotype655
VG1_TGGGCGTAGGTAAACT-1	-1.716761314	0.66995423	VG1	clonotype18	VG1_clonotype18
VG1_TGGTTCCGTCATGCAT-1	0.284154958	-0.081054369	VG1	clonotype2	VG1_clonotype2
VG1_TGTCCCAAGCAATATG-1	-2.476300396	0.762639859	VG1	clonotype2	VG1_clonotype2
VG1_TGTCCCAAGGTCGGAT-1	-0.400291032	0.237630001	VG1	clonotype96	VG1_clonotype96
VG1_TGTGTTTAGATGGCGT-1	5.681644101	2.715763178	VG1	clonotype667	VG1_clonotype667
VG1_TGTTCCGCAATGAAAC-1	4.742749384	-0.160587243	VG1	clonotype669	VG1_clonotype669
VG1_TGTTCCGCACACCGAC-1	0.077451815	0.576571825	VG1	clonotype1	VG1_clonotype1
VG1_TGTTCCGTCCCTAACC-1	1.179446333	0.209845068	VG1	clonotype2	VG1_clonotype2
VG1_TTAACTCAGAAACGAG-1	4.358496309	2.378098742	VG1	clonotype671	VG1_clonotype671
VG1_TTAGGACGTAAGGGCT-1	-0.243734034	-0.675755995	VG1	clonotype1	VG1_clonotype1
VG1_TTAGGCAGTTGTCTTT-1	5.89203412	0.321129863	VG1	clonotype674	VG1_clonotype674
VG1_TTAGGCATCGGATGGA-1	4.927055962	1.292279501	VG1	clonotype675	VG1_clonotype675
VG1_TTCGAAGAGAATGTTG-1	0.881925394	-0.95929908	VG1	clonotype178	VG1_clonotype178
VG1_TTCGAAGTCAGTCAGT-1	4.871635217	-0.856932585	VG1	clonotype679	VG1_clonotype679
VG1_TTCGGTCAGATCTGCT-1	3.375299805	-1.329997732	VG1	clonotype680	VG1_clonotype680
VG1_TTCGGTCCACAACGTT-1	0.100534842	0.28266911	VG1	clonotype3	VG1_clonotype3
VG1_TTCGGTCGTTACCAGT-1	-1.390324114	0.411455429	VG1	clonotype3	VG1_clonotype3
VG1_TTCTCAAGTGGCAAAC-1	-0.731066193	-1.111733129	VG1	clonotype8	VG1_clonotype8
VG1_TTCTCCTGTTCAGTAC-1	-0.645448778	-0.535627467	VG1	clonotype3	VG1_clonotype3
VG1_TTGAACGAGACTAGGC-1	0.241563906	0.736585834	VG1	None	VG1_None
VG1_TTGACTTCATGGTCTA-1	-0.717618867	-1.328586014	VG1	clonotype18	VG1_clonotype18
VG1_TTGACTTGTATAATGG-1	4.094734012	1.844858673	VG1	clonotype688	VG1_clonotype688
VG1_TTGGAACAGCGACGTA-1	-0.94859202	2.171774135	VG1	clonotype695	VG1_clonotype695
VG1_TTGGAACCAGAAGCAC-1	-0.487687279	-0.064378903	VG1	clonotype159	VG1_clonotype159
VG1_TTGGAACCATGCGCAC-1	4.071572867	1.516266802	VG1	clonotype26	VG1_clonotype26
VG1_TTTATGCAGGGTGTTG-1	-0.725872411	0.151855581	VG1	clonotype1	VG1_clonotype1
VG1_TTTATGCGTTCAACCA-1	-1.399408623	0.265621001	VG1	clonotype113	VG1_clonotype113
VG1_TTTGCGCGTCTAGAGG-1	4.946032149	1.506861275	VG1	clonotype697	VG1_clonotype697
VG1_TTTGGTTTCTAACGGT-1	5.74235611	1.154760769	VG1	clonotype698	VG1_clonotype698
VG2_AAAGCAACACACTGCG-1	1.560276489	-1.074915499	VG2	clonotype63	VG2_clonotype63
VG2_AAATGCCTCTAACTCT-1	3.251835273	-0.77703778	VG2	clonotype71	VG2_clonotype71
VG2_AAGGAGCCATGTTGAC-1	-0.364862684	1.358547012	VG2	clonotype26	VG2_clonotype26
VG2_AAGTCTGGTCATGCAT-1	-1.499219456	-1.219516975	VG2	None	VG2_None
VG2_AATCGGTTCTACCTGC-1	1.325937837	-0.242838009	VG2	None	VG2_None
VG2_ACACCAAAGACCTAGG-1	2.833158558	0.113583608	VG2	clonotype94	VG2_clonotype94
VG2_ACACCAACACACCGAC-1	0.215408646	-1.558022584	VG2	None	VG2_None
VG2_ACACCCTGTAATTGGA-1	3.402584229	-1.506192146	VG2	None	VG2_None
VG2_ACACCGGGTTCCGGCA-1	1.58900971	-1.203014227	VG2	None	VG2_None
VG2_ACAGCTAGTTGTACAC-1	-1.724131462	1.879997948	VG2	clonotype7	VG2_clonotype7
VG2_ACATGGTGTCTGATCA-1	1.028096698	0.690545077	VG2	None	VG2_None
VG2_ACCAGTAAGAGATGAG-1	2.267942642	-1.544032318	VG2	None	VG2_None
VG2_ACCTTTACATAGACTC-1	-0.670888628	0.754900767	VG2	clonotype4	VG2_clonotype4
VG2_ACGAGCCTCGTTTATC-1	-0.248518805	-0.852114582	VG2	None	VG2_None
VG2_ACGAGGAGTCTCCACT-1	3.936973752	-0.039603564	VG2	clonotype108	VG2_clonotype108
VG2_ACGATACTCTTCATGT-1	2.538775332	2.618726666	VG2	clonotype112	VG2_clonotype112
VG2_ACGGAGATCATTTGGG-1	3.181209024	0.489938482	VG2	clonotype120	VG2_clonotype120
VG2_ACTATCTCAAGCGCTC-1	-1.025421975	0.732470053	VG2	clonotype4	VG2_clonotype4
VG2_ACTGAGTGTAATCACC-1	-0.62982801	-0.172931989	VG2	clonotype3	VG2_clonotype3
VG2_ACTGAGTGTGCACGAA-1	-0.09858861	-0.446254124	VG2	clonotype14	VG2_clonotype14
VG2_ACTGAGTTCACGAAGG-1	0.624485444	0.213821718	VG2	None	VG2_None
VG2_ACTGCTCAGGACGAAA-1	-0.411540186	-1.467534412	VG2	clonotype15	VG2_clonotype15
VG2_AGATCTGCACGGTAAG-1	1.673392172	1.68087087	VG2	None	VG2_None
VG2_AGCGTATGTTCGTGAT-1	1.809632828	-2.03164535	VG2	None	VG2_None
VG2_AGCGTCGAGGAGTAGA-1	0.639808929	1.694510059	VG2	clonotype153	VG2_clonotype153
VG2_AGGGAGTGTATATGAG-1	-0.613471787	-0.807558826	VG2	clonotype159	VG2_clonotype159
VG2_AGGGATGAGTACGCGA-1	4.754314651	-0.20586787	VG2	clonotype160	VG2_clonotype160
VG2_AGGTCATGTCTTCTCG-1	-0.657295661	1.914871656	VG2	clonotype16	VG2_clonotype16
VG2_AGGTCCGCACAGAGGT-1	-0.629822901	2.338950359	VG2	None	VG2_None
VG2_AGTCTTTAGACGCAAC-1	4.56073034	-0.144184646	VG2	None	VG2_None
VG2_AGTCTTTCAGCATGAG-1	3.046017412	0.478665155	VG2	None	VG2_None
VG2_AGTGTCATCCCTAATT-1	0.674988195	-1.009612043	VG2	clonotype171	VG2_clonotype171
VG2_ATAACGCGTGAGTGAC-1	-0.906831912	-1.067852545	VG2	None	VG2_None
VG2_ATCGAGTCAGTTCCCT-1	-0.197961739	-1.595811863	VG2	clonotype36	VG2_clonotype36
VG2_ATTATCCAGCCGATTT-1	-0.243234783	-0.138816138	VG2	None	VG2_None
VG2_ATTATCCCATCGGGTC-1	-0.286766212	1.157902615	VG2	clonotype4	VG2_clonotype4
VG2_CAAGAAAGTCAGAATA-1	-1.75757616	0.601981584	VG2	clonotype10	VG2_clonotype10
VG2_CACTCCACAGCTTAAC-1	0.12501595	-0.873452492	VG2	None	VG2_None
VG2_CAGAATCAGAACTCGG-1	2.674361589	0.132932259	VG2	None	VG2_None
VG2_CAGATCATCAATCTCT-1	4.931707228	0.945014168	VG2	clonotype40	VG2_clonotype40
VG2_CAGCAGCAGAGAGCTC-1	-0.940641603	-2.126845452	VG2	None	VG2_None
VG2_CAGGTGCGTAATAGCA-1	4.178770201	0.271735347	VG2	clonotype240	VG2_clonotype240
VG2_CATCGGGAGGCCGAAT-1	-1.622261845	1.261098793	VG2	clonotype16	VG2_clonotype16
VG2_CATTCGCCAGTGACAG-1	5.247474275	1.66789914	VG2	clonotype262	VG2_clonotype262
VG2_CCACTACAGCTCAACT-1	2.541222158	1.249836007	VG2	clonotype266	VG2_clonotype266
VG2_CCCAATCGTAGCGTCC-1	0.493654807	1.033118716	VG2	clonotype274	VG2_clonotype274
VG2_CCCTCCTAGGACCACA-1	1.711371779	-2.112893108	VG2	clonotype276	VG2_clonotype276
VG2_CCGGTAGCAGACGTAG-1	5.862540381	-0.145187444	VG2	clonotype282	VG2_clonotype282
VG2_CCGGTAGTCCTAGAAC-1	2.481983051	-2.315676787	VG2	None	VG2_None
VG2_CCTACACGTCGGCATC-1	-0.651726185	0.08051674	VG2	None	VG2_None
VG2_CCTAGCTCACCAGCAC-1	0.571640969	0.104580525	VG2	None	VG2_None
VG2_CCTCAGTGTATCGCAT-1	3.003865559	0.651889792	VG2	clonotype295	VG2_clonotype295
VG2_CGAACATGTGCTTCTC-1	1.677764471	0.295304572	VG2	clonotype310	VG2_clonotype310
VG2_CGACCTTCAGCCTATA-1	1.426565494	-1.936536443	VG2	None	VG2_None
VG2_CGAGAAGCAGCCTTTC-1	1.022360006	0.615714765	VG2	None	VG2_None
VG2_CGCGTTTGTAAGGGCT-1	0.806018684	-0.721760679	VG2	clonotype48	VG2_clonotype48
VG2_CGCTTCACACATCTTT-1	1.1400322	-1.354191089	VG2	None	VG2_None
VG2_CGGACACTCGTCCGTT-1	2.622102006	-1.307360775	VG2	clonotype330	VG2_clonotype330
VG2_CGGAGCTGTTATGCGT-1	-2.188927153	0.201765359	VG2	clonotype3	VG2_clonotype3
VG2_CGTAGGCCAGCTGCTG-1	-1.035195406	1.957381792	VG2	clonotype7	VG2_clonotype7
VG2_CGTCACTAGGTGATAT-1	-1.06430024	1.479523559	VG2	None	VG2_None
VG2_CGTCAGGAGCTAGTGG-1	-0.901161179	-0.429294405	VG2	None	VG2_None
VG2_CGTCAGGCACAACGTT-1	-0.822722126	-0.480749914	VG2	clonotype13	VG2_clonotype13
VG2_CGTGTCTTCTGAGTGT-1	2.719640692	-0.736566866	VG2	clonotype5	VG2_clonotype5
VG2_CTAATGGTCCTCAACC-1	-0.437765184	-1.192968257	VG2	None	VG2_None
VG2_CTAGTGAGTAGCCTCG-1	0.901866475	-1.344918604	VG2	clonotype370	VG2_clonotype370
VG2_CTCAGAAGTATGGTTC-1	0.191486626	0.223109697	VG2	clonotype48	VG2_clonotype48
VG2_CTCCTAGGTCTTTCAT-1	0.489734963	0.656661012	VG2	clonotype5	VG2_clonotype5
VG2_CTCGAAATCTGAGTGT-1	5.72092598	1.042293847	VG2	clonotype373	VG2_clonotype373
VG2_CTCGTACGTTGGTGGA-1	-2.296471501	0.090616083	VG2	clonotype3	VG2_clonotype3
VG2_CTCGTCACATGCTAGT-1	-0.272001265	0.515148799	VG2	None	VG2_None
VG2_CTCGTCAGTCAGGACA-1	0.330615601	0.203225099	VG2	clonotype4	VG2_clonotype4
VG2_CTGATAGTCAACGGGA-1	-1.477086188	0.771000598	VG2	clonotype387	VG2_clonotype387
VG2_CTGCCTACATGGTCAT-1	1.598165727	-1.12071256	VG2	clonotype15	VG2_clonotype15
VG2_CTGGTCTTCATTATCC-1	2.119633677	-1.596848363	VG2	None	VG2_None
VG2_CTGGTCTTCCCTAACC-1	5.02767949	0.961428889	VG2	clonotype393	VG2_clonotype393
VG2_GAACCTAAGGCTAGCA-1	1.377144187	-1.428939708	VG2	clonotype15	VG2_clonotype15
VG2_GACCAATGTCGGCATC-1	2.997566298	-0.29400863	VG2	clonotype418	VG2_clonotype418
VG2_GACCTGGAGTGCGATG-1	-1.744977139	0.406523596	VG2	clonotype25	VG2_clonotype25
VG2_GACCTGGCACTAGTAC-1	-0.724393065	-1.218148033	VG2	None	VG2_None
VG2_GACGCGTGTACGACCC-1	-2.741070739	-0.447291545	VG2	clonotype3	VG2_clonotype3
VG2_GACGTGCCAGCCACCA-1	4.974448289	0.975315198	VG2	clonotype425	VG2_clonotype425
VG2_GACGTTAGTAGCGCAA-1	-1.393227586	0.894570776	VG2	clonotype7	VG2_clonotype7
VG2_GACTACACAGCTTAAC-1	1.712248021	-0.470919917	VG2	None	VG2_None
VG2_GACTGCGCAAGCTGAG-1	-0.808935594	0.0131438	VG2	clonotype19	VG2_clonotype19
VG2_GACTGCGTCGGAAATA-1	-2.911215225	1.190816355	VG2	clonotype14	VG2_clonotype14
VG2_GAGCAGATCAGCATGT-1	1.794530705	-0.529593119	VG2	clonotype5	VG2_clonotype5
VG2_GAGTCCGCATGCGCAC-1	-1.077755987	0.464065155	VG2	clonotype438	VG2_clonotype438
VG2_GATCGATCATGCTAGT-1	-1.539258977	1.234378269	VG2	clonotype445	VG2_clonotype445
VG2_GATCGCGAGACATAAC-1	-0.595652674	-0.006858158	VG2	clonotype7	VG2_clonotype7
VG2_GATGAAAGTGCTCTTC-1	-1.729216062	0.486468584	VG2	clonotype3	VG2_clonotype3
VG2_GCAATCAGTAGAGCTG-1	-1.471060151	0.119155032	VG2	clonotype10	VG2_clonotype10
VG2_GCACATATCTGTCTAT-1	-0.117495382	-0.18634721	VG2	clonotype7	VG2_clonotype7
VG2_GCGCAGTTCAACGGCC-1	0.452788203	0.455035959	VG2	clonotype4	VG2_clonotype4
VG2_GCGGGTTCAGGCTGAA-1	5.375122835	0.482722332	VG2	clonotype479	VG2_clonotype479
VG2_GCTGCGAAGCAATATG-1	0.238054645	-0.109279598	VG2	clonotype482	VG2_clonotype482
VG2_GCTGCTTTCTTACCGC-1	-2.831809315	0.586330684	VG2	clonotype3	VG2_clonotype3
VG2_GCTTCCAGTTGGTAAA-1	-1.797046201	0.904448594	VG2	clonotype14	VG2_clonotype14
VG2_GGAAAGCGTGTGACGA-1	-1.204850247	0.441668003	VG2	clonotype3	VG2_clonotype3
VG2_GGACAGACATGTCCTC-1	-1.383289644	1.382179517	VG2	None	VG2_None
VG2_GGATGTTGTAAGGATT-1	2.375978719	-1.680876978	VG2	None	VG2_None
VG2_GGGAGATAGAATTCCC-1	-0.330695387	-0.009848324	VG2	clonotype19	VG2_clonotype19
VG2_GGTATTGTCTGTCAAG-1	4.345228369	0.745688298	VG2	clonotype515	VG2_clonotype515
VG2_GGTGTTACAATCACAC-1	-1.222361759	-0.684162485	VG2	None	VG2_None
VG2_GTAACTGAGTGTCCCG-1	4.899577542	1.121055217	VG2	clonotype52	VG2_clonotype52
VG2_GTAGGCCCATCTGGTA-1	0.858888418	-0.822247628	VG2	clonotype4	VG2_clonotype4
VG2_GTAGTCAGTTATCCGA-1	4.488086357	2.702048651	VG2	clonotype526	VG2_clonotype526
VG2_GTATCTTCATGTCGAT-1	-0.4189383	-0.007935289	VG2	None	VG2_None
VG2_GTCACGGCATAAGACA-1	4.324841128	1.53337108	VG2	clonotype542	VG2_clonotype542
VG2_GTCACGGGTGAGGGTT-1	0.894737627	-0.392969142	VG2	None	VG2_None
VG2_GTCTTCGAGAATCTCC-1	-1.642946298	0.353802649	VG2	clonotype36	VG2_clonotype36
VG2_GTGAAGGAGGGAGTAA-1	2.446253976	-0.987612162	VG2	clonotype553	VG2_clonotype553
VG2_GTGCGGTCAAAGTCAA-1	-2.504418204	0.724741952	VG2	clonotype558	VG2_clonotype558
VG2_GTGCGGTGTGCCTTGG-1	-1.376694124	-0.066563496	VG2	clonotype3	VG2_clonotype3
VG2_GTGCTTCAGTGTACCT-1	-2.925775166	-0.544052255	VG2	None	VG2_None
VG2_GTGCTTCGTACACCGC-1	4.249215404	1.023255603	VG2	clonotype51	VG2_clonotype51
VG2_GTGGGTCGTTAAGATG-1	1.12562716	-2.517583805	VG2	clonotype562	VG2_clonotype562
VG2_GTGGGTCGTTTCCACC-1	-1.274762353	-0.775908405	VG2	clonotype3	VG2_clonotype3
VG2_GTGTTAGCAATGGTCT-1	3.749248809	-0.505824031	VG2	clonotype40	VG2_clonotype40
VG2_GTGTTAGTCACCGGGT-1	-0.007086807	-1.478851569	VG2	clonotype53	VG2_clonotype53
VG2_GTTTCTAAGCGTAATA-1	1.923667345	-1.531966813	VG2	None	VG2_None
VG2_TAAACCGGTTGCTCCT-1	0.790632105	-0.876317643	VG2	clonotype8	VG2_clonotype8
VG2_TAGGCATCATGATCCA-1	0.265970285	-2.030953815	VG2	clonotype26	VG2_clonotype26
VG2_TATGCCCCATTTCACT-1	-1.021976362	0.778750927	VG2	clonotype10	VG2_clonotype10
VG2_TCAACGAAGTGACTCT-1	0.630135913	-1.205104172	VG2	clonotype599	VG2_clonotype599
VG2_TCACAAGTCTTGACGA-1	-2.313056124	1.150159302	VG2	clonotype3	VG2_clonotype3
VG2_TCAGCAAGTCTTCAAG-1	2.105253111	0.870597058	VG2	None	VG2_None
VG2_TCAGGATTCGAGCCCA-1	4.071422641	1.424940821	VG2	clonotype611	VG2_clonotype611
VG2_TCATTTGCAGTATAAG-1	-1.776759725	0.816849354	VG2	clonotype13	VG2_clonotype13
VG2_TCATTTGGTAAATGAC-1	-1.116881231	0.417212506	VG2	clonotype616	VG2_clonotype616
VG2_TCGAGGCGTATCGCAT-1	6.231317608	1.092967792	VG2	clonotype50	VG2_clonotype50
VG2_TCGCGAGGTTGATTGC-1	-0.358885627	-0.571473261	VG2	clonotype4	VG2_clonotype4
VG2_TGATTTCGTTACGTCA-1	1.026252628	0.132092081	VG2	clonotype53	VG2_clonotype53
VG2_TGCCAAAGTTAGATGA-1	1.74186409	-1.054653192	VG2	None	VG2_None
VG2_TGGGAAGGTTGAGGTG-1	-1.600588812	1.127239785	VG2	clonotype4	VG2_clonotype4
VG2_TGTCCCAAGTGGGATC-1	-0.931567392	0.218546429	VG2	clonotype10	VG2_clonotype10
VG2_TGTGGTATCTGATTCT-1	1.035987141	0.883150735	VG2	clonotype665	VG2_clonotype665
VG2_TTAACTCAGCAGACTG-1	4.957821812	1.286820998	VG2	clonotype669	VG2_clonotype669
VG2_TTCCCAGGTCGCTTCT-1	5.229191275	1.785765526	VG2	clonotype675	VG2_clonotype675
VG2_TTCTACATCAGCTGGC-1	0.50910414	-1.141694291	VG2	None	VG2_None
VG2_TTCTCCTGTAGCAAAT-1	-1.257232775	0.498260782	VG2	clonotype3	VG2_clonotype3
VG2_TTTACTGTCGATCCCT-1	1.907202087	-1.04928964	VG2	clonotype697	VG2_clonotype697
AI1_AAAGATGTCATGCATG-1	-1.987935109	0.141607862	AI1	clonotype1	AI1_clonotype1
AI1_AAAGTAGGTCCAGTTA-1	-1.05349763	0.742169427	AI1	clonotype1	AI1_clonotype1
AI1_AACACGTCAACTGCTA-1	4.157248892	0.039029535	AI1	clonotype1	AI1_clonotype1
AI1_AACGTTGTCATGCAAC-1	-0.185254211	-0.341111475	AI1	clonotype1	AI1_clonotype1
AI1_AACTTTCGTCCTCTTG-1	-2.342036814	-0.148088666	AI1	clonotype1	AI1_clonotype1
AI1_AAGACCTTCACATACG-1	4.491137122	1.511027896	AI1	clonotype269	AI1_clonotype269
AI1_ACCTTTACATTGCGGC-1	4.110807686	0.9508183	AI1	clonotype287	AI1_clonotype287
AI1_ACCTTTAGTGGTAACG-1	-1.975189062	0.219213866	AI1	clonotype1	AI1_clonotype1
AI1_ACGCAGCCAAATACAG-1	3.411992016	2.050266065	AI1	clonotype352	AI1_clonotype352
AI1_ACGGAGACAAGCGAGT-1	-0.796926531	-0.016750294	AI1	clonotype1	AI1_clonotype1
AI1_ACGGCCATCCAAATGC-1	-1.589768531	0.262269731	AI1	clonotype1	AI1_clonotype1
AI1_ACGGGTCCATAAAGGT-1	4.539093857	2.169218167	AI1	clonotype421	AI1_clonotype421
AI1_ACGGGTCGTCCGAATT-1	5.17207047	0.517382761	AI1	clonotype313	AI1_clonotype313
AI1_ACGTCAACAGTTCCCT-1	-2.375769848	0.958947947	AI1	clonotype9	AI1_clonotype9
AI1_ACTATCTGTTAAGACA-1	-1.098376107	-0.317689763	AI1	clonotype1	AI1_clonotype1
AI1_AGAATAGTCTAACCGA-1	-1.178966718	0.26811772	AI1	clonotype3	AI1_clonotype3
AI1_AGAGCGACATATGCTG-1	-2.011661117	0.577987988	AI1	clonotype1	AI1_clonotype1
AI1_AGAGCTTTCGCTTAGA-1	-0.635974805	0.2757577	AI1	clonotype1	AI1_clonotype1
AI1_AGCATACTCTCTGAGA-1	-0.57034348	0.729333319	AI1	clonotype1	AI1_clonotype1
AI1_AGCCTAAAGTGAAGAG-1	-1.076246883	-0.238415476	AI1	clonotype1	AI1_clonotype1
AI1_AGCCTAAGTCGTTGTA-1	-1.866028451	-0.75828974	AI1	clonotype1	AI1_clonotype1
AI1_AGCGGTCAGCGTGAAC-1	-3.085921171	0.858337639	AI1	clonotype10	AI1_clonotype10
AI1_AGCGTATGTCTAGGTT-1	0.497402591	0.379529618	AI1	clonotype1	AI1_clonotype1
AI1_AGCGTCGGTTACGCGC-1	-2.279695496	0.286357306	AI1	clonotype1	AI1_clonotype1
AI1_AGGTCATTCGATAGAA-1	-1.972394617	0.217486386	AI1	clonotype1	AI1_clonotype1
AI1_AGTAGTCGTCGACTGC-1	-2.394454699	0.798995298	AI1	clonotype1	AI1_clonotype1
AI1_AGTGTCAAGCTACCGC-1	4.231216169	2.25936869	AI1	clonotype556	AI1_clonotype556
AI1_AGTTGGTTCGTTTGCC-1	-0.321959313	-0.980711867	AI1	clonotype1	AI1_clonotype1
AI1_ATCCGAATCATGTGGT-1	4.868482381	1.787037276	AI1	clonotype462	AI1_clonotype462
AI1_ATCGAGTCAGTCGTGC-1	-1.516058786	-0.074719535	AI1	clonotype1	AI1_clonotype1
AI1_ATCTACTGTTGAGTTC-1	-1.833115749	0.386038232	AI1	clonotype1	AI1_clonotype1
AI1_ATCTGCCTCGCGTAGC-1	-1.303774726	0.043482597	AI1	clonotype3	AI1_clonotype3
AI1_ATGGGAGGTCGATTGT-1	-1.74245486	-0.367004819	AI1	clonotype1	AI1_clonotype1
AI1_ATGTGTGTCAACTCTT-1	-1.039925241	-0.523023612	AI1	clonotype1	AI1_clonotype1
AI1_ATTATCCCATTAGCCA-1	-1.702746579	-0.512249812	AI1	clonotype1	AI1_clonotype1
AI1_ATTCTACTCCATGAGT-1	-1.264589385	0.172763299	AI1	clonotype1	AI1_clonotype1
AI1_ATTGGTGGTAAGGGCT-1	-1.798899307	0.490105766	AI1	clonotype1	AI1_clonotype1
AI1_CACAAACAGTGCGTGA-1	-1.503853586	-0.571858057	AI1	clonotype1	AI1_clonotype1
AI1_CACCACTGTCAGAATA-1	5.334976896	1.73462191	AI1	clonotype4	AI1_clonotype4
AI1_CACCACTTCCAAGCCG-1	-1.809693663	0.768676021	AI1	clonotype1	AI1_clonotype1
AI1_CACCTTGTCCACGACG-1	1.108860083	-1.103474492	AI1	None	AI1_None
AI1_CACTCCAGTTAAGGGC-1	-2.79143636	0.236735569	AI1	clonotype1	AI1_clonotype1
AI1_CAGCGACTCATGGTCA-1	4.648091826	0.457830313	AI1	clonotype256	AI1_clonotype256
AI1_CAGTAACAGGCTACGA-1	-1.074374099	1.12101579	AI1	clonotype1	AI1_clonotype1
AI1_CAGTCCTAGTACGACG-1	-0.607953788	-0.170648096	AI1	clonotype1	AI1_clonotype1
AI1_CATATGGTCAAGGCTT-1	-1.040243353	0.238335665	AI1	clonotype1	AI1_clonotype1
AI1_CATCAGAGTACAAGTA-1	-1.689182408	0.69488164	AI1	clonotype1	AI1_clonotype1
AI1_CATCCACGTCCCTACT-1	-1.944036093	0.065003853	AI1	clonotype1	AI1_clonotype1
AI1_CATCGGGCATCATCCC-1	-0.523080444	0.912063627	AI1	clonotype1	AI1_clonotype1
AI1_CATTATCGTGAGTATA-1	-1.230971027	0.150723008	AI1	clonotype1	AI1_clonotype1
AI1_CATTCGCAGCCATCGC-1	-1.91029962	0.741022242	AI1	clonotype1	AI1_clonotype1
AI1_CCACGGAGTATATGAG-1	4.485387805	0.539149923	AI1	clonotype477	AI1_clonotype477
AI1_CCCAGTTAGTTCCACA-1	-2.054919078	1.001029457	AI1	clonotype1	AI1_clonotype1
AI1_CCCATACTCCAGTATG-1	-1.790692205	0.536666767	AI1	clonotype1	AI1_clonotype1
AI1_CCCTCCTCAGATCCAT-1	-0.376503337	-0.345245687	AI1	clonotype1	AI1_clonotype1
AI1_CCGGTAGCAATGTTGC-1	0.796479394	0.597449996	AI1	None	AI1_None
AI1_CCGGTAGTCCTCAATT-1	5.032833967	0.499327601	AI1	clonotype527	AI1_clonotype527
AI1_CCGTGGACAATGACCT-1	-1.850495507	0.080958712	AI1	clonotype1	AI1_clonotype1
AI1_CCTACCACATCCTAGA-1	1.532229869	0.326291902	AI1	clonotype1	AI1_clonotype1
AI1_CCTAGCTGTTTGGCGC-1	-1.030705185	0.588104872	AI1	clonotype1	AI1_clonotype1
AI1_CCTTCCCCAAGACACG-1	-1.866598662	0.333996223	AI1	clonotype1	AI1_clonotype1
AI1_CCTTCGAAGCCTTGAT-1	-2.340380813	0.659226241	AI1	clonotype1	AI1_clonotype1
AI1_CGAACATGTTTAGCTG-1	4.639358389	1.844089526	AI1	clonotype72	AI1_clonotype72
AI1_CGAGAAGAGGTACTCT-1	-1.344227505	0.675244453	AI1	clonotype1	AI1_clonotype1
AI1_CGAGCACAGAGCTGCA-1	-0.579183927	-0.080933167	AI1	clonotype1	AI1_clonotype1
AI1_CGAGCCAGTTATGCGT-1	1.016534985	0.23005887	AI1	clonotype1	AI1_clonotype1
AI1_CGATGTAAGTAAGTAC-1	-2.016211575	0.963433563	AI1	clonotype9	AI1_clonotype9
AI1_CGATTGAAGTTAGGTA-1	-1.609751996	0.030763707	AI1	clonotype1	AI1_clonotype1
AI1_CGATTGACAAGTAATG-1	-1.612813678	-0.686178732	AI1	clonotype1	AI1_clonotype1
AI1_CGGACGTAGACACTAA-1	-1.402757483	-0.219894119	AI1	clonotype1	AI1_clonotype1
AI1_CGGAGCTCAGCATACT-1	-1.15791967	-0.016326275	AI1	clonotype1	AI1_clonotype1
AI1_CGGAGTCGTGGCGAAT-1	-1.756034151	1.531800248	AI1	clonotype9	AI1_clonotype9
AI1_CGGTTAACAACGCACC-1	-1.830996607	0.069373112	AI1	clonotype1	AI1_clonotype1
AI1_CGTAGGCGTGCAACGA-1	-2.307795925	-0.067597723	AI1	clonotype1	AI1_clonotype1
AI1_CGTTCTGAGGAACTGC-1	-1.195445874	-0.866558187	AI1	clonotype1	AI1_clonotype1
AI1_CTAAGACCAGCCAGAA-1	3.840197012	0.877989511	AI1	clonotype271	AI1_clonotype271
AI1_CTAGAGTCAAGAAGAG-1	-1.830814195	0.492247411	AI1	clonotype1	AI1_clonotype1
AI1_CTCACACCAAGCCCAC-1	-0.50529629	-0.132022256	AI1	clonotype1	AI1_clonotype1
AI1_CTGATAGTCCTGCCAT-1	-1.464192079	-0.067612733	AI1	clonotype1	AI1_clonotype1
AI1_CTGCCTATCGAGGTAG-1	-0.149300981	0.024569345	AI1	clonotype1	AI1_clonotype1
AI1_CTGCTGTAGTACGCCC-1	-2.370061191	0.333042592	AI1	clonotype1	AI1_clonotype1
AI1_CTGTGCTAGAGACTAT-1	-1.177601759	-0.619914674	AI1	clonotype1	AI1_clonotype1
AI1_CTTAACTTCGGATGTT-1	-1.410248021	-1.558995351	AI1	clonotype1	AI1_clonotype1
AI1_CTTTGCGCATGCATGT-1	-2.069630674	0.418137958	AI1	clonotype1	AI1_clonotype1
AI1_GAAACTCGTCCGTCAG-1	3.029332465	0.591552546	AI1	None	AI1_None
AI1_GAACCTACAAGAGTCG-1	-1.486451947	0.72093893	AI1	clonotype1	AI1_clonotype1
AI1_GAACGGATCACCATAG-1	-1.61259469	0.44483922	AI1	clonotype3	AI1_clonotype3
AI1_GAAGCAGAGATCTGCT-1	-1.374881494	-0.042533779	AI1	clonotype1	AI1_clonotype1
AI1_GAATAAGAGTTAGCGG-1	3.655912485	2.041810424	AI1	clonotype359	AI1_clonotype359
AI1_GAATGAAAGTCGATAA-1	-1.594299505	0.489685805	AI1	clonotype1	AI1_clonotype1
AI1_GACCAATAGTTCGCAT-1	-1.78764196	0.381184738	AI1	clonotype3	AI1_clonotype3
AI1_GACGTGCTCATGCAAC-1	-2.110788686	1.085625447	AI1	clonotype10	AI1_clonotype10
AI1_GATCGATTCAACTCTT-1	-1.479503777	-0.250848565	AI1	clonotype1	AI1_clonotype1
AI1_GATCGCGCAATCCAAC-1	-2.960300483	0.682821211	AI1	clonotype1	AI1_clonotype1
AI1_GATCTAGTCGAATGCT-1	-2.123861129	0.65379783	AI1	clonotype1	AI1_clonotype1
AI1_GCAATCAGTTATCACG-1	-1.353375097	0.707930975	AI1	clonotype1	AI1_clonotype1
AI1_GCACATAGTAGAAGGA-1	-0.937676478	-0.486221246	AI1	clonotype1	AI1_clonotype1
AI1_GCACATATCGTCTGAA-1	-1.080542158	-0.497146574	AI1	clonotype1	AI1_clonotype1
AI1_GCAGCCATCGCGGATC-1	-1.304620063	0.305433847	AI1	clonotype3	AI1_clonotype3
AI1_GCAGTTAGTTCCGGCA-1	1.824161988	-1.372505178	AI1	clonotype1	AI1_clonotype1
AI1_GCCTCTACACCATGTA-1	3.082936071	0.78594367	AI1	clonotype21	AI1_clonotype21
AI1_GCGAGAACATGACATC-1	-0.375305011	-0.029604319	AI1	None	AI1_None
AI1_GCGCGATGTTTGTTTC-1	-2.459291539	1.028767121	AI1	clonotype10	AI1_clonotype10
AI1_GCTCTGTCACAGCGTC-1	-2.360048494	0.573168032	AI1	clonotype1	AI1_clonotype1
AI1_GCTCTGTGTTGCGTTA-1	-0.298484217	-0.62918949	AI1	clonotype1	AI1_clonotype1
AI1_GGAAAGCGTGCTAGCC-1	-2.663592176	0.499650575	AI1	clonotype1	AI1_clonotype1
AI1_GGAATAATCCTTGCCA-1	-1.741618213	0.530539588	AI1	clonotype1	AI1_clonotype1
AI1_GGACAAGGTTGCGTTA-1	0.040213254	0.630233928	AI1	clonotype1	AI1_clonotype1
AI1_GGACATTCACGGTTTA-1	4.775329741	1.866020221	AI1	clonotype337	AI1_clonotype337
AI1_GGGAGATAGTACGACG-1	2.334793488	0.895001822	AI1	clonotype289	AI1_clonotype289
AI1_GGGTCTGAGGTACTCT-1	-1.606455298	-0.337430052	AI1	clonotype1	AI1_clonotype1
AI1_GGTGCGTTCGTGGACC-1	-1.513554945	0.476419372	AI1	clonotype1	AI1_clonotype1
AI1_GGTGTTAGTAAGCACG-1	-0.214751041	-1.193690674	AI1	clonotype1	AI1_clonotype1
AI1_GTACGTATCGTGGTCG-1	1.311290733	-2.03257887	AI1	clonotype1	AI1_clonotype1
AI1_GTAGTCAAGCACACAG-1	4.402767296	0.758864583	AI1	clonotype444	AI1_clonotype444
AI1_GTCAAGTCATGAGCGA-1	-1.167564083	0.298352093	AI1	clonotype1	AI1_clonotype1
AI1_GTCGGGTTCTTGTATC-1	4.125128805	0.607054257	AI1	clonotype291	AI1_clonotype291
AI1_GTCGTAAGTACTTCTT-1	-2.053050804	1.1050224	AI1	clonotype3	AI1_clonotype3
AI1_GTGTGCGGTATAGGTA-1	-1.698360357	0.011783986	AI1	None	AI1_None
AI1_GTTCTCGTCATTTGGG-1	-0.845845482	0.873538562	AI1	clonotype1	AI1_clonotype1
AI1_TACCTATAGATGTGTA-1	-1.630622597	0.157816084	AI1	clonotype1	AI1_clonotype1
AI1_TACGGTAGTAGCACGA-1	4.449824948	1.359816045	AI1	clonotype324	AI1_clonotype324
AI1_TACTTACGTCGGCTCA-1	0.752061437	-1.743528862	AI1	clonotype1	AI1_clonotype1
AI1_TAGACCACAGTGGAGT-1	4.266557063	1.058535338	AI1	clonotype507	AI1_clonotype507
AI1_TAGCCGGCAAAGGAAG-1	1.89261801	0.92853922	AI1	None	AI1_None
AI1_TAGCCGGTCCGAGCCA-1	3.724062042	1.179480971	AI1	clonotype304	AI1_clonotype304
AI1_TAGTGGTCAGTTAACC-1	-1.217624079	-0.439371076	AI1	clonotype1	AI1_clonotype1
AI1_TATCAGGGTTCAGGCC-1	3.26729467	1.025140247	AI1	clonotype252	AI1_clonotype252
AI1_TATTACCGTTGGTAAA-1	-0.348391415	0.072800247	AI1	clonotype1	AI1_clonotype1
AI1_TATTACCTCCGTTGCT-1	-1.201561276	-0.142028615	AI1	clonotype1	AI1_clonotype1
AI1_TCACAAGAGAAAGTGG-1	-0.855318353	-0.833876362	AI1	clonotype1	AI1_clonotype1
AI1_TCACAAGAGCGAGAAA-1	-2.663883678	0.885625084	AI1	clonotype1	AI1_clonotype1
AI1_TCACAAGAGGATGCGT-1	-1.851132187	1.152437561	AI1	clonotype3	AI1_clonotype3
AI1_TCACAAGAGGTGACCA-1	-1.78759977	0.023739941	AI1	clonotype1	AI1_clonotype1
AI1_TCACGAAAGTCGTACT-1	-2.085548501	0.252135516	AI1	clonotype1	AI1_clonotype1
AI1_TCAGATGAGTGAATTG-1	-1.681029699	-0.325025379	AI1	clonotype1	AI1_clonotype1
AI1_TCAGATGGTAGCGTAG-1	1.434688333	-1.915979249	AI1	clonotype1	AI1_clonotype1
AI1_TCAGGATCAATGGACG-1	-2.014242572	-0.020854944	AI1	clonotype1	AI1_clonotype1
AI1_TCAGGATTCTCTGAGA-1	4.652506507	1.116148412	AI1	clonotype349	AI1_clonotype349
AI1_TCAGGTACAGATGAGC-1	-2.448670498	0.219789305	AI1	clonotype1	AI1_clonotype1
AI1_TCCACACAGTGCGATG-1	-1.94216841	0.133663076	AI1	clonotype1	AI1_clonotype1
AI1_TCCCGATGTCAGAATA-1	-1.612643701	0.19819826	AI1	clonotype1	AI1_clonotype1
AI1_TCCCGATTCAGGTAAA-1	0.333138032	0.321447326	AI1	clonotype1	AI1_clonotype1
AI1_TCGCGAGTCATTGCCC-1	-1.610691011	0.138432712	AI1	clonotype1	AI1_clonotype1
AI1_TCGGGACCACCAGTTA-1	-1.616107999	0.189656177	AI1	clonotype1	AI1_clonotype1
AI1_TCGGTAAAGGTCGGAT-1	-1.892783242	-0.523337311	AI1	clonotype1	AI1_clonotype1
AI1_TCGGTAATCCGTAGTA-1	-1.329602675	-0.380000009	AI1	clonotype10	AI1_clonotype10
AI1_TGACAACGTAAATACG-1	-0.356217673	0.229278789	AI1	clonotype1	AI1_clonotype1
AI1_TGATTTCCATTGCGGC-1	-2.836617335	0.445597336	AI1	clonotype1	AI1_clonotype1
AI1_TGCCCTAAGCACCGCT-1	-1.87695681	0.998956592	AI1	clonotype1	AI1_clonotype1
AI1_TGGCCAGTCCCTAACC-1	-1.439185052	0.403361104	AI1	clonotype1	AI1_clonotype1
AI1_TGGCTGGCAGTGGAGT-1	-2.040209235	0.315461102	AI1	clonotype1	AI1_clonotype1
AI1_TGGGAAGCAGGACGTA-1	-1.146930645	1.477995558	AI1	clonotype1	AI1_clonotype1
AI1_TGGTTCCCATTGGTAC-1	-0.850342847	-1.840721206	AI1	clonotype1	AI1_clonotype1
AI1_TGTATTCGTCGTCTTC-1	-1.818701553	0.433325846	AI1	clonotype1	AI1_clonotype1
AI1_TGTTCCGGTTCGCGAC-1	4.77985463	1.519442048	AI1	clonotype72	AI1_clonotype72
AI1_TTAGGACGTAATCGTC-1	-0.884525733	-0.103232676	AI1	clonotype1	AI1_clonotype1
AI1_TTAGGCATCTTCGGTC-1	-1.521076408	0.475468646	AI1	clonotype3	AI1_clonotype3
AI1_TTATGCTGTCACCCAG-1	-0.752098382	-0.120368269	AI1	clonotype3	AI1_clonotype3
AI1_TTCCCAGTCCTTAATC-1	-1.263307591	0.1388292	AI1	clonotype1	AI1_clonotype1
AI1_TTCGAAGCAATGGACG-1	-1.712951189	0.528855448	AI1	clonotype1	AI1_clonotype1
AI1_TTCTCCTGTTACGGAG-1	3.267078751	1.550337304	AI1	clonotype581	AI1_clonotype581
AI1_TTGCCGTAGGTCATCT-1	-0.438131204	-0.056222054	AI1	clonotype1	AI1_clonotype1
AI1_TTGGAACTCTACTCAT-1	5.382193266	2.010696282	AI1	clonotype406	AI1_clonotype406
AI2_AAACGGGAGAAACGAG-1	-0.984430234	-0.858476461	AI2	clonotype6	AI2_clonotype6
AI2_AAACGGGGTCTCACCT-1	-0.856350958	0.039825639	AI2	clonotype6	AI2_clonotype6
AI2_AAAGCAAGTGTGGTTT-1	0.34193052	-0.267341378	AI2	clonotype19	AI2_clonotype19
AI2_AAAGTAGAGGCTAGAC-1	0.554034212	-1.13380943	AI2	clonotype2	AI2_clonotype2
AI2_AAAGTAGAGTGTTTGC-1	-2.057597506	-0.442490711	AI2	clonotype4	AI2_clonotype4
AI2_AAAGTAGAGTTACCCA-1	-0.327370386	-1.248932371	AI2	clonotype426	AI2_clonotype426
AI2_AAAGTAGTCGCAAGCC-1	0.292598648	-1.00206522	AI2	clonotype23	AI2_clonotype23
AI2_AACACGTCATGCGCAC-1	-0.992052068	-0.306991391	AI2	clonotype24	AI2_clonotype24
AI2_AACCATGAGTGAACGC-1	2.944877019	-0.969347893	AI2	None	AI2_None
AI2_AACCATGTCTGTGCAA-1	-1.004446685	0.77468691	AI2	clonotype2	AI2_clonotype2
AI2_AACTCAGCACAAGCCC-1	0.504481557	0.669484844	AI2	clonotype2	AI2_clonotype2
AI2_AACTGGTTCCCAAGTA-1	0.88780368	-0.271463956	AI2	None	AI2_None
AI2_AACTGGTTCGAATGCT-1	-0.797357024	-0.064797396	AI2	clonotype2	AI2_clonotype2
AI2_AACTTTCGTAAGCACG-1	1.01776107	-0.940796451	AI2	clonotype9	AI2_clonotype9
AI2_AAGACCTAGTAGTGCG-1	1.724384259	-1.74672151	AI2	clonotype4	AI2_clonotype4
AI2_AAGACCTTCCGTCAAA-1	-1.288686324	-0.740158945	AI2	clonotype2	AI2_clonotype2
AI2_AAGGAGCCACGTCAGC-1	-1.029966665	-0.220709089	AI2	clonotype4	AI2_clonotype4
AI2_AAGGTTCCACTCTGTC-1	-2.062134564	-0.179725548	AI2	clonotype8	AI2_clonotype8
AI2_AATCCAGTCGCCGTGA-1	-2.680471654	0.10132332	AI2	clonotype7	AI2_clonotype7
AI2_AATCGGTCATCCTAGA-1	-2.058605726	0.319077508	AI2	clonotype10	AI2_clonotype10
AI2_ACACCAACAGTTTACG-1	-2.051967453	-0.841137256	AI2	clonotype8	AI2_clonotype8
AI2_ACACCAATCAAGATCC-1	-0.847301922	-0.728465427	AI2	clonotype2	AI2_clonotype2
AI2_ACACCAATCATTGCGA-1	-2.289597752	0.343328693	AI2	clonotype10	AI2_clonotype10
AI2_ACACCCTGTGCAGTAG-1	-2.162413639	0.028001303	AI2	clonotype4	AI2_clonotype4
AI2_ACACCCTTCTGGTTCC-1	0.239226164	-1.242022217	AI2	clonotype4	AI2_clonotype4
AI2_ACACTGACATCCTAGA-1	-0.738194531	-0.200032162	AI2	clonotype2	AI2_clonotype2
AI2_ACACTGAGTTTGTTTC-1	-2.603516876	0.735100721	AI2	clonotype9	AI2_clonotype9
AI2_ACAGCCGAGACTGGGT-1	-0.276562899	-0.491588392	AI2	clonotype22	AI2_clonotype22
AI2_ACAGCTAGTCGAAAGC-1	-1.591968454	0.944963911	AI2	clonotype2	AI2_clonotype2
AI2_ACAGCTAGTGTCGCTG-1	-1.913228189	-0.244038427	AI2	clonotype10	AI2_clonotype10
AI2_ACATACGAGGCAGTCA-1	-0.572237413	-1.271534534	AI2	clonotype4	AI2_clonotype4
AI2_ACATACGCACCTTGTC-1	0.789074261	0.590500969	AI2	clonotype2	AI2_clonotype2
AI2_ACATACGGTACCGAGA-1	0.564152399	-1.313222169	AI2	None	AI2_None
AI2_ACCCACTAGAAGGTTT-1	-2.1538241	0.046732795	AI2	clonotype2	AI2_clonotype2
AI2_ACCCACTCATCAGTAC-1	-2.177769769	-0.125761171	AI2	clonotype2	AI2_clonotype2
AI2_ACCCACTGTCTCCATC-1	1.970254813	-0.633024689	AI2	None	AI2_None
AI2_ACCTTTAAGCAGCGTA-1	-1.999481052	0.197257353	AI2	clonotype8	AI2_clonotype8
AI2_ACCTTTAAGCTCCTTC-1	-1.402444151	-1.179547777	AI2	clonotype2	AI2_clonotype2
AI2_ACGAGCCTCAGAGGTG-1	-2.156524484	-0.132032412	AI2	clonotype4	AI2_clonotype4
AI2_ACGAGGAGTAAGAGGA-1	-2.909533206	0.761221914	AI2	clonotype7	AI2_clonotype7
AI2_ACGAGGAGTAGCTTGT-1	-0.989121774	0.005014486	AI2	clonotype2	AI2_clonotype2
AI2_ACGATGTTCAGCTTAG-1	2.040800531	-2.0590573	AI2	None	AI2_None
AI2_ACGCAGCCACATCCAA-1	-1.812521884	0.22711782	AI2	clonotype13	AI2_clonotype13
AI2_ACGCAGCCATCCTTGC-1	-1.727339893	-0.046049862	AI2	clonotype2	AI2_clonotype2
AI2_ACGCCAGGTCCAGTAT-1	0.997876287	-1.386957585	AI2	clonotype2	AI2_clonotype2
AI2_ACGCCAGTCCCACTTG-1	-1.267686124	-0.859950741	AI2	clonotype8	AI2_clonotype8
AI2_ACGCCGATCAGCTTAG-1	-0.33632852	-0.759023709	AI2	clonotype320	AI2_clonotype320
AI2_ACGTCAAGTCAAGCGA-1	0.75256753	-0.233708032	AI2	None	AI2_None
AI2_ACTGATGAGACTGTAA-1	-2.145330102	0.679338931	AI2	clonotype2	AI2_clonotype2
AI2_ACTGCTCAGTATCGAA-1	-0.62401107	-0.189162605	AI2	clonotype2	AI2_clonotype2
AI2_ACTGCTCTCAAGAAGT-1	-0.156958212	-1.30028975	AI2	None	AI2_None
AI2_ACTGTCCCAAGCCGCT-1	0.03788256	-0.969043974	AI2	clonotype4	AI2_clonotype4
AI2_ACTTACTGTGTTAAGA-1	1.904703148	-0.810814876	AI2	clonotype4	AI2_clonotype4
AI2_ACTTGTTAGAGGTTGC-1	-0.976870077	0.418235378	AI2	clonotype6	AI2_clonotype6
AI2_ACTTTCATCTTCCTTC-1	-1.535665442	0.242634717	AI2	clonotype2	AI2_clonotype2
AI2_AGAATAGAGCCAACAG-1	4.436638585	1.127608453	AI2	clonotype562	AI2_clonotype562
AI2_AGAATAGGTCCAGTGC-1	-1.365057539	0.09943782	AI2	clonotype2	AI2_clonotype2
AI2_AGACGTTCATCAGTAC-1	2.596006086	-1.204575037	AI2	None	AI2_None
AI2_AGACGTTGTCTAAAGA-1	1.060915284	-1.423820821	AI2	clonotype2	AI2_clonotype2
AI2_AGAGCGAAGAGACTAT-1	-2.224846789	0.058591068	AI2	clonotype24	AI2_clonotype24
AI2_AGAGCTTTCGGTCTAA-1	1.435420705	1.181940616	AI2	None	AI2_None
AI2_AGAGTGGGTCGCTTTC-1	0.452290454	-1.644635145	AI2	clonotype2	AI2_clonotype2
AI2_AGATCTGAGACGCTTT-1	-1.621366421	0.293851625	AI2	clonotype2	AI2_clonotype2
AI2_AGATCTGCAGATGAGC-1	-2.761124297	-0.23605867	AI2	clonotype10	AI2_clonotype10
AI2_AGATCTGGTCATATCG-1	-1.668168103	-0.162928476	AI2	clonotype445	AI2_clonotype445
AI2_AGCGGTCCACTTACGA-1	-2.651396193	0.507533052	AI2	clonotype20	AI2_clonotype20
AI2_AGCGTCGAGACGCTTT-1	-2.178744934	0.734261756	AI2	clonotype8	AI2_clonotype8
AI2_AGCGTCGCAAAGCGGT-1	-1.637427496	0.609925456	AI2	clonotype2	AI2_clonotype2
AI2_AGGCCACCAGCATGAG-1	1.652208067	-1.086497927	AI2	None	AI2_None
AI2_AGGCCGTCACATTAGC-1	-1.182174778	0.290185094	AI2	clonotype4	AI2_clonotype4
AI2_AGGCCGTTCAGGCGAA-1	-1.477281085	-0.175169396	AI2	clonotype194	AI2_clonotype194
AI2_AGGGAGTTCCTGTAGA-1	-2.729703828	0.829328632	AI2	clonotype10	AI2_clonotype10
AI2_AGGGTGAGTCAGGACA-1	2.780810473	-2.493217945	AI2	None	AI2_None
AI2_AGTGAGGCACCGATAT-1	-1.867161824	0.636103959	AI2	clonotype16	AI2_clonotype16
AI2_AGTGTCATCCCACTTG-1	-2.519948727	0.41628077	AI2	clonotype10	AI2_clonotype10
AI2_ATAACGCAGTCGTTTG-1	-0.110257022	-2.503859044	AI2	None	AI2_None
AI2_ATCATCTCACCAGCAC-1	2.665715385	-0.352970498	AI2	None	AI2_None
AI2_ATCATCTGTGGGTATG-1	-0.779606453	1.31417653	AI2	clonotype60	AI2_clonotype60
AI2_ATCATGGCAACTGGCC-1	3.009545516	-1.375068804	AI2	None	AI2_None
AI2_ATCTACTAGAATCTCC-1	-2.961835824	0.183502086	AI2	clonotype2	AI2_clonotype2
AI2_ATGAGGGGTAAATGTG-1	2.993235572	-2.095647437	AI2	clonotype2	AI2_clonotype2
AI2_ATGAGGGGTACATCCA-1	-1.535188304	0.812377569	AI2	None	AI2_None
AI2_ATGAGGGGTGCACCAC-1	-1.85572517	0.302500367	AI2	clonotype6	AI2_clonotype6
AI2_ATGGGAGAGCAGCCTC-1	-1.09241982	0.188363398	AI2	None	AI2_None
AI2_ATTATCCGTCGCCATG-1	-1.037500136	-0.83370915	AI2	clonotype2	AI2_clonotype2
AI2_ATTGGACGTATTCTCT-1	-1.127516445	0.454603672	AI2	clonotype9	AI2_clonotype9
AI2_ATTGGTGTCGTGGTCG-1	0.283851025	-1.191168803	AI2	clonotype4	AI2_clonotype4
AI2_ATTTCTGCATTCCTGC-1	-1.846914216	0.050207244	AI2	clonotype9	AI2_clonotype9
AI2_ATTTCTGGTAAGGATT-1	-1.199721773	-1.159631267	AI2	None	AI2_None
AI2_ATTTCTGGTGTTGAGG-1	-0.714385404	-2.592294806	AI2	clonotype4	AI2_clonotype4
AI2_CAACCAATCAGCCTAA-1	-0.504483002	0.488026917	AI2	clonotype8	AI2_clonotype8
AI2_CAACCTCGTATCTGCA-1	-1.761452881	0.301672043	AI2	clonotype4	AI2_clonotype4
AI2_CAAGAAAAGTTACCCA-1	-2.657891034	0.333240974	AI2	clonotype10	AI2_clonotype10
AI2_CAAGAAAGTCTGCAAT-1	-3.053238536	0.466625783	AI2	clonotype2	AI2_clonotype2
AI2_CAAGGCCGTCTCTTAT-1	-1.887363345	0.394520967	AI2	clonotype9	AI2_clonotype9
AI2_CAAGGCCGTTATCGGT-1	-1.621090576	0.525864807	AI2	clonotype4	AI2_clonotype4
AI2_CAAGTTGCAAACTGTC-1	0.017528791	0.613748331	AI2	clonotype2	AI2_clonotype2
AI2_CACACCTAGTTCGCAT-1	-1.249357685	-0.778895154	AI2	clonotype2	AI2_clonotype2
AI2_CACACCTTCTTGAGGT-1	-2.258551537	0.132786343	AI2	None	AI2_None
AI2_CACAGGCCAAGCGCTC-1	-2.327839216	0.177815443	AI2	clonotype20	AI2_clonotype20
AI2_CACATAGAGCTAAGAT-1	-1.331688592	0.23582846	AI2	clonotype6	AI2_clonotype6
AI2_CACATTTTCTGGTGTA-1	-2.360710679	-0.243203486	AI2	clonotype19	AI2_clonotype19
AI2_CACCACTAGTTAACGA-1	-2.58677847	0.351094059	AI2	clonotype23	AI2_clonotype23
AI2_CACCAGGAGCGCTTAT-1	-0.423752897	-0.973796914	AI2	clonotype20	AI2_clonotype20
AI2_CACCTTGGTCCGACGT-1	-2.815688954	0.842497048	AI2	clonotype61	AI2_clonotype61
AI2_CACCTTGTCCCTCAGT-1	-2.306419449	0.311210979	AI2	None	AI2_None
AI2_CAGCCGAGTAATCGTC-1	-2.236115094	0.266377548	AI2	clonotype8	AI2_clonotype8
AI2_CAGCGACCAAGTAATG-1	-2.331401173	-0.627043307	AI2	clonotype8	AI2_clonotype8
AI2_CAGCTAACAATCAGAA-1	2.285419912	0.142580545	AI2	None	AI2_None
AI2_CAGCTAACATGTTGAC-1	-2.649402359	0.159007877	AI2	clonotype8	AI2_clonotype8
AI2_CAGGTGCCATCTGGTA-1	-0.195036155	-0.030424815	AI2	clonotype4	AI2_clonotype4
AI2_CAGGTGCGTTACGACT-1	-1.154951026	-0.547493395	AI2	clonotype10	AI2_clonotype10
AI2_CAGTAACAGCAGGCTA-1	1.368501679	-1.860429193	AI2	clonotype4	AI2_clonotype4
AI2_CAGTCCTGTCGCATAT-1	-1.327132915	-1.656430774	AI2	clonotype4	AI2_clonotype4
AI2_CATCAAGCATCTGGTA-1	-1.176968295	0.845183012	AI2	clonotype2	AI2_clonotype2
AI2_CATCAAGGTGTGGCTC-1	2.375312302	0.542151375	AI2	None	AI2_None
AI2_CATCAGAAGTTATCGC-1	-1.604421315	-1.086799407	AI2	clonotype4	AI2_clonotype4
AI2_CATCAGACAGGGTACA-1	1.893195427	-1.769976011	AI2	None	AI2_None
AI2_CATCAGATCAGCTCGG-1	-2.754572298	0.38734451	AI2	clonotype4	AI2_clonotype4
AI2_CATCCACGTAGCGCAA-1	0.473360732	-1.555762425	AI2	None	AI2_None
AI2_CATGCCTGTTGACGTT-1	-3.146999398	-0.253022843	AI2	clonotype8	AI2_clonotype8
AI2_CATGGCGAGAAGGGTA-1	-2.307509584	-0.693895236	AI2	clonotype10	AI2_clonotype10
AI2_CATGGCGCATCGGGTC-1	-1.946182803	0.329589569	AI2	clonotype19	AI2_clonotype19
AI2_CATTCGCGTTGCGCAC-1	-1.648416893	-0.445782769	AI2	clonotype4	AI2_clonotype4
AI2_CCAATCCCATTGGCGC-1	-2.738853981	-0.057538892	AI2	clonotype4	AI2_clonotype4
AI2_CCAATCCGTTCAGGCC-1	-2.285719306	0.250230226	AI2	clonotype271	AI2_clonotype271
AI2_CCACGGATCCCAAGAT-1	-0.494315723	0.102730037	AI2	clonotype2	AI2_clonotype2
AI2_CCACTACCACAGACAG-1	-1.145933565	0.409851554	AI2	clonotype2	AI2_clonotype2
AI2_CCATGTCAGTATGACA-1	-0.265376567	0.007499373	AI2	clonotype6	AI2_clonotype6
AI2_CCCAGTTAGAGCTGGT-1	-0.895972031	-0.839103106	AI2	clonotype4	AI2_clonotype4
AI2_CCCAGTTAGGAGCGTT-1	-0.522756564	-0.205492789	AI2	clonotype16	AI2_clonotype16
AI2_CCCAGTTTCGCATGGC-1	-2.419304689	0.236437551	AI2	clonotype9	AI2_clonotype9
AI2_CCCATACAGGCACATG-1	-0.450699661	1.125271025	AI2	clonotype2	AI2_clonotype2
AI2_CCGGGATGTAAGGGAA-1	-2.418218845	-0.066993128	AI2	clonotype10	AI2_clonotype10
AI2_CCGGGATGTATAGGTA-1	1.66651656	-1.179620189	AI2	clonotype2	AI2_clonotype2
AI2_CCGGTAGCAGCTTCGG-1	-0.468481475	0.540119598	AI2	clonotype2	AI2_clonotype2
AI2_CCGTGGACATCATCCC-1	-1.447796652	-0.086686631	AI2	clonotype24	AI2_clonotype24
AI2_CCGTGGAGTTCCGGCA-1	1.341154033	-1.979479383	AI2	clonotype4	AI2_clonotype4
AI2_CCGTTCAGTGTAAGTA-1	-1.07116953	-0.605682582	AI2	clonotype2	AI2_clonotype2
AI2_CCTACACTCTGATTCT-1	-0.73051167	-0.233146496	AI2	clonotype2	AI2_clonotype2
AI2_CCTACCAAGCGTAGTG-1	0.935568854	-0.925559084	AI2	clonotype6	AI2_clonotype6
AI2_CCTATTACATGGATGG-1	-1.752768881	-0.228754863	AI2	clonotype4	AI2_clonotype4
AI2_CCTCTGAAGTTGTCGT-1	-1.900196184	0.105497439	AI2	clonotype2	AI2_clonotype2
AI2_CCTCTGATCCTCCTAG-1	1.558486944	-1.034749721	AI2	None	AI2_None
AI2_CCTTACGTCCGTCAAA-1	1.313596167	-0.560238675	AI2	clonotype4	AI2_clonotype4
AI2_CCTTCCCAGGATTCGG-1	-2.032043904	-0.359081711	AI2	clonotype10	AI2_clonotype10
AI2_CCTTCCCGTCGAGTTT-1	-0.785826645	-0.095449962	AI2	None	AI2_None
AI2_CCTTCGACAAAGTGCG-1	0.54530776	-1.030812971	AI2	None	AI2_None
AI2_CGAACATAGACTACAA-1	-1.279222026	-0.159536146	AI2	clonotype8	AI2_clonotype8
AI2_CGAACATAGCGTCAAG-1	-1.711405198	-0.771783944	AI2	clonotype10	AI2_clonotype10
AI2_CGAACATCAGTTAACC-1	-1.816083907	0.042305043	AI2	clonotype6	AI2_clonotype6
AI2_CGACCTTGTCATCCCT-1	-1.833910978	0.46378697	AI2	clonotype7	AI2_clonotype7
AI2_CGAGAAGAGGCTCTTA-1	-2.097461292	0.80674478	AI2	clonotype2	AI2_clonotype2
AI2_CGAGCCAAGCTAAACA-1	-0.347856805	-1.395031531	AI2	clonotype2	AI2_clonotype2
AI2_CGATCGGGTGATGTCT-1	0.428498467	-1.06725351	AI2	clonotype25	AI2_clonotype25
AI2_CGATGGCAGGCCGAAT-1	-2.464550332	-0.677613619	AI2	clonotype10	AI2_clonotype10
AI2_CGATGTATCCTGTACC-1	-0.076775527	-0.904863766	AI2	clonotype2	AI2_clonotype2
AI2_CGATTGAAGATCACGG-1	2.42651526	-0.169977743	AI2	None	AI2_None
AI2_CGATTGATCGGCTACG-1	-1.806586806	0.530788258	AI2	clonotype9	AI2_clonotype9
AI2_CGCGTTTTCGATGAGG-1	0.605932306	-3.237435412	AI2	None	AI2_None
AI2_CGCTATCCATCCCACT-1	-1.67327544	0.384685614	AI2	clonotype2	AI2_clonotype2
AI2_CGCTGGAAGTGAATTG-1	-2.074584723	0.13480587	AI2	clonotype10	AI2_clonotype10
AI2_CGGACGTGTCCATGAT-1	-2.568669085	-0.408487738	AI2	clonotype6	AI2_clonotype6
AI2_CGGACTGAGTGGGCTA-1	-0.850208521	1.230753989	AI2	clonotype4	AI2_clonotype4
AI2_CGGAGCTCATTGGTAC-1	-2.18150935	-0.114774281	AI2	clonotype6	AI2_clonotype6
AI2_CGGAGTCTCTTGTCAT-1	-2.792736562	1.066930708	AI2	clonotype7	AI2_clonotype7
AI2_CGGCTAGCATGTAGTC-1	-1.503755638	0.239171277	AI2	clonotype4	AI2_clonotype4
AI2_CGGCTAGGTAGAGGAA-1	-1.975944839	0.451954535	AI2	clonotype9	AI2_clonotype9
AI2_CGGGTCAGTCTGGAGA-1	-2.238860581	0.055906828	AI2	clonotype8	AI2_clonotype8
AI2_CGGTTAAGTAGTGAAT-1	0.46731282	-0.682842181	AI2	None	AI2_None
AI2_CGGTTAAGTCTCTTTA-1	2.456819637	-1.49004687	AI2	clonotype2	AI2_clonotype2
AI2_CGTAGCGGTTACGGAG-1	-2.299225673	0.996193064	AI2	clonotype2	AI2_clonotype2
AI2_CGTCACTAGGTCGGAT-1	2.002538842	0.769023468	AI2	None	AI2_None
AI2_CGTCACTCATGGTTGT-1	-1.313061334	0.40396739	AI2	clonotype15	AI2_clonotype15
AI2_CGTCCATGTGTAATGA-1	-0.845100091	-1.012794268	AI2	clonotype4	AI2_clonotype4
AI2_CGTCCATTCGAACGGA-1	-2.009948979	-0.233934731	AI2	clonotype4	AI2_clonotype4
AI2_CGTCTACAGCCACCTG-1	-2.332898578	0.189476269	AI2	clonotype15	AI2_clonotype15
AI2_CGTGTAAAGAGTACCG-1	-2.703691307	1.336460799	AI2	clonotype58	AI2_clonotype58
AI2_CGTTCTGAGTACGCCC-1	-1.266154615	-0.325431726	AI2	clonotype4	AI2_clonotype4
AI2_CGTTCTGTCATTGCCC-1	-0.15765098	0.387428928	AI2	clonotype2	AI2_clonotype2
AI2_CGTTGGGAGCACAGGT-1	-0.580700243	-1.193948099	AI2	None	AI2_None
AI2_CGTTGGGGTACAGTTC-1	-2.251971502	0.581447632	AI2	clonotype7	AI2_clonotype7
AI2_CTAACTTCACGTCAGC-1	-1.639948582	-0.383546595	AI2	clonotype4	AI2_clonotype4
AI2_CTAATGGTCTGGTTCC-1	0.055836457	0.111699703	AI2	clonotype4	AI2_clonotype4
AI2_CTACACCAGTGAACGC-1	-2.256968471	-0.128994667	AI2	clonotype10	AI2_clonotype10
AI2_CTACATTAGAGTCGGT-1	-0.484007543	0.272855706	AI2	clonotype13	AI2_clonotype13
AI2_CTACGTCCATCCCATC-1	-1.051837008	-0.621272524	AI2	clonotype6	AI2_clonotype6
AI2_CTAGCCTAGAAGGTTT-1	-2.448697369	0.400015233	AI2	clonotype8	AI2_clonotype8
AI2_CTAGCCTAGCGATGAC-1	-0.098662102	-0.45295655	AI2	clonotype52	AI2_clonotype52
AI2_CTAGCCTTCGGCGCTA-1	-0.918295219	0.580332326	AI2	clonotype2	AI2_clonotype2
AI2_CTCACACGTACGAAAT-1	-0.63835605	-0.652468067	AI2	clonotype4	AI2_clonotype4
AI2_CTCACACTCCTAAGTG-1	1.044604645	0.873520525	AI2	clonotype2	AI2_clonotype2
AI2_CTCAGAAAGCTGAACG-1	0.615775581	-1.601578704	AI2	clonotype2	AI2_clonotype2
AI2_CTCATTAGTCGAACAG-1	-1.258973746	-1.583346248	AI2	clonotype7	AI2_clonotype7
AI2_CTCCTAGAGAGTAATC-1	-0.499928899	0.617032338	AI2	clonotype234	AI2_clonotype234
AI2_CTCCTAGCAACTGCTA-1	-1.28009956	-0.391739906	AI2	clonotype4	AI2_clonotype4
AI2_CTCCTAGTCCCTGACT-1	-0.706459147	0.073681245	AI2	clonotype2	AI2_clonotype2
AI2_CTCGAGGGTTCACGGC-1	-2.36473151	-0.105154423	AI2	clonotype2	AI2_clonotype2
AI2_CTCGTACGTTGTCGCG-1	-2.464032527	0.218709166	AI2	clonotype10	AI2_clonotype10
AI2_CTCTAATCACACCGCA-1	-1.884657627	0.336538659	AI2	clonotype2	AI2_clonotype2
AI2_CTCTGGTCAAAGGCGT-1	-1.83198797	-0.333706674	AI2	clonotype2	AI2_clonotype2
AI2_CTGAAACCAGAGCCAA-1	-1.01450724	0.501064189	AI2	clonotype2	AI2_clonotype2
AI2_CTGATCCAGAGCCTAG-1	1.157162411	-2.007826	AI2	clonotype2	AI2_clonotype2
AI2_CTGATCCGTCGCGTGT-1	-1.404840735	0.636144181	AI2	clonotype2	AI2_clonotype2
AI2_CTGCCTAAGAATGTGT-1	-1.975537543	0.402834789	AI2	clonotype2	AI2_clonotype2
AI2_CTGCCTACAAAGCGGT-1	-1.270391961	-0.582106483	AI2	clonotype4	AI2_clonotype4
AI2_CTGCGGAAGTGGTCCC-1	-1.758692499	0.745533901	AI2	clonotype2	AI2_clonotype2
AI2_CTGCTGTCAATTGCTG-1	-2.013491015	-0.051688462	AI2	clonotype2	AI2_clonotype2
AI2_CTGTGCTTCTACCAGA-1	-1.767914816	-0.025384439	AI2	clonotype4	AI2_clonotype4
AI2_CTGTTTAGTTACCAGT-1	-2.67138226	0.55577638	AI2	clonotype6	AI2_clonotype6
AI2_CTTAACTTCGCGGATC-1	0.339149226	-1.733240926	AI2	None	AI2_None
AI2_CTTAGGAAGGAATGGA-1	-2.018208782	0.500747992	AI2	clonotype8	AI2_clonotype8
AI2_CTTCTCTAGTACCGGA-1	-1.29694627	0.526019798	AI2	clonotype9	AI2_clonotype9
AI2_CTTGGCTAGCGTGAGT-1	-1.071183541	-0.867650196	AI2	clonotype6	AI2_clonotype6
AI2_GAACATCAGGAACTGC-1	-3.050423797	1.145403519	AI2	clonotype9	AI2_clonotype9
AI2_GAACGGAAGATCCTGT-1	-1.626875636	-1.050283693	AI2	clonotype8	AI2_clonotype8
AI2_GAACGGACACCTCGGA-1	-2.127024238	0.466571727	AI2	clonotype4	AI2_clonotype4
AI2_GAAGCAGGTCCAGTGC-1	-1.540849355	0.403000681	AI2	clonotype8	AI2_clonotype8
AI2_GAAGCAGTCCAACCAA-1	-0.750606356	-0.315752724	AI2	None	AI2_None
AI2_GAATAAGTCGCCCTTA-1	-1.086778256	0.469378409	AI2	clonotype2	AI2_clonotype2
AI2_GAATGAAAGTGCGATG-1	-1.955060666	0.289201714	AI2	clonotype4	AI2_clonotype4
AI2_GACAGAGAGCTGGAAC-1	-1.295133042	0.54158706	AI2	clonotype2	AI2_clonotype2
AI2_GACAGAGAGGGTTCCC-1	-1.026985493	-0.948840232	AI2	None	AI2_None
AI2_GACAGAGGTGAGGCTA-1	-1.78671843	0.298163754	AI2	clonotype9	AI2_clonotype9
AI2_GACAGAGTCGCGTAGC-1	-2.38121845	0.321059587	AI2	clonotype9	AI2_clonotype9
AI2_GACCAATCATGTAAGA-1	-2.145394602	0.843579468	AI2	clonotype19	AI2_clonotype19
AI2_GACCAATTCAGTGCAT-1	-1.964413246	0.464783413	AI2	clonotype2	AI2_clonotype2
AI2_GACCTGGCAGATAATG-1	-1.358628674	0.709749408	AI2	clonotype9	AI2_clonotype9
AI2_GACGCGTCAGTCCTTC-1	-2.205008827	0.360411263	AI2	clonotype10	AI2_clonotype10
AI2_GACGGCTCACCTCGTT-1	-0.001769624	-0.874431952	AI2	clonotype7	AI2_clonotype7
AI2_GACGGCTTCCGAAGAG-1	-0.8646848	0.192117543	AI2	clonotype2	AI2_clonotype2
AI2_GACTAACCACGAGGTA-1	-1.743567694	0.226653846	AI2	clonotype2	AI2_clonotype2
AI2_GACTACATCAACCATG-1	-1.818150989	0.655588082	AI2	clonotype2	AI2_clonotype2
AI2_GAGGTGAGTCGCATCG-1	-0.452948645	-0.517371203	AI2	None	AI2_None
AI2_GAGGTGATCAACTCTT-1	-2.026948066	0.912986445	AI2	clonotype15	AI2_clonotype15
AI2_GAGGTGATCCTGCAGG-1	-1.456287872	0.40166716	AI2	clonotype4	AI2_clonotype4
AI2_GAGTCCGGTCACTTCC-1	0.329660819	-0.097197481	AI2	clonotype22	AI2_clonotype22
AI2_GATCAGTCATTACGAC-1	-2.315934918	0.153494343	AI2	clonotype10	AI2_clonotype10
AI2_GATCAGTTCACCCGAG-1	-2.760191621	0.147665533	AI2	clonotype10	AI2_clonotype10
AI2_GATCAGTTCCACGCAG-1	-1.690977458	-1.076320761	AI2	None	AI2_None
AI2_GATCGATAGTCAATAG-1	3.773661701	1.824413445	AI2	clonotype62	AI2_clonotype62
AI2_GATCGATTCTTGTACT-1	0.207634982	-1.424981955	AI2	clonotype4	AI2_clonotype4
AI2_GATCGTACAGCATGAG-1	-2.170083341	0.380253871	AI2	clonotype4	AI2_clonotype4
AI2_GATCTAGTCTGGTTCC-1	-0.618844699	-0.929864702	AI2	clonotype9	AI2_clonotype9
AI2_GATGAAAGTAGAAGGA-1	-1.638254544	-0.214610374	AI2	clonotype9	AI2_clonotype9
AI2_GATGCTAAGTCGTACT-1	-1.97873547	1.174275773	AI2	clonotype15	AI2_clonotype15
AI2_GATGCTAGTAAAGTCA-1	-2.686077658	0.446919727	AI2	clonotype9	AI2_clonotype9
AI2_GATTCAGGTAAAGTCA-1	-1.896409513	2.534394023	AI2	None	AI2_None
AI2_GATTCAGTCGTTACAG-1	-1.165376859	-0.145258228	AI2	clonotype2	AI2_clonotype2
AI2_GCACATATCACCATAG-1	-1.20249365	0.394154466	AI2	clonotype2	AI2_clonotype2
AI2_GCACTCTTCAACACGT-1	-1.565255061	-0.322203956	AI2	clonotype2	AI2_clonotype2
AI2_GCACTCTTCCATGCTC-1	0.905921206	-1.138025675	AI2	clonotype4	AI2_clonotype4
AI2_GCAGCCACACTGAAGG-1	-2.38777194	0.322902224	AI2	clonotype6	AI2_clonotype6
AI2_GCAGTTACAGCTGTTA-1	-0.960319106	-0.369978442	AI2	clonotype4	AI2_clonotype4
AI2_GCAGTTAGTCGCATCG-1	-0.271127629	0.131533418	AI2	clonotype2	AI2_clonotype2
AI2_GCAGTTATCCCTTGTG-1	-2.058385939	-0.127689498	AI2	clonotype4	AI2_clonotype4
AI2_GCATACAAGCAACGGT-1	-1.480990149	0.068308984	AI2	clonotype4	AI2_clonotype4
AI2_GCATACACAGCCAATT-1	-1.602823739	0.768042241	AI2	clonotype4	AI2_clonotype4
AI2_GCATACATCGAATGCT-1	0.955467025	-1.184132966	AI2	None	AI2_None
AI2_GCATGCGAGGACTGGT-1	-0.848113906	0.424086084	AI2	clonotype2	AI2_clonotype2
AI2_GCATGCGTCCGAACGC-1	-2.280979044	-0.059745948	AI2	clonotype8	AI2_clonotype8
AI2_GCATGCGTCTCTTATG-1	-1.755652377	-0.263783193	AI2	clonotype4	AI2_clonotype4
AI2_GCATGTAAGCGATCCC-1	-1.967691988	-0.593057902	AI2	None	AI2_None
AI2_GCCTCTACACAGTCGC-1	-1.427227433	0.526288073	AI2	clonotype2	AI2_clonotype2
AI2_GCGACCAGTCTTGATG-1	-1.256310315	0.664002521	AI2	clonotype9	AI2_clonotype9
AI2_GCGAGAACACACTGCG-1	-2.008719949	0.694633333	AI2	clonotype13	AI2_clonotype13
AI2_GCGAGAACACAGAGGT-1	-2.321253561	0.05196693	AI2	clonotype13	AI2_clonotype13
AI2_GCGAGAATCAAACCGT-1	-1.386983399	0.368558135	AI2	clonotype2	AI2_clonotype2
AI2_GCGCCAAAGATCCTGT-1	-1.729186507	0.359415781	AI2	clonotype4	AI2_clonotype4
AI2_GCGCCAATCGATGAGG-1	-0.424713133	-2.226265786	AI2	None	AI2_None
AI2_GCGGGTTTCACTTACT-1	2.158131004	-1.553219641	AI2	clonotype2	AI2_clonotype2
AI2_GCTGCGAGTAGGAGTC-1	-2.706586409	-1.446961583	AI2	None	AI2_None
AI2_GCTTCCACAGTAAGAT-1	-2.51585999	0.260186856	AI2	clonotype8	AI2_clonotype8
AI2_GGAACTTCAAAGCGGT-1	-2.115754224	0.16541368	AI2	clonotype2	AI2_clonotype2
AI2_GGACAAGTCGCCCTTA-1	-1.552971155	0.669395143	AI2	clonotype16	AI2_clonotype16
AI2_GGACAGACACAGCGTC-1	-1.865119424	0.77817897	AI2	clonotype8	AI2_clonotype8
AI2_GGACATTTCCTCATTA-1	-2.517138326	0.14270521	AI2	clonotype16	AI2_clonotype16
AI2_GGACGTCAGGTTCCTA-1	0.190671385	-0.687768575	AI2	clonotype2	AI2_clonotype2
AI2_GGACGTCCAAAGGCGT-1	-0.806155665	-1.291078058	AI2	clonotype8	AI2_clonotype8
AI2_GGAGCAAAGTTGAGTA-1	-1.971428908	-0.852884751	AI2	clonotype4	AI2_clonotype4
AI2_GGAGCAACAACTGCTA-1	-1.901156747	0.012483406	AI2	clonotype10	AI2_clonotype10
AI2_GGAGCAACATCGGTTA-1	-2.148593445	-0.981121618	AI2	clonotype8	AI2_clonotype8
AI2_GGAGCAAGTACCGCTG-1	-2.655304859	0.296051639	AI2	clonotype6	AI2_clonotype6
[truncated: 1,996 more rows]
