# Supplementary material for: Complement C3d enables cell-mediated immunity capable of distinguishing spontaneously transformed from nontransformed cells
Source: Proc Natl Acad Sci U S A. 2024 Dec 18;121(52):e2405824121. doi: 10.1073/pnas.2405824121 (PMC11670236; doi:10.1073/pnas.2405824121)
Supplement: Supplementary file 6 — Dataset S05 (CSV) [file pnas.2405824121.sd05.csv]

cell	sample_name	clone	Malignnacy_score	Non-malignancy_score
AC5_AAACCTGAGATGCCAG-1	AC5	clonotype2	0.341397295	-0.152449808
AC5_AAACCTGCAAGTCATC-1	AC5	clonotype2	0.0164461	0.229719715
AC5_AAACCTGTCAGTTGAC-1	AC5	clonotype1	0.236293613	0.021852768
AC5_AAACGGGCATGGATGG-1	AC5	None	0.187905686	0.284255213
AC5_AAACGGGGTGAGGGAG-1	AC5	clonotype1	0.281332594	-0.146753771
AC5_AAAGATGGTCACTTCC-1	AC5	clonotype1	0.362153712	-0.148244823
AC5_AAAGCAAAGCTGAACG-1	AC5	clonotype1	0.288347177	-0.076546379
AC5_AAAGCAAGTTCGTCTC-1	AC5	clonotype44	0.348029691	-0.209224682
AC5_AAAGTAGCAGCATACT-1	AC5	None	0.105631199	-0.023008573
AC5_AAATGCCCACCGAATT-1	AC5	clonotype198	-0.093429317	0.810223851
AC5_AAATGCCTCGTATCAG-1	AC5	clonotype2	0.024840344	0.127707811
AC5_AACACGTGTAGGGACT-1	AC5	None	0.164946309	0.047960668
AC5_AACCATGCAGACAGGT-1	AC5	clonotype35	0.304968756	-0.11316309
AC5_AACCATGGTTTGTGTG-1	AC5	clonotype1	0.327373325	-0.128627764
AC5_AACCGCGAGCTAGGCA-1	AC5	clonotype2	0.244654897	0.003865382
AC5_AACCGCGAGTCCCACG-1	AC5	clonotype203	-0.001085506	0.470888805
AC5_AACCGCGCAAGCGCTC-1	AC5	None	0.195838889	-0.00757083
AC5_AACCGCGGTCCGAAGA-1	AC5	clonotype3	0.168017542	0.143438169
AC5_AACCGCGGTGCCTGGT-1	AC5	clonotype204	0.019704433	0.287527264
AC5_AACCGCGTCCCATTTA-1	AC5	clonotype205	-0.041481661	0.603547346
AC5_AACGTTGCAAGACACG-1	AC5	clonotype206	0.007270297	0.412127759
AC5_AACGTTGGTCAAGCGA-1	AC5	clonotype1	0.347658636	-0.168339006
AC5_AACGTTGTCACATGCA-1	AC5	clonotype3	0.292284956	-0.10053027
AC5_AACTCCCAGTTGTCGT-1	AC5	None	0.062336369	-0.006230748
AC5_AACTCCCCACATTAGC-1	AC5	clonotype1	0.258814283	-0.01385168
AC5_AACTCTTAGGACAGAA-1	AC5	clonotype1	0.129894474	0.185013271
AC5_AACTGGTAGTCCGGTC-1	AC5	clonotype208	-0.068327619	0.49021464
AC5_AACTGGTCATGTTGAC-1	AC5	clonotype209	-0.014692482	0.656564144
AC5_AACTTTCGTTCATGGT-1	AC5	clonotype1	0.291281697	-0.211117589
AC5_AAGACCTAGAAACGAG-1	AC5	clonotype3	0.180743443	0.228617088
AC5_AAGACCTAGATATGCA-1	AC5	clonotype2	0.328531921	-0.105974718
AC5_AAGACCTAGTGTTAGA-1	AC5	clonotype12	0.213642044	-0.117716363
AC5_AAGACCTCAGCATACT-1	AC5	None	0.177372898	0.242361188
AC5_AAGCCGCTCTAACCGA-1	AC5	clonotype1	0.254824267	0.02542241
AC5_AAGGCAGAGAATGTGT-1	AC5	clonotype6	0.286251569	-0.135428783
AC5_AAGGCAGAGCCACCTG-1	AC5	None	0.202111268	0.066808074
AC5_AAGGCAGCAAGTCTGT-1	AC5	clonotype1	0.318879046	-0.160840367
AC5_AAGGCAGGTCGCTTTC-1	AC5	None	0.152994761	0.157926973
AC5_AAGGCAGGTCGGGTCT-1	AC5	clonotype3	0.329281745	-0.134124213
AC5_AAGGTTCTCCCAGGTG-1	AC5	None	0.227686844	-0.067859127
AC5_AAGTCTGAGCGATAGC-1	AC5	clonotype1	0.146486511	0.095270635
AC5_AATCCAGGTGATGTGG-1	AC5	clonotype1	0.251512833	-0.15590321
AC5_AATCGGTAGATAGGAG-1	AC5	clonotype1	0.233563905	-0.060756836
AC5_AATCGGTGTTACGGAG-1	AC5	None	-0.018481351	0.59872857
AC5_ACACCAAAGCCCTAAT-1	AC5	clonotype1	0.213470527	0.002819855
AC5_ACACCAAAGCTGCGAA-1	AC5	clonotype57	0.024012588	0.509590004
AC5_ACACCAATCCCAAGTA-1	AC5	clonotype1	0.323824255	-0.146467814
AC5_ACACCAATCCTCTAGC-1	AC5	None	0.123591496	0.033125105
AC5_ACACCAATCTCGCATC-1	AC5	None	0.129656343	0.080378224
AC5_ACACCGGTCTACTTAC-1	AC5	clonotype1	0.160357524	0.072056917
AC5_ACACCGGTCTATCGCC-1	AC5	clonotype216	-0.02415939	0.255171013
AC5_ACAGCCGCAAGAGTCG-1	AC5	clonotype218	-0.030516606	0.323719067
AC5_ACATACGCATGCCTAA-1	AC5	clonotype1	0.304608394	-0.068676705
AC5_ACATACGTCTGCGGCA-1	AC5	clonotype3	0.249264603	-0.115622786
AC5_ACATACGTCTGTTGAG-1	AC5	None	0.032792376	0.078201691
AC5_ACATCAGAGATGAGAG-1	AC5	clonotype4	0.08490573	6.86E-04
AC5_ACATCAGCAGATCCAT-1	AC5	None	0.2761011	-0.1931584
AC5_ACATGGTCATCGTCGG-1	AC5	clonotype1	0.303967987	-0.142191083
AC5_ACCAGTAGTCCGTGAC-1	AC5	clonotype225	-0.048838109	0.368052933
AC5_ACCAGTAGTTTGTTTC-1	AC5	clonotype1	0.295875981	-0.097475103
AC5_ACCCACTGTATGAATG-1	AC5	None	0.129941491	-0.104118583
AC5_ACCGTAACAACACCCG-1	AC5	clonotype1	0.191318008	0.057154307
AC5_ACCGTAAGTATTCTCT-1	AC5	clonotype230	-0.152678493	0.458451505
AC5_ACCGTAAGTCGCATAT-1	AC5	clonotype97	0.094526074	-0.018107892
AC5_ACCTTTAAGCGCTCCA-1	AC5	clonotype2	0.258958202	-0.167487499
AC5_ACGAGCCGTATATGGA-1	AC5	clonotype5	0.201695666	-0.086187402
AC5_ACGAGCCGTATGCTTG-1	AC5	clonotype231	-0.075419495	0.568158064
AC5_ACGAGCCGTTCCTCCA-1	AC5	clonotype1	0.127688728	0.212763043
AC5_ACGAGGAAGACATAAC-1	AC5	None	0.342260416	-0.193484522
AC5_ACGAGGACACTTACGA-1	AC5	clonotype2	0.369095598	-0.203115079
AC5_ACGATACGTGAGCGAT-1	AC5	clonotype98	-0.012083135	0.294681424
AC5_ACGATGTAGTGAAGAG-1	AC5	clonotype1	0.314854808	-0.215029343
AC5_ACGATGTGTTGTCGCG-1	AC5	clonotype1	0.248520747	-0.166888532
AC5_ACGCCAGCATCTCGCT-1	AC5	clonotype1	0.301437318	-0.08452407
AC5_ACGCCAGGTATTACCG-1	AC5	clonotype1	0.195727571	-0.113574698
AC5_ACGCCAGTCTTGTACT-1	AC5	None	0.318074575	-0.04433223
AC5_ACGCCGAAGTCCGTAT-1	AC5	clonotype1	0.219287042	0.145789528
AC5_ACGCCGATCATCTGCC-1	AC5	clonotype1	0.251099656	-0.043410429
AC5_ACGGAGACAGCTTAAC-1	AC5	clonotype1	0.31282916	-0.162549129
AC5_ACGGAGACATAGGATA-1	AC5	clonotype1	0.127328217	0.138837956
AC5_ACGGAGAGTACACCGC-1	AC5	clonotype5	0.293435506	-0.103811163
AC5_ACGGAGAGTCTAGAGG-1	AC5	clonotype236	-0.057015877	0.33663634
AC5_ACGGAGATCATAAAGG-1	AC5	clonotype1	0.362053234	-0.101421009
AC5_ACGGAGATCTTCGAGA-1	AC5	clonotype2	0.285275185	0.001248494
AC5_ACGGCCAGTGTGACGA-1	AC5	clonotype1	0.077785851	0.176530959
AC5_ACGGCCATCGTGGGAA-1	AC5	clonotype3	0.233990877	-0.202434701
AC5_ACGGGCTAGACAAAGG-1	AC5	clonotype1	0.304974469	-0.112947779
AC5_ACGGGCTAGAGGGCTT-1	AC5	clonotype1	0.248155487	-0.033860036
AC5_ACGGGCTCAAGCTGAG-1	AC5	clonotype1	0.299478026	-0.191740919
AC5_ACGGGCTGTTCGAATC-1	AC5	clonotype3	0.19573317	-0.016221639
AC5_ACGGGTCAGATGTAAC-1	AC5	clonotype3	0.232142744	-0.136926078
AC5_ACGGGTCGTACCGAGA-1	AC5	clonotype100	0.079744637	0.035095885
AC5_ACGGGTCTCCAAATGC-1	AC5	clonotype2	0.125077851	0.025586591
AC5_ACGTCAAAGATCCTGT-1	AC5	clonotype1	0.326602502	-0.2075936
AC5_ACTATCTAGCTTCGCG-1	AC5	clonotype3	0.301777576	-0.145107663
AC5_ACTGAACGTAGGGTAC-1	AC5	None	0.194167882	-0.029906531
AC5_ACTGAACGTTGACGTT-1	AC5	clonotype1	0.303359727	-0.089359033
AC5_ACTGAGTAGTACGTTC-1	AC5	clonotype243	-0.018845515	0.324860931
AC5_ACTGAGTCAGATGAGC-1	AC5	None	0.114609907	-0.14573268
AC5_ACTGAGTGTATGAATG-1	AC5	clonotype3	0.231943114	-0.107472937
AC5_ACTGATGAGCTAACTC-1	AC5	None	0.249026272	-0.032064235
AC5_ACTGTCCAGAGGGATA-1	AC5	clonotype3	0.275862857	0.11382896
AC5_ACTGTCCGTGCGCTTG-1	AC5	clonotype1	0.046775628	0.132920342
AC5_ACTGTCCTCAATAAGG-1	AC5	clonotype2	0.263574423	-0.101743626
AC5_ACTTACTAGGAGTAGA-1	AC5	clonotype1	0.240749514	0.182387879
AC5_ACTTACTAGGGATGGG-1	AC5	clonotype5	0.277740719	-0.122163184
AC5_ACTTGTTAGTCCGGTC-1	AC5	clonotype2	0.141035354	0.191099383
AC5_ACTTGTTTCAGCATGT-1	AC5	clonotype246	-0.020733239	0.41128071
AC5_ACTTGTTTCGTGTAGT-1	AC5	clonotype1	0.255387684	-0.158212391
AC5_ACTTGTTTCTTACCGC-1	AC5	clonotype1	0.098956145	0.101656984
AC5_ACTTTCAAGGGCTTCC-1	AC5	None	0.187667006	0.265549215
AC5_ACTTTCAAGTGACATA-1	AC5	None	0.096564257	-0.0490954
AC5_ACTTTCAGTGATGTCT-1	AC5	clonotype248	-0.092911647	0.601217743
AC5_ACTTTCAGTTCCCTTG-1	AC5	clonotype1	0.218255484	-0.195316576
AC5_AGAATAGAGAGTGACC-1	AC5	clonotype5	0.071369856	0.126026517
AC5_AGAATAGCATCAGTAC-1	AC5	clonotype1	0.205570388	-0.082907051
AC5_AGAATAGTCACTATTC-1	AC5	clonotype3	0.310368334	0.035325931
AC5_AGACGTTCACTAGTAC-1	AC5	clonotype1	0.09471384	0.15966729
AC5_AGACGTTTCTGACCTC-1	AC5	clonotype1	0.284098831	-0.165576983
AC5_AGAGCGAAGTACACCT-1	AC5	None	0.209100061	0.114323197
AC5_AGAGCGACATTACGAC-1	AC5	clonotype1	0.161442606	0.187801084
AC5_AGAGCGAGTTCGTCTC-1	AC5	None	0.228456681	-0.004008716
AC5_AGAGCGATCGTTGACA-1	AC5	clonotype5	0.322313917	0.004032267
AC5_AGAGCTTAGCTACCGC-1	AC5	None	0.005656951	0.161836649
AC5_AGAGCTTCAGACACTT-1	AC5	clonotype1	0.043142439	0.02461988
AC5_AGAGCTTTCCCAAGAT-1	AC5	clonotype3	0.28193409	-0.14682622
AC5_AGAGCTTTCCCACTTG-1	AC5	clonotype1	0.258758316	-0.157433652
AC5_AGAGCTTTCGTCTGAA-1	AC5	None	-0.038407771	0.005329362
AC5_AGAGTGGAGTAGATGT-1	AC5	clonotype1	0.233003498	0.088810114
AC5_AGATCTGCAAGGACAC-1	AC5	clonotype2	0.125600347	-0.138137949
AC5_AGATCTGCAGCCTTGG-1	AC5	clonotype253	0.232826724	0.151425753
AC5_AGATCTGGTCGCTTTC-1	AC5	clonotype2	0.137197457	0.010815907
AC5_AGATCTGGTCTCATCC-1	AC5	clonotype254	-0.041162574	0.455242623
AC5_AGATCTGTCGGAGGTA-1	AC5	clonotype1	0.19920017	0.131921289
AC5_AGATCTGTCTTACCGC-1	AC5	None	0.167694906	0.386629359
AC5_AGATTGCCAAACGCGA-1	AC5	None	0.071275009	0.266850589
AC5_AGATTGCCACGGCCAT-1	AC5	clonotype44	-0.111205674	0.181686415
AC5_AGATTGCCAGACACTT-1	AC5	clonotype1	0.096119071	0.248855051
AC5_AGCAGCCAGATGCGAC-1	AC5	clonotype6	0.165430704	0.15244263
AC5_AGCAGCCAGGTGCACA-1	AC5	clonotype1	0.296353764	-0.209575873
AC5_AGCAGCCCAGCCTTGG-1	AC5	clonotype3	0.155970629	0.078309489
AC5_AGCATACAGAATGTGT-1	AC5	clonotype257	0.019767432	0.35915266
AC5_AGCATACAGTACACCT-1	AC5	clonotype5	0.071878727	0.153760814
AC5_AGCATACAGTGGGATC-1	AC5	clonotype2	0.311077323	-0.094814613
AC5_AGCATACCACAGGTTT-1	AC5	clonotype35	0.307339687	-0.133772139
AC5_AGCATACTCCATGAAC-1	AC5	clonotype1	0.325303031	-0.133816027
AC5_AGCATACTCGTCCGTT-1	AC5	clonotype1	0.313251918	-0.129571551
AC5_AGCCTAAAGGCAGGTT-1	AC5	clonotype1	0.361967249	-0.256283469
AC5_AGCCTAAGTACACCGC-1	AC5	clonotype260	0.003542423	0.516858786
AC5_AGCCTAAGTATGCTTG-1	AC5	clonotype261	-0.046919121	0.388311992
AC5_AGCCTAAGTCTTCGTC-1	AC5	clonotype1	0.322004534	-0.186349054
AC5_AGCCTAAGTTCGTTGA-1	AC5	None	0.118792375	0.087902468
AC5_AGCCTAATCCCTTGTG-1	AC5	clonotype1	0.299326474	-0.153544567
AC5_AGCGGTCCACCCATGG-1	AC5	None	0.247333587	-0.087274981
AC5_AGCGGTCGTATCGCAT-1	AC5	clonotype1	0.310159497	-0.070131404
AC5_AGCGGTCTCCCGGATG-1	AC5	clonotype262	0.002982786	0.45232256
AC5_AGCGGTCTCTTGTACT-1	AC5	clonotype1	0.162584126	-0.062805237
AC5_AGCGTATAGAAAGTGG-1	AC5	clonotype263	-0.011708313	0.532915001
AC5_AGCGTATCACGTGAGA-1	AC5	None	0.086968418	0.122626379
AC5_AGCGTCGAGCTAGTGG-1	AC5	None	0.193114924	-0.083113773
AC5_AGCGTCGCACGGCCAT-1	AC5	clonotype265	-0.01815677	0.397261776
AC5_AGCGTCGTCAAACGGG-1	AC5	clonotype1	0.355970535	-0.161956603
AC5_AGCGTCGTCTCTGCTG-1	AC5	None	0.164342501	0.084258973
AC5_AGCTCCTAGACCTAGG-1	AC5	clonotype1	0.258876668	-0.047645771
AC5_AGCTCCTAGAGTCTGG-1	AC5	clonotype2	0.144264041	-0.021315732
AC5_AGCTCCTGTCTAGTGT-1	AC5	None	0.086472306	-0.032002623
AC5_AGCTCCTTCGCTTGTC-1	AC5	clonotype8	-0.022379694	0.429064018
AC5_AGCTCTCAGTGTTAGA-1	AC5	None	0.179647969	0.153786113
AC5_AGCTCTCCACCACCAG-1	AC5	clonotype1	0.107049394	0.003131724
AC5_AGCTCTCTCAACGCTA-1	AC5	None	0.290335949	-0.149594893
AC5_AGCTTGAAGCTATGCT-1	AC5	clonotype1	0.283514536	-0.18270544
AC5_AGCTTGAGTAGAGTGC-1	AC5	clonotype1	0.243314793	0.12152652
AC5_AGCTTGATCGGCGGTT-1	AC5	clonotype1	0.306242304	-0.186826377
AC5_AGCTTGATCTAACGGT-1	AC5	clonotype268	0.186751952	-0.136258566
AC5_AGGCCACAGAGTACAT-1	AC5	clonotype3	0.307321209	-0.034751133
AC5_AGGCCACAGGTGATTA-1	AC5	clonotype1	0.084274606	0.154554302
AC5_AGGCCACCACGGCTAC-1	AC5	None	0.173279094	-0.094721728
AC5_AGGCCACGTTATGCGT-1	AC5	clonotype1	0.174200272	0.143365007
AC5_AGGCCGTCATACGCCG-1	AC5	clonotype1	0.199839775	0.002273278
AC5_AGGCCGTTCTCAAGTG-1	AC5	clonotype2	0.312197324	-0.010278751
AC5_AGGGAGTCAGATGGCA-1	AC5	clonotype1	0.120586548	0.081077269
AC5_AGGGAGTCAGTCGTGC-1	AC5	clonotype12	0.286879227	-0.155669945
AC5_AGGGATGAGGCAATTA-1	AC5	clonotype8	0.102548818	-0.022246822
AC5_AGGGATGGTAGCTGCC-1	AC5	clonotype276	-0.017219512	0.549113574
AC5_AGGGATGGTATAATGG-1	AC5	None	0.015544336	0.034145319
AC5_AGGGATGTCCTAAGTG-1	AC5	clonotype1	0.232085136	-0.253654805
AC5_AGGGATGTCGACGGAA-1	AC5	clonotype105	0.029903563	0.252100049
AC5_AGGGTGACAAACTGCT-1	AC5	clonotype1	0.256581099	-0.216403442
AC5_AGGGTGAGTCTCCACT-1	AC5	clonotype1	0.261074952	-0.113530445
AC5_AGGTCATAGTGCTGCC-1	AC5	clonotype79	0.2263705	0.009878752
AC5_AGGTCATCATGTCTCC-1	AC5	clonotype45	-0.073116667	0.408929333
AC5_AGTAGTCAGCAATCTC-1	AC5	None	0.212545669	0.014687837
AC5_AGTAGTCCAGTCCTTC-1	AC5	clonotype1	0.259397153	-0.042577919
AC5_AGTAGTCGTAAGTGGC-1	AC5	clonotype279	-0.113424384	0.523303083
AC5_AGTCTTTGTCAATGTC-1	AC5	clonotype144	-0.0471286	0.505556816
AC5_AGTCTTTGTTCGCTAA-1	AC5	clonotype109	0.178000595	0.190136809
AC5_AGTGAGGCATGGTCTA-1	AC5	clonotype1	0.266156023	-0.118767644
AC5_AGTGAGGGTATAATGG-1	AC5	clonotype1	0.105912231	-0.077547999
AC5_AGTGAGGTCAGCCTAA-1	AC5	clonotype3	0.211395507	-0.187396743
AC5_AGTGAGGTCAGTGTTG-1	AC5	clonotype81	0.171334438	0.051559628
AC5_AGTGGGAAGCCCAGCT-1	AC5	clonotype281	-0.006428233	0.416879546
AC5_AGTGGGACATGTTGAC-1	AC5	clonotype145	-0.072673538	0.768462162
AC5_AGTTGGTAGAAGGTTT-1	AC5	clonotype287	0.08486727	0.461674001
AC5_AGTTGGTAGACCACGA-1	AC5	clonotype1	0.295338393	-0.224541267
AC5_AGTTGGTGTACTCAAC-1	AC5	None	0.180222836	-0.159766886
AC5_ATAACGCCATGTCCTC-1	AC5	clonotype3	0.100822931	0.056499825
AC5_ATAACGCGTTCCAACA-1	AC5	clonotype288	0.013287679	0.53691377
AC5_ATAAGAGCAAGGCTCC-1	AC5	clonotype3	0.218710723	0.047524923
AC5_ATAAGAGTCAACACAC-1	AC5	clonotype293	-0.069704032	0.546806966
AC5_ATAAGAGTCCGCAGTG-1	AC5	clonotype3	0.285809054	-0.201623654
AC5_ATAGACCAGAGGACGG-1	AC5	clonotype6	0.126982687	-0.044907329
AC5_ATAGACCCACAGGAGT-1	AC5	clonotype1	0.275131347	-0.150996357
AC5_ATAGACCCATGCCCGA-1	AC5	clonotype65	0.18590349	0.093704841
AC5_ATCACGAGTATCGCAT-1	AC5	clonotype296	-0.058311623	0.496167361
AC5_ATCATCTAGTGCGTGA-1	AC5	clonotype1	0.220875697	0.070338016
AC5_ATCATCTTCAATCTCT-1	AC5	clonotype1	0.242273843	0.091087709
AC5_ATCATCTTCACCTCGT-1	AC5	clonotype1	0.114323097	0.348314174
AC5_ATCATCTTCGATGAGG-1	AC5	None	-0.00142814	0.441556578
AC5_ATCATCTTCGGTTCGG-1	AC5	None	0.147474104	0.131746651
AC5_ATCCACCGTAATCGTC-1	AC5	clonotype1	0.230224469	-0.051765153
AC5_ATCCACCTCACCCTCA-1	AC5	clonotype65	0.072154717	0.294580342
AC5_ATCCACCTCATAAAGG-1	AC5	clonotype2	0.158025364	0.032093143
AC5_ATCCGAAAGTTAACGA-1	AC5	clonotype3	0.283774852	-0.183823408
AC5_ATCCGAAGTTTGTGTG-1	AC5	clonotype1	0.187999115	-0.063150187
AC5_ATCCGAATCAAAGACA-1	AC5	clonotype1	0.330297326	-0.040970029
AC5_ATCGAGTGTTCTGAAC-1	AC5	None	0.086795012	0.215689256
AC5_ATCGAGTTCTAACTTC-1	AC5	None	0.192494896	0.203706661
AC5_ATCTACTAGAGGTAGA-1	AC5	None	0.108311997	0.167131536
AC5_ATCTACTAGCAATCTC-1	AC5	clonotype1	0.288033281	0.187064745
AC5_ATCTACTGTTCGTGAT-1	AC5	clonotype1	0.340876453	-0.139219072
AC5_ATGCGATAGTGGGATC-1	AC5	clonotype1	0.289111899	-0.069484701
AC5_ATGTGTGCACAGGTTT-1	AC5	clonotype306	-0.074400051	0.589543432
AC5_ATGTGTGTCTGCTGTC-1	AC5	clonotype1	0.299704243	0.034444471
AC5_ATTACTCAGGGTTCCC-1	AC5	clonotype1	0.283001392	-0.151952386
AC5_ATTACTCCAATAACGA-1	AC5	clonotype109	0.001117042	0.368898611
AC5_ATTATCCAGTGCGATG-1	AC5	clonotype1	0.330297572	-0.120396551
AC5_ATTCTACAGTCAATAG-1	AC5	None	0.142604355	-0.06533375
AC5_ATTCTACCAATAAGCA-1	AC5	clonotype1	-0.019711166	0.054014682
AC5_ATTCTACCACCATGTA-1	AC5	clonotype1	0.210855049	0.014036955
AC5_ATTGGACAGCGCTCCA-1	AC5	clonotype2	0.311771217	-0.191190287
AC5_ATTGGACAGTGAATTG-1	AC5	clonotype1	0.343920001	-0.109442711
AC5_ATTGGACAGTGGAGAA-1	AC5	clonotype12	0.139212513	-0.224348467
AC5_ATTGGACGTCTTCGTC-1	AC5	clonotype312	0.133694989	0.24658328
AC5_ATTGGTGAGAGGGCTT-1	AC5	clonotype1	0.340235491	-0.10199134
AC5_ATTTCTGTCTATGTGG-1	AC5	None	0.261136009	-0.194337799
AC5_CAACCAACATGCTGGC-1	AC5	clonotype5	0.251273028	0.080901344
AC5_CAACCAAGTAACGTTC-1	AC5	clonotype1	0.253078809	-0.011581602
AC5_CAACCTCGTAGCACGA-1	AC5	None	0.149149122	-0.133815348
AC5_CAACCTCTCGGCGCAT-1	AC5	clonotype1	0.20752624	0.030208334
AC5_CAACTAGCATGGAATA-1	AC5	clonotype314	-0.046764106	0.441893897
AC5_CAACTAGTCCATGCTC-1	AC5	None	0.272262075	0.238073576
AC5_CAACTAGTCGCTTAGA-1	AC5	None	0.102703309	0.04527527
AC5_CAACTAGTCGTAGATC-1	AC5	clonotype1	0.186055937	0.089536332
AC5_CAACTAGTCTACGAGT-1	AC5	None	0.063360033	0.078602216
AC5_CAAGAAAAGACGACGT-1	AC5	clonotype1	0.041565226	0.173637421
AC5_CAAGATCCACGCGAAA-1	AC5	clonotype151	0.017507155	0.118407547
AC5_CAAGATCCATGTTGAC-1	AC5	None	0.308910528	-0.154206049
AC5_CAAGGCCAGTCGCCGT-1	AC5	None	0.131713869	0.048094088
AC5_CAAGGCCCATGTCCTC-1	AC5	clonotype6	0.115591917	0.126630307
AC5_CAAGGCCTCCTAGTGA-1	AC5	clonotype319	-0.001985641	0.404593693
AC5_CAAGTTGTCATCTGCC-1	AC5	clonotype1	0.307195597	-0.135671093
AC5_CACAAACAGCTTATCG-1	AC5	clonotype320	-0.037901079	0.445442154
AC5_CACAAACGTTTCCACC-1	AC5	None	0.183426155	-0.01251269
AC5_CACAAACTCTCCAGGG-1	AC5	clonotype1	0.20188915	-0.055091925
AC5_CACACAAAGGAATGGA-1	AC5	None	0.12697755	0.200293468
AC5_CACACAAAGGGATGGG-1	AC5	clonotype322	0.035103219	0.427683813
AC5_CACACAAGTTCAGCGC-1	AC5	clonotype35	0.147599751	0.144489188
AC5_CACACCTCAAAGTCAA-1	AC5	None	0.159914404	0.017897319
AC5_CACACCTCATGCCCGA-1	AC5	None	0.123733224	0.172025928
AC5_CACACTCCAAGTCATC-1	AC5	None	0.272300714	-0.077390582
AC5_CACAGGCCACTCGACG-1	AC5	clonotype1	0.092785672	0.055734915
AC5_CACAGGCTCGCCAGCA-1	AC5	None	0.197032328	-0.08842902
AC5_CACATAGGTAGCCTAT-1	AC5	clonotype5	0.265066495	0.054886035
AC5_CACATAGGTCTGCCAG-1	AC5	clonotype2	0.245795849	0.121451683
AC5_CACATAGTCATCGGAT-1	AC5	clonotype109	0.034638776	0.013734707
AC5_CACATTTAGCAATCTC-1	AC5	clonotype1	0.335264573	-0.2101315
AC5_CACATTTAGTAGGTGC-1	AC5	clonotype329	-0.112844382	0.541607821
AC5_CACCACTGTCCCGACA-1	AC5	clonotype2	0.147210344	0.069103623
AC5_CACCAGGCACCGAATT-1	AC5	clonotype1	0.268381319	-0.173385559
AC5_CACCAGGCATGGGACA-1	AC5	clonotype12	0.282109734	-0.126712027
AC5_CACCTTGGTCATCCCT-1	AC5	clonotype1	0.313127021	-0.192479673
AC5_CAGAATCTCGGTCCGA-1	AC5	clonotype1	0.357208922	-0.159764571
AC5_CAGAGAGCACGAAGCA-1	AC5	clonotype1	0.308897623	-0.079286661
AC5_CAGAGAGTCACTTACT-1	AC5	clonotype1	0.292877342	-0.160228155
AC5_CAGAGAGTCTATCCTA-1	AC5	clonotype335	-0.042787753	0.489049581
AC5_CAGATCACACCTGGTG-1	AC5	clonotype3	0.302505123	-0.138704804
AC5_CAGATCAGTGATAAGT-1	AC5	None	0.075808857	0.188865406
AC5_CAGCAGCAGTTGCAGG-1	AC5	clonotype1	0.23212056	-0.147994361
AC5_CAGCAGCGTACCCAAT-1	AC5	None	0.225618164	-0.07348568
AC5_CAGCATAAGAGCCTAG-1	AC5	clonotype337	-0.061098956	0.666286527
AC5_CAGCATAAGGACTGGT-1	AC5	clonotype3	0.095821091	0.110015634
AC5_CAGCATAAGTGACATA-1	AC5	clonotype338	-0.104182394	0.385953051
AC5_CAGCATATCCAATGGT-1	AC5	clonotype1	0.347254888	-0.267350366
AC5_CAGCATATCCTTTCGG-1	AC5	clonotype1	0.081909733	0.124559731
AC5_CAGCATATCGGCCGAT-1	AC5	clonotype1	0.053353376	0.029339862
AC5_CAGCCGAAGATCACGG-1	AC5	clonotype339	0.24790378	0.083533874
AC5_CAGCCGAAGCAACGGT-1	AC5	clonotype2	0.134309373	0.132615243
AC5_CAGCCGAAGGAGTCTG-1	AC5	clonotype340	-0.110065217	0.412694531
AC5_CAGCGACAGTCATGCT-1	AC5	None	0.040126093	0.478316551
AC5_CAGCGACTCGAGGTAG-1	AC5	clonotype1	0.178298467	2.12E-04
AC5_CAGCTAAAGCACAGGT-1	AC5	clonotype1	0.224147397	0.016238441
AC5_CAGCTAAAGCTGGAAC-1	AC5	clonotype3	0.317048118	-0.101303018
AC5_CAGCTAAGTAAGTAGT-1	AC5	None	-0.047709248	0.167333527
AC5_CAGCTAAGTAGCTAAA-1	AC5	None	0.314435708	0.130851005
AC5_CAGCTAAGTGCAGACA-1	AC5	clonotype5	0.262977256	0.053619106
AC5_CAGCTGGCAAGGTTCT-1	AC5	clonotype342	-0.048134171	0.504500205
AC5_CAGCTGGCAGCCAATT-1	AC5	clonotype343	-0.012869413	0.315275548
AC5_CAGCTGGGTTTACTCT-1	AC5	clonotype346	0.003391078	0.339608137
AC5_CAGGTGCAGCGATCCC-1	AC5	None	0.13960667	0.101228951
AC5_CAGTAACCAAACTGTC-1	AC5	clonotype3	0.370972075	-0.012507822
AC5_CAGTAACCACTGTTAG-1	AC5	clonotype1	0.302977237	-0.014416499
AC5_CAGTAACGTGCGGTAA-1	AC5	clonotype1	0.259227427	-0.251747978
AC5_CAGTAACTCATGTGGT-1	AC5	None	0.028593376	0.052354591
AC5_CAGTCCTCATCGATTG-1	AC5	clonotype65	0.274626712	-0.213213905
AC5_CATATGGAGCTGCAAG-1	AC5	clonotype3	0.076357543	0.248142173
AC5_CATATGGCACCCATTC-1	AC5	clonotype1	0.169011481	0.069591977
AC5_CATATTCGTTTAGCTG-1	AC5	clonotype3	0.157232152	0.090803841
AC5_CATCAAGCACGTGAGA-1	AC5	clonotype28	0.334483138	-0.10898615
AC5_CATCAAGCAGCCTTGG-1	AC5	None	-0.010003096	-0.02221468
AC5_CATCCACCATGGTCAT-1	AC5	None	0.284729165	-0.161926963
AC5_CATCGAAAGGATGGAA-1	AC5	None	0.070439886	0.25252037
AC5_CATCGAAAGGCTCTTA-1	AC5	clonotype1	0.21622459	-0.154914143
AC5_CATCGAAGTCGACTGC-1	AC5	clonotype3	0.277098356	-0.037149988
AC5_CATCGAAGTTTAGCTG-1	AC5	clonotype1	0.243395302	0.015951404
AC5_CATCGGGGTAAGAGGA-1	AC5	clonotype6	0.343693223	-0.179059235
AC5_CATCGGGGTAGCGTAG-1	AC5	clonotype1	0.014806036	0.056853617
AC5_CATCGGGGTCAGGACA-1	AC5	None	0.222337138	-0.17020267
AC5_CATCGGGGTGCAGTAG-1	AC5	clonotype1	0.283723518	0.015226503
AC5_CATGACAAGATATGCA-1	AC5	clonotype1	0.309420848	-0.131726298
AC5_CATGACAGTCTGCAAT-1	AC5	clonotype1	0.264203425	-0.082548255
AC5_CATGGCGCACTTCGAA-1	AC5	clonotype12	0.106606665	0.17388561
AC5_CATGGCGGTGGGTATG-1	AC5	clonotype357	-0.072799291	0.640164211
AC5_CATTATCAGACTACAA-1	AC5	clonotype5	0.307753681	-0.087650282
AC5_CATTCGCAGATGTGGC-1	AC5	clonotype359	-0.055723621	0.401950623
AC5_CCAATCCAGGAGTACC-1	AC5	clonotype361	-0.039219906	0.502948522
AC5_CCAATCCGTAACGACG-1	AC5	clonotype362	-0.039247992	0.61850824
AC5_CCAATCCGTACCATCA-1	AC5	None	0.094366369	-0.19124631
AC5_CCAATCCGTTGCCTCT-1	AC5	clonotype111	-0.032681292	0.526597416
AC5_CCACCTAAGAAACCAT-1	AC5	None	0.273969815	-0.023290422
AC5_CCACCTAAGCGAAGGG-1	AC5	clonotype364	-0.019219615	0.475381746
AC5_CCACCTAGTTTCCACC-1	AC5	clonotype1	0.238966593	-0.072436426
AC5_CCACCTATCGGATGGA-1	AC5	clonotype366	0.001316152	0.443938431
AC5_CCACGGAAGTGTGGCA-1	AC5	clonotype1	0.237021203	0.206062462
AC5_CCACTACCATTGGCGC-1	AC5	clonotype368	0.011958944	0.404863107
AC5_CCAGCGACAAGTTGTC-1	AC5	None	0.125624861	0.421295205
AC5_CCAGCGATCACAAACC-1	AC5	clonotype1	0.271758531	-0.083894202
AC5_CCAGCGATCTTCGAGA-1	AC5	None	0.208085671	-0.003896291
AC5_CCATGTCAGATCTGCT-1	AC5	clonotype6	0.161385916	0.179987282
AC5_CCATGTCAGTTAACGA-1	AC5	clonotype3	0.139409195	0.094559453
AC5_CCATTCGTCTCAAACG-1	AC5	None	0.159850169	0.215136499
AC5_CCCAATCCAGTCAGCC-1	AC5	None	-8.54E-04	0.069567994
AC5_CCCAATCGTCCAGTTA-1	AC5	clonotype3	0.205936793	0.07751997
AC5_CCCAGTTAGGATGGTC-1	AC5	None	0.105853381	0.056280915
AC5_CCCAGTTCACGCGAAA-1	AC5	None	0.047646247	0.216668178
AC5_CCCATACAGAGCTTCT-1	AC5	clonotype1	0.209428559	-0.232426136
AC5_CCCATACTCTAACTCT-1	AC5	None	0.161688683	-0.091634753
AC5_CCCATACTCTCGAGTA-1	AC5	None	0.08089812	0.03185279
AC5_CCCTCCTAGTCGATAA-1	AC5	clonotype373	-0.046443359	0.435833707
AC5_CCGGGATGTGTCTGAT-1	AC5	clonotype3	0.245679438	-0.134891623
AC5_CCGGTAGGTACATCCA-1	AC5	clonotype2	0.145055678	0.045697049
AC5_CCGTACTAGTTGTAGA-1	AC5	None	0.148897079	0.079771347
AC5_CCGTACTTCACCGGGT-1	AC5	clonotype1	0.156198577	-0.024003598
AC5_CCGTACTTCTACCTGC-1	AC5	clonotype1	0.233503166	0.109028124
AC5_CCGTGGATCAGGCGAA-1	AC5	clonotype1	0.211567335	0.072021484
AC5_CCGTGGATCATACGGT-1	AC5	clonotype5	0.127632343	0.070599808
AC5_CCGTTCAAGTGGTCCC-1	AC5	clonotype2	0.102831709	0.017728529
AC5_CCGTTCACAGCCTGTG-1	AC5	clonotype1	0.291793469	-0.132441112
AC5_CCGTTCATCCTTTACA-1	AC5	clonotype1	0.255768038	-0.134826133
AC5_CCTAAAGAGTGTACGG-1	AC5	None	-0.010142077	0.213228595
AC5_CCTAAAGCAGTTAACC-1	AC5	clonotype1	0.205582314	-0.055672741
AC5_CCTAAAGGTGATGTCT-1	AC5	clonotype2	0.024698716	0.182659073
AC5_CCTACACCACCTATCC-1	AC5	clonotype379	-0.087477258	0.498482431
AC5_CCTACCAGTCCAGTTA-1	AC5	clonotype1	0.268923106	-0.092907606
AC5_CCTACCATCAGCACAT-1	AC5	clonotype1	0.284596427	-0.038404271
AC5_CCTAGCTAGGGTCTCC-1	AC5	clonotype1	0.162527768	0.027104767
AC5_CCTAGCTGTTGACGTT-1	AC5	clonotype1	0.126948278	0.001399705
AC5_CCTAGCTTCTTGTACT-1	AC5	None	5.96E-04	0.021219617
AC5_CCTATTACAAAGTGCG-1	AC5	None	0.174468976	-0.02523004
AC5_CCTCAGTAGAAGCCCA-1	AC5	clonotype1	0.361558986	-0.239533696
AC5_CCTCAGTAGGCGACAT-1	AC5	None	0.002297041	0.20469335
AC5_CCTCAGTTCATGTCCC-1	AC5	None	0.25119742	-0.184471518
AC5_CCTCTGACACGTTGGC-1	AC5	clonotype114	0.084243713	0.282115242
AC5_CCTCTGAGTTCAGACT-1	AC5	clonotype161	-0.137376198	0.614238528
AC5_CCTCTGATCGGCGCTA-1	AC5	clonotype1	0.272390724	-0.001937803
AC5_CCTTACGAGACACTAA-1	AC5	clonotype5	0.08846337	0.109057876
AC5_CCTTACGCACCACGTG-1	AC5	clonotype32	0.066863066	0.284019394
AC5_CCTTACGTCAAGAAGT-1	AC5	clonotype1	0.21908708	0.009946183
AC5_CCTTACGTCGGTTAAC-1	AC5	clonotype2	0.349937637	-0.235158287
AC5_CCTTCCCAGCATGGCA-1	AC5	None	-0.004015314	0.299913836
AC5_CCTTCCCGTTATCCGA-1	AC5	clonotype5	0.139317052	0.230270519
AC5_CCTTCGAGTCGACTAT-1	AC5	clonotype1	0.261728848	-0.008469167
AC5_CCTTTCTAGCGTAGTG-1	AC5	clonotype3	0.262572901	-0.202829182
AC5_CCTTTCTAGGGTGTGT-1	AC5	clonotype3	0.330762537	-0.216098635
AC5_CCTTTCTGTAGAGGAA-1	AC5	clonotype1	0.336240039	-0.210019204
AC5_CCTTTCTGTTGCTCCT-1	AC5	clonotype5	0.363734725	-0.179203109
AC5_CGAACATCATCGGGTC-1	AC5	clonotype390	0.00980545	0.29947605
AC5_CGAACATCATTCCTGC-1	AC5	None	0.193919397	-0.106152798
AC5_CGAACATGTAGAAGGA-1	AC5	None	0.175953464	0.164452013
AC5_CGAACATGTGAAATCA-1	AC5	None	0.176285771	0.065530986
AC5_CGAACATGTTAAGACA-1	AC5	clonotype391	0.006672276	0.44952334
AC5_CGAACATGTTGGTAAA-1	AC5	clonotype6	0.035822652	0.280940826
AC5_CGAATGTAGCCACGCT-1	AC5	None	0.063147009	0.295591646
AC5_CGAATGTCACGTCAGC-1	AC5	None	0.215383469	0.089371914
AC5_CGAATGTCATTTGCCC-1	AC5	clonotype1	0.254665304	0.049314718
AC5_CGAATGTGTTATGTGC-1	AC5	clonotype1	0.242963815	-0.141869045
AC5_CGAATGTTCTTCCTTC-1	AC5	None	0.066934217	0.088514376
AC5_CGACCTTAGTTACGGG-1	AC5	clonotype1	0.269274998	-0.136718571
AC5_CGACCTTCATGCCACG-1	AC5	clonotype2	-0.012958472	0.245599229
AC5_CGACCTTGTAGAGCTG-1	AC5	clonotype393	-0.008463057	0.526751775
AC5_CGACCTTGTCCCTACT-1	AC5	None	0.0716488	0.237977185
AC5_CGACTTCAGATCACGG-1	AC5	clonotype3	0.335313189	-0.05779028
AC5_CGACTTCCAGCGTTCG-1	AC5	clonotype12	0.062718457	-0.03104792
AC5_CGACTTCCATGTCTCC-1	AC5	clonotype2	0.348687011	-0.139435891
AC5_CGAGAAGAGCTTATCG-1	AC5	clonotype397	-0.032626002	0.206731633
AC5_CGAGAAGCAAACGCGA-1	AC5	clonotype2	0.203294548	-0.145794293
AC5_CGAGAAGCATGGGACA-1	AC5	clonotype398	-0.059939405	0.422302204
AC5_CGAGCACGTCTAGCCG-1	AC5	None	0.12647359	0.103652537
AC5_CGAGCACTCCCATTAT-1	AC5	clonotype1	0.306677724	-0.014269005
AC5_CGAGCCAAGTTTAGGA-1	AC5	None	-0.142894203	0.370959238
AC5_CGAGCCAGTCCGACGT-1	AC5	clonotype402	-0.046020153	0.41025819
AC5_CGATCGGGTCAGTGGA-1	AC5	None	-0.0213499	0.078458335
AC5_CGATCGGGTGTTGAGG-1	AC5	clonotype403	-0.04065496	0.328833387
AC5_CGATCGGTCCCAGGTG-1	AC5	clonotype161	-0.017899883	0.61473485
AC5_CGATGGCAGAGAACAG-1	AC5	None	0.162841656	0.094199411
AC5_CGATGTAAGATCCTGT-1	AC5	clonotype405	-0.046544542	0.418976444
AC5_CGATGTACACCCTATC-1	AC5	clonotype44	0.095289074	0.113198178
AC5_CGATGTAGTAACGACG-1	AC5	clonotype406	0.236196973	-0.010263015
AC5_CGATTGAGTCTCTTTA-1	AC5	None	0.247893142	-0.151159969
AC5_CGCCAAGAGACGCAAC-1	AC5	clonotype3	0.239753562	-0.110224862
AC5_CGCCAAGAGACTTGAA-1	AC5	clonotype3	0.31088341	-0.185316005
AC5_CGCCAAGCAGCTGCAC-1	AC5	clonotype35	0.101469722	0.040999018
AC5_CGCCAAGGTCGGCTCA-1	AC5	clonotype1	0.367225825	-0.150237683
AC5_CGCCAAGTCTACGAGT-1	AC5	clonotype1	0.35669334	-0.125884824
AC5_CGCGGTAAGAGGTTAT-1	AC5	clonotype1	0.314341902	-0.148233407
AC5_CGCGGTAGTACCCAAT-1	AC5	None	0.012106177	0.282020986
AC5_CGCGGTAGTGCCTGGT-1	AC5	None	0.197082301	-0.197866466
AC5_CGCGTTTAGACAAAGG-1	AC5	None	-0.031700008	0.177424166
AC5_CGCGTTTAGGGTTTCT-1	AC5	clonotype1	0.321674417	-0.223052462
AC5_CGCGTTTGTATATGAG-1	AC5	None	0.171399484	0.122808318
AC5_CGCGTTTGTTATCGGT-1	AC5	clonotype5	0.294492665	0.016655998
AC5_CGCGTTTGTTGTGGAG-1	AC5	clonotype1	0.143866836	-0.024553234
AC5_CGCGTTTTCCCTTGCA-1	AC5	clonotype166	0.238822514	0.072878509
AC5_CGCTGGAAGTGTACGG-1	AC5	None	0.08540924	0.062808397
AC5_CGCTGGAAGTTAAGTG-1	AC5	clonotype409	-0.013443737	0.482561474
AC5_CGCTGGAGTGACGGTA-1	AC5	clonotype1	0.181809852	-4.17E-04
AC5_CGCTGGAGTGATAAAC-1	AC5	clonotype3	0.244214888	-0.126157465
AC5_CGCTGGAGTTTGGCGC-1	AC5	clonotype4	0.305206377	0.074968794
AC5_CGCTGGATCGTATCAG-1	AC5	clonotype1	0.300229314	-0.16509404
AC5_CGCTTCAAGACACGAC-1	AC5	clonotype1	0.129367598	0.258849586
AC5_CGCTTCACAAAGCAAT-1	AC5	clonotype65	0.222372083	-0.149983592
AC5_CGCTTCACAAGACGTG-1	AC5	clonotype410	-0.06908926	0.651272668
AC5_CGCTTCACAAGCGATG-1	AC5	clonotype411	0.018156257	0.423681996
AC5_CGCTTCACACAGATTC-1	AC5	clonotype412	0.026607973	0.261615624
AC5_CGCTTCACAGAGCCAA-1	AC5	clonotype1	0.299418597	-0.177896812
AC5_CGCTTCAGTCGTCTTC-1	AC5	clonotype2	0.065694755	0.360518068
AC5_CGCTTCATCGTGTAGT-1	AC5	None	0.066626294	0.117565992
AC5_CGGACACCACGAGAGT-1	AC5	clonotype1	0.230820857	-0.005249178
AC5_CGGACACGTTATCACG-1	AC5	None	0.357595821	-0.14509146
AC5_CGGACGTCAAAGGTGC-1	AC5	clonotype1	0.028223472	0.051460301
AC5_CGGACGTGTAGAAGGA-1	AC5	clonotype1	0.319108287	-0.178513724
AC5_CGGACGTTCGAGAGCA-1	AC5	clonotype1	0.243295029	-0.154203302
AC5_CGGACTGTCAGCAACT-1	AC5	clonotype1	0.202943444	0.092895313
AC5_CGGAGCTAGCGATTCT-1	AC5	clonotype2	0.178413875	-0.001663685
AC5_CGGAGCTAGGCGCTCT-1	AC5	clonotype1	0.32890271	-0.1600516
AC5_CGGAGCTCACTTAAGC-1	AC5	clonotype418	-0.113979059	0.595025113
AC5_CGGAGCTTCCAATGGT-1	AC5	clonotype420	-0.068399716	0.515558968
AC5_CGGAGCTTCCCAAGTA-1	AC5	clonotype1	-0.034340909	0.090330352
AC5_CGGAGCTTCGTGACAT-1	AC5	None	0.142428895	-0.134739024
AC5_CGGAGTCAGGAGCGTT-1	AC5	clonotype98	-0.099153889	0.729925577
AC5_CGGAGTCTCGCATGGC-1	AC5	clonotype75	0.066008074	0.266501594
AC5_CGGCTAGCACTGAAGG-1	AC5	clonotype1	0.116215982	0.099724565
AC5_CGGCTAGCATACAGCT-1	AC5	clonotype5	0.125401863	0.030647501
AC5_CGGCTAGCATTAGCCA-1	AC5	None	0.084059227	0.215250613
AC5_CGGCTAGGTGTGGCTC-1	AC5	clonotype422	-0.049030474	0.458892038
AC5_CGGCTAGTCCAATGGT-1	AC5	clonotype1	0.160089824	-0.002035545
AC5_CGGCTAGTCCGAGCCA-1	AC5	None	0.181529126	0.147904028
AC5_CGGGTCAAGATCCCGC-1	AC5	clonotype1	0.313816447	-0.081913769
AC5_CGGGTCAAGCACACAG-1	AC5	clonotype1	0.271363162	-0.060834136
AC5_CGGGTCAAGCCACCTG-1	AC5	None	0.086959913	0.051815437
AC5_CGGGTCAAGGGCTCTC-1	AC5	clonotype1	0.11591961	0.041469041
AC5_CGGGTCACAGTATAAG-1	AC5	clonotype3	0.333808567	-0.197650104
AC5_CGGGTCAGTACAAGTA-1	AC5	None	0.361338634	-0.132327076
AC5_CGGGTCAGTCCGTGAC-1	AC5	None	0.202394149	-0.035991879
AC5_CGGTTAAAGAACAACT-1	AC5	clonotype1	0.218829389	-0.170089054
AC5_CGGTTAAAGAGGTTAT-1	AC5	clonotype5	0.15215787	0.224201623
AC5_CGGTTAAGTTAAAGTG-1	AC5	None	0.129831842	0.059223867
AC5_CGGTTAATCCGCGTTT-1	AC5	clonotype1	0.127979608	0.14765743
AC5_CGGTTAATCCGTAGGC-1	AC5	clonotype2	0.316985368	-0.215619901
AC5_CGTAGCGAGATGTCGG-1	AC5	None	0.207073708	0.076492619
AC5_CGTAGCGAGCATGGCA-1	AC5	clonotype426	-0.055444224	0.515282944
AC5_CGTAGCGGTTTAGCTG-1	AC5	None	0.175760855	0.042713466
AC5_CGTAGGCAGCCAGTTT-1	AC5	None	0.240889347	0.172255223
AC5_CGTAGGCGTTCGAATC-1	AC5	clonotype144	-0.05283097	0.366591418
AC5_CGTCACTCACCGTTGG-1	AC5	clonotype1	0.183639167	0.005398496
AC5_CGTCACTGTCAAAGAT-1	AC5	clonotype1	0.19629402	0.011356435
AC5_CGTCACTTCGGACAAG-1	AC5	None	0.170560541	0.061151069
AC5_CGTCAGGTCGGTTAAC-1	AC5	clonotype3	0.149977071	0.122313468
AC5_CGTCCATCAGCCTGTG-1	AC5	clonotype1	0.286247821	0.065834844
AC5_CGTCCATTCGACAGCC-1	AC5	clonotype170	0.131713044	-0.137301198
AC5_CGTCCATTCGCCGTGA-1	AC5	None	0.113366531	0.122151518
AC5_CGTCTACAGAGTACAT-1	AC5	clonotype1	0.287811608	-0.140043165
AC5_CGTCTACGTTCGTCTC-1	AC5	clonotype2	0.273028256	0.159263413
AC5_CGTGAGCAGAATTCCC-1	AC5	clonotype2	0.113679377	-0.043398235
AC5_CGTGAGCAGCTCCTCT-1	AC5	clonotype1	0.202504379	0.045117945
AC5_CGTGAGCAGGTGACCA-1	AC5	clonotype431	-0.025597392	0.569009856
AC5_CGTGTAACATCCTAGA-1	AC5	clonotype1	0.230470335	-0.063013399
AC5_CGTGTCTGTTAAAGTG-1	AC5	clonotype1	0.210298931	0.04798969
AC5_CGTTCTGGTATAGGGC-1	AC5	None	0.164026047	-0.047546711
AC5_CGTTCTGGTTATTCTC-1	AC5	clonotype438	-0.008503066	0.453861085
AC5_CGTTGGGAGAAACCTA-1	AC5	None	0.199228545	-0.120904061
AC5_CGTTGGGAGATGCCAG-1	AC5	None	0.149671544	-0.114919796
AC5_CGTTGGGAGTGGGATC-1	AC5	None	0.03926535	0.0391138
AC5_CGTTGGGTCCGATATG-1	AC5	clonotype1	0.082070082	-0.045412108
AC5_CTAAGACAGCACAGGT-1	AC5	None	0.211486184	0.151693819
AC5_CTAAGACGTATATGAG-1	AC5	clonotype1	0.165988351	-0.008299882
AC5_CTAATGGCAGACAAAT-1	AC5	None	0.228822598	0.142431733
AC5_CTAATGGGTCTTCGTC-1	AC5	clonotype1	0.294431708	-0.216072078
AC5_CTAATGGGTGGGTCAA-1	AC5	clonotype441	-0.061566564	0.399899105
AC5_CTACACCAGTGTTTGC-1	AC5	None	-0.007075531	0.245536417
AC5_CTACACCCAAGGTTTC-1	AC5	clonotype1	0.290688879	-0.148292071
AC5_CTACATTAGATGTAAC-1	AC5	None	-0.066235237	0.124605972
AC5_CTACATTAGCACACAG-1	AC5	clonotype5	0.324939951	-0.167419017
AC5_CTACCCAAGAACTCGG-1	AC5	clonotype1	0.313301775	-0.091810561
AC5_CTACCCAAGACGCTTT-1	AC5	clonotype3	0.26438002	-0.148441437
AC5_CTACCCAAGCCCGAAA-1	AC5	clonotype1	0.157639506	0.100348315
AC5_CTACCCAGTGGTAACG-1	AC5	clonotype6	0.091964655	0.308421418
AC5_CTACCCATCATGTGGT-1	AC5	clonotype1	0.089411324	0.039813218
AC5_CTACGTCAGCGAAGGG-1	AC5	clonotype3	0.11234702	-0.296180851
AC5_CTACGTCTCAGCTCTC-1	AC5	clonotype5	0.205909934	-0.027462856
AC5_CTACGTCTCTTTAGGG-1	AC5	clonotype1	0.117326706	0.032849693
AC5_CTAGAGTAGTCTCGGC-1	AC5	clonotype1	0.251885259	-0.103840192
AC5_CTAGAGTCATGCATGT-1	AC5	clonotype5	0.315800836	-0.089084844
AC5_CTAGAGTTCAATCACG-1	AC5	clonotype1	0.245701455	0.023779934
AC5_CTAGCCTAGTTAGCGG-1	AC5	clonotype448	-0.081140481	0.65002287
AC5_CTAGCCTCATCTGGTA-1	AC5	clonotype1	0.3525407	-0.162832109
AC5_CTCACACCACCGCTAG-1	AC5	clonotype120	0.176085848	0.12589898
AC5_CTCACACGTAGTACCT-1	AC5	None	0.255553846	0.033555099
AC5_CTCACACGTTATCCGA-1	AC5	clonotype450	-0.035632803	0.465464779
AC5_CTCAGAAAGACAGAGA-1	AC5	clonotype5	0.315592522	-0.106458505
AC5_CTCAGAATCTATCCTA-1	AC5	clonotype3	0.320578194	-0.205460997
AC5_CTCCTAGGTCATATCG-1	AC5	clonotype1	0.281791742	-0.04027413
AC5_CTCCTAGGTTGCTCCT-1	AC5	clonotype2	0.258650745	-0.142391797
AC5_CTCGAAACAGCGAACA-1	AC5	None	0.173689613	0.069112864
AC5_CTCGAAACAGCTGTTA-1	AC5	None	0.269148108	0.105729359
AC5_CTCGAAATCATGTAGC-1	AC5	clonotype1	0.225220622	0.011204093
AC5_CTCGAGGAGAGTAAGG-1	AC5	clonotype1	0.173846439	-0.154651474
AC5_CTCGAGGAGTACGATA-1	AC5	clonotype1	0.217091137	-0.090529382
AC5_CTCGAGGAGTCATCCA-1	AC5	clonotype6	0.041017824	0.292817071
AC5_CTCGAGGCATTCTCAT-1	AC5	clonotype1	0.219059794	0.224399704
AC5_CTCGAGGTCAACACGT-1	AC5	clonotype1	0.295876226	-0.028176034
AC5_CTCGGAGAGAGGACGG-1	AC5	clonotype1	0.218252049	-0.076343594
AC5_CTCGGAGTCAGCTTAG-1	AC5	clonotype2	0.301054396	-0.211384876
AC5_CTCGGGAAGAGTACCG-1	AC5	clonotype3	0.150560152	-0.029878547
AC5_CTCGTACCAGCCTGTG-1	AC5	clonotype1	0.291155504	-0.193014566
AC5_CTCGTCAAGTACGATA-1	AC5	None	0.093955796	0.074810089
AC5_CTCGTCACATTTCAGG-1	AC5	clonotype1	0.305678715	-0.208089287
AC5_CTCTAATGTATAGGTA-1	AC5	clonotype5	0.326552334	-0.077233585
AC5_CTCTAATGTCTCTTAT-1	AC5	clonotype1	0.264809195	-0.214125649
AC5_CTCTAATTCAACCAAC-1	AC5	clonotype1	0.172173808	-0.051196103
AC5_CTCTAATTCTTACCGC-1	AC5	clonotype3	0.039808581	0.20116249
AC5_CTCTACGAGCTAAGAT-1	AC5	clonotype1	0.219606928	-0.010421007
AC5_CTCTACGCACATTTCT-1	AC5	clonotype1	0.171085758	-0.074976454
AC5_CTCTACGGTTCGGCAC-1	AC5	clonotype1	0.128245272	0.074584459
AC5_CTCTACGTCGTTGCCT-1	AC5	clonotype2	0.201136084	-0.020346197
AC5_CTCTACGTCTTAGAGC-1	AC5	clonotype5	0.153706956	-0.045053053
AC5_CTCTGGTAGTAACCCT-1	AC5	None	0.101729494	0.057954052
AC5_CTCTGGTCACGAAACG-1	AC5	clonotype1	0.147749903	0.0414396
AC5_CTCTGGTGTCTACCTC-1	AC5	clonotype3	0.333307565	-0.063111476
AC5_CTCTGGTTCACATACG-1	AC5	None	0.067752322	0.053008033
AC5_CTCTGGTTCTCGATGA-1	AC5	None	0.217379549	0.001833971
AC5_CTGAAACAGACCGGAT-1	AC5	clonotype1	0.259041597	-0.10667064
AC5_CTGAAACTCATATCGG-1	AC5	clonotype6	0.286871285	0.094028745
AC5_CTGAAACTCGACAGCC-1	AC5	clonotype1	0.183259305	0.026374423
AC5_CTGAAGTCACTCAGGC-1	AC5	clonotype465	-0.033771665	0.384867229
AC5_CTGAAGTGTGGACGAT-1	AC5	clonotype2	0.311935351	-0.243959442
AC5_CTGAAGTTCTAGAGTC-1	AC5	None	0.157497364	-0.098875018
AC5_CTGATAGCATCTCCCA-1	AC5	clonotype3	0.275285053	0.097423189
AC5_CTGATCCTCGTCGTTC-1	AC5	clonotype1	0.172400161	0.09975988
AC5_CTGCCTATCATTATCC-1	AC5	clonotype6	0.059156213	0.19569796
AC5_CTGCGGAGTGGGTCAA-1	AC5	clonotype53	0.266816606	0.05339191
AC5_CTGCGGATCGTACGGC-1	AC5	clonotype1	0.260888931	-0.040768274
AC5_CTGCGGATCTACCTGC-1	AC5	None	0.067993971	0.216926722
AC5_CTGCTGTCATGCTAGT-1	AC5	clonotype1	0.267039339	-0.037904689
AC5_CTGGTCTCACCCAGTG-1	AC5	clonotype1	0.331282587	-0.133120568
AC5_CTGGTCTCATACTACG-1	AC5	clonotype1	0.102430667	0.137955689
AC5_CTGTGCTTCGTCACGG-1	AC5	clonotype1	0.306784778	-0.200363746
AC5_CTGTTTAAGCATCATC-1	AC5	clonotype1	0.21120148	-0.045525419
AC5_CTGTTTACAGCTCCGA-1	AC5	clonotype173	-0.073228444	0.613791954
AC5_CTGTTTAGTGCGGTAA-1	AC5	clonotype475	-0.147604186	0.45707835
AC5_CTTAACTCAGCTCGCA-1	AC5	None	0.142408697	-0.069492917
AC5_CTTACCGTCATGGTCA-1	AC5	clonotype477	-0.086365029	0.433182103
AC5_CTTAGGAAGTCCTCCT-1	AC5	clonotype1	0.063386046	-0.068276418
AC5_CTTAGGACACCAGGCT-1	AC5	clonotype1	0.122297915	0.249379907
AC5_CTTAGGACATTGGGCC-1	AC5	clonotype1	0.312381869	-0.199953415
AC5_CTTCTCTAGCCTCGTG-1	AC5	clonotype1	0.271556685	-0.012084364
AC5_CTTCTCTAGTCAAGGC-1	AC5	clonotype1	0.227605782	0.101128699
AC5_CTTCTCTTCCGCGGTA-1	AC5	clonotype1	0.25607868	-0.168068642
AC5_CTTGGCTGTGTGGCTC-1	AC5	clonotype5	0.131637558	0.075148417
AC5_CTTTGCGCAATCCGAT-1	AC5	clonotype75	0.00449341	0.495497775
AC5_CTTTGCGCAGGAACGT-1	AC5	None	0.243568469	0.082868961
AC5_CTTTGCGGTCTTGTCC-1	AC5	clonotype1	0.333365089	-0.071493967
AC5_CTTTGCGTCCATGAAC-1	AC5	clonotype5	0.238559253	-0.069108648
AC5_GAAACTCAGTGCGTGA-1	AC5	clonotype1	0.269878385	-0.083285594
AC5_GAAACTCAGTGGAGTC-1	AC5	clonotype1	0.228817274	-0.012726818
AC5_GAAATGAAGATGCGAC-1	AC5	None	0.205524616	0.209029666
AC5_GAAATGAGTCGACTGC-1	AC5	None	0.240387839	-0.060564736
AC5_GAACATCAGGCATGTG-1	AC5	clonotype1	0.19430526	0.214662046
AC5_GAACCTAAGAGTTGGC-1	AC5	clonotype1	0.235040285	-0.209142993
AC5_GAACCTACACGGCTAC-1	AC5	clonotype1	0.106977999	0.02594584
AC5_GAACCTAGTGCCTGCA-1	AC5	None	0.264967439	0.018333908
AC5_GAAGCAGCATTGGTAC-1	AC5	clonotype6	0.203105629	0.038826193
AC5_GAATAAGAGCTGTTCA-1	AC5	clonotype53	0.018853465	0.152135121
AC5_GAATAAGGTAGGCATG-1	AC5	None	0.163017853	-0.246127842
AC5_GAATAAGGTCTGCGGT-1	AC5	clonotype5	0.005991189	0.316892524
AC5_GAATAAGGTGAAAGAG-1	AC5	clonotype5	0.199353576	-0.053164563
AC5_GAATAAGGTTCCTCCA-1	AC5	clonotype2	0.33557446	-0.194441914
AC5_GAATAAGGTTCGTTGA-1	AC5	clonotype2	0.288338246	-0.202773037
AC5_GACACGCCAAGGACAC-1	AC5	clonotype28	0.149798141	0.075661665
AC5_GACACGCTCTCGATGA-1	AC5	clonotype1	0.310913455	-0.118385762
AC5_GACAGAGCATCACGAT-1	AC5	clonotype488	-0.005935849	0.398798187
AC5_GACAGAGGTAAGAGAG-1	AC5	None	0.266263417	-0.088855939
AC5_GACAGAGGTTCAGTAC-1	AC5	clonotype1	0.295422822	-0.138194648
AC5_GACCAATAGAGTTGGC-1	AC5	clonotype1	0.331083648	-0.197622794
AC5_GACCAATAGCAGCGTA-1	AC5	clonotype1	0.248110596	-0.068219137
AC5_GACCAATAGCTGCAAG-1	AC5	clonotype12	0.222249347	-0.108253138
AC5_GACCAATAGTTCGCAT-1	AC5	clonotype97	0.27788927	-0.051463639
AC5_GACCAATGTAAGGATT-1	AC5	clonotype489	0.009913583	0.47778377
AC5_GACCAATTCACGGTTA-1	AC5	clonotype34	0.021548709	0.155120532
AC5_GACGCGTTCAAGCCTA-1	AC5	clonotype1	0.093038185	0.109949931
AC5_GACGCGTTCCCGACTT-1	AC5	None	0.03182027	0.296405904
AC5_GACGTGCAGGAGTCTG-1	AC5	clonotype1	0.294379833	-0.02637207
AC5_GACGTTAAGCCAGAAC-1	AC5	clonotype1	0.171122472	-0.103883819
AC5_GACGTTAGTTCACCTC-1	AC5	clonotype3	0.282828357	0.104069308
AC5_GACGTTATCGGCGCAT-1	AC5	None	0.252366353	0.106356099
AC5_GACTAACAGATGCGAC-1	AC5	None	0.127028398	0.010837369
AC5_GACTAACAGGAATCGC-1	AC5	clonotype497	0.032857851	0.294421803
AC5_GACTAACCATCGACGC-1	AC5	clonotype1	0.200049408	-0.202768774
AC5_GACTACAAGCAGGCTA-1	AC5	clonotype498	0.005243307	0.587400666
AC5_GACTACACACAGGCCT-1	AC5	clonotype105	0.161788438	0.010574984
AC5_GACTACAGTGAGTGAC-1	AC5	None	0.220470387	-0.096552363
AC5_GACTACATCCGCAGTG-1	AC5	clonotype499	0.006304471	0.364038623
AC5_GACTGCGCAAAGAATC-1	AC5	clonotype1	0.281478646	-0.053066352
AC5_GAGCAGAAGACTGGGT-1	AC5	clonotype500	0.044021966	0.591728882
AC5_GAGCAGAAGCGTTCCG-1	AC5	clonotype1	0.344793372	-0.018692203
AC5_GAGCAGACATGAACCT-1	AC5	clonotype501	-0.049802994	0.521666934
AC5_GAGCAGAGTCTGGTCG-1	AC5	clonotype502	-0.026216724	0.359977494
AC5_GAGCAGAGTTTGGGCC-1	AC5	clonotype2	0.26115388	-0.08344499
AC5_GAGCAGATCGCCTGTT-1	AC5	None	0.27104668	-0.025318411
AC5_GAGGTGAGTTCGCTAA-1	AC5	None	0.105054557	0.147860549
AC5_GAGGTGATCGGTGTCG-1	AC5	None	-0.113761052	0.579232089
AC5_GAGTCCGTCAAGAAGT-1	AC5	clonotype105	0.241148163	0.082119124
AC5_GATCAGTGTTCCCTTG-1	AC5	clonotype100	0.203003812	0.138173203
AC5_GATCAGTTCAGCGATT-1	AC5	clonotype3	0.188252715	9.49E-04
AC5_GATCAGTTCGTTGACA-1	AC5	clonotype1	0.333599759	-0.026965626
AC5_GATCGCGAGACCGGAT-1	AC5	clonotype3	0.187201801	-0.148875126
AC5_GATCGCGAGGACAGAA-1	AC5	None	0.132209304	-0.122690544
AC5_GATCGTACACATTCGA-1	AC5	None	0.06991948	-0.00481537
AC5_GATCGTATCAACACAC-1	AC5	clonotype3	0.11152211	0.008580862
AC5_GATCGTATCCTGCCAT-1	AC5	None	0.029850731	0.262717023
AC5_GATCGTATCGTATCAG-1	AC5	clonotype2	0.228884059	-0.053496963
AC5_GATCTAGGTGCAGTAG-1	AC5	clonotype2	0.241407689	-0.120637649
AC5_GATGAAACAAGCCGCT-1	AC5	None	0.023303306	0.2431467
AC5_GATGAAACATCCGCGA-1	AC5	None	0.171094886	0.039170641
AC5_GATGAAAGTAAACACA-1	AC5	clonotype1	0.281200218	-0.046049924
AC5_GATGAAATCACGGTTA-1	AC5	clonotype170	0.28388159	-0.146052712
AC5_GATGAGGAGATGCCAG-1	AC5	clonotype1	0.283487375	-0.121333234
AC5_GATGAGGCAGGAATGC-1	AC5	clonotype1	0.265182635	-0.056203788
AC5_GATGAGGGTGGTCCGT-1	AC5	clonotype1	0.339565528	-0.042323979
AC5_GATGAGGTCGCAAACT-1	AC5	None	0.119042916	0.155996205
AC5_GATGAGGTCGGAGCAA-1	AC5	clonotype1	0.30403225	-0.091738104
AC5_GATGCTAAGCCTTGAT-1	AC5	clonotype2	0.342996595	-0.059422003
AC5_GATTCAGAGCGTGTCC-1	AC5	clonotype1	0.297772592	-0.212103843
AC5_GATTCAGCAGCTATTG-1	AC5	clonotype1	0.078802027	0.167319529
AC5_GCACTCTTCCGGGTGT-1	AC5	clonotype2	0.202454828	0.043078061
AC5_GCAGCCACAGCTCGAC-1	AC5	None	0.194415855	0.004562023
AC5_GCAGTTAAGGGATACC-1	AC5	clonotype145	-0.082437027	0.62446205
AC5_GCAGTTACAAAGCGGT-1	AC5	clonotype2	0.184665263	-0.042334399
AC5_GCAGTTATCTCTAAGG-1	AC5	clonotype1	0.278107943	-0.156674192
AC5_GCATACATCAGGCAAG-1	AC5	clonotype1	0.228622498	-0.148800555
AC5_GCATGATTCCGTTGTC-1	AC5	None	0.063587387	0.212220153
AC5_GCATGATTCTGGAGCC-1	AC5	clonotype1	0.349720239	-0.212696757
AC5_GCATGCGCAAACCTAC-1	AC5	clonotype1	0.339332703	-0.073984179
AC5_GCATGCGCACCGAAAG-1	AC5	clonotype1	0.284467747	-0.021969759
AC5_GCCAAATAGGAACTGC-1	AC5	clonotype1	0.250179171	0.002095634
AC5_GCCAAATGTGTGACCC-1	AC5	clonotype2	0.191847562	-0.027088536
AC5_GCCAAATTCCTTCAAT-1	AC5	clonotype1	0.245162646	0.022377952
AC5_GCCAAATTCTTGGGTA-1	AC5	clonotype1	0.311466824	0.202402097
AC5_GCCTCTAGTGCATCTA-1	AC5	None	0.278507572	-0.018198407
AC5_GCGACCAAGGCACATG-1	AC5	clonotype1	0.293476516	-0.095311981
AC5_GCGACCACAGATTGCT-1	AC5	clonotype1	0.221986463	-0.065140845
AC5_GCGACCAGTTTAAGCC-1	AC5	clonotype1	0.316882829	-0.144848333
AC5_GCGACCATCAAGATCC-1	AC5	clonotype81	0.355931319	-0.216914359
AC5_GCGACCATCTGCGTAA-1	AC5	clonotype1	0.272740127	-0.205966637
AC5_GCGAGAACATGCAACT-1	AC5	clonotype1	0.336261755	-0.136638227
AC5_GCGCAACAGCCTCGTG-1	AC5	clonotype1	0.283157713	-0.125715974
AC5_GCGCAGTAGCCTATGT-1	AC5	clonotype1	0.318962849	-0.152715822
AC5_GCGCAGTTCAAAGACA-1	AC5	None	0.155566142	0.216181483
AC5_GCGCAGTTCATTGCGA-1	AC5	clonotype176	-0.031225969	0.446290452
AC5_GCGCAGTTCGCCATAA-1	AC5	None	0.25336043	0.112824031
AC5_GCGCCAATCTCCAGGG-1	AC5	clonotype2	0.182060933	0.020315164
AC5_GCGCGATAGGTGACCA-1	AC5	clonotype1	0.334788471	-0.227299681
AC5_GCGCGATGTGATGTCT-1	AC5	None	0.085506625	0.263580547
AC5_GCGCGATTCTTGCCGT-1	AC5	clonotype1	0.304725233	-0.210779993
AC5_GCGGGTTGTGGTACAG-1	AC5	clonotype120	0.185512661	-0.069819758
AC5_GCTCCTAAGGCGACAT-1	AC5	clonotype2	0.35151414	-0.146100387
AC5_GCTCCTACAGATCCAT-1	AC5	clonotype1	0.223252441	0.013593861
AC5_GCTCCTACAGGCTGAA-1	AC5	clonotype1	0.38242451	-0.178374686
AC5_GCTCTGTGTAAGTGTA-1	AC5	clonotype1	0.292577992	-0.058808017
AC5_GCTCTGTGTGCGAAAC-1	AC5	None	0.246028581	0.293593163
AC5_GCTGCGATCTGGCGAC-1	AC5	clonotype2	-0.012359356	0.372312375
AC5_GCTGCTTCAGGGTACA-1	AC5	clonotype536	-0.03160775	0.308740499
AC5_GCTGGGTAGATCGGGT-1	AC5	clonotype3	0.28419509	-0.022292092
AC5_GCTGGGTGTAGCGTGA-1	AC5	clonotype1	0.244724925	-0.062267476
AC5_GCTGGGTTCCACGTTC-1	AC5	clonotype1	0.138948354	0.075503051
AC5_GCTGGGTTCCTGCAGG-1	AC5	clonotype2	0.171731682	-0.124871385
AC5_GCTTCCAAGGTCATCT-1	AC5	clonotype1	0.159952094	0.015698491
AC5_GCTTCCATCCTCTAGC-1	AC5	clonotype1	0.106195919	0.032884884
AC5_GCTTGAAAGAACAACT-1	AC5	clonotype1	0.282333238	-0.059464296
AC5_GCTTGAAAGTCGCCGT-1	AC5	clonotype1	0.178688886	0.026273891
AC5_GCTTGAACAAGTCATC-1	AC5	clonotype1	0.354076457	-0.162888157
AC5_GCTTGAAGTAGCGTGA-1	AC5	None	0.175698686	0.187954515
AC5_GGAAAGCAGACCTAGG-1	AC5	clonotype1	0.376545985	-0.168306532
AC5_GGAAAGCGTCCCGACA-1	AC5	None	0.067152029	0.200224952
AC5_GGAAAGCTCCACGACG-1	AC5	clonotype2	0.189620321	0.070391925
AC5_GGAAAGCTCGTAGGTT-1	AC5	None	0.205493826	0.141362739
AC5_GGAACTTTCTCGCATC-1	AC5	clonotype1	0.263752565	0.025609439
AC5_GGACAAGAGTCTCCTC-1	AC5	clonotype53	0.295629713	-0.168608735
AC5_GGACAAGCAGCAGTTT-1	AC5	clonotype6	0.112272164	0.123586653
AC5_GGACAAGCAGCTGTTA-1	AC5	clonotype542	0.207188595	0.228628415
AC5_GGACAAGGTAAGGGCT-1	AC5	clonotype1	0.276171239	-0.060232215
AC5_GGACAAGGTGTTAAGA-1	AC5	clonotype28	0.288419978	-0.132759481
AC5_GGACAAGTCTGCTTGC-1	AC5	clonotype12	0.058332412	-0.014569266
AC5_GGACAGAGTATAAACG-1	AC5	clonotype544	-0.061876516	0.522629833
AC5_GGACAGATCAGAAATG-1	AC5	clonotype1	0.289212013	-0.219753832
AC5_GGACATTAGAACAACT-1	AC5	clonotype1	0.318849755	-0.149401888
AC5_GGACATTAGCTAGTCT-1	AC5	clonotype1	0.244812106	-0.040875397
AC5_GGACATTAGTGACATA-1	AC5	clonotype1	0.324067178	-0.297017658
AC5_GGACATTGTCATCCCT-1	AC5	clonotype1	0.297063347	-0.265872988
AC5_GGACATTTCGCCATAA-1	AC5	clonotype1	0.065710924	0.139479084
AC5_GGACGTCCACATTTCT-1	AC5	clonotype1	0.145729964	0.050669345
AC5_GGACGTCGTCACAAGG-1	AC5	clonotype1	0.263896158	-0.134503526
AC5_GGACGTCGTGCAGTAG-1	AC5	clonotype3	0.326791906	-0.166910234
AC5_GGACGTCTCGGCCGAT-1	AC5	clonotype44	0.210553008	0.079307097
AC5_GGACGTCTCGTATCAG-1	AC5	None	0.086181131	-0.009930309
AC5_GGATGTTAGGCATTGG-1	AC5	clonotype44	-0.004662019	0.174975933
AC5_GGATGTTTCGCCAGCA-1	AC5	clonotype1	0.141614262	0.249136052
AC5_GGCAATTAGTCAAGGC-1	AC5	clonotype6	0.264063524	-0.026465286
AC5_GGCAATTCATATACGC-1	AC5	clonotype1	0.383225529	-0.155716409
AC5_GGCAATTGTAGCGTAG-1	AC5	clonotype3	0.272319865	-0.036601727
AC5_GGCCGATAGGATGGAA-1	AC5	None	0.06316969	0.091373469
AC5_GGCCGATCAGTGGGAT-1	AC5	None	0.315182444	-0.103521436
AC5_GGCCGATTCCGTCAAA-1	AC5	clonotype2	0.243941912	0.006809767
AC5_GGCGTGTTCGCGTTTC-1	AC5	clonotype6	0.19158645	0.255157008
AC5_GGCTCGATCAACTCTT-1	AC5	clonotype120	0.182382632	0.234342805
AC5_GGCTCGATCTCTTGAT-1	AC5	clonotype3	0.270871588	-0.161745802
AC5_GGCTGGTAGAAACCTA-1	AC5	clonotype53	0.271132305	-0.029511642
AC5_GGCTGGTAGCCTCGTG-1	AC5	clonotype1	0.305766811	-0.128108105
AC5_GGCTGGTAGGCGCTCT-1	AC5	clonotype551	-0.079547251	0.407651545
AC5_GGCTGGTCAAAGTGCG-1	AC5	clonotype1	0.272781444	-0.279219624
AC5_GGCTGGTTCCCGGATG-1	AC5	None	0.146383344	0.200903595
AC5_GGGACCTGTCAACTGT-1	AC5	clonotype2	0.247852985	-0.004406714
AC5_GGGACCTGTCTGCCAG-1	AC5	clonotype1	0.114256028	-0.008858264
AC5_GGGAGATCAATCCGAT-1	AC5	None	0.137053009	0.007888135
AC5_GGGAGATGTTGCGCAC-1	AC5	clonotype1	0.254334769	-0.001227093
AC5_GGGAGATTCCGAAGAG-1	AC5	clonotype81	0.137707232	0.05222417
AC5_GGGAGATTCTGGTTCC-1	AC5	clonotype12	0.14879036	0.122675531
AC5_GGGATGAAGTCAATAG-1	AC5	clonotype2	0.161914596	-0.023586907
AC5_GGGCACTAGTACGCGA-1	AC5	clonotype554	0.06120188	0.294686451
AC5_GGGTCTGGTCTCCACT-1	AC5	clonotype1	0.318932942	-0.191716652
AC5_GGGTTGCAGGCCATAG-1	AC5	clonotype1	0.063212268	0.104795314
AC5_GGTATTGCACGGCGTT-1	AC5	clonotype1	0.34816366	-0.205521649
AC5_GGTGAAGAGAGTTGGC-1	AC5	clonotype1	0.171497121	-0.181163236
AC5_GGTGTTATCCACGACG-1	AC5	None	0.206199643	-0.248691265
AC5_GGTGTTATCTAGCACA-1	AC5	clonotype1	0.239622233	0.212172757
AC5_GTAACGTCAGCTGTTA-1	AC5	clonotype2	0.089724777	0.248230034
AC5_GTAACTGGTTTCCACC-1	AC5	clonotype1	0.237896277	0.032566304
AC5_GTAACTGTCGCCGTGA-1	AC5	clonotype2	0.22495128	-0.065195722
AC5_GTACGTAAGCTGAACG-1	AC5	clonotype1	0.023285129	-0.007590164
AC5_GTACGTATCGGCCGAT-1	AC5	clonotype5	0.271409123	-0.057844868
AC5_GTACTCCAGATCCCGC-1	AC5	None	0.164507054	0.077733895
AC5_GTACTCCAGGCTATCT-1	AC5	clonotype1	0.391535793	-0.164060182
AC5_GTACTTTGTCGCGTGT-1	AC5	clonotype562	0.001796278	0.372195783
AC5_GTACTTTTCTCTGAGA-1	AC5	None	0.26252393	-0.04021048
AC5_GTAGGCCAGGCAGTCA-1	AC5	None	0.114806371	-0.102150088
AC5_GTAGGCCGTAAAGTCA-1	AC5	None	0.220930618	0.135144489
AC5_GTAGGCCGTGGGTATG-1	AC5	clonotype1	0.167850545	0.105087908
AC5_GTAGTCACAAGGGTCA-1	AC5	None	0.241533935	-0.030456743
AC5_GTAGTCACAGCGAACA-1	AC5	clonotype563	0.003641843	0.133675019
AC5_GTATCTTGTGTTGAGG-1	AC5	clonotype79	0.28033828	-0.201951598
AC5_GTATCTTTCCTTCAAT-1	AC5	clonotype1	0.346481918	-0.080895773
AC5_GTATTCTTCGAACTGT-1	AC5	clonotype40	-0.169193483	0.451408374
AC5_GTCACAATCGTTGCCT-1	AC5	clonotype1	0.155234591	0.058046269
AC5_GTCACGGAGAACAATC-1	AC5	None	0.199594492	-0.025616949
AC5_GTCACGGAGTCTCAAC-1	AC5	clonotype1	0.290374526	-0.192824504
AC5_GTCACGGAGTGATCGG-1	AC5	None	0.093206686	0.285086825
AC5_GTCATTTCACCATCCT-1	AC5	clonotype573	0.009547015	0.107477025
AC5_GTCCTCATCTCATTCA-1	AC5	None	0.1172343	0.17302969
AC5_GTCGGGTAGTTATCGC-1	AC5	clonotype1	0.082152518	0.061811648
AC5_GTCGGGTGTCTACCTC-1	AC5	clonotype1	0.14356885	0.18680255
AC5_GTCGGGTGTCTCTCTG-1	AC5	clonotype57	0.085397902	-0.232326499
AC5_GTCGGGTTCATCTGTT-1	AC5	clonotype579	0.157734413	0.246850282
AC5_GTCGTAAAGTACGACG-1	AC5	clonotype580	-1.53E-04	0.405507064
AC5_GTCGTAACAAACTGCT-1	AC5	clonotype581	0.0105148	0.292697742
AC5_GTCGTAACACCAGTTA-1	AC5	clonotype1	0.303103433	-0.141095324
AC5_GTCGTAAGTGTTCGAT-1	AC5	clonotype583	-6.10E-04	0.521304023
AC5_GTCGTAATCTGGTTCC-1	AC5	clonotype1	0.301274377	-0.048116141
AC5_GTCTCGTAGAATGTGT-1	AC5	clonotype585	0.260439118	0.141246754
AC5_GTCTCGTCACGAGAGT-1	AC5	clonotype2	0.299383068	-0.280870596
AC5_GTCTCGTTCTGCGACG-1	AC5	clonotype1	0.276086751	-0.272515556
AC5_GTGAAGGAGTACACCT-1	AC5	clonotype586	0.025543277	0.420863378
AC5_GTGCAGCAGGCACATG-1	AC5	clonotype28	0.294771665	0.124574296
AC5_GTGCAGCAGGCGATAC-1	AC5	clonotype587	0.009976581	0.48370416
AC5_GTGCAGCCACTTAAGC-1	AC5	None	0.324923137	-0.174494314
AC5_GTGCAGCGTCGAAAGC-1	AC5	clonotype1	0.172564148	0.045880503
AC5_GTGCAGCGTCTCATCC-1	AC5	clonotype1	0.345743718	0.023613331
AC5_GTGCATAAGGCGTACA-1	AC5	clonotype190	0.256650104	-0.094027939
AC5_GTGCATAAGTCAATAG-1	AC5	None	0.281296378	0.00856935
AC5_GTGCATAGTTCTGTTT-1	AC5	clonotype1	0.216537443	0.02733509
AC5_GTGCATATCCCATTTA-1	AC5	clonotype3	0.18955096	0.123868957
AC5_GTGCGGTAGAAACGAG-1	AC5	clonotype5	0.295588824	-0.211979677
AC5_GTGCGGTAGTGCAAGC-1	AC5	clonotype1	0.270250655	-0.062251052
AC5_GTGCGGTTCCTAGTGA-1	AC5	clonotype1	0.275953278	-0.144329075
AC5_GTGCGGTTCGGAATCT-1	AC5	clonotype1	0.23226702	0.094590061
AC5_GTGCTTCAGCTAACAA-1	AC5	None	0.082160885	0.286385697
AC5_GTGCTTCTCCGCGTTT-1	AC5	None	0.183625777	-0.150159851
AC5_GTGGGTCAGCTTCGCG-1	AC5	None	0.017067035	0.177187327
AC5_GTGGGTCTCAGGCGAA-1	AC5	clonotype5	0.33293796	-0.195689014
AC5_GTGTGCGCACTGTCGG-1	AC5	None	0.070838561	-0.113876145
AC5_GTGTGCGTCTGATACG-1	AC5	None	0.176741387	0.07791606
AC5_GTGTTAGCAGGGTATG-1	AC5	clonotype593	-0.040492938	0.508623944
AC5_GTTAAGCAGATGCGAC-1	AC5	clonotype1	0.352215522	-0.136233066
AC5_GTTAAGCAGCCTCGTG-1	AC5	clonotype1	0.280753123	-0.170856441
AC5_GTTAAGCAGCGTTCCG-1	AC5	clonotype1	0.314957136	-0.243168522
AC5_GTTAAGCCAACTGCTA-1	AC5	clonotype4	-0.045213863	0.249567892
AC5_GTTAAGCTCCGTTGTC-1	AC5	None	0.101106281	0.004578753
AC5_GTTACAGAGCTAAGAT-1	AC5	clonotype595	-0.023865312	0.672033201
AC5_GTTACAGGTGTCTGAT-1	AC5	clonotype6	0.352463307	-0.114748891
AC5_GTTCATTAGATGGCGT-1	AC5	clonotype597	-0.04154567	0.614930755
AC5_GTTCATTAGCGATATA-1	AC5	clonotype1	0.256645085	-0.212421987
AC5_GTTCATTGTTTGACAC-1	AC5	None	0.10080619	-0.101273927
AC5_GTTCGGGAGAGTGACC-1	AC5	clonotype1	0.148708146	-0.205059572
AC5_GTTCGGGGTGCGATAG-1	AC5	clonotype192	0.011847967	0.702633969
AC5_GTTCTCGAGAAACCTA-1	AC5	None	0.00251952	0.143251127
AC5_GTTCTCGGTAAGAGAG-1	AC5	clonotype1	0.263657865	-0.229439147
AC5_GTTTCTATCTTTACAC-1	AC5	clonotype3	0.121656097	0.060930791
AC5_TAAGAGAAGCGATAGC-1	AC5	clonotype2	0.18901569	0.127739887
AC5_TAAGAGACACCTTGTC-1	AC5	clonotype1	0.028871852	0.043029719
AC5_TAAGAGATCGTCACGG-1	AC5	clonotype2	0.007087934	0.049512849
AC5_TAAGAGATCTGAAAGA-1	AC5	None	0.059901135	0.068926907
AC5_TAAGCGTTCGTTACGA-1	AC5	clonotype2	0.229296913	-0.059297813
AC5_TAAGCGTTCTGGCGAC-1	AC5	clonotype605	0.230913442	-0.089908297
AC5_TAAGTGCTCTTCGAGA-1	AC5	clonotype1	-0.016193811	0.09751139
AC5_TACACGACAAGAAGAG-1	AC5	None	0.104381056	0.064757862
AC5_TACACGAGTAGCGATG-1	AC5	clonotype1	0.126033166	0.023642619
AC5_TACACGAGTTTGACAC-1	AC5	clonotype1	0.331935428	-0.184520426
AC5_TACAGTGAGGAGCGAG-1	AC5	clonotype1	0.22485621	-0.073226672
AC5_TACAGTGAGTCCTCCT-1	AC5	None	0.092177573	-0.180384314
AC5_TACCTATCATCAGTCA-1	AC5	clonotype190	0.328724612	-0.131865374
AC5_TACCTTAGTGTTGGGA-1	AC5	clonotype5	0.248537797	-0.13254072
AC5_TACGGATAGAAACCTA-1	AC5	clonotype1	0.196819535	-0.129103442
AC5_TACGGATGTCATGCCG-1	AC5	clonotype609	0.017025248	0.340646431
AC5_TACGGATGTGGTGTAG-1	AC5	clonotype1	0.33549286	-0.057796842
AC5_TACGGATTCCTCTAGC-1	AC5	clonotype610	-0.022257659	0.351266528
AC5_TACGGATTCTAGCACA-1	AC5	clonotype1	0.323278765	-0.210827182
AC5_TACGGGCAGATCCTGT-1	AC5	clonotype1	0.273453786	-0.173733703
AC5_TACGGGCAGCGATAGC-1	AC5	clonotype1	0.263771611	-0.114730282
AC5_TACGGGCGTTGCGCAC-1	AC5	None	0.171016848	-0.18955649
AC5_TACGGGCTCCGCATCT-1	AC5	clonotype151	0.271841345	-0.120106521
AC5_TACGGGCTCGTCGTTC-1	AC5	clonotype2	0.042481038	-0.016352805
AC5_TACTCATAGCGTAGTG-1	AC5	clonotype100	0.035963893	-0.030356892
AC5_TACTCGCAGTGTCTCA-1	AC5	clonotype1	0.283539366	0.013738233
AC5_TACTCGCCAGGACGTA-1	AC5	clonotype612	-0.044650089	0.361987334
AC5_TACTCGCGTCGGCACT-1	AC5	clonotype1	0.264153134	-0.249204679
AC5_TACTTACAGAAACCGC-1	AC5	clonotype613	-0.099162913	0.464838157
AC5_TACTTACCATTGGCGC-1	AC5	clonotype1	0.215353495	0.119501751
AC5_TACTTACGTCGCATCG-1	AC5	clonotype614	0.006335423	0.444505488
AC5_TACTTGTAGAGCTTCT-1	AC5	None	-0.049961598	0.107610546
AC5_TACTTGTAGGACAGAA-1	AC5	clonotype616	-0.124981209	0.531928108
AC5_TACTTGTTCATAAAGG-1	AC5	None	0.101484727	0.070137087
AC5_TACTTGTTCGTCACGG-1	AC5	None	0.045880893	0.017257146
AC5_TACTTGTTCTCAAACG-1	AC5	clonotype3	0.161417254	0.174008324
AC5_TAGACCAAGCGGATCA-1	AC5	clonotype1	0.2592937	-0.061533454
AC5_TAGACCAAGCTGAAAT-1	AC5	clonotype617	-0.075851391	0.507043691
AC5_TAGACCATCGCATGGC-1	AC5	clonotype618	-0.100712283	0.288860173
AC5_TAGAGCTGTAGCGATG-1	AC5	clonotype1	0.314919994	-0.110514516
AC5_TAGAGCTTCGTAGATC-1	AC5	clonotype40	-0.049407063	0.578089068
AC5_TAGAGCTTCTGTACGA-1	AC5	clonotype1	0.322244638	-0.127334464
AC5_TAGCCGGAGGCTAGCA-1	AC5	clonotype2	0.205090527	0.14289966
AC5_TAGCCGGCAGCGTCCA-1	AC5	None	0.03303768	0.05941695
AC5_TAGCCGGTCCAAACAC-1	AC5	None	0.322028412	-0.231415511
AC5_TAGGCATAGAGTACAT-1	AC5	clonotype1	0.314525088	-0.138713009
AC5_TAGGCATAGGCTAGCA-1	AC5	clonotype1	0.1922836	-0.062796435
AC5_TAGGCATAGGGAACGG-1	AC5	clonotype1	0.101753105	0.138014975
AC5_TATCAGGGTGTGGCTC-1	AC5	clonotype1	0.278999989	0.091613757
AC5_TATCAGGTCTTATCTG-1	AC5	clonotype3	0.228299676	-0.094831199
AC5_TATCTCAAGCCAGTTT-1	AC5	clonotype2	0.002174579	0.157676702
AC5_TATCTCAAGCTAAGAT-1	AC5	clonotype623	0.005176109	0.305852506
AC5_TATCTCAGTCGTTGTA-1	AC5	None	0.10963315	0.408187737
AC5_TATGCCCTCCGTCAAA-1	AC5	clonotype1	0.305983643	-0.14897397
AC5_TATTACCTCAAGATCC-1	AC5	None	0.018719983	0.275151294
AC5_TCAACGAAGTAGGTGC-1	AC5	clonotype1	0.310920816	-0.082451848
AC5_TCAACGACAGCTTCGG-1	AC5	clonotype1	0.16366542	-0.033980149
AC5_TCAACGACATGCTAGT-1	AC5	None	-0.043078368	-0.036697221
AC5_TCAACGATCCGCAGTG-1	AC5	None	0.085133591	-0.025121416
AC5_TCAACGATCGGACAAG-1	AC5	None	0.159361493	0.003665253
AC5_TCAACGATCGTATCAG-1	AC5	clonotype3	0.302243395	-0.228446682
AC5_TCACAAGAGCTGAAAT-1	AC5	None	0.142041997	0.065535598
AC5_TCACAAGCATTCTCAT-1	AC5	clonotype626	-0.012185952	0.366527219
AC5_TCACGAAGTCAAACTC-1	AC5	clonotype627	-0.053635913	0.408575015
AC5_TCACGAAGTTTCCACC-1	AC5	clonotype628	-0.111797124	0.60439112
AC5_TCAGATGAGCCATCGC-1	AC5	clonotype629	-0.020684339	0.458591299
AC5_TCAGATGAGCGTGTCC-1	AC5	clonotype3	0.277622364	-0.111273552
AC5_TCAGATGCAATGGACG-1	AC5	None	0.045359906	0.155398149
AC5_TCAGATGGTCGCTTTC-1	AC5	clonotype632	0.022822194	0.371690823
AC5_TCAGATGTCTTTCCTC-1	AC5	clonotype1	0.285715418	-0.075674185
AC5_TCAGCAAGTGAGCGAT-1	AC5	clonotype1	0.175556729	0.146036724
AC5_TCAGCTCAGACGCAAC-1	AC5	clonotype1	0.27500695	-0.201376866
AC5_TCAGCTCGTTTCGCTC-1	AC5	clonotype1	0.222823603	-0.127510298
AC5_TCAGCTCTCTTAGCCC-1	AC5	clonotype1	0.133664011	-0.022218056
AC5_TCAGGATAGAAGGCCT-1	AC5	None	0.249380937	-0.168437344
AC5_TCAGGATCACGGCTAC-1	AC5	clonotype634	0.038759933	0.542765023
AC5_TCAGGATCATATACCG-1	AC5	clonotype2	0.02459501	0.094561291
AC5_TCAGGTAAGCCCAATT-1	AC5	clonotype1	0.374177276	-0.159658799
AC5_TCAGGTATCACAGTAC-1	AC5	clonotype3	0.185414315	0.140090307
AC5_TCATTACGTGCCTGGT-1	AC5	clonotype2	0.2850959	-0.122561241
AC5_TCATTTGGTCTAGTGT-1	AC5	clonotype1	0.102841248	0.302720005
AC5_TCATTTGGTTACCGAT-1	AC5	clonotype1	0.092871365	-0.065635692
AC5_TCATTTGTCAACACAC-1	AC5	clonotype1	0.363166825	-0.15762736
AC5_TCCACACCAAGGTTTC-1	AC5	clonotype3	0.185202854	0.106886687
AC5_TCCCGATAGGTAGCCA-1	AC5	clonotype3	0.262188653	-0.121159572
AC5_TCCCGATGTGTTGAGG-1	AC5	clonotype1	0.216557904	-0.175234757
AC5_TCGAGGCGTGTCTGAT-1	AC5	None	0.145903481	0.054470699
AC5_TCGAGGCTCAGAGGTG-1	AC5	clonotype1	0.256685537	0.057070491
AC5_TCGCGAGCATGACATC-1	AC5	clonotype1	0.196466931	0.061524792
AC5_TCGCGAGCATGACGGA-1	AC5	None	0.118081976	0.265687147
AC5_TCGCGAGCATGCCTTC-1	AC5	clonotype28	0.341710418	-0.057135703
AC5_TCGCGAGGTCATTAGC-1	AC5	clonotype2	0.224664192	-0.040228104
AC5_TCGCGAGTCACGAAGG-1	AC5	clonotype6	0.266417011	-0.031531862
AC5_TCGGGACAGAGGGCTT-1	AC5	None	0.02019906	0.058023816
AC5_TCGGGACCACTTAAGC-1	AC5	clonotype1	-0.006129342	0.288101321
AC5_TCGGGACGTCCCTACT-1	AC5	clonotype1	0.235065764	-0.071441377
AC5_TCGGGACTCATGTCTT-1	AC5	None	0.064544769	0.219117584
AC5_TCGGTAACATACTACG-1	AC5	None	-0.021741518	0.226227879
AC5_TCGGTAAGTGAGGCTA-1	AC5	clonotype1	0.243564684	0.078134853
AC5_TCGTAGACAGACGTAG-1	AC5	clonotype1	0.286345943	-0.182686589
AC5_TCTATTGAGCTCTCGG-1	AC5	clonotype642	-0.017368137	0.244949216
AC5_TCTATTGCACCTGGTG-1	AC5	None	0.099008991	0.229854593
AC5_TCTATTGCATGCATGT-1	AC5	None	0.203020709	-0.051084793
AC5_TCTATTGTCCGCATCT-1	AC5	clonotype5	0.146830241	0.15408188
AC5_TCTCATAAGAAGCCCA-1	AC5	clonotype643	-0.100353384	0.546174872
AC5_TCTCATAAGCCTATGT-1	AC5	clonotype1	0.051789281	0.073743758
AC5_TCTCATAAGGATGGTC-1	AC5	clonotype1	0.277739982	-0.097958241
AC5_TCTCATACAAAGAATC-1	AC5	clonotype644	0.09416177	0.036230243
AC5_TCTCATACACCAGATT-1	AC5	clonotype645	-0.042594662	0.409841648
AC5_TCTCATACATATGCTG-1	AC5	clonotype1	0.284128424	-0.168132561
AC5_TCTCATAGTAAATGTG-1	AC5	clonotype3	0.258492459	-0.191141735
AC5_TCTCATATCCCAACGG-1	AC5	clonotype1	0.01372575	0.14066247
AC5_TCTCTAAAGGGTTCCC-1	AC5	clonotype1	0.195095084	0.274361509
AC5_TCTCTAAAGTCGTACT-1	AC5	None	0.160060776	0.101733677
AC5_TCTCTAATCCAGTAGT-1	AC5	clonotype12	0.151218668	0.239614611
AC5_TCTCTAATCCATGCTC-1	AC5	None	0.05152698	0.211430373
AC5_TCTCTAATCCGTACAA-1	AC5	None	0.157523695	-0.161583052
AC5_TCTGAGAGTGTGTGCC-1	AC5	clonotype1	0.128308284	0.151800924
AC5_TCTGAGAGTTTAGCTG-1	AC5	None	0.053363547	0.373029822
AC5_TCTGAGAGTTTGACTG-1	AC5	clonotype1	0.28021758	0.011492318
AC5_TCTGGAAAGCAATCTC-1	AC5	clonotype1	0.322100427	-0.203459313
AC5_TCTGGAAAGCGAAGGG-1	AC5	None	0.060574991	0.189654409
AC5_TCTGGAAAGCGTGAAC-1	AC5	clonotype5	0.253745478	-0.085957307
AC5_TCTTCGGCAGGAATGC-1	AC5	clonotype3	0.2729624	0.028785007
AC5_TCTTCGGTCGTAGGAG-1	AC5	clonotype1	0.224733188	-0.162345308
AC5_TCTTTCCCATGGATGG-1	AC5	None	0.156152399	0.200978686
AC5_TGAAAGAAGGATTCGG-1	AC5	clonotype3	0.298738243	-0.099040075
AC5_TGAAAGAGTTGTCGCG-1	AC5	clonotype1	0.084101629	0.121797516
AC5_TGACAACAGCTAACAA-1	AC5	None	0.003439506	0.209267858
AC5_TGACAACTCTGGAGCC-1	AC5	clonotype1	0.268275144	-0.083007951
AC5_TGACGGCAGAAGCCCA-1	AC5	clonotype1	0.339505524	-0.148071576
AC5_TGACGGCAGCTAAACA-1	AC5	clonotype1	0.356317285	-0.294560103
AC5_TGACGGCCACCGCTAG-1	AC5	clonotype1	0.311337135	-0.178419439
AC5_TGACGGCGTAAGGATT-1	AC5	clonotype1	0.189810129	0.150787574
AC5_TGACGGCGTACCGTAT-1	AC5	clonotype1	0.244257518	-0.14100703
AC5_TGACGGCGTGTTTGGT-1	AC5	clonotype2	0.219914306	-0.203823458
AC5_TGACGGCGTTAAGTAG-1	AC5	clonotype1	0.194628516	-0.007571048
AC5_TGACGGCGTTCGGCAC-1	AC5	clonotype1	0.049991704	0.191713924
AC5_TGACTAGAGATGGGTC-1	AC5	None	0.168753047	-0.025809053
AC5_TGACTAGAGCATGGCA-1	AC5	clonotype650	0.049377563	0.42572729
AC5_TGACTAGAGGCATGGT-1	AC5	None	0.186171775	0.149052491
AC5_TGACTAGGTCTGCGGT-1	AC5	clonotype1	0.237911951	0.008202709
AC5_TGACTTTAGCTAGTCT-1	AC5	clonotype651	0.003427651	0.406084103
AC5_TGAGAGGAGCCAGTAG-1	AC5	None	0.187886947	-0.070545778
AC5_TGAGAGGCAAGGACAC-1	AC5	clonotype3	0.320933711	-0.157647027
AC5_TGAGAGGCACAGCGTC-1	AC5	clonotype1	0.255765754	-0.204479613
AC5_TGAGCATAGCCGCCTA-1	AC5	clonotype1	0.323047149	-0.155789157
AC5_TGAGCATAGGTGCAAC-1	AC5	None	0.010310935	0.414819368
AC5_TGAGCATAGTAGCGGT-1	AC5	None	0.204141876	0.050055745
AC5_TGAGCATAGTGTTTGC-1	AC5	clonotype1	0.048102849	-0.077117586
AC5_TGAGCATCAACACGCC-1	AC5	clonotype653	-0.040613026	0.537735121
AC5_TGAGCATGTCTAGGTT-1	AC5	clonotype1	0.228967659	-0.136639045
AC5_TGAGCCGTCGGGAGTA-1	AC5	clonotype2	0.20936184	0.108650309
AC5_TGAGGGAAGAGGTTAT-1	AC5	clonotype1	0.23067962	-0.041093943
AC5_TGATTTCCATGCAATC-1	AC5	clonotype1	0.269761566	-0.134199909
AC5_TGCACCTCAGCTCGAC-1	AC5	clonotype654	-0.111479854	0.400763044
AC5_TGCACCTCAGTCGTGC-1	AC5	None	0.236823964	0.192066354
AC5_TGCACCTGTTGAACTC-1	AC5	None	0.073667392	0.199931387
AC5_TGCACCTTCGGGAGTA-1	AC5	clonotype21	0.08339377	0.272390822
AC5_TGCCAAAAGAACTCGG-1	AC5	clonotype1	0.337072444	-0.219353419
AC5_TGCCAAAAGCCAGTAG-1	AC5	clonotype1	0.17802501	0.069574412
AC5_TGCCAAACACCGTTGG-1	AC5	None	0.172903977	0.023636246
AC5_TGCCAAAGTACGAAAT-1	AC5	clonotype1	0.277727732	-0.201320276
AC5_TGCCAAATCCTAAGTG-1	AC5	None	0.155375335	0.027969567
AC5_TGCGCAGTCATACGGT-1	AC5	None	0.123131749	0.209308823
AC5_TGCGCAGTCATGGTCA-1	AC5	None	0.043273637	0.427268351
AC5_TGCGGGTCACCAGGCT-1	AC5	clonotype12	0.092630496	0.042075849
AC5_TGCGGGTCAGGTCCAC-1	AC5	clonotype658	-0.073901635	0.807982971
AC5_TGCGGGTGTACAGCAG-1	AC5	clonotype12	0.202642178	-0.095258592
AC5_TGCGGGTTCGGTCTAA-1	AC5	clonotype659	0.008452089	0.34089769
AC5_TGCGTGGGTTATTCTC-1	AC5	clonotype79	0.256216415	-0.152193841
AC5_TGCGTGGTCTTTAGTC-1	AC5	clonotype661	0.112501097	0.347090674
AC5_TGCTGCTAGTGTGGCA-1	AC5	clonotype1	0.307306816	-0.17362989
AC5_TGGACGCAGAGTACAT-1	AC5	clonotype53	0.301384488	-0.142664814
AC5_TGGACGCAGCCCAACC-1	AC5	clonotype1	0.306350762	-0.125390764
AC5_TGGACGCGTCCGTTAA-1	AC5	clonotype4	0.148585882	0.107635968
AC5_TGGACGCGTGATGCCC-1	AC5	None	0.155472509	0.1723655
AC5_TGGCGCAAGGCTACGA-1	AC5	clonotype1	0.2813081	-0.102652952
AC5_TGGCGCAGTACCAGTT-1	AC5	clonotype1	0.040919296	0.093129602
AC5_TGGCTGGAGCGCCTTG-1	AC5	clonotype1	0.226620723	-0.062554195
AC5_TGGCTGGTCGTCTGCT-1	AC5	clonotype3	0.10009785	0.247425199
AC5_TGGGAAGAGGGTATCG-1	AC5	clonotype1	0.100986124	0.104075186
AC5_TGGGAAGCAAGCTGGA-1	AC5	clonotype670	-0.109594151	0.539495686
AC5_TGGGAAGTCATTTGGG-1	AC5	clonotype1	0.305996143	-0.062898615
AC5_TGGGAAGTCTGACCTC-1	AC5	clonotype1	0.134838555	0.101980872
AC5_TGGGCGTAGGTACTCT-1	AC5	None	0.095570015	0.174045471
AC5_TGGTTCCAGCCTCGTG-1	AC5	clonotype2	0.204495268	-0.135896514
AC5_TGGTTCCCACTACAGT-1	AC5	None	0.166753067	-0.095423758
AC5_TGGTTCCGTAAGAGGA-1	AC5	None	0.086947443	0.001233507
AC5_TGGTTCCGTCAACTGT-1	AC5	None	0.021770837	0.332118683
AC5_TGTATTCGTGGAAAGA-1	AC5	clonotype1	0.248635813	-0.137863576
AC5_TGTCCCACAAGTCTAC-1	AC5	clonotype40	-0.048491641	0.272160216
AC5_TGTCCCATCTCGGACG-1	AC5	clonotype1	0.292561752	-0.094075456
AC5_TGTGTTTAGATCGGGT-1	AC5	clonotype35	0.273446443	-0.017701116
AC5_TGTGTTTGTCTAGGTT-1	AC5	None	0.265595864	0.100857461
AC5_TGTTCCGAGAAGGCCT-1	AC5	clonotype1	0.282309646	-0.193231624
AC5_TGTTCCGAGTTACCCA-1	AC5	None	0.053899814	0.048850225
AC5_TGTTCCGCACGTGAGA-1	AC5	clonotype1	0.217095074	0.006865407
AC5_TGTTCCGCATGACGGA-1	AC5	clonotype5	0.250105312	-0.160223743
AC5_TGTTCCGGTCGTGGCT-1	AC5	None	0.012595027	0.08363703
AC5_TGTTCCGTCAGTTTGG-1	AC5	None	0.148044903	0.068174098
AC5_TTAACTCAGTCACGCC-1	AC5	None	-0.008532233	0.063734113
AC5_TTAACTCAGTGTTAGA-1	AC5	clonotype3	0.250185936	-0.054976
AC5_TTAGGACAGCAGCGTA-1	AC5	None	0.215656054	-0.073853256
AC5_TTAGGACAGCAGGCTA-1	AC5	None	0.09518243	0.25682345
AC5_TTAGGACGTACCGTAT-1	AC5	None	0.271052754	0.098241968
AC5_TTAGGCACAGCCTTTC-1	AC5	clonotype2	0.311598272	-0.119926994
AC5_TTAGTTCAGTACGTAA-1	AC5	clonotype114	0.265270014	-0.181580451
AC5_TTAGTTCTCCTGTAGA-1	AC5	None	-0.012967399	0.274321326
AC5_TTATGCTAGATGCCTT-1	AC5	clonotype1	0.146350421	-0.092888316
AC5_TTATGCTGTATAGGTA-1	AC5	clonotype3	0.297722844	-0.042072416
AC5_TTATGCTGTCCGAGTC-1	AC5	clonotype1	0.403696519	-0.182701112
AC5_TTATGCTGTTAAGATG-1	AC5	clonotype1	0.304236733	-0.203978
AC5_TTATGCTTCAACCAAC-1	AC5	None	0.277939806	-0.130141104
AC5_TTCCCAGAGGTCGGAT-1	AC5	clonotype1	0.102723047	0.114898147
AC5_TTCCCAGCACGTTGGC-1	AC5	clonotype79	0.268569369	-0.01911809
AC5_TTCGAAGCAGCTCGAC-1	AC5	clonotype1	0.374922653	-0.161235591
AC5_TTCGGTCAGAAACGCC-1	AC5	clonotype1	0.274957295	-0.175672275
AC5_TTCGGTCGTCAATACC-1	AC5	clonotype1	0.169278609	-0.01114044
AC5_TTCTACAAGAACTGTA-1	AC5	clonotype1	0.296712326	0.002025295
AC5_TTCTACAGTACAGTTC-1	AC5	clonotype686	-0.038032659	0.34633217
AC5_TTCTCAACACCAACCG-1	AC5	None	0.08557277	0.072407335
AC5_TTCTCAAGTGGTTTCA-1	AC5	clonotype1	0.256527485	0.066874215
AC5_TTCTCAAGTTAAGTAG-1	AC5	clonotype1	0.21718087	0.042869989
AC5_TTCTCAAGTTACTGAC-1	AC5	None	0.15211854	0.106171433
AC5_TTCTCCTAGAACAACT-1	AC5	None	0.226621377	-0.19864416
AC5_TTCTTAGAGTGGCACA-1	AC5	None	0.09826729	-0.024993054
AC5_TTCTTAGGTTTCCACC-1	AC5	None	0.137923822	-0.065972259
AC5_TTGACTTGTATAGTAG-1	AC5	None	0.214273042	-0.001838415
AC5_TTGCCGTGTACAGCAG-1	AC5	clonotype6	0.252353615	0.117917284
AC5_TTGCCGTGTCTGGTCG-1	AC5	clonotype2	0.011473749	0.283233956
AC5_TTGGCAAAGAGATGAG-1	AC5	clonotype1	0.296532484	-0.290991368
AC5_TTGGCAAAGCTATGCT-1	AC5	clonotype1	0.276802743	-0.218903881
AC5_TTGGCAAAGGGATCTG-1	AC5	clonotype5	0.30097898	-0.049607775
AC5_TTGGCAAAGTCCCACG-1	AC5	clonotype6	0.262555662	0.020650297
AC5_TTGGCAATCGCATGAT-1	AC5	clonotype3	0.202162728	-0.0685233
AC5_TTTACTGAGTACACCT-1	AC5	clonotype1	0.311024778	-0.127232063
AC5_TTTACTGCAGGGTACA-1	AC5	clonotype1	0.279766611	-0.018184333
AC5_TTTACTGTCAACACTG-1	AC5	clonotype6	0.291446639	-0.100939807
AC5_TTTACTGTCACTCTTA-1	AC5	clonotype1	0.277213445	-0.175910301
AC5_TTTATGCAGAAGGCCT-1	AC5	clonotype701	-0.064898322	0.542940314
AC5_TTTCCTCAGAGCTGGT-1	AC5	clonotype702	-0.065698567	0.465757158
AC5_TTTCCTCAGAGTCTGG-1	AC5	clonotype1	0.127464638	-0.078966086
AC5_TTTCCTCGTGGTTTCA-1	AC5	clonotype1	0.229517894	-0.118416843
AC5_TTTCCTCTCAACTCTT-1	AC5	clonotype1	0.238781473	-0.08790701
AC5_TTTCCTCTCCGCTGTT-1	AC5	clonotype6	0.26174867	-0.077038008
AC5_TTTCCTCTCCTCAATT-1	AC5	None	0.092456907	-0.057762686
AC5_TTTGCGCCACCACGTG-1	AC5	clonotype5	0.205833723	-0.046347991
AC5_TTTGGTTAGGACCACA-1	AC5	clonotype703	-0.124238175	0.417680755
AC5_TTTGGTTCAAGTTGTC-1	AC5	clonotype1	0.293269252	-0.176890065
AC5_TTTGGTTGTAAATGTG-1	AC5	clonotype1	0.111707831	0.038601651
AC5_TTTGTCAGTCTGATCA-1	AC5	clonotype3	0.1364767	0.135083256
VG1_AAAGATGCAGCGAACA-1	VG1	clonotype188	-0.107362684	0.44204295
VG1_AAAGTAGCACTGTCGG-1	VG1	clonotype93	0.263703911	0.020398359
VG1_AAATGCCTCAGGTTCA-1	VG1	clonotype96	-0.019282915	0.302003091
VG1_AACACGTCACCAGGTC-1	VG1	clonotype3	0.148429847	0.11827161
VG1_AACCATGCATTGAGCT-1	VG1	clonotype192	0.296667814	-0.043610344
VG1_AACCGCGCAAGCCTAT-1	VG1	clonotype193	0.293491589	-0.010473137
VG1_AACTTTCTCGTCACGG-1	VG1	clonotype2	0.138633472	0.098411918
VG1_AAGACCTAGCTGAACG-1	VG1	clonotype201	-0.025917901	0.561952955
VG1_AAGACCTGTAGCAAAT-1	VG1	clonotype99	0.219879694	-0.084787304
VG1_AAGCCGCGTCGGCACT-1	VG1	clonotype8	0.293647745	-0.072328958
VG1_AAGGTTCTCAACGGGA-1	VG1	clonotype1	0.328513722	-0.068531109
VG1_ACACCAAGTGGTAACG-1	VG1	clonotype15	0.227675117	0.142497137
VG1_ACACTGATCTTCTGGC-1	VG1	clonotype3	0.232328485	-0.078450595
VG1_ACATACGTCTTGGGTA-1	VG1	clonotype214	0.031099662	0.396845457
VG1_ACATCAGTCATGCTCC-1	VG1	clonotype73	-0.008122242	0.313206814
VG1_ACATGGTAGTCCGTAT-1	VG1	clonotype216	-0.043370272	0.381378005
VG1_ACATGGTCACCATGTA-1	VG1	clonotype217	-0.037755562	0.653469938
VG1_ACATGGTGTAGAAAGG-1	VG1	clonotype218	0.062735148	0.241964502
VG1_ACATGGTTCTGTCTAT-1	VG1	clonotype219	-0.021401492	0.471745351
VG1_ACCAGTACAAGTTAAG-1	VG1	clonotype220	-0.025411992	0.26382726
VG1_ACCAGTAGTGTGGTTT-1	VG1	clonotype73	-0.006584878	0.141865534
VG1_ACCCACTCATTGTGCA-1	VG1	clonotype221	-0.030395095	0.441046119
VG1_ACCTTTATCCGTAGTA-1	VG1	None	0.097484805	-0.037361772
VG1_ACGATGTCACAGATTC-1	VG1	clonotype1	0.377418312	-0.089255422
VG1_ACGCCAGGTTGTTTGG-1	VG1	clonotype2	0.264152685	0.07403183
VG1_ACGCCGATCATAACCG-1	VG1	clonotype1	0.13472279	0.070838523
VG1_ACGGCCAAGTGGGTTG-1	VG1	clonotype235	0.036818438	0.309649198
VG1_ACGGGCTGTAGCGCTC-1	VG1	None	-0.010346978	0.261382126
VG1_ACGTCAACACGGCGTT-1	VG1	clonotype237	-0.09688933	0.561366977
VG1_ACGTCAATCTCGCTTG-1	VG1	clonotype239	0.024020302	0.310046827
VG1_ACTGCTCTCGGATGTT-1	VG1	clonotype246	-0.010285161	0.427873252
VG1_ACTGTCCCAACTGGCC-1	VG1	clonotype96	0.262749093	-0.046443549
VG1_ACTTACTGTCCGAAGA-1	VG1	clonotype247	0.044189636	0.03232746
VG1_AGAATAGGTCCTAGCG-1	VG1	clonotype3	0.125471882	0.160696281
VG1_AGAATAGGTCTCTCTG-1	VG1	clonotype252	0.094040583	0.083216131
VG1_AGAGCGACAAGGTGTG-1	VG1	None	0.159252422	0.026486998
VG1_AGAGCGACACTTACGA-1	VG1	clonotype254	-0.05248535	0.563545157
VG1_AGAGTGGAGGATGGAA-1	VG1	clonotype107	0.003098593	0.137622601
VG1_AGATCTGTCGTTTATC-1	VG1	clonotype1	0.22983081	0.016353115
VG1_AGATTGCAGACGACGT-1	VG1	clonotype256	-0.095324777	0.658889082
VG1_AGCAGCCCAAGAAGAG-1	VG1	clonotype257	-0.022334995	0.392473855
VG1_AGCGTATAGGCCCGTT-1	VG1	clonotype92	0.294234721	-0.010270973
VG1_AGCGTATTCTTAACCT-1	VG1	clonotype262	0.06396519	0.275851794
VG1_AGCTCTCGTGCACTTA-1	VG1	clonotype1	0.267406388	-0.125705784
VG1_AGCTTGAGTTTCGCTC-1	VG1	clonotype263	-0.015953597	0.403538248
VG1_AGGGTGAGTGAGGGTT-1	VG1	clonotype2	0.044408842	0.132759105
VG1_AGTAGTCGTGACAAAT-1	VG1	clonotype270	-0.073615727	0.181117464
VG1_AGTCTTTGTTCGTCTC-1	VG1	clonotype1	0.281412218	-0.118348931
VG1_AGTGGGAAGAGTACCG-1	VG1	clonotype2	0.30499882	-0.087376748
VG1_AGTTGGTAGAACAACT-1	VG1	clonotype113	0.095671021	0.107023019
VG1_AGTTGGTTCTAACTGG-1	VG1	clonotype275	-0.023239152	0.435666056
VG1_ATAACGCTCAGATAAG-1	VG1	clonotype2	0.278293563	-0.101955401
VG1_ATAAGAGAGGATCGCA-1	VG1	clonotype1	0.196731894	0.056782288
VG1_ATCACGAAGAGACGAA-1	VG1	clonotype2	0.196746368	-0.053440314
VG1_ATCATCTCAAGTCTGT-1	VG1	clonotype8	0.365546881	-0.111328682
VG1_ATGAGGGTCGTTTGCC-1	VG1	clonotype2	0.242052591	-0.108813508
VG1_ATGCGATTCGGCGGTT-1	VG1	clonotype281	0.021063059	0.377662114
VG1_ATGTGTGAGACTAAGT-1	VG1	clonotype14	-0.002072923	0.175296253
VG1_ATGTGTGCAAACCTAC-1	VG1	clonotype115	-0.047331877	0.382290843
VG1_ATTACTCAGCATGGCA-1	VG1	clonotype15	0.235441032	-0.039945431
VG1_ATTATCCGTAACGCGA-1	VG1	clonotype283	-0.013995408	0.537009017
VG1_ATTATCCGTTCGCGAC-1	VG1	clonotype284	0.04256734	0.395924635
VG1_ATTATCCGTTCGTCTC-1	VG1	clonotype8	0.2655622	-0.160254834
VG1_ATTATCCTCCGTTGTC-1	VG1	clonotype1	-0.019212069	0.186961496
VG1_ATTGGACGTTACCGAT-1	VG1	clonotype1	0.284867403	-0.11676134
VG1_ATTGGTGTCTATGTGG-1	VG1	clonotype1	0.303449626	-0.143944958
VG1_ATTTCTGCACGGTGTC-1	VG1	clonotype288	-0.006833446	0.400243256
VG1_CAACCAAAGTTCGCGC-1	VG1	clonotype289	-0.071225615	0.523306742
VG1_CAACCTCCAATCGGTT-1	VG1	None	0.079632015	-0.060627214
VG1_CAACTAGAGATGGCGT-1	VG1	clonotype8	0.223343016	0.050446022
VG1_CAACTAGGTCCAGTTA-1	VG1	clonotype293	-0.048019552	0.540989943
VG1_CAAGTTGTCGGGAGTA-1	VG1	clonotype302	0.038045638	0.235427431
VG1_CACACCTTCACTTATC-1	VG1	clonotype13	0.206741401	0.047936721
VG1_CACACCTTCCTATTCA-1	VG1	clonotype24	0.001790948	0.308713636
VG1_CACAGTAAGTGTCTCA-1	VG1	clonotype305	-0.036191417	0.405768507
VG1_CACCACTAGCGTCAAG-1	VG1	clonotype309	0.052601546	0.164598625
VG1_CACCACTAGTGGGATC-1	VG1	clonotype310	-0.02880014	0.467184958
VG1_CACCACTCAGCTCGAC-1	VG1	clonotype311	-0.00399367	0.512023969
VG1_CACCAGGCAATCCAAC-1	VG1	clonotype314	-0.010403046	0.487612891
VG1_CACTCCAAGCTATGCT-1	VG1	clonotype3	0.225215301	0.053673831
VG1_CAGAATCGTAGGCTGA-1	VG1	clonotype316	0.013097153	0.36023165
VG1_CAGAGAGGTGCAACTT-1	VG1	clonotype13	0.290327652	-0.108407308
VG1_CAGAGAGGTTCCACAA-1	VG1	clonotype320	0.16717523	0.377470049
VG1_CAGCAGCGTTAAAGTG-1	VG1	clonotype321	-0.033986487	0.476276815
VG1_CAGCCGAAGTGTACTC-1	VG1	clonotype3	0.244332295	-0.073511506
VG1_CAGGTGCAGCAGACTG-1	VG1	clonotype24	-0.016212919	0.563949228
VG1_CAGGTGCTCGCTAGCG-1	VG1	clonotype327	-0.054048242	0.604579234
VG1_CAGTAACCACCCAGTG-1	VG1	clonotype328	-0.04339987	0.733370001
VG1_CAGTAACTCCGCAAGC-1	VG1	clonotype13	0.245782413	0.042302951
VG1_CATATGGAGAGACTTA-1	VG1	clonotype26	0.010534145	0.399713502
VG1_CATCAAGTCTAACTTC-1	VG1	clonotype150	0.089244348	0.174101101
VG1_CATCCACAGGTAAACT-1	VG1	clonotype335	0.273756974	0.031655363
VG1_CATGACACATTACCTT-1	VG1	clonotype338	0.095948128	0.14297525
VG1_CATGGCGAGTGAAGAG-1	VG1	None	0.203503064	0.112955757
VG1_CATTATCAGCCCAGCT-1	VG1	clonotype3	0.271621598	-0.11554396
VG1_CCATGTCTCGTATCAG-1	VG1	clonotype24	-0.023139849	0.391497566
VG1_CCCAATCTCCTGTACC-1	VG1	clonotype1	0.309138312	-0.14343686
VG1_CCCAGTTAGGGCACTA-1	VG1	clonotype113	0.245030805	-0.11783211
VG1_CCCAGTTCAAGCCGCT-1	VG1	clonotype350	0.024711712	0.390593487
VG1_CCGGGATCAGTACACT-1	VG1	clonotype15	0.304186623	-0.154724428
VG1_CCTAAAGCAACGATGG-1	VG1	clonotype158	-0.020140147	0.485503244
VG1_CCTACCAGTGTTTGTG-1	VG1	clonotype159	0.176289068	-0.005069878
VG1_CCTAGCTAGATCACGG-1	VG1	clonotype359	0.116296068	0.166990253
VG1_CCTAGCTCACTAAGTC-1	VG1	clonotype11	-0.053966522	0.598977172
VG1_CCTAGCTCATCCCACT-1	VG1	clonotype3	0.3012177	-0.105467564
VG1_CCTCAGTAGGACACCA-1	VG1	clonotype26	-0.089964495	0.505065558
VG1_CCTCTGAGTCATATCG-1	VG1	None	0.024430264	0.352250189
VG1_CGAGAAGTCCTCGCAT-1	VG1	None	-0.111950465	0.717877912
VG1_CGAGAAGTCGCTGATA-1	VG1	None	0.225159928	0.121461426
VG1_CGATGTATCTTTACGT-1	VG1	None	-0.031411834	0.444108957
VG1_CGATTGAGTCCGTGAC-1	VG1	clonotype1	0.273965029	0.057994826
VG1_CGATTGATCCAAATGC-1	VG1	clonotype83	0.31761748	-0.290180612
VG1_CGCGGTATCCTCAATT-1	VG1	clonotype1	0.306989888	-0.17194125
VG1_CGGACACGTTCTGGTA-1	VG1	clonotype2	0.256932124	-0.077861901
VG1_CGGACTGCATGTAGTC-1	VG1	clonotype379	-0.031770467	0.350711429
VG1_CGGAGCTTCAGCTTAG-1	VG1	clonotype2	0.244828818	-0.043956009
VG1_CGGTTAACACACATGT-1	VG1	clonotype13	0.333362	-0.156950854
VG1_CGTAGGCGTCTTGATG-1	VG1	clonotype388	0.149580505	0.003227933
VG1_CGTCAGGAGAGACTTA-1	VG1	clonotype391	9.71E-04	0.367150107
VG1_CGTCAGGGTAGAGCTG-1	VG1	clonotype8	0.196249901	-0.104776411
VG1_CGTGTAAGTCGAGATG-1	VG1	clonotype15	0.260603927	0.059169786
VG1_CGTTAGAGTCTGGTCG-1	VG1	None	0.056076498	0.052183913
VG1_CGTTCTGGTAAGGATT-1	VG1	clonotype394	0.092767888	0.110425312
VG1_CTAACTTGTAGCACGA-1	VG1	clonotype395	-0.081086302	0.637305418
VG1_CTAATGGGTGACCAAG-1	VG1	clonotype399	0.123510629	0.28289337
VG1_CTACATTCATAGACTC-1	VG1	clonotype400	0.215330642	-0.077936798
VG1_CTACCCAAGCGATCCC-1	VG1	None	0.227121399	-8.62E-05
VG1_CTAGAGTAGGAATGGA-1	VG1	clonotype406	0.227986177	0.11603037
VG1_CTAGAGTGTAGAAGGA-1	VG1	clonotype26	-0.005967894	0.396579505
VG1_CTAGAGTGTAGTACCT-1	VG1	clonotype8	0.195593668	0.082395
VG1_CTCACACGTCTGGTCG-1	VG1	clonotype2	0.252553726	0.078456667
VG1_CTCAGAAGTGTCGCTG-1	VG1	clonotype83	0.162284223	-0.068820289
VG1_CTCCTAGGTTCGTGAT-1	VG1	clonotype414	-0.088057015	0.477865117
VG1_CTCGTACAGTCACGCC-1	VG1	clonotype92	0.276123379	0.11296267
VG1_CTCGTACCACGAGAGT-1	VG1	clonotype417	-0.001194885	0.528399764
VG1_CTCGTCAAGGAGCGAG-1	VG1	clonotype65	0.291076253	-0.237987319
VG1_CTCTACGAGCAGACTG-1	VG1	None	0.100481107	-0.052521047
VG1_CTCTACGAGCTCTCGG-1	VG1	clonotype2	0.21520346	0.1021483
VG1_CTCTACGCACTGTGTA-1	VG1	clonotype419	0.06150524	0.443291126
VG1_CTGAAACCATCACCCT-1	VG1	clonotype166	0.257866759	-0.157361155
VG1_CTGAAGTAGGATGGTC-1	VG1	clonotype422	-0.101610015	0.472745704
VG1_CTGATAGGTAGCTAAA-1	VG1	clonotype427	0.189394759	-0.045366231
VG1_CTGATAGGTCGACTAT-1	VG1	clonotype429	0.008596916	0.274542642
VG1_CTGATCCAGTGGCACA-1	VG1	clonotype430	-0.085342438	0.621934261
VG1_CTGCCTAAGCTAAACA-1	VG1	clonotype3	0.285228499	0.004066697
VG1_CTGCCTAAGGACGAAA-1	VG1	clonotype26	-0.035796737	0.325393924
VG1_CTGCGGACAGATCGGA-1	VG1	clonotype431	0.084532194	0.319306926
VG1_CTGGTCTCAAGCCATT-1	VG1	clonotype432	4.59E-05	0.158592121
VG1_CTGGTCTGTTTAAGCC-1	VG1	clonotype434	-0.03335255	0.565230922
VG1_CTGTGCTAGCGCTTAT-1	VG1	clonotype18	0.238484112	0.010011329
VG1_CTGTTTACAATCCAAC-1	VG1	clonotype170	-0.030358004	0.133687657
VG1_CTGTTTAGTCGGCTCA-1	VG1	clonotype435	-0.074014843	0.42932306
VG1_CTTACCGAGATCCCAT-1	VG1	clonotype436	0.144078258	0.373944794
VG1_CTTCTCTGTCTCTTTA-1	VG1	clonotype99	0.285643925	-0.013515268
VG1_CTTGGCTAGTACGCCC-1	VG1	clonotype3	0.256560643	-0.192901508
VG1_CTTTGCGAGCCACGCT-1	VG1	clonotype85	-0.145863572	0.635087062
VG1_CTTTGCGTCATCGGAT-1	VG1	clonotype65	0.19061204	-0.125204668
VG1_GAAATGAGTGACCAAG-1	VG1	clonotype1	0.357988744	0.110140388
VG1_GAACCTAGTATCGCAT-1	VG1	clonotype2	0.27613186	-0.119018876
VG1_GAACCTAGTTCTGTTT-1	VG1	clonotype8	0.29457091	-0.140975285
VG1_GAAGCAGTCAAGATCC-1	VG1	clonotype455	0.055616902	0.436893493
VG1_GAATAAGTCCGCATCT-1	VG1	clonotype18	0.126520353	0.013571113
VG1_GACCTGGGTTCGTTGA-1	VG1	clonotype459	-0.114619274	0.563005615
VG1_GACGGCTGTCTCTCTG-1	VG1	clonotype461	0.029943428	0.571477472
VG1_GACGTGCTCGGCATCG-1	VG1	clonotype464	-0.027420287	0.3042427
VG1_GACGTTACATCAGTCA-1	VG1	clonotype8	0.260036093	-0.011769493
VG1_GACTACAGTATTACCG-1	VG1	clonotype2	0.241156757	-0.032555683
VG1_GACTACAGTCCGTTAA-1	VG1	None	0.085023125	0.25603457
VG1_GACTACATCAGAGGTG-1	VG1	None	0.113055286	0.177084774
VG1_GACTGCGAGTTAGCGG-1	VG1	clonotype8	0.163698769	-0.015530909
VG1_GACTGCGGTCAGCTAT-1	VG1	clonotype469	-0.068782843	0.445652225
VG1_GATCAGTAGTAGATGT-1	VG1	clonotype473	-0.039867166	0.459236598
VG1_GATCTAGGTATTCTCT-1	VG1	clonotype1	0.292508302	-0.039043739
VG1_GATGAAATCACCCTCA-1	VG1	clonotype1	0.282294248	-0.206624312
VG1_GCAATCACACCGTTGG-1	VG1	clonotype3	0.258069526	0.13984898
VG1_GCACATACACATGGGA-1	VG1	clonotype486	0.015238468	0.308714699
VG1_GCACATATCTAACTGG-1	VG1	clonotype93	-0.016435172	0.150805722
VG1_GCAGCCATCATGCAAC-1	VG1	clonotype1	0.271912903	-0.152067658
VG1_GCAGTTAAGAGTCTGG-1	VG1	clonotype489	0.037741552	0.208225365
VG1_GCAGTTACACGCGAAA-1	VG1	None	0.159801792	0.323951551
VG1_GCATACAGTGTTCGAT-1	VG1	clonotype492	-0.056729606	0.075349947
VG1_GCATACATCCCAAGAT-1	VG1	clonotype1	0.194728334	-0.068311902
VG1_GCCAAATGTACAGTTC-1	VG1	clonotype15	0.245107752	-0.018886424
VG1_GCGACCACAGGATTGG-1	VG1	clonotype494	0.054153978	0.355221476
VG1_GCGCAACCACATCCGG-1	VG1	clonotype15	0.188241449	0.205323241
VG1_GCGCAGTAGCTCAACT-1	VG1	clonotype18	0.170587707	0.122559581
VG1_GCGCCAACAATGTTGC-1	VG1	clonotype3	0.130874845	0.070910663
VG1_GCTCCTAAGTACGTAA-1	VG1	clonotype3	0.096750695	0.199393137
VG1_GCTCCTACACATCTTT-1	VG1	None	0.055691485	-0.109726288
VG1_GCTGCAGAGCTCCTCT-1	VG1	clonotype503	0.045270666	0.316553697
VG1_GCTGCGACACTTCTGC-1	VG1	clonotype18	0.291225519	-0.126426997
VG1_GCTGCGATCGAATGCT-1	VG1	clonotype8	0.177577013	-0.007613149
VG1_GCTGCTTCATACGCTA-1	VG1	clonotype3	0.255626647	-0.055629003
VG1_GGAAAGCAGAATGTGT-1	VG1	clonotype2	0.009200014	0.182984721
VG1_GGAATAAAGGTAGCTG-1	VG1	clonotype1	0.295838293	-0.167883014
VG1_GGAATAATCAGCAACT-1	VG1	clonotype24	-0.008594743	0.396575848
VG1_GGATTACTCGCAGGCT-1	VG1	clonotype1	0.310160586	-0.112224106
VG1_GGCTGGTCAGGTCTCG-1	VG1	clonotype24	-0.007987667	0.31396997
VG1_GGCTGGTGTCATCGGC-1	VG1	clonotype519	-0.02555973	0.396922551
VG1_GGCTGGTGTTATCACG-1	VG1	clonotype1	0.386644698	-0.104695085
VG1_GGGACCTAGTCATCCA-1	VG1	clonotype521	-0.154322625	0.521750205
VG1_GGGAGATAGCGTCTAT-1	VG1	clonotype522	-0.021134091	0.427308718
VG1_GGGAGATCACCCATTC-1	VG1	clonotype26	-0.009126118	0.391015092
VG1_GGGAGATGTCGACTGC-1	VG1	clonotype524	0.012734496	0.528894412
VG1_GGGTCTGAGCACACAG-1	VG1	clonotype181	0.008913123	0.121438179
VG1_GGGTTGCGTGTAAGTA-1	VG1	clonotype526	0.108177369	0.170728963
VG1_GGTATTGCAGTCGTGC-1	VG1	clonotype181	0.117833497	0.030638099
VG1_GGTATTGGTACTTGAC-1	VG1	clonotype2	0.23570302	-0.137448987
VG1_GGTGAAGAGTGAAGTT-1	VG1	clonotype65	0.183378723	-0.191581474
VG1_GGTGAAGTCTTCCTTC-1	VG1	clonotype527	-0.063243548	0.499781182
VG1_GGTGCGTGTGAGCGAT-1	VG1	clonotype135	-0.05798247	0.61222879
VG1_GTAACTGAGTGTGGCA-1	VG1	clonotype24	-0.074550939	0.519148463
VG1_GTACGTACAATCAGAA-1	VG1	clonotype532	-0.046671868	0.428670915
VG1_GTACGTAGTGGCCCTA-1	VG1	clonotype93	0.227283255	0.037243375
VG1_GTACTCCAGAATTGTG-1	VG1	clonotype2	0.25884819	-0.07819897
VG1_GTACTTTTCACTCCTG-1	VG1	None	-0.044021322	0.077270962
VG1_GTAGGCCGTCACTGGC-1	VG1	clonotype2	0.16127257	0.108263076
VG1_GTATTCTCAATGAAAC-1	VG1	clonotype8	0.219737844	0.024726696
VG1_GTATTCTGTTTGGCGC-1	VG1	clonotype8	0.249648314	-0.153246579
VG1_GTCAAGTAGAGCTGGT-1	VG1	clonotype3	0.273657814	-0.110063385
VG1_GTCAAGTTCAAAGTAG-1	VG1	clonotype1	0.312827774	-0.150556857
VG1_GTCATTTGTCATCCCT-1	VG1	clonotype547	-0.081893259	0.644954797
VG1_GTGGGTCAGACAGACC-1	VG1	clonotype556	-0.028963882	0.466627384
VG1_GTGTGCGAGCTGAAAT-1	VG1	clonotype557	-0.082047673	0.421877402
VG1_GTGTGCGGTAGCTCCG-1	VG1	None	0.076715819	0.064061955
VG1_GTTCATTGTTAGATGA-1	VG1	None	0.089726961	0.147579373
VG1_GTTCATTTCTGTCCGT-1	VG1	clonotype564	0.148680096	0.102669317
VG1_GTTCGGGTCTGGTGTA-1	VG1	None	0.057229307	-0.069313254
VG1_TAAACCGAGGTAGCTG-1	VG1	clonotype568	-0.047939973	0.278458467
VG1_TAAGAGAGTGGGTCAA-1	VG1	clonotype570	0.032099487	0.431710691
VG1_TAAGCGTAGAGCCTAG-1	VG1	clonotype3	0.096688145	0.00458334
VG1_TAAGCGTCATTATCTC-1	VG1	clonotype573	-0.017553958	0.50786705
VG1_TAAGCGTGTCGATTGT-1	VG1	clonotype158	-0.074636244	0.444901243
VG1_TAAGTGCGTGACAAAT-1	VG1	clonotype3	0.312675526	-0.100879272
VG1_TAAGTGCTCGAGAACG-1	VG1	clonotype73	-0.022049252	0.357794999
VG1_TACACGACAAAGTCAA-1	VG1	clonotype2	0.183710976	0.101343231
VG1_TACAGTGCATCCTTGC-1	VG1	clonotype579	0.025126192	0.334800378
VG1_TACAGTGGTTAAGGGC-1	VG1	clonotype580	-0.031497031	0.400572505
VG1_TACTTGTCAATCGAAA-1	VG1	clonotype8	0.212680174	-0.18143728
VG1_TACTTGTGTAAATGTG-1	VG1	clonotype589	-0.108778611	0.635037902
VG1_TAGAGCTGTAAGTAGT-1	VG1	clonotype3	0.225737187	0.101303275
VG1_TAGGCATAGACTAGGC-1	VG1	clonotype600	-0.015284589	0.41504534
VG1_TAGGCATAGTGTACCT-1	VG1	clonotype601	0.009664406	0.285006907
VG1_TAGGCATGTTACCGAT-1	VG1	clonotype3	0.251993208	-0.082448181
VG1_TATCAGGCACTCAGGC-1	VG1	None	0.112274222	0.082463231
VG1_TATCAGGGTCTGGAGA-1	VG1	clonotype1	0.27307445	-0.08137958
VG1_TATCAGGTCGTCACGG-1	VG1	clonotype99	0.150212265	0.253707243
VG1_TATCTCAGTTGATTCG-1	VG1	clonotype604	0.019613258	0.322179403
VG1_TATTACCGTTCTGGTA-1	VG1	clonotype607	-0.027474868	0.404395703
VG1_TCAACGAAGTCAATAG-1	VG1	clonotype608	-0.042141338	0.458507535
VG1_TCACAAGCATGCGCAC-1	VG1	clonotype1	0.307090635	-0.150180228
VG1_TCACAAGGTCCAGTAT-1	VG1	clonotype609	0.246475038	0.152392465
VG1_TCACAAGGTTGTGGAG-1	VG1	clonotype610	-0.060582328	0.492733721
VG1_TCACAAGTCCCGGATG-1	VG1	None	0.031936112	0.15521565
VG1_TCAGCAAGTAGCTTGT-1	VG1	None	-9.89E-04	0.15628792
VG1_TCATTACGTCCGTCAG-1	VG1	clonotype9	-0.112540305	0.389078391
VG1_TCATTACTCATCACCC-1	VG1	clonotype616	0.223084404	-0.053295147
VG1_TCATTTGCACATGACT-1	VG1	clonotype83	0.334442736	-0.247587245
VG1_TCCACACAGTCTCCTC-1	VG1	clonotype617	-0.064773021	0.495151914
VG1_TCCCGATGTTATCGGT-1	VG1	clonotype107	0.260454103	-0.091030221
VG1_TCGCGTTAGCGAGAAA-1	VG1	clonotype620	-0.023568143	0.412003332
VG1_TCGCGTTAGGGTCTCC-1	VG1	clonotype621	-0.097123263	0.725597771
VG1_TCGCGTTTCTATCGCC-1	VG1	clonotype3	0.044822915	-0.013295633
VG1_TCGTACCCAACACGCC-1	VG1	clonotype24	-0.060196283	0.403228362
VG1_TCGTAGAAGTGTCTCA-1	VG1	clonotype623	-0.043728314	0.442436075
VG1_TCGTAGAGTTAGATGA-1	VG1	None	0.129469368	-0.210097999
VG1_TCTGGAAGTGCTGTAT-1	VG1	clonotype1	0.264435884	-0.058438424
VG1_TCTTCGGAGCGATATA-1	VG1	clonotype628	0.362016582	0.091392964
VG1_TGACAACAGACGACGT-1	VG1	clonotype15	0.135450191	0.203146684
VG1_TGACAACAGGCACATG-1	VG1	clonotype631	-0.048677071	0.356249801
VG1_TGACGGCTCGGCGCTA-1	VG1	clonotype18	0.245401697	0.143299727
VG1_TGACTAGCACCGATAT-1	VG1	clonotype3	0.305116373	-0.112266935
VG1_TGACTAGGTCCGAAGA-1	VG1	clonotype633	-0.022680173	0.543261899
VG1_TGAGAGGAGCCCAACC-1	VG1	clonotype636	-0.079354586	0.404769832
VG1_TGAGAGGAGGGTCGAT-1	VG1	clonotype166	0.129916241	0.188213235
VG1_TGAGCCGAGCCCAATT-1	VG1	clonotype26	3.34E-04	0.316262148
VG1_TGAGCCGTCGTTTAGG-1	VG1	clonotype73	0.005420063	0.593935255
VG1_TGAGGGACATTCCTCG-1	VG1	clonotype2	0.208570039	-0.244211893
VG1_TGCACCTCATGGTTGT-1	VG1	clonotype83	0.048464506	-0.036054687
VG1_TGCACCTGTCACCTAA-1	VG1	clonotype18	0.103291076	0.215352284
VG1_TGCCAAACAATCAGAA-1	VG1	clonotype643	0.131904876	0.209251849
VG1_TGCCAAATCTTCGGTC-1	VG1	clonotype644	0.255768035	0.12674172
VG1_TGCGTGGTCTACTCAT-1	VG1	clonotype649	0.016622092	0.286757423
VG1_TGGCTGGAGGATGCGT-1	VG1	clonotype655	-0.100537704	0.39767593
VG1_TGGGCGTAGGTAAACT-1	VG1	clonotype18	0.274038154	-0.091158959
VG1_TGGTTCCGTCATGCAT-1	VG1	clonotype2	0.120038475	0.032227759
VG1_TGTCCCAAGCAATATG-1	VG1	clonotype2	0.320230203	-0.170385927
VG1_TGTCCCAAGGTCGGAT-1	VG1	clonotype96	0.175838205	0.105112502
VG1_TGTGTTTAGATGGCGT-1	VG1	clonotype667	0.029362803	0.269033458
VG1_TGTTCCGCAATGAAAC-1	VG1	clonotype669	-0.116016843	0.517990451
VG1_TGTTCCGCACACCGAC-1	VG1	clonotype1	0.20451203	0.150630173
VG1_TGTTCCGTCCCTAACC-1	VG1	clonotype2	0.131940294	-0.152179981
VG1_TTAACTCAGAAACGAG-1	VG1	clonotype671	0.033280078	0.356874761
VG1_TTAGGACGTAAGGGCT-1	VG1	clonotype1	0.260581337	0.010080626
VG1_TTAGGCAGTTGTCTTT-1	VG1	clonotype674	-0.019630546	0.348605759
VG1_TTAGGCATCGGATGGA-1	VG1	clonotype675	-0.039209505	0.491674911
VG1_TTCGAAGAGAATGTTG-1	VG1	clonotype178	0.038386476	0.213228306
VG1_TTCGAAGTCAGTCAGT-1	VG1	clonotype679	-0.021652683	0.358805438
VG1_TTCGGTCAGATCTGCT-1	VG1	clonotype680	-0.119430471	0.526564869
VG1_TTCGGTCCACAACGTT-1	VG1	clonotype3	0.229232048	0.18799325
VG1_TTCGGTCGTTACCAGT-1	VG1	clonotype3	0.307189927	-0.063737194
VG1_TTCTCAAGTGGCAAAC-1	VG1	clonotype8	0.317399969	-0.055108639
VG1_TTCTCCTGTTCAGTAC-1	VG1	clonotype3	0.211066075	0.070475375
VG1_TTGAACGAGACTAGGC-1	VG1	None	0.154131613	0.254742501
VG1_TTGACTTCATGGTCTA-1	VG1	clonotype18	0.08941032	-0.005437829
VG1_TTGACTTGTATAATGG-1	VG1	clonotype688	0.032257005	0.246787877
VG1_TTGGAACAGCGACGTA-1	VG1	clonotype695	0.169854916	0.080324228
VG1_TTGGAACCAGAAGCAC-1	VG1	clonotype159	0.294690291	-0.204407686
VG1_TTGGAACCATGCGCAC-1	VG1	clonotype26	-0.043279601	0.270395117
VG1_TTTATGCAGGGTGTTG-1	VG1	clonotype1	0.192170283	0.019200433
VG1_TTTATGCGTTCAACCA-1	VG1	clonotype113	0.33196077	-0.026169902
VG1_TTTGCGCGTCTAGAGG-1	VG1	clonotype697	-0.030043274	0.513979088
VG1_TTTGGTTTCTAACGGT-1	VG1	clonotype698	-0.057238784	0.347067631
VG2_AAAGCAACACACTGCG-1	VG2	clonotype63	-0.016574221	0.10559048
VG2_AAATGCCTCTAACTCT-1	VG2	clonotype71	-0.113686509	0.440781947
VG2_AAGGAGCCATGTTGAC-1	VG2	clonotype26	0.237805168	0.173697692
VG2_AAGTCTGGTCATGCAT-1	VG2	None	0.247728965	-0.137273991
VG2_AATCGGTTCTACCTGC-1	VG2	None	0.138331704	-0.221546579
VG2_ACACCAAAGACCTAGG-1	VG2	clonotype94	0.044154737	0.488154427
VG2_ACACCAACACACCGAC-1	VG2	None	0.16604312	0.101327878
VG2_ACACCCTGTAATTGGA-1	VG2	None	-0.119102201	0.264098093
VG2_ACACCGGGTTCCGGCA-1	VG2	None	0.003278162	0.088061644
VG2_ACAGCTAGTTGTACAC-1	VG2	clonotype7	0.264615691	-0.070548484
VG2_ACATGGTGTCTGATCA-1	VG2	None	0.103756125	0.154087251
VG2_ACCAGTAAGAGATGAG-1	VG2	None	0.037238888	0.009069052
VG2_ACCTTTACATAGACTC-1	VG2	clonotype4	0.192892851	-0.052479443
VG2_ACGAGCCTCGTTTATC-1	VG2	None	0.201613404	-0.068649294
VG2_ACGAGGAGTCTCCACT-1	VG2	clonotype108	-0.077602881	0.501572496
VG2_ACGATACTCTTCATGT-1	VG2	clonotype112	0.046550865	0.348997475
VG2_ACGGAGATCATTTGGG-1	VG2	clonotype120	-0.019647025	0.306268927
VG2_ACTATCTCAAGCGCTC-1	VG2	clonotype4	0.227555596	0.063994007
VG2_ACTGAGTGTAATCACC-1	VG2	clonotype3	0.291204598	-0.162961629
VG2_ACTGAGTGTGCACGAA-1	VG2	clonotype14	0.142665753	0.202126228
VG2_ACTGAGTTCACGAAGG-1	VG2	None	0.137403364	-0.079786298
VG2_ACTGCTCAGGACGAAA-1	VG2	clonotype15	0.063400978	0.144685662
VG2_AGATCTGCACGGTAAG-1	VG2	None	0.117355673	0.036460735
VG2_AGCGTATGTTCGTGAT-1	VG2	None	0.080102599	0.114876547
VG2_AGCGTCGAGGAGTAGA-1	VG2	clonotype153	0.174297037	0.19967842
VG2_AGGGAGTGTATATGAG-1	VG2	clonotype159	0.150889592	0.145579175
VG2_AGGGATGAGTACGCGA-1	VG2	clonotype160	-0.074160504	0.471029611
VG2_AGGTCATGTCTTCTCG-1	VG2	clonotype16	0.200545743	-0.001690881
VG2_AGGTCCGCACAGAGGT-1	VG2	None	0.188734032	-0.04287067
VG2_AGTCTTTAGACGCAAC-1	VG2	None	-0.018724744	0.03981073
VG2_AGTCTTTCAGCATGAG-1	VG2	None	0.200903966	0.060065094
VG2_AGTGTCATCCCTAATT-1	VG2	clonotype171	0.128208849	0.168653497
VG2_ATAACGCGTGAGTGAC-1	VG2	None	0.211482469	0.001696718
VG2_ATCGAGTCAGTTCCCT-1	VG2	clonotype36	0.180331407	0.070875257
VG2_ATTATCCAGCCGATTT-1	VG2	None	0.194455124	-0.013940691
VG2_ATTATCCCATCGGGTC-1	VG2	clonotype4	0.213356511	0.057312104
VG2_CAAGAAAGTCAGAATA-1	VG2	clonotype10	0.270508846	-0.052731401
VG2_CACTCCACAGCTTAAC-1	VG2	None	0.150067812	-0.043542979
VG2_CAGAATCAGAACTCGG-1	VG2	None	0.041877916	0.20458594
VG2_CAGATCATCAATCTCT-1	VG2	clonotype40	-0.020479761	0.374731487
VG2_CAGCAGCAGAGAGCTC-1	VG2	None	0.212719358	0.184856184
VG2_CAGGTGCGTAATAGCA-1	VG2	clonotype240	-0.039289428	0.393748555
VG2_CATCGGGAGGCCGAAT-1	VG2	clonotype16	0.227944392	0.027498856
VG2_CATTCGCCAGTGACAG-1	VG2	clonotype262	-0.019179725	0.447938158
VG2_CCACTACAGCTCAACT-1	VG2	clonotype266	0.034429111	0.357330097
VG2_CCCAATCGTAGCGTCC-1	VG2	clonotype274	0.178206883	0.26091543
VG2_CCCTCCTAGGACCACA-1	VG2	clonotype276	-0.016025644	0.15660391
VG2_CCGGTAGCAGACGTAG-1	VG2	clonotype282	0.027903692	0.323549819
VG2_CCGGTAGTCCTAGAAC-1	VG2	None	-0.035726159	0.037167739
VG2_CCTACACGTCGGCATC-1	VG2	None	0.187107048	-0.115597365
VG2_CCTAGCTCACCAGCAC-1	VG2	None	0.087248799	0.17471193
VG2_CCTCAGTGTATCGCAT-1	VG2	clonotype295	0.072920005	0.362728417
VG2_CGAACATGTGCTTCTC-1	VG2	clonotype310	0.04221643	0.227930967
VG2_CGACCTTCAGCCTATA-1	VG2	None	0.117317254	-0.114298434
VG2_CGAGAAGCAGCCTTTC-1	VG2	None	0.133321142	-0.134884327
VG2_CGCGTTTGTAAGGGCT-1	VG2	clonotype48	0.128618857	0.203484019
VG2_CGCTTCACACATCTTT-1	VG2	None	0.125133534	-0.052294563
VG2_CGGACACTCGTCCGTT-1	VG2	clonotype330	-0.003178813	0.159484955
VG2_CGGAGCTGTTATGCGT-1	VG2	clonotype3	0.304041383	-0.23938333
VG2_CGTAGGCCAGCTGCTG-1	VG2	clonotype7	0.287093801	-0.077898686
VG2_CGTCACTAGGTGATAT-1	VG2	None	0.1913096	-0.015903093
VG2_CGTCAGGAGCTAGTGG-1	VG2	None	0.270289213	-0.061816948
VG2_CGTCAGGCACAACGTT-1	VG2	clonotype13	0.201326159	0.053345588
VG2_CGTGTCTTCTGAGTGT-1	VG2	clonotype5	0.024771829	0.139907522
VG2_CTAATGGTCCTCAACC-1	VG2	None	0.218969994	-0.124917366
VG2_CTAGTGAGTAGCCTCG-1	VG2	clonotype370	0.062907282	0.218988639
VG2_CTCAGAAGTATGGTTC-1	VG2	clonotype48	0.116191563	0.164259788
VG2_CTCCTAGGTCTTTCAT-1	VG2	clonotype5	0.197921626	0.024304521
VG2_CTCGAAATCTGAGTGT-1	VG2	clonotype373	-0.148374389	0.521798787
VG2_CTCGTACGTTGGTGGA-1	VG2	clonotype3	0.318906569	-0.155254955
VG2_CTCGTCACATGCTAGT-1	VG2	None	0.153402786	-0.090538616
VG2_CTCGTCAGTCAGGACA-1	VG2	clonotype4	0.169558081	0.10039407
VG2_CTGATAGTCAACGGGA-1	VG2	clonotype387	0.287170566	0.0209159
VG2_CTGCCTACATGGTCAT-1	VG2	clonotype15	0.062679531	0.156455945
VG2_CTGGTCTTCATTATCC-1	VG2	None	0.078271864	0.055137714
VG2_CTGGTCTTCCCTAACC-1	VG2	clonotype393	-0.080604577	0.37869641
VG2_GAACCTAAGGCTAGCA-1	VG2	clonotype15	0.082209828	0.082290272
VG2_GACCAATGTCGGCATC-1	VG2	clonotype418	0.036551118	0.497108418
VG2_GACCTGGAGTGCGATG-1	VG2	clonotype25	0.181274488	0.018642727
VG2_GACCTGGCACTAGTAC-1	VG2	None	0.265944093	-0.04567828
VG2_GACGCGTGTACGACCC-1	VG2	clonotype3	0.363739801	-0.163330406
VG2_GACGTGCCAGCCACCA-1	VG2	clonotype425	-0.019015924	0.487586617
VG2_GACGTTAGTAGCGCAA-1	VG2	clonotype7	0.210190082	0.259934703
VG2_GACTACACAGCTTAAC-1	VG2	None	0.077103892	-0.042498324
VG2_GACTGCGCAAGCTGAG-1	VG2	clonotype19	0.251171162	-0.126289932
VG2_GACTGCGTCGGAAATA-1	VG2	clonotype14	0.349022205	-0.120403051
VG2_GAGCAGATCAGCATGT-1	VG2	clonotype5	0.058327937	0.158525593
VG2_GAGTCCGCATGCGCAC-1	VG2	clonotype438	0.307314774	-0.103813588
VG2_GATCGATCATGCTAGT-1	VG2	clonotype445	0.273554673	-0.07896044
VG2_GATCGCGAGACATAAC-1	VG2	clonotype7	0.091959241	0.160811415
VG2_GATGAAAGTGCTCTTC-1	VG2	clonotype3	0.291105454	-0.106489558
VG2_GCAATCAGTAGAGCTG-1	VG2	clonotype10	0.265986329	-0.076026105
VG2_GCACATATCTGTCTAT-1	VG2	clonotype7	0.105749206	0.171140827
VG2_GCGCAGTTCAACGGCC-1	VG2	clonotype4	0.217366115	-0.011926997
VG2_GCGGGTTCAGGCTGAA-1	VG2	clonotype479	-0.111220668	0.384756102
VG2_GCTGCGAAGCAATATG-1	VG2	clonotype482	0.243671172	-0.009748158
VG2_GCTGCTTTCTTACCGC-1	VG2	clonotype3	0.323124521	-0.04180876
VG2_GCTTCCAGTTGGTAAA-1	VG2	clonotype14	0.301504977	-0.102648772
VG2_GGAAAGCGTGTGACGA-1	VG2	clonotype3	0.267514066	-0.077893792
VG2_GGACAGACATGTCCTC-1	VG2	None	0.124931527	-0.115291861
VG2_GGATGTTGTAAGGATT-1	VG2	None	0.07917342	-0.022232326
VG2_GGGAGATAGAATTCCC-1	VG2	clonotype19	0.208014595	0.150106968
VG2_GGTATTGTCTGTCAAG-1	VG2	clonotype515	-0.024611711	0.448723939
VG2_GGTGTTACAATCACAC-1	VG2	None	0.190606249	0.070863399
VG2_GTAACTGAGTGTCCCG-1	VG2	clonotype52	-0.054037794	0.388860543
VG2_GTAGGCCCATCTGGTA-1	VG2	clonotype4	0.045495124	0.109884569
VG2_GTAGTCAGTTATCCGA-1	VG2	clonotype526	0.002206007	0.463621585
VG2_GTATCTTCATGTCGAT-1	VG2	None	0.226458297	-0.115308819
VG2_GTCACGGCATAAGACA-1	VG2	clonotype542	-0.035661367	0.508859939
VG2_GTCACGGGTGAGGGTT-1	VG2	None	0.085561464	0.115724402
VG2_GTCTTCGAGAATCTCC-1	VG2	clonotype36	0.301467524	-0.146261781
VG2_GTGAAGGAGGGAGTAA-1	VG2	clonotype553	-1.87E-04	0.163540095
VG2_GTGCGGTCAAAGTCAA-1	VG2	clonotype558	0.299645515	-0.12235077
VG2_GTGCGGTGTGCCTTGG-1	VG2	clonotype3	0.260133	-0.280842792
VG2_GTGCTTCAGTGTACCT-1	VG2	None	0.349905987	-0.111531091
VG2_GTGCTTCGTACACCGC-1	VG2	clonotype51	0.042079485	0.276476731
VG2_GTGGGTCGTTAAGATG-1	VG2	clonotype562	0.111906881	0.11983809
VG2_GTGGGTCGTTTCCACC-1	VG2	clonotype3	0.240208693	0.032270698
VG2_GTGTTAGCAATGGTCT-1	VG2	clonotype40	-0.134111372	0.503451577
VG2_GTGTTAGTCACCGGGT-1	VG2	clonotype53	0.10412302	0.147122588
VG2_GTTTCTAAGCGTAATA-1	VG2	None	0.154970312	0.085661554
VG2_TAAACCGGTTGCTCCT-1	VG2	clonotype8	0.14001042	0.203589689
VG2_TAGGCATCATGATCCA-1	VG2	clonotype26	0.063169415	-0.011770793
VG2_TATGCCCCATTTCACT-1	VG2	clonotype10	0.20467373	-0.128043957
VG2_TCAACGAAGTGACTCT-1	VG2	clonotype599	0.094249175	0.25165812
VG2_TCACAAGTCTTGACGA-1	VG2	clonotype3	0.285893911	-0.139164899
VG2_TCAGCAAGTCTTCAAG-1	VG2	None	0.110420983	0.037741178
VG2_TCAGGATTCGAGCCCA-1	VG2	clonotype611	0.012611701	0.301291182
VG2_TCATTTGCAGTATAAG-1	VG2	clonotype13	0.303509137	-0.055274144
VG2_TCATTTGGTAAATGAC-1	VG2	clonotype616	0.242654418	0.045232983
VG2_TCGAGGCGTATCGCAT-1	VG2	clonotype50	-0.112892288	0.760273049
VG2_TCGCGAGGTTGATTGC-1	VG2	clonotype4	0.160792003	0.179241628
VG2_TGATTTCGTTACGTCA-1	VG2	clonotype53	0.086333437	0.163261989
VG2_TGCCAAAGTTAGATGA-1	VG2	None	0.017089118	0.091863185
VG2_TGGGAAGGTTGAGGTG-1	VG2	clonotype4	0.184145611	-0.023697951
VG2_TGTCCCAAGTGGGATC-1	VG2	clonotype10	0.236613728	-0.089249091
VG2_TGTGGTATCTGATTCT-1	VG2	clonotype665	0.138401979	0.384552013
VG2_TTAACTCAGCAGACTG-1	VG2	clonotype669	-0.050761758	0.440769695
VG2_TTCCCAGGTCGCTTCT-1	VG2	clonotype675	-0.050542773	0.42489226
VG2_TTCTACATCAGCTGGC-1	VG2	None	0.119339624	-0.072046378
VG2_TTCTCCTGTAGCAAAT-1	VG2	clonotype3	0.242789416	-0.056647337
VG2_TTTACTGTCGATCCCT-1	VG2	clonotype697	-0.016166337	0.252716602
AI1_AAAGATGTCATGCATG-1	AI1	clonotype1	0.303872017	-0.148558928
AI1_AAAGTAGGTCCAGTTA-1	AI1	clonotype1	0.261133692	-0.119336324
AI1_AACACGTCAACTGCTA-1	AI1	clonotype1	-0.016327111	0.36975961
AI1_AACGTTGTCATGCAAC-1	AI1	clonotype1	0.228849151	0.021565032
AI1_AACTTTCGTCCTCTTG-1	AI1	clonotype1	0.2540577	-0.095323365
AI1_AAGACCTTCACATACG-1	AI1	clonotype269	-0.014202145	0.491268076
AI1_ACCTTTACATTGCGGC-1	AI1	clonotype287	-0.019288057	0.332164991
AI1_ACCTTTAGTGGTAACG-1	AI1	clonotype1	0.279889911	-0.074132806
AI1_ACGCAGCCAAATACAG-1	AI1	clonotype352	-0.001628248	0.370135192
AI1_ACGGAGACAAGCGAGT-1	AI1	clonotype1	0.207088527	-0.115158782
AI1_ACGGCCATCCAAATGC-1	AI1	clonotype1	0.283461411	-0.075379317
AI1_ACGGGTCCATAAAGGT-1	AI1	clonotype421	-0.048136614	0.473947401
AI1_ACGGGTCGTCCGAATT-1	AI1	clonotype313	-0.052040777	0.593587504
AI1_ACGTCAACAGTTCCCT-1	AI1	clonotype9	0.333404029	0.020282517
AI1_ACTATCTGTTAAGACA-1	AI1	clonotype1	0.20735159	-0.037710179
AI1_AGAATAGTCTAACCGA-1	AI1	clonotype3	0.261802556	-0.059162186
AI1_AGAGCGACATATGCTG-1	AI1	clonotype1	0.313786116	-0.216931292
AI1_AGAGCTTTCGCTTAGA-1	AI1	clonotype1	0.242052457	-0.103701444
AI1_AGCATACTCTCTGAGA-1	AI1	clonotype1	0.223525257	-0.153103225
AI1_AGCCTAAAGTGAAGAG-1	AI1	clonotype1	0.230674408	-0.030000861
AI1_AGCCTAAGTCGTTGTA-1	AI1	clonotype1	0.222229449	0.045896405
AI1_AGCGGTCAGCGTGAAC-1	AI1	clonotype10	0.322654304	-0.062378337
AI1_AGCGTATGTCTAGGTT-1	AI1	clonotype1	0.197543386	0.133393648
AI1_AGCGTCGGTTACGCGC-1	AI1	clonotype1	0.275650126	-0.063392273
AI1_AGGTCATTCGATAGAA-1	AI1	clonotype1	0.263665652	-0.104182634
AI1_AGTAGTCGTCGACTGC-1	AI1	clonotype1	0.285942767	-0.057880625
AI1_AGTGTCAAGCTACCGC-1	AI1	clonotype556	-0.017555406	0.317524941
AI1_AGTTGGTTCGTTTGCC-1	AI1	clonotype1	0.237520908	-0.123592308
AI1_ATCCGAATCATGTGGT-1	AI1	clonotype462	-0.064027746	0.349723363
AI1_ATCGAGTCAGTCGTGC-1	AI1	clonotype1	0.287206891	-0.101994382
AI1_ATCTACTGTTGAGTTC-1	AI1	clonotype1	0.277795614	-0.079980781
AI1_ATCTGCCTCGCGTAGC-1	AI1	clonotype3	0.200515702	-0.057337242
AI1_ATGGGAGGTCGATTGT-1	AI1	clonotype1	0.311284657	-0.236920824
AI1_ATGTGTGTCAACTCTT-1	AI1	clonotype1	0.151669222	0.053594463
AI1_ATTATCCCATTAGCCA-1	AI1	clonotype1	0.294086474	0.013028438
AI1_ATTCTACTCCATGAGT-1	AI1	clonotype1	0.25477096	-0.075263936
AI1_ATTGGTGGTAAGGGCT-1	AI1	clonotype1	0.282267245	-0.08292373
AI1_CACAAACAGTGCGTGA-1	AI1	clonotype1	0.232379571	-0.032168125
AI1_CACCACTGTCAGAATA-1	AI1	clonotype4	-0.025766853	0.4243938
AI1_CACCACTTCCAAGCCG-1	AI1	clonotype1	0.262498876	-0.071974031
AI1_CACCTTGTCCACGACG-1	AI1	None	0.147105081	0.00330869
AI1_CACTCCAGTTAAGGGC-1	AI1	clonotype1	0.317809745	-0.154833916
AI1_CAGCGACTCATGGTCA-1	AI1	clonotype256	-0.021793605	0.404426644
AI1_CAGTAACAGGCTACGA-1	AI1	clonotype1	0.267198221	0.05712699
AI1_CAGTCCTAGTACGACG-1	AI1	clonotype1	0.216629269	-0.072886502
AI1_CATATGGTCAAGGCTT-1	AI1	clonotype1	0.268046308	-0.030236574
AI1_CATCAGAGTACAAGTA-1	AI1	clonotype1	0.277613368	-0.074826641
AI1_CATCCACGTCCCTACT-1	AI1	clonotype1	0.27349227	-0.077146025
AI1_CATCGGGCATCATCCC-1	AI1	clonotype1	0.230552265	0.008569249
AI1_CATTATCGTGAGTATA-1	AI1	clonotype1	0.234341016	-0.216431522
AI1_CATTCGCAGCCATCGC-1	AI1	clonotype1	0.298804942	-0.155736873
AI1_CCACGGAGTATATGAG-1	AI1	clonotype477	-0.080219534	0.422943345
AI1_CCCAGTTAGTTCCACA-1	AI1	clonotype1	0.26699198	0.035129045
AI1_CCCATACTCCAGTATG-1	AI1	clonotype1	0.285610368	-0.122678249
AI1_CCCTCCTCAGATCCAT-1	AI1	clonotype1	0.240832493	-0.096387576
AI1_CCGGTAGCAATGTTGC-1	AI1	None	0.175043613	0.160994824
AI1_CCGGTAGTCCTCAATT-1	AI1	clonotype527	-0.126788277	0.775486829
AI1_CCGTGGACAATGACCT-1	AI1	clonotype1	0.286569567	-0.120947257
AI1_CCTACCACATCCTAGA-1	AI1	clonotype1	0.087571739	-0.014972654
AI1_CCTAGCTGTTTGGCGC-1	AI1	clonotype1	0.242000932	-0.088594032
AI1_CCTTCCCCAAGACACG-1	AI1	clonotype1	0.290795138	-0.115223764
AI1_CCTTCGAAGCCTTGAT-1	AI1	clonotype1	0.320086428	-0.071256149
AI1_CGAACATGTTTAGCTG-1	AI1	clonotype72	-0.040026255	0.454512751
AI1_CGAGAAGAGGTACTCT-1	AI1	clonotype1	0.259171477	-0.03313096
AI1_CGAGCACAGAGCTGCA-1	AI1	clonotype1	0.240482321	-0.085370204
AI1_CGAGCCAGTTATGCGT-1	AI1	clonotype1	0.185199638	0.37824868
AI1_CGATGTAAGTAAGTAC-1	AI1	clonotype9	0.27230487	-0.009528054
AI1_CGATTGAAGTTAGGTA-1	AI1	clonotype1	0.287862502	0.024158061
AI1_CGATTGACAAGTAATG-1	AI1	clonotype1	0.275820712	-0.182061094
AI1_CGGACGTAGACACTAA-1	AI1	clonotype1	0.260264003	-0.125852775
AI1_CGGAGCTCAGCATACT-1	AI1	clonotype1	0.252289107	-0.047609565
AI1_CGGAGTCGTGGCGAAT-1	AI1	clonotype9	0.298678654	-0.030173399
AI1_CGGTTAACAACGCACC-1	AI1	clonotype1	0.288759036	-0.090307205
AI1_CGTAGGCGTGCAACGA-1	AI1	clonotype1	0.266403865	-0.153896289
AI1_CGTTCTGAGGAACTGC-1	AI1	clonotype1	0.228806484	-0.081835004
AI1_CTAAGACCAGCCAGAA-1	AI1	clonotype271	-0.013350953	0.391474777
AI1_CTAGAGTCAAGAAGAG-1	AI1	clonotype1	0.348423033	-0.12736335
AI1_CTCACACCAAGCCCAC-1	AI1	clonotype1	0.143379054	0.036025524
AI1_CTGATAGTCCTGCCAT-1	AI1	clonotype1	0.240841122	-0.162864715
AI1_CTGCCTATCGAGGTAG-1	AI1	clonotype1	0.17707483	-0.030496981
AI1_CTGCTGTAGTACGCCC-1	AI1	clonotype1	0.27525444	-0.097758236
AI1_CTGTGCTAGAGACTAT-1	AI1	clonotype1	0.213937864	-0.157376105
AI1_CTTAACTTCGGATGTT-1	AI1	clonotype1	0.269381821	-0.101560619
AI1_CTTTGCGCATGCATGT-1	AI1	clonotype1	0.233967424	0.114117608
AI1_GAAACTCGTCCGTCAG-1	AI1	None	-0.021743521	0.38768726
AI1_GAACCTACAAGAGTCG-1	AI1	clonotype1	0.289625208	-0.079420282
AI1_GAACGGATCACCATAG-1	AI1	clonotype3	0.267534829	-0.102409014
AI1_GAAGCAGAGATCTGCT-1	AI1	clonotype1	0.258233589	-0.065934491
AI1_GAATAAGAGTTAGCGG-1	AI1	clonotype359	-0.066516043	0.225484171
AI1_GAATGAAAGTCGATAA-1	AI1	clonotype1	0.288433762	-0.121693392
AI1_GACCAATAGTTCGCAT-1	AI1	clonotype3	0.248389781	-0.015932277
AI1_GACGTGCTCATGCAAC-1	AI1	clonotype10	0.298268237	-0.064944848
AI1_GATCGATTCAACTCTT-1	AI1	clonotype1	0.218413541	0.033239226
AI1_GATCGCGCAATCCAAC-1	AI1	clonotype1	0.313559256	-0.113275081
AI1_GATCTAGTCGAATGCT-1	AI1	clonotype1	0.278733748	-0.091389754
AI1_GCAATCAGTTATCACG-1	AI1	clonotype1	0.253218991	-0.03711023
AI1_GCACATAGTAGAAGGA-1	AI1	clonotype1	0.208907488	-0.00381813
AI1_GCACATATCGTCTGAA-1	AI1	clonotype1	0.233055194	-0.091133616
AI1_GCAGCCATCGCGGATC-1	AI1	clonotype3	0.21513429	-0.074847415
AI1_GCAGTTAGTTCCGGCA-1	AI1	clonotype1	0.150658343	-0.033711334
AI1_GCCTCTACACCATGTA-1	AI1	clonotype21	0.012773831	0.360023329
AI1_GCGAGAACATGACATC-1	AI1	None	0.239435487	-0.061362999
AI1_GCGCGATGTTTGTTTC-1	AI1	clonotype10	0.307426941	-0.140173656
AI1_GCTCTGTCACAGCGTC-1	AI1	clonotype1	0.26619333	-0.083585239
AI1_GCTCTGTGTTGCGTTA-1	AI1	clonotype1	0.174725017	-0.044613953
AI1_GGAAAGCGTGCTAGCC-1	AI1	clonotype1	0.324417804	-0.072141718
AI1_GGAATAATCCTTGCCA-1	AI1	clonotype1	0.29722766	-0.235491399
AI1_GGACAAGGTTGCGTTA-1	AI1	clonotype1	0.171351588	-0.020651497
AI1_GGACATTCACGGTTTA-1	AI1	clonotype337	-0.049481061	0.437332996
AI1_GGGAGATAGTACGACG-1	AI1	clonotype289	-0.015858937	0.447010584
AI1_GGGTCTGAGGTACTCT-1	AI1	clonotype1	0.284400185	-0.157695289
AI1_GGTGCGTTCGTGGACC-1	AI1	clonotype1	0.257492725	-0.188685741
AI1_GGTGTTAGTAAGCACG-1	AI1	clonotype1	0.1982793	0.025384597
AI1_GTACGTATCGTGGTCG-1	AI1	clonotype1	0.126639294	0.07102701
AI1_GTAGTCAAGCACACAG-1	AI1	clonotype444	0.007431686	0.499967005
AI1_GTCAAGTCATGAGCGA-1	AI1	clonotype1	0.241266036	-0.10350622
AI1_GTCGGGTTCTTGTATC-1	AI1	clonotype291	-0.005635715	0.381516278
AI1_GTCGTAAGTACTTCTT-1	AI1	clonotype3	0.23170909	-0.087033586
AI1_GTGTGCGGTATAGGTA-1	AI1	None	0.31156157	-0.245825937
AI1_GTTCTCGTCATTTGGG-1	AI1	clonotype1	0.25589269	-0.150357322
AI1_TACCTATAGATGTGTA-1	AI1	clonotype1	0.279196983	-0.125446605
AI1_TACGGTAGTAGCACGA-1	AI1	clonotype324	0.010511914	0.350249766
AI1_TACTTACGTCGGCTCA-1	AI1	clonotype1	0.08680532	0.106156678
AI1_TAGACCACAGTGGAGT-1	AI1	clonotype507	-0.059027359	0.479518307
AI1_TAGCCGGCAAAGGAAG-1	AI1	None	0.146742449	-0.214935199
AI1_TAGCCGGTCCGAGCCA-1	AI1	clonotype304	-0.006652359	0.279818281
AI1_TAGTGGTCAGTTAACC-1	AI1	clonotype1	0.209681991	-0.128753679
AI1_TATCAGGGTTCAGGCC-1	AI1	clonotype252	-0.020435346	0.314783912
AI1_TATTACCGTTGGTAAA-1	AI1	clonotype1	0.208668036	-0.088470771
AI1_TATTACCTCCGTTGCT-1	AI1	clonotype1	0.222887658	-0.024650039
AI1_TCACAAGAGAAAGTGG-1	AI1	clonotype1	0.241848031	-0.025181215
AI1_TCACAAGAGCGAGAAA-1	AI1	clonotype1	0.330484426	-0.102869914
AI1_TCACAAGAGGATGCGT-1	AI1	clonotype3	0.283299662	0.019320063
AI1_TCACAAGAGGTGACCA-1	AI1	clonotype1	0.259834368	-0.0486449
AI1_TCACGAAAGTCGTACT-1	AI1	clonotype1	0.281222833	-0.167999813
AI1_TCAGATGAGTGAATTG-1	AI1	clonotype1	0.269021784	-0.141268502
AI1_TCAGATGGTAGCGTAG-1	AI1	clonotype1	0.113039492	-0.10769221
AI1_TCAGGATCAATGGACG-1	AI1	clonotype1	0.254600913	-0.118447602
AI1_TCAGGATTCTCTGAGA-1	AI1	clonotype349	-0.095577107	0.603180792
AI1_TCAGGTACAGATGAGC-1	AI1	clonotype1	0.271488511	-0.111960588
AI1_TCCACACAGTGCGATG-1	AI1	clonotype1	0.265676903	-0.160758723
AI1_TCCCGATGTCAGAATA-1	AI1	clonotype1	0.226367299	-0.135971392
AI1_TCCCGATTCAGGTAAA-1	AI1	clonotype1	0.229559529	0.029229268
AI1_TCGCGAGTCATTGCCC-1	AI1	clonotype1	0.290397926	-0.020382375
AI1_TCGGGACCACCAGTTA-1	AI1	clonotype1	0.254537412	-0.105855153
AI1_TCGGTAAAGGTCGGAT-1	AI1	clonotype1	0.255992404	-0.019706788
AI1_TCGGTAATCCGTAGTA-1	AI1	clonotype10	0.201970967	-0.007561776
AI1_TGACAACGTAAATACG-1	AI1	clonotype1	0.141204861	-0.021441042
AI1_TGATTTCCATTGCGGC-1	AI1	clonotype1	0.295064788	-0.198728371
AI1_TGCCCTAAGCACCGCT-1	AI1	clonotype1	0.252839626	-0.173964021
AI1_TGGCCAGTCCCTAACC-1	AI1	clonotype1	0.238564348	-0.1101935
AI1_TGGCTGGCAGTGGAGT-1	AI1	clonotype1	0.34927741	-0.200130397
AI1_TGGGAAGCAGGACGTA-1	AI1	clonotype1	0.27029637	-0.163566719
AI1_TGGTTCCCATTGGTAC-1	AI1	clonotype1	0.213990397	0.05751358
AI1_TGTATTCGTCGTCTTC-1	AI1	clonotype1	0.242212462	-0.060802807
AI1_TGTTCCGGTTCGCGAC-1	AI1	clonotype72	-0.023007545	0.45906094
AI1_TTAGGACGTAATCGTC-1	AI1	clonotype1	0.260717349	-0.124547368
AI1_TTAGGCATCTTCGGTC-1	AI1	clonotype3	0.247062548	-0.028200009
AI1_TTATGCTGTCACCCAG-1	AI1	clonotype3	0.210274596	0.010197593
AI1_TTCCCAGTCCTTAATC-1	AI1	clonotype1	0.258177723	-0.110750597
AI1_TTCGAAGCAATGGACG-1	AI1	clonotype1	0.263061326	-0.036229148
AI1_TTCTCCTGTTACGGAG-1	AI1	clonotype581	0.011905333	0.398144952
AI1_TTGCCGTAGGTCATCT-1	AI1	clonotype1	0.210498393	-0.058591277
AI1_TTGGAACTCTACTCAT-1	AI1	clonotype406	-0.055282787	0.586194689
AI2_AAACGGGAGAAACGAG-1	AI2	clonotype6	0.240272345	0.040444064
AI2_AAACGGGGTCTCACCT-1	AI2	clonotype6	0.167464495	-0.076751882
AI2_AAAGCAAGTGTGGTTT-1	AI2	clonotype19	0.239041761	-0.104198147
AI2_AAAGTAGAGGCTAGAC-1	AI2	clonotype2	0.194351795	-0.023680095
AI2_AAAGTAGAGTGTTTGC-1	AI2	clonotype4	0.292407957	-0.22100169
AI2_AAAGTAGAGTTACCCA-1	AI2	clonotype426	0.152523339	-0.031806471
AI2_AAAGTAGTCGCAAGCC-1	AI2	clonotype23	0.113414335	0.156905895
AI2_AACACGTCATGCGCAC-1	AI2	clonotype24	0.278886165	0.090713579
AI2_AACCATGAGTGAACGC-1	AI2	None	0.080532062	-0.054030878
AI2_AACCATGTCTGTGCAA-1	AI2	clonotype2	0.241640237	-0.023193632
AI2_AACTCAGCACAAGCCC-1	AI2	clonotype2	0.174146951	0.027492165
AI2_AACTGGTTCCCAAGTA-1	AI2	None	0.136199282	-0.10269925
AI2_AACTGGTTCGAATGCT-1	AI2	clonotype2	0.198958194	-0.032944402
AI2_AACTTTCGTAAGCACG-1	AI2	clonotype9	0.095247235	-0.060810508
AI2_AAGACCTAGTAGTGCG-1	AI2	clonotype4	0.097126955	0.012315244
AI2_AAGACCTTCCGTCAAA-1	AI2	clonotype2	0.242581763	-0.155125271
AI2_AAGGAGCCACGTCAGC-1	AI2	clonotype4	0.242821595	-0.018437628
AI2_AAGGTTCCACTCTGTC-1	AI2	clonotype8	0.278749758	-0.096943925
AI2_AATCCAGTCGCCGTGA-1	AI2	clonotype7	0.331092512	-0.047504412
AI2_AATCGGTCATCCTAGA-1	AI2	clonotype10	0.278340069	-0.146959235
AI2_ACACCAACAGTTTACG-1	AI2	clonotype8	0.34560804	-0.125819928
AI2_ACACCAATCAAGATCC-1	AI2	clonotype2	0.21410265	-0.080801966
AI2_ACACCAATCATTGCGA-1	AI2	clonotype10	0.301815945	-0.185861797
AI2_ACACCCTGTGCAGTAG-1	AI2	clonotype4	0.296073364	-0.158829915
AI2_ACACCCTTCTGGTTCC-1	AI2	clonotype4	0.135435339	-0.177952501
AI2_ACACTGACATCCTAGA-1	AI2	clonotype2	0.219273834	-0.060139387
AI2_ACACTGAGTTTGTTTC-1	AI2	clonotype9	0.287131132	-0.099959619
AI2_ACAGCCGAGACTGGGT-1	AI2	clonotype22	0.261092111	-0.142532905
AI2_ACAGCTAGTCGAAAGC-1	AI2	clonotype2	0.280877908	-0.076279299
AI2_ACAGCTAGTGTCGCTG-1	AI2	clonotype10	0.258590974	-0.110892925
AI2_ACATACGAGGCAGTCA-1	AI2	clonotype4	0.186187698	-0.00267209
AI2_ACATACGCACCTTGTC-1	AI2	clonotype2	0.204738324	0.19779662
AI2_ACATACGGTACCGAGA-1	AI2	None	0.242595209	-0.088896539
AI2_ACCCACTAGAAGGTTT-1	AI2	clonotype2	0.296630739	-0.125405448
AI2_ACCCACTCATCAGTAC-1	AI2	clonotype2	0.317039325	-0.135957073
AI2_ACCCACTGTCTCCATC-1	AI2	None	0.066374566	0.572470275
AI2_ACCTTTAAGCAGCGTA-1	AI2	clonotype8	0.268266977	-0.083552716
AI2_ACCTTTAAGCTCCTTC-1	AI2	clonotype2	0.273872614	-0.125405905
AI2_ACGAGCCTCAGAGGTG-1	AI2	clonotype4	0.285093796	-0.13935509
AI2_ACGAGGAGTAAGAGGA-1	AI2	clonotype7	0.35314448	-0.125787847
AI2_ACGAGGAGTAGCTTGT-1	AI2	clonotype2	0.241259689	-0.060558616
AI2_ACGATGTTCAGCTTAG-1	AI2	None	-0.105888877	0.192871492
AI2_ACGCAGCCACATCCAA-1	AI2	clonotype13	0.320221574	-0.11271296
AI2_ACGCAGCCATCCTTGC-1	AI2	clonotype2	0.321519415	0.033502492
AI2_ACGCCAGGTCCAGTAT-1	AI2	clonotype2	0.097557878	-0.118060054
AI2_ACGCCAGTCCCACTTG-1	AI2	clonotype8	0.253546139	-0.069991435
AI2_ACGCCGATCAGCTTAG-1	AI2	clonotype320	0.252844905	-0.009973354
AI2_ACGTCAAGTCAAGCGA-1	AI2	None	0.094682239	-0.060094793
AI2_ACTGATGAGACTGTAA-1	AI2	clonotype2	0.315372013	-0.113228625
AI2_ACTGCTCAGTATCGAA-1	AI2	clonotype2	0.188272601	-0.04432974
AI2_ACTGCTCTCAAGAAGT-1	AI2	None	0.08949545	-0.053397837
AI2_ACTGTCCCAAGCCGCT-1	AI2	clonotype4	0.162404678	-0.138080261
AI2_ACTTACTGTGTTAAGA-1	AI2	clonotype4	0.02939076	0.254569179
AI2_ACTTGTTAGAGGTTGC-1	AI2	clonotype6	0.262210174	-0.141378623
AI2_ACTTTCATCTTCCTTC-1	AI2	clonotype2	0.217972947	-0.144376779
AI2_AGAATAGAGCCAACAG-1	AI2	clonotype562	-0.10508061	0.643395333
AI2_AGAATAGGTCCAGTGC-1	AI2	clonotype2	0.253603769	0.020984809
AI2_AGACGTTCATCAGTAC-1	AI2	None	0.025445707	0.178365008
AI2_AGACGTTGTCTAAAGA-1	AI2	clonotype2	0.073106495	-0.029175188
AI2_AGAGCGAAGAGACTAT-1	AI2	clonotype24	0.28961793	-0.007128783
AI2_AGAGCTTTCGGTCTAA-1	AI2	None	0.036681687	0.031331598
AI2_AGAGTGGGTCGCTTTC-1	AI2	clonotype2	0.118928858	3.69E-04
AI2_AGATCTGAGACGCTTT-1	AI2	clonotype2	0.277066544	-0.071427658
AI2_AGATCTGCAGATGAGC-1	AI2	clonotype10	0.30706559	-0.153986539
AI2_AGATCTGGTCATATCG-1	AI2	clonotype445	0.263443152	-0.017405737
AI2_AGCGGTCCACTTACGA-1	AI2	clonotype20	0.18181992	-0.075746952
AI2_AGCGTCGAGACGCTTT-1	AI2	clonotype8	0.302144173	-0.062514114
AI2_AGCGTCGCAAAGCGGT-1	AI2	clonotype2	0.297202255	-0.019314133
AI2_AGGCCACCAGCATGAG-1	AI2	None	0.116539783	0.076931188
AI2_AGGCCGTCACATTAGC-1	AI2	clonotype4	0.277356225	-0.111670267
AI2_AGGCCGTTCAGGCGAA-1	AI2	clonotype194	0.246087263	-0.016886412
AI2_AGGGAGTTCCTGTAGA-1	AI2	clonotype10	0.312148398	-0.161585785
AI2_AGGGTGAGTCAGGACA-1	AI2	None	0.009725208	0.350248982
AI2_AGTGAGGCACCGATAT-1	AI2	clonotype16	0.310893791	-0.013583527
AI2_AGTGTCATCCCACTTG-1	AI2	clonotype10	0.335266648	-0.186975959
AI2_ATAACGCAGTCGTTTG-1	AI2	None	0.163606011	0.010992043
AI2_ATCATCTCACCAGCAC-1	AI2	None	0.082926638	0.144112382
AI2_ATCATCTGTGGGTATG-1	AI2	clonotype60	0.236288011	-0.026653342
AI2_ATCATGGCAACTGGCC-1	AI2	None	0.112414467	0.011509116
AI2_ATCTACTAGAATCTCC-1	AI2	clonotype2	0.296897867	-0.089693133
AI2_ATGAGGGGTAAATGTG-1	AI2	clonotype2	0.066704944	-0.101590202
AI2_ATGAGGGGTACATCCA-1	AI2	None	0.274912681	-0.068106687
AI2_ATGAGGGGTGCACCAC-1	AI2	clonotype6	0.279303008	-0.07710681
AI2_ATGGGAGAGCAGCCTC-1	AI2	None	0.221482516	0.002006696
AI2_ATTATCCGTCGCCATG-1	AI2	clonotype2	0.203441544	0.01955119
AI2_ATTGGACGTATTCTCT-1	AI2	clonotype9	0.258031092	0.029812317
AI2_ATTGGTGTCGTGGTCG-1	AI2	clonotype4	0.037814945	0.12778737
AI2_ATTTCTGCATTCCTGC-1	AI2	clonotype9	0.283078898	-0.093200373
AI2_ATTTCTGGTAAGGATT-1	AI2	None	0.23450082	0.002247229
AI2_ATTTCTGGTGTTGAGG-1	AI2	clonotype4	0.155475647	0.022901895
AI2_CAACCAATCAGCCTAA-1	AI2	clonotype8	0.167559711	-0.082906469
AI2_CAACCTCGTATCTGCA-1	AI2	clonotype4	0.274069776	-0.174187307
AI2_CAAGAAAAGTTACCCA-1	AI2	clonotype10	0.307606907	-0.180920059
AI2_CAAGAAAGTCTGCAAT-1	AI2	clonotype2	0.338155946	-0.159551497
AI2_CAAGGCCGTCTCTTAT-1	AI2	clonotype9	0.323588658	-0.082061893
AI2_CAAGGCCGTTATCGGT-1	AI2	clonotype4	0.253549065	-0.044904921
AI2_CAAGTTGCAAACTGTC-1	AI2	clonotype2	0.187605989	0.041439732
AI2_CACACCTAGTTCGCAT-1	AI2	clonotype2	0.218093004	0.073037817
AI2_CACACCTTCTTGAGGT-1	AI2	None	0.273309316	-0.160805058
AI2_CACAGGCCAAGCGCTC-1	AI2	clonotype20	0.332526565	-0.179837296
AI2_CACATAGAGCTAAGAT-1	AI2	clonotype6	0.297910117	0.081377646
AI2_CACATTTTCTGGTGTA-1	AI2	clonotype19	0.305346904	-0.054016737
AI2_CACCACTAGTTAACGA-1	AI2	clonotype23	0.332831666	-0.236733563
AI2_CACCAGGAGCGCTTAT-1	AI2	clonotype20	0.067887213	0.054528029
AI2_CACCTTGGTCCGACGT-1	AI2	clonotype61	0.28864732	-0.08732905
AI2_CACCTTGTCCCTCAGT-1	AI2	None	0.299060501	-0.037127234
AI2_CAGCCGAGTAATCGTC-1	AI2	clonotype8	0.346661875	-0.203369293
AI2_CAGCGACCAAGTAATG-1	AI2	clonotype8	0.275578872	-0.185245132
AI2_CAGCTAACAATCAGAA-1	AI2	None	0.139968151	-0.157208196
AI2_CAGCTAACATGTTGAC-1	AI2	clonotype8	0.324939618	-0.147549416
AI2_CAGGTGCCATCTGGTA-1	AI2	clonotype4	0.145078528	0.014296717
AI2_CAGGTGCGTTACGACT-1	AI2	clonotype10	0.254417016	0.023158132
AI2_CAGTAACAGCAGGCTA-1	AI2	clonotype4	0.146153276	0.064393455
AI2_CAGTCCTGTCGCATAT-1	AI2	clonotype4	0.196423753	-0.114210619
AI2_CATCAAGCATCTGGTA-1	AI2	clonotype2	0.239420428	-0.002942685
AI2_CATCAAGGTGTGGCTC-1	AI2	None	0.08420833	0.042949412
AI2_CATCAGAAGTTATCGC-1	AI2	clonotype4	0.21944876	-0.17251799
AI2_CATCAGACAGGGTACA-1	AI2	None	0.03071903	0.133917046
AI2_CATCAGATCAGCTCGG-1	AI2	clonotype4	0.31474778	-0.123304482
AI2_CATCCACGTAGCGCAA-1	AI2	None	0.139419068	-0.26396024
AI2_CATGCCTGTTGACGTT-1	AI2	clonotype8	0.326715745	-0.13352989
AI2_CATGGCGAGAAGGGTA-1	AI2	clonotype10	0.295667561	-0.015124613
AI2_CATGGCGCATCGGGTC-1	AI2	clonotype19	0.279582349	-0.065226505
AI2_CATTCGCGTTGCGCAC-1	AI2	clonotype4	0.270594813	-0.116573689
AI2_CCAATCCCATTGGCGC-1	AI2	clonotype4	0.339756022	-0.220667961
AI2_CCAATCCGTTCAGGCC-1	AI2	clonotype271	0.256613746	-0.035152199
AI2_CCACGGATCCCAAGAT-1	AI2	clonotype2	0.186055818	0.032855124
AI2_CCACTACCACAGACAG-1	AI2	clonotype2	0.252485513	-0.024254637
AI2_CCATGTCAGTATGACA-1	AI2	clonotype6	0.189008375	0.058979524
AI2_CCCAGTTAGAGCTGGT-1	AI2	clonotype4	0.298532813	-0.050083505
AI2_CCCAGTTAGGAGCGTT-1	AI2	clonotype16	0.280797428	-0.012953641
AI2_CCCAGTTTCGCATGGC-1	AI2	clonotype9	0.339179162	-0.149575694
AI2_CCCATACAGGCACATG-1	AI2	clonotype2	0.177217415	-0.108694923
AI2_CCGGGATGTAAGGGAA-1	AI2	clonotype10	0.352929651	-0.241707653
AI2_CCGGGATGTATAGGTA-1	AI2	clonotype2	0.150800395	0.038982082
AI2_CCGGTAGCAGCTTCGG-1	AI2	clonotype2	0.158331522	0.071025412
AI2_CCGTGGACATCATCCC-1	AI2	clonotype24	0.288291749	-0.054054982
AI2_CCGTGGAGTTCCGGCA-1	AI2	clonotype4	0.263305971	-0.226777281
AI2_CCGTTCAGTGTAAGTA-1	AI2	clonotype2	0.221221011	0.101613283
AI2_CCTACACTCTGATTCT-1	AI2	clonotype2	0.173103941	0.065885905
AI2_CCTACCAAGCGTAGTG-1	AI2	clonotype6	0.095557308	0.37093517
AI2_CCTATTACATGGATGG-1	AI2	clonotype4	0.245068293	-0.084532517
AI2_CCTCTGAAGTTGTCGT-1	AI2	clonotype2	0.30418438	-0.126074383
AI2_CCTCTGATCCTCCTAG-1	AI2	None	0.152574572	0.009005124
AI2_CCTTACGTCCGTCAAA-1	AI2	clonotype4	0.180517885	-0.006047414
AI2_CCTTCCCAGGATTCGG-1	AI2	clonotype10	0.244330317	-0.067698592
AI2_CCTTCCCGTCGAGTTT-1	AI2	None	0.173960636	0.09992498
AI2_CCTTCGACAAAGTGCG-1	AI2	None	0.077296028	0.263451139
AI2_CGAACATAGACTACAA-1	AI2	clonotype8	0.239000455	-0.053540887
AI2_CGAACATAGCGTCAAG-1	AI2	clonotype10	0.257779905	0.021923208
AI2_CGAACATCAGTTAACC-1	AI2	clonotype6	0.305910519	-0.125001082
AI2_CGACCTTGTCATCCCT-1	AI2	clonotype7	0.254640152	-0.10077316
AI2_CGAGAAGAGGCTCTTA-1	AI2	clonotype2	0.293719273	-0.169339268
AI2_CGAGCCAAGCTAAACA-1	AI2	clonotype2	0.138556853	-0.01506538
AI2_CGATCGGGTGATGTCT-1	AI2	clonotype25	0.185350543	0.034752739
AI2_CGATGGCAGGCCGAAT-1	AI2	clonotype10	0.309892341	-0.122266831
AI2_CGATGTATCCTGTACC-1	AI2	clonotype2	0.159883433	0.002344562
AI2_CGATTGAAGATCACGG-1	AI2	None	0.125826575	0.293613283
AI2_CGATTGATCGGCTACG-1	AI2	clonotype9	0.270066707	-0.12192299
AI2_CGCGTTTTCGATGAGG-1	AI2	None	0.19069462	-0.087213397
AI2_CGCTATCCATCCCACT-1	AI2	clonotype2	0.278371242	0.04730167
AI2_CGCTGGAAGTGAATTG-1	AI2	clonotype10	0.300788445	-0.158397241
AI2_CGGACGTGTCCATGAT-1	AI2	clonotype6	0.333547246	-0.121356322
AI2_CGGACTGAGTGGGCTA-1	AI2	clonotype4	0.234362565	-0.191854282
AI2_CGGAGCTCATTGGTAC-1	AI2	clonotype6	0.269407306	-0.028504258
AI2_CGGAGTCTCTTGTCAT-1	AI2	clonotype7	0.352408662	-0.068643023
AI2_CGGCTAGCATGTAGTC-1	AI2	clonotype4	0.283661148	-0.053655391
AI2_CGGCTAGGTAGAGGAA-1	AI2	clonotype9	0.253076884	0.037557801
AI2_CGGGTCAGTCTGGAGA-1	AI2	clonotype8	0.291419337	-0.098945644
AI2_CGGTTAAGTAGTGAAT-1	AI2	None	0.149402154	-7.57E-04
AI2_CGGTTAAGTCTCTTTA-1	AI2	clonotype2	0.110284058	0.187316655
AI2_CGTAGCGGTTACGGAG-1	AI2	clonotype2	0.304526478	-0.085015773
AI2_CGTCACTAGGTCGGAT-1	AI2	None	0.060742737	0.281297686
AI2_CGTCACTCATGGTTGT-1	AI2	clonotype15	0.21318567	-0.112938268
AI2_CGTCCATGTGTAATGA-1	AI2	clonotype4	0.218852985	-0.069454387
AI2_CGTCCATTCGAACGGA-1	AI2	clonotype4	0.35328232	-0.114007543
AI2_CGTCTACAGCCACCTG-1	AI2	clonotype15	0.31461662	-0.156986402
AI2_CGTGTAAAGAGTACCG-1	AI2	clonotype58	0.318923836	-0.010900268
AI2_CGTTCTGAGTACGCCC-1	AI2	clonotype4	0.268171243	-0.079827789
AI2_CGTTCTGTCATTGCCC-1	AI2	clonotype2	0.184903091	0.034424584
AI2_CGTTGGGAGCACAGGT-1	AI2	None	0.13340332	-0.109080666
AI2_CGTTGGGGTACAGTTC-1	AI2	clonotype7	0.359147864	-0.099546814
AI2_CTAACTTCACGTCAGC-1	AI2	clonotype4	0.292633326	-0.126484906
AI2_CTAATGGTCTGGTTCC-1	AI2	clonotype4	0.187378393	-0.033725697
AI2_CTACACCAGTGAACGC-1	AI2	clonotype10	0.332690796	-0.104713357
AI2_CTACATTAGAGTCGGT-1	AI2	clonotype13	0.215420051	0.056878789
AI2_CTACGTCCATCCCATC-1	AI2	clonotype6	0.265915026	-0.100560711
AI2_CTAGCCTAGAAGGTTT-1	AI2	clonotype8	0.287992797	-0.056273901
AI2_CTAGCCTAGCGATGAC-1	AI2	clonotype52	0.159207096	0.093642324
AI2_CTAGCCTTCGGCGCTA-1	AI2	clonotype2	0.221734823	-0.090445309
AI2_CTCACACGTACGAAAT-1	AI2	clonotype4	0.2090792	-0.06177
AI2_CTCACACTCCTAAGTG-1	AI2	clonotype2	0.165760475	0.100305229
AI2_CTCAGAAAGCTGAACG-1	AI2	clonotype2	0.265979345	0.011524069
AI2_CTCATTAGTCGAACAG-1	AI2	clonotype7	0.168826169	0.105544104
AI2_CTCCTAGAGAGTAATC-1	AI2	clonotype234	0.171381334	-0.038284768
AI2_CTCCTAGCAACTGCTA-1	AI2	clonotype4	0.250922896	-0.090729826
AI2_CTCCTAGTCCCTGACT-1	AI2	clonotype2	0.205944879	0.049798473
AI2_CTCGAGGGTTCACGGC-1	AI2	clonotype2	0.302500193	-0.090852941
AI2_CTCGTACGTTGTCGCG-1	AI2	clonotype10	0.308600349	-0.164595688
AI2_CTCTAATCACACCGCA-1	AI2	clonotype2	0.278735688	-0.153267294
AI2_CTCTGGTCAAAGGCGT-1	AI2	clonotype2	0.348749039	-0.034458146
AI2_CTGAAACCAGAGCCAA-1	AI2	clonotype2	0.268037478	-0.005951885
AI2_CTGATCCAGAGCCTAG-1	AI2	clonotype2	-0.05793328	0.11900178
AI2_CTGATCCGTCGCGTGT-1	AI2	clonotype2	0.266129577	-0.074770281
AI2_CTGCCTAAGAATGTGT-1	AI2	clonotype2	0.17261962	-0.077905338
AI2_CTGCCTACAAAGCGGT-1	AI2	clonotype4	0.193862268	-0.031952399
AI2_CTGCGGAAGTGGTCCC-1	AI2	clonotype2	0.273827326	-0.115739359
AI2_CTGCTGTCAATTGCTG-1	AI2	clonotype2	0.320531982	-0.11371185
AI2_CTGTGCTTCTACCAGA-1	AI2	clonotype4	0.270856625	-0.110114972
AI2_CTGTTTAGTTACCAGT-1	AI2	clonotype6	0.303719297	-0.100866409
AI2_CTTAACTTCGCGGATC-1	AI2	None	0.118111334	0.016694713
AI2_CTTAGGAAGGAATGGA-1	AI2	clonotype8	0.245688428	-0.042763174
AI2_CTTCTCTAGTACCGGA-1	AI2	clonotype9	0.243863007	-0.172077557
AI2_CTTGGCTAGCGTGAGT-1	AI2	clonotype6	0.247742414	-0.0990116
AI2_GAACATCAGGAACTGC-1	AI2	clonotype9	0.312802436	-0.068840003
AI2_GAACGGAAGATCCTGT-1	AI2	clonotype8	0.242617244	-0.076689688
AI2_GAACGGACACCTCGGA-1	AI2	clonotype4	0.307554736	-0.078329877
AI2_GAAGCAGGTCCAGTGC-1	AI2	clonotype8	0.265992456	-0.03299681
AI2_GAAGCAGTCCAACCAA-1	AI2	None	0.246136279	-0.145495163
AI2_GAATAAGTCGCCCTTA-1	AI2	clonotype2	0.275740634	0.068986464
AI2_GAATGAAAGTGCGATG-1	AI2	clonotype4	0.249705681	-0.102712506
AI2_GACAGAGAGCTGGAAC-1	AI2	clonotype2	0.241386862	-0.074703957
AI2_GACAGAGAGGGTTCCC-1	AI2	None	0.221294564	0.101786429
AI2_GACAGAGGTGAGGCTA-1	AI2	clonotype9	0.147775534	-0.004805545
AI2_GACAGAGTCGCGTAGC-1	AI2	clonotype9	0.28910901	-0.155491502
AI2_GACCAATCATGTAAGA-1	AI2	clonotype19	0.260955436	-0.045520507
AI2_GACCAATTCAGTGCAT-1	AI2	clonotype2	0.28357536	0.078065108
AI2_GACCTGGCAGATAATG-1	AI2	clonotype9	0.194450839	-0.02818725
AI2_GACGCGTCAGTCCTTC-1	AI2	clonotype10	0.298127256	-0.192233162
AI2_GACGGCTCACCTCGTT-1	AI2	clonotype7	0.08524982	0.07102092
AI2_GACGGCTTCCGAAGAG-1	AI2	clonotype2	0.228172312	-0.042610996
AI2_GACTAACCACGAGGTA-1	AI2	clonotype2	0.276050624	-0.043148823
AI2_GACTACATCAACCATG-1	AI2	clonotype2	0.230238146	-0.092094086
AI2_GAGGTGAGTCGCATCG-1	AI2	None	0.143095353	0.086524523
AI2_GAGGTGATCAACTCTT-1	AI2	clonotype15	0.235405936	-0.068932694
AI2_GAGGTGATCCTGCAGG-1	AI2	clonotype4	0.288025516	0.03528623
AI2_GAGTCCGGTCACTTCC-1	AI2	clonotype22	0.144671769	-0.163423315
AI2_GATCAGTCATTACGAC-1	AI2	clonotype10	0.336251483	-0.120452462
AI2_GATCAGTTCACCCGAG-1	AI2	clonotype10	0.323717325	-0.093507349
AI2_GATCAGTTCCACGCAG-1	AI2	None	0.262585744	-0.203383744
AI2_GATCGATAGTCAATAG-1	AI2	clonotype62	-0.021042975	0.437346834
AI2_GATCGATTCTTGTACT-1	AI2	clonotype4	0.260264359	-0.183432889
AI2_GATCGTACAGCATGAG-1	AI2	clonotype4	0.288671449	-0.10781507
AI2_GATCTAGTCTGGTTCC-1	AI2	clonotype9	0.274675853	-0.031822311
AI2_GATGAAAGTAGAAGGA-1	AI2	clonotype9	0.306489347	-0.095077284
AI2_GATGCTAAGTCGTACT-1	AI2	clonotype15	0.30061862	-0.089115506
AI2_GATGCTAGTAAAGTCA-1	AI2	clonotype9	0.327285955	-0.04950767
AI2_GATTCAGGTAAAGTCA-1	AI2	None	0.181982375	0.068152406
AI2_GATTCAGTCGTTACAG-1	AI2	clonotype2	0.250957641	-0.05612576
AI2_GCACATATCACCATAG-1	AI2	clonotype2	0.237739465	-0.052928751
AI2_GCACTCTTCAACACGT-1	AI2	clonotype2	0.283568961	-0.127169158
AI2_GCACTCTTCCATGCTC-1	AI2	clonotype4	0.124551664	0.075944449
AI2_GCAGCCACACTGAAGG-1	AI2	clonotype6	0.309160884	-0.05610203
AI2_GCAGTTACAGCTGTTA-1	AI2	clonotype4	0.147999743	-0.085109571
AI2_GCAGTTAGTCGCATCG-1	AI2	clonotype2	0.210469749	0.048578134
AI2_GCAGTTATCCCTTGTG-1	AI2	clonotype4	0.288670798	-0.177260553
AI2_GCATACAAGCAACGGT-1	AI2	clonotype4	0.297526476	-0.129646755
AI2_GCATACACAGCCAATT-1	AI2	clonotype4	0.29030848	-0.102094534
AI2_GCATACATCGAATGCT-1	AI2	None	0.078115932	0.058926201
AI2_GCATGCGAGGACTGGT-1	AI2	clonotype2	0.214783201	-0.050049333
AI2_GCATGCGTCCGAACGC-1	AI2	clonotype8	0.308816313	-0.024797038
AI2_GCATGCGTCTCTTATG-1	AI2	clonotype4	0.246641667	-0.071082839
AI2_GCATGTAAGCGATCCC-1	AI2	None	0.314795154	-0.090610836
AI2_GCCTCTACACAGTCGC-1	AI2	clonotype2	0.231330592	-3.50E-04
AI2_GCGACCAGTCTTGATG-1	AI2	clonotype9	0.252774564	-0.085862855
AI2_GCGAGAACACACTGCG-1	AI2	clonotype13	0.299132595	-0.001907723
AI2_GCGAGAACACAGAGGT-1	AI2	clonotype13	0.324179367	-0.147196703
AI2_GCGAGAATCAAACCGT-1	AI2	clonotype2	0.271359913	0.041892381
AI2_GCGCCAAAGATCCTGT-1	AI2	clonotype4	0.253952611	-0.150246073
AI2_GCGCCAATCGATGAGG-1	AI2	None	0.235742678	-0.056679984
AI2_GCGGGTTTCACTTACT-1	AI2	clonotype2	0.108659681	-0.007262435
AI2_GCTGCGAGTAGGAGTC-1	AI2	None	0.178313705	-0.102437418
AI2_GCTTCCACAGTAAGAT-1	AI2	clonotype8	0.333518483	-0.16657558
AI2_GGAACTTCAAAGCGGT-1	AI2	clonotype2	0.270094408	-0.119315974
AI2_GGACAAGTCGCCCTTA-1	AI2	clonotype16	0.313526065	-0.072247982
AI2_GGACAGACACAGCGTC-1	AI2	clonotype8	0.30150652	-0.079846799
AI2_GGACATTTCCTCATTA-1	AI2	clonotype16	0.342960682	-0.002632574
AI2_GGACGTCAGGTTCCTA-1	AI2	clonotype2	0.295314535	-0.025520609
AI2_GGACGTCCAAAGGCGT-1	AI2	clonotype8	0.17646752	0.024785174
AI2_GGAGCAAAGTTGAGTA-1	AI2	clonotype4	0.273565032	0.097769627
AI2_GGAGCAACAACTGCTA-1	AI2	clonotype10	0.330167601	-0.153815946
AI2_GGAGCAACATCGGTTA-1	AI2	clonotype8	0.355704829	0.006057824
AI2_GGAGCAAGTACCGCTG-1	AI2	clonotype6	0.260723579	-0.011935904
[truncated: 1,996 more rows]
