# Supplementary material for: Complement C3d enables cell-mediated immunity capable of distinguishing spontaneously transformed from nontransformed cells
Source: Proc Natl Acad Sci U S A. 2024 Dec 18;121(52):e2405824121. doi: 10.1073/pnas.2405824121 (PMC11670236; doi:10.1073/pnas.2405824121)
Supplement: Supplementary file 7 — Dataset S06 (XLSX) [file pnas.2405824121.sd06.xlsx]

## Sheet: ST6.1_C3d DEGBMcells
gene	p_val	avg_log2FC	pct.1	pct.2	p_val_adj	cluster	p_val_adj_bh
S100a8	1.99e-82	0.946065	0.616	0.36	3.88e-78	4	4.57e-81		cluster	celltype
S100a8	1.23e-69	0.687975	0.599	0.377	2.39e-65	3	2.45e-68		0	granulocyte
S100a9	1.28e-63	0.762027	0.64	0.425	2.49e-59	4	1.47e-62		1	granulocyte
Rps29	8.81e-62	0.295455	0.991	0.98	1.72e-57	4	6.75e-61		2	granulocyte
Xist	1.27e-60	-0.628171	0.366	0.565	2.47e-56	3	1.27e-59		3	B
S100a8	1.57e-51	0.850416	0.6	0.354	3.06e-47	9	4.4e-50		4	B
S100a9	2.88e-47	0.505064	0.625	0.448	5.62e-43	3	1.92e-46		5	monocyte/macrophage
Xist	3.17e-41	-0.676251	0.234	0.411	6.2e-37	4	1.83e-40		6	granulocyte
Gm42047	3.94e-42	0.808387	0.548	0.293	7.69e-38	10	3.19e-40		7	erythroid
S100a8	4.36e-42	0.536146	0.717	0.478	8.51e-38	12	3.58e-40		8	monocyte/macrophage
S100a9	1.63e-38	0.720791	0.619	0.416	3.19e-34	9	2.29e-37		9	T/NK
Camp	7.24e-38	0.57521	0.318	0.161	1.41e-33	3	3.62e-37		10	plasma
S100a9	2.29e-38	0.445699	0.729	0.49	4.47e-34	12	9.39e-37		11	granulocyte
S100a8	6.79e-38	0.63803	0.663	0.409	1.33e-33	7	1.15e-36		12	erythroid
Lyz2	2.78e-37	-0.304157	0.996	0.997	5.43e-33	6	4.45e-36		13	monocyte/macrophage
Camp	2.76e-37	0.675208	0.305	0.188	5.38e-33	2	6.61e-36		14	B
Xist	4.85e-35	-0.57651	0.441	0.696	9.46e-31	8	6.78e-34		15	pDC
Camp	6.31e-33	0.660439	0.3	0.161	1.23e-28	4	2.9e-32		16	HPSC
Xist	1.36e-32	-0.507403	0.484	0.724	2.65e-28	14	3.54e-31		17	granulocyte
S100a8	2.7e-31	1.38715	0.638	0.369	5.27e-27	15	1.11e-29		18	granulocyte
S100a9	6.3e-30	0.417774	0.666	0.456	1.23e-25	7	5.35e-29		19	monocyte/macrophage
Xist	8.7e-29	-0.582745	0.267	0.456	1.7e-24	5	7.83e-28		20	monocyte/macrophage
Ngp	8.22e-26	0.576474	0.272	0.153	1.6e-21	4	3.15e-25		21	platelet
Pttg1	4.87e-26	-0.360022	0.345	0.422	9.49e-22	8	3.41e-25		22	fibroblast
S100a8	7.57e-26	0.345033	0.656	0.456	1.48e-21	5	3.41e-25		23	erythroid
Xist	7.07e-26	-0.411507	0.401	0.59	1.38e-21	7	4e-25
Gm42418	3.78e-26	-0.553612	0.985	0.998	7.37e-22	10	1.53e-24
S100a9	8.13e-25	0.250527	0.628	0.423	1.59e-20	5	2.44e-24
Cxcl2	8.02e-25	-0.633497	0.084	0.171	1.57e-20	1	7.22e-24
S100a9	6.61e-24	1.32188	0.646	0.431	1.29e-19	15	1.35e-22
Gm47939	1.47e-23	0.326005	0.316	0.15	2.86e-19	10	3.96e-22
Ngp	1.07e-22	0.502547	0.263	0.152	2.09e-18	3	4.29e-22
Camp	1.91e-23	0.564425	0.392	0.209	3.73e-19	12	5.22e-22
Camp	2.63e-22	0.588785	0.289	0.141	5.13e-18	9	2.45e-21
Ifi27l2a	6.66e-22	-0.63565	0.2	0.288	1.3e-17	1	3e-21
S100a8	4.15e-22	0.660358	0.59	0.333	8.11e-18	14	5.4e-21
Rps29	8.17e-22	0.269116	0.988	0.984	1.59e-17	9	5.72e-21
Ifi27l2a	4.06e-20	-0.40585	0.822	0.891	7.92e-16	5	9.13e-20
S100a9	1.9e-19	0.789229	0.627	0.451	3.71e-15	8	8.88e-19
Xist	6.61e-19	-0.36166	0.421	0.69	1.29e-14	13	3.3e-18
Rps28	6.72e-19	0.27516	0.979	0.971	1.31e-14	9	3.76e-18
Xist	1.08e-18	-0.590435	0.281	0.456	2.1e-14	9	5.02e-18
Xist	3.33e-19	-0.64424	0.447	0.743	6.51e-15	16	5.33e-18
Slpi	8.08e-19	0.507061	0.932	0.914	1.58e-14	10	1.64e-17
Gpx1	1.08e-18	-0.323864	0.987	0.996	2.1e-14	12	2.21e-17
S100a8	1.71e-17	0.857167	0.709	0.563	3.34e-13	8	5.99e-17
Camp	4.31e-17	0.859706	0.294	0.145	8.41e-13	8	1.21e-16
S100a9	2.3e-17	0.494694	0.619	0.411	4.49e-13	14	1.99e-16
Ngp	1.83e-16	0.744237	0.263	0.132	3.58e-12	8	4.28e-16
Hdc	2.56e-16	-0.388158	0.369	0.465	5e-12	6	2.05e-15
Tmsb4x	5.16e-16	0.297682	0.501	0.406	1.01e-11	7	2.19e-15
Ngp	1.53e-16	0.412945	0.355	0.21	2.99e-12	12	2.51e-15
Tmsb4x	1.87e-16	0.397133	0.428	0.316	3.65e-12	12	2.56e-15
Rps27rt	2.3e-15	-0.345276	0.233	0.323	4.49e-11	4	7.56e-15
Ifi27l2a	7.14e-16	-0.526624	0.257	0.346	1.39e-11	2	8.57e-15
H2-Q7	4.66e-15	-0.292486	0.407	0.495	9.09e-11	4	1.34e-14
Rps28	2.63e-15	0.317661	0.269	0.202	5.13e-11	2	2.1e-14
Rps29	4.84e-15	0.264941	0.642	0.579	9.45e-11	2	2.9e-14
Eef1b2	3.61e-15	0.344345	0.933	0.879	7.05e-11	10	5.86e-14
Xist	5.65e-15	-0.493465	0.293	0.473	1.1e-10	10	7.63e-14
Rpl39	7.11e-15	0.405234	0.973	0.956	1.39e-10	10	8.23e-14
AY036118	1.56e-14	-0.589085	0.792	0.898	3.05e-10	10	1.58e-13
Lcn2	6.79e-14	0.516401	0.167	0.1	1.33e-09	4	1.74e-13
Ifi27l2a	6.51e-14	-0.493364	0.371	0.442	1.27e-09	3	2.17e-13
Ngp	6.13e-14	0.4779	0.259	0.156	1.2e-09	9	2.45e-13
Rps3a1	2.81e-14	0.343335	0.984	0.964	5.48e-10	10	2.53e-13
Cxcl2	6.31e-14	-0.70234	0.13	0.217	1.23e-09	2	3.03e-13
Klra17	4.21e-14	0.25064	0.516	0.44	8.22e-10	10	3.41e-13
Rpl38	7.7e-14	0.417849	0.976	0.95	1.5e-09	10	5.67e-13
Ly6c2	2.86e-13	0.4323	0.431	0.313	5.58e-09	9	1e-12
Ifi27l2a	5.42e-13	-0.394703	0.584	0.666	1.06e-08	8	1.08e-12
Wfdc21	5.27e-13	0.568969	0.138	0.084	1.03e-08	4	1.18e-12
Slpi	5.65e-13	0.476653	0.143	0.098	1.1e-08	4	1.18e-12
Rplp2	2.27e-13	0.314348	0.975	0.94	4.42e-09	10	1.53e-12
Rpl36a	4.09e-13	0.304213	0.961	0.925	7.99e-09	10	2.55e-12
Xist	2.58e-13	-0.587691	0.481	0.707	5.03e-09	15	2.86e-12
Camp	2.79e-13	1.11661	0.313	0.15	5.45e-09	15	2.86e-12
Trp53inp1	1.02e-12	0.280164	0.807	0.719	1.99e-08	10	5.91e-12
Ifi27l2a	1.22e-12	-0.616606	0.069	0.12	2.37e-08	6	6.49e-12
Rps26	1.67e-12	0.316388	0.985	0.972	3.26e-08	10	9.02e-12
Ngp	1.76e-12	0.986408	0.292	0.141	3.44e-08	15	1.45e-11
Rpl30	4.27e-12	0.419491	0.981	0.958	8.34e-08	10	2.16e-11
Rpl10	5e-12	0.304795	0.93	0.889	9.76e-08	10	2.38e-11
Slpi	1.33e-11	0.28166	0.155	0.105	2.59e-07	3	3.8e-11
Rps4x	1.15e-11	0.30806	0.978	0.968	2.25e-07	10	5.18e-11
Ngp	1.3e-11	0.276822	0.418	0.351	2.53e-07	2	5.19e-11
Fos	3.35e-11	-0.445267	0.465	0.546	6.54e-07	8	5.86e-11
Lyz2	3.74e-11	0.33189	0.19	0.133	7.29e-07	4	7.16e-11
Hist1h2ap	5.46e-11	0.341379	0.129	0.071	1.06e-06	4	9.65e-11
Rps3	2.28e-11	0.254023	0.952	0.927	4.44e-07	10	9.7e-11
Ifi27l2a	7.75e-11	-0.313217	0.359	0.444	1.51e-06	4	1.27e-10
Ppia	1.29e-11	0.453348	0.192	0.126	2.51e-07	12	1.51e-10
Pttg1	4.45e-11	-0.408457	0.106	0.185	8.69e-07	17	2.23e-10
Anxa1	1.53e-10	0.356775	0.127	0.08	2.98e-06	4	2.34e-10
Lyz2	1.39e-10	0.280126	0.187	0.128	2.72e-06	3	3.1e-10
Lcn2	1.34e-10	0.335033	0.165	0.104	2.61e-06	3	3.1e-10
Pttg1	5.3e-11	-0.405292	0.22	0.279	1.03e-06	14	3.44e-10
Srp9	1.04e-10	0.329139	0.915	0.854	2.03e-06	10	4.2e-10
Retnlg	3.22e-10	0.672452	0.143	0.094	6.29e-06	4	4.63e-10
Tyrobp	1.64e-10	0.269899	0.203	0.148	3.2e-06	7	5.58e-10
Rps16	1.76e-10	0.27601	0.981	0.962	3.43e-06	10	6.77e-10
Rps29	2.76e-10	0.312068	0.98	0.966	5.39e-06	10	9.73e-10
Lars2	2.68e-10	-0.563742	0.775	0.889	5.23e-06	10	9.73e-10
Pfn1	1.05e-10	0.464731	0.265	0.19	2.04e-06	12	1.07e-09
S100a8	1.58e-10	0.674757	0.584	0.341	3.08e-06	16	1.26e-09
Dynlt1b	3.22e-10	-0.359271	0.111	0.168	6.28e-06	6	1.29e-09
Gzmk	4.51e-10	-0.450333	0.164	0.239	8.79e-06	9	1.4e-09
Actb	1.74e-10	0.40343	0.445	0.375	3.4e-06	12	1.59e-09
Ly6c2	8.22e-10	0.283357	0.127	0.09	1.6e-05	3	1.64e-09
Rps27a	2.55e-10	0.390275	0.322	0.27	4.97e-06	12	2.09e-09
Cfh	1.19e-09	-0.300994	0.28	0.356	2.31e-05	5	2.13e-09
Arpc1b	8.04e-10	-0.251818	0.628	0.685	1.57e-05	6	2.57e-09
Lyz2	1.26e-09	0.388558	0.192	0.121	2.46e-05	9	3.53e-09
S100a6	1.27e-09	0.442097	0.168	0.113	2.47e-05	7	3.59e-09
Ifitm3	1.59e-09	-0.301587	0.735	0.789	3.1e-05	6	4.23e-09
Lcn2	5.97e-10	0.384043	0.252	0.164	1.17e-05	12	4.45e-09
Dusp1	2.97e-09	-0.252046	0.155	0.254	5.79e-05	8	4.62e-09
Rpl23a	1.42e-09	0.260708	0.886	0.835	2.78e-05	10	4.81e-09
Ifi27l2a	9.38e-10	-0.504686	0.502	0.6	1.83e-05	14	4.88e-09
Rpl11	1.74e-09	0.311322	0.972	0.951	3.39e-05	10	5.63e-09
Ly6a	4.23e-09	-0.250386	0.512	0.568	8.27e-05	4	5.73e-09
Wfdc21	2.39e-09	0.493611	0.13	0.068	4.66e-05	9	6.08e-09
Gm42418	1.92e-09	-0.297107	0.976	0.98	3.75e-05	2	6.58e-09
Pglyrp1	1e-09	0.787488	0.173	0.079	1.95e-05	15	6.84e-09
Lcn2	1.47e-09	0.889505	0.21	0.101	2.88e-05	15	8.63e-09
Rps27a	3.18e-09	0.357658	0.978	0.972	6.21e-05	10	9.91e-09
Rpl41	3.32e-09	0.438614	0.976	0.952	6.48e-05	10	9.96e-09
Cyp2b10	3.95e-09	-0.394665	0.25	0.338	7.7e-05	10	1.14e-08
Cd52	5.03e-09	0.2711	0.2	0.158	9.81e-05	7	1.22e-08
Ccl4	5.73e-09	-0.828204	0.11	0.171	0.000112	9	1.34e-08
Slpi	2.02e-09	0.41903	0.194	0.144	3.95e-05	12	1.38e-08
Rps2	5.16e-09	0.257589	0.972	0.955	0.000101	10	1.44e-08
Rps28	2.42e-09	0.335391	0.224	0.173	4.72e-05	12	1.52e-08
Camp	3.61e-09	0.411874	0.303	0.154	7.04e-05	14	1.56e-08
Rps15a	6.29e-09	0.280885	0.972	0.955	0.000123	10	1.7e-08
Lyz2	3e-09	0.278375	0.263	0.194	5.85e-05	12	1.75e-08
Retnlg	8.81e-09	0.566326	0.152	0.099	0.000172	7	1.87e-08
Xist	2.39e-09	-0.282798	0.396	0.581	4.67e-05	11	1.92e-08
Hist1h2ap	1.58e-08	0.323991	0.312	0.227	0.000309	5	2.37e-08
Gm42047	6.83e-09	0.393868	0.437	0.326	0.000133	14	2.54e-08
Pglyrp1	1.87e-08	0.403449	0.35	0.292	0.000364	8	2.61e-08
Sec61g	1.03e-08	0.311513	0.907	0.864	0.000202	10	2.7e-08
Pglyrp1	1.63e-08	0.3463	0.126	0.086	0.000318	3	2.96e-08
Retnlg	6.08e-09	1.21497	0.17	0.082	0.000119	15	3.12e-08
Rps26	6.09e-09	0.332154	0.342	0.301	0.000119	12	3.12e-08
Fcer1g	6.07e-09	0.395363	0.199	0.146	0.000118	12	3.12e-08
Rad23a	6.83e-09	-0.295407	0.436	0.55	0.000133	12	3.3e-08
Rpl24	1.35e-08	0.250861	0.956	0.932	0.000263	10	3.41e-08
Ltf	2.72e-08	0.457214	0.106	0.054	0.00053	8	3.46e-08
Stfa2l1	1.25e-08	0.302581	0.444	0.393	0.000245	2	3.76e-08
Ngp	1.27e-08	0.401082	0.269	0.138	0.000248	14	4.14e-08
Slpi	2.01e-08	0.406662	0.148	0.105	0.000393	9	4.34e-08
Lcn2	2.73e-08	0.254928	0.215	0.142	0.000534	7	5.16e-08
Gm10076	2.43e-08	0.361033	0.995	0.99	0.000475	10	5.97e-08
Ly6d	2.73e-08	0.286506	0.826	0.794	0.000532	10	6.5e-08
Fcer1g	3.87e-08	0.259316	0.18	0.134	0.000756	7	6.58e-08
S100a8	2.64e-10	0.297722	0.67	0.399	5.16e-06	20	6.74e-08
Tyrobp	1.52e-08	0.320783	0.214	0.161	0.000296	12	6.92e-08
Dusp1	5.52e-08	-0.321599	0.177	0.262	0.00107737	5	7.1e-08
Rtp4	2.72e-08	-0.345518	0.17	0.235	0.00053	2	7.24e-08
Hist1h2ap	2e-08	0.403372	0.984	0.985	0.000391	11	8.01e-08
Gngt2	7.6e-08	-0.287892	0.512	0.576	0.00148252	5	8.55e-08
S100a8	3.9e-08	0.288953	0.652	0.424	0.000762	10	9.04e-08
Hist2h2aa1	4.02e-08	0.280329	0.401	0.348	0.000785	11	1.07e-07
Cox5a	4.77e-08	0.304164	0.791	0.736	0.000931	10	1.07e-07
Atp5mpl	5.08e-08	0.376201	0.878	0.829	0.000991	10	1.11e-07
S100a11	7.67e-08	0.262227	0.23	0.18	0.00149662	7	1.19e-07
Wfdc21	2.65e-08	0.829715	0.157	0.073	0.000517	15	1.21e-07
Ghitm	2.87e-08	-0.267206	0.35	0.44	0.000561	12	1.24e-07
Oas3	4.17e-08	-0.301685	0.196	0.247	0.000814	1	1.25e-07
Rpl32	3.19e-08	0.412172	0.211	0.172	0.000623	12	1.31e-07
Anxa1	3.67e-08	0.329954	0.192	0.135	0.000716	12	1.43e-07
S100a6	9.64e-08	0.404661	0.128	0.089	0.00188094	3	1.61e-07
Rpl37	7.97e-08	0.347305	0.98	0.971	0.00155455	10	1.7e-07
Wfdc21	1.15e-07	0.289436	0.211	0.168	0.00223933	3	1.77e-07
H2afz	4.76e-08	0.392284	0.202	0.164	0.000929	12	1.77e-07
Rpl22	9.63e-08	0.313977	0.956	0.926	0.00187995	10	2e-07
Hmgb2	1.64e-07	0.263175	0.3	0.253	0.00320719	4	2.1e-07
Retnlg	1.08e-07	0.764827	0.151	0.098	0.00210776	9	2.16e-07
Lcn2	1.19e-07	0.419017	0.158	0.1	0.00231632	9	2.22e-07
Cd52	6.22e-08	0.396388	0.207	0.156	0.00121313	12	2.22e-07
Uqcrh	1.14e-07	0.285585	0.903	0.859	0.00221955	10	2.3e-07
S100a6	7.29e-08	0.332131	0.2	0.145	0.00142351	12	2.49e-07
Mmp9	6.28e-08	0.584582	0.116	0.045	0.00122614	15	2.58e-07
Ifi27l2a	1.32e-07	-0.280453	0.321	0.361	0.00257721	10	2.61e-07
Rps21	1.37e-07	0.260443	0.975	0.957	0.0026733	10	2.64e-07
Isg15	1.21e-07	-0.270906	0.105	0.152	0.00236413	2	2.91e-07
Ifi27	1.32e-07	-0.345834	0.133	0.179	0.00257693	6	3.02e-07
Tal1	2.37e-07	-0.263675	0.627	0.655	0.0046251	7	3.36e-07
S100a8	5.14e-09	0.770578	0.572	0.36	0.0001	18	3.7e-07
Gsr	1.18e-07	0.431968	0.164	0.123	0.00230809	12	3.88e-07
Fau	1.35e-07	0.264962	0.363	0.329	0.00263682	12	4.26e-07
Ucp2	1.41e-07	-0.268445	0.737	0.809	0.00275147	12	4.28e-07
Arhgdib	1.58e-07	0.302693	0.191	0.136	0.00307472	12	4.61e-07
Cyba	1.69e-07	0.321009	0.189	0.145	0.00329406	12	4.77e-07
Pglyrp1	4.04e-07	0.351963	0.272	0.233	0.007893	4	4.9e-07
Smap1	1.81e-07	-0.302521	0.35	0.452	0.00353646	12	4.95e-07
Hist1h2ap	2.69e-07	0.317852	0.438	0.344	0.00525943	10	5.08e-07
Msrb1	4.9e-07	0.294612	0.156	0.121	0.00956919	4	5.64e-07
Gm26917	4.5e-07	-0.303658	0.601	0.637	0.00878594	7	5.89e-07
S100a11	2.56e-07	0.355423	0.2	0.142	0.00499444	12	6.77e-07
Gsr	3.73e-07	0.334779	0.245	0.146	0.00727036	10	6.86e-07
Ifitm6	5.9e-07	0.313061	0.132	0.092	0.0115199	7	7.17e-07
Fau	4.24e-07	0.329727	0.98	0.97	0.0082724	10	7.63e-07
Lyz2	2.07e-07	0.766785	0.232	0.158	0.00403503	15	7.71e-07
Serf2	3.37e-07	0.269793	0.328	0.292	0.00658483	12	8.65e-07
Txnip	6.51e-07	0.274997	0.259	0.212	0.0127085	3	8.68e-07
Retnlg	6.48e-07	0.402558	0.14	0.103	0.0126367	3	8.68e-07
Pglyrp1	3.7e-07	0.299883	0.204	0.15	0.0072259	12	8.93e-07
Apol11b	3.63e-07	-0.271199	0.425	0.524	0.00708561	12	8.93e-07
Rps27	4.07e-07	0.287654	0.279	0.241	0.0079432	12	9.54e-07
Rpl11	4.28e-07	0.308285	0.232	0.197	0.00835242	12	9.75e-07
Wfdc21	4.52e-07	0.324445	0.202	0.146	0.00882154	12	1e-06
Rps3a1	4.69e-07	0.280322	0.342	0.309	0.00914937	12	1.01e-06
Vpreb1	3.55e-07	0.488405	0.421	0.336	0.00693095	14	1.03e-06
Anxa1	8.73e-07	0.277668	0.114	0.078	0.0170283	3	1.09e-06
1810037I17Rik	5.97e-07	-0.26237	0.541	0.596	0.0116519	6	1.19e-06
Pglyrp1	1.07e-06	0.254746	0.169	0.129	0.0208853	7	1.21e-06
Oas3	8.2e-07	-0.288305	0.085	0.119	0.0159953	6	1.31e-06
mt-Nd1	7.87e-07	0.331133	0.345	0.288	0.0153519	6	1.31e-06
Rps20	6.4e-07	0.319272	0.243	0.211	0.0124886	12	1.35e-06
S100a9	2.7e-07	0.534938	0.605	0.431	0.00526959	16	1.44e-06
Ifitm6	7.1e-07	0.366419	0.173	0.126	0.0138659	12	1.46e-06
Ptma	7.41e-07	0.274867	0.146	0.101	0.0144525	12	1.48e-06
Retnlg	7.78e-07	0.371389	0.218	0.165	0.0151788	12	1.52e-06
Hmgb2	9.57e-07	0.270441	0.279	0.233	0.0186749	12	1.82e-06
Ifitm6	5.81e-07	0.45576	0.158	0.082	0.0113349	15	1.98e-06
Rps21	1.22e-06	0.293238	0.274	0.235	0.0238467	12	2.28e-06
Mgst1	8.31e-07	0.317074	0.112	0.051	0.0162142	15	2.62e-06
Sh3bgrl3	1.56e-06	0.277927	0.187	0.142	0.03037	12	2.68e-06
Rps11	1.57e-06	0.283108	0.197	0.157	0.0306588	12	2.68e-06
Fbxo9	1.51e-06	-0.322775	0.26	0.342	0.0294543	12	2.68e-06
Coro1a	1.55e-06	0.290242	0.183	0.14	0.0302842	12	2.68e-06
Bsdc1	1.63e-06	-0.348161	0.424	0.519	0.0317669	12	2.72e-06
Hp	9.64e-07	0.36069	0.133	0.065	0.0188092	15	2.82e-06
Atp5l	1.74e-06	0.326133	0.861	0.821	0.0340029	10	3.07e-06
Rsad2	1.9e-06	-0.328822	0.622	0.724	0.0371094	12	3.12e-06
Ifitm2	1.95e-06	0.365391	0.138	0.099	0.038011	12	3.13e-06
Rpl35	1.86e-06	0.28667	0.977	0.966	0.0363122	10	3.21e-06
Rps9	2.39e-06	0.305314	0.413	0.372	0.0465472	12	3.76e-06
Anxa1	1.61e-06	0.572294	0.171	0.102	0.0314199	15	4.4e-06
Sh2d1a	2.97e-06	-0.261752	0.293	0.359	0.0579166	9	5.19e-06
Cox6c	3.54e-06	0.264317	0.873	0.822	0.0690293	10	5.97e-06
Rpl37	3.99e-06	0.269527	0.381	0.369	0.0779466	12	6.18e-06
Cd5	4.24e-06	-0.286408	0.189	0.246	0.082845	9	6.99e-06
Rpl22	4.88e-06	0.282797	0.145	0.115	0.095243	12	7.41e-06
Serinc1	5.46e-06	-0.261446	0.224	0.299	0.106629	12	8.15e-06
Ltf	3.24e-06	0.699463	0.115	0.048	0.0632217	15	8.3e-06
Slfn4	3.93e-06	-0.311571	0.319	0.374	0.0766589	2	8.57e-06
Prdx5	6.56e-06	0.274308	0.182	0.145	0.128013	12	9.27e-06
Ltf	6.43e-06	0.368931	0.154	0.109	0.125528	12	9.27e-06
Hnrnpa2b1	6.54e-06	0.27588	0.154	0.111	0.127626	12	9.27e-06
Rpl37a	5.9e-06	0.305043	0.983	0.981	0.11512	10	9.75e-06
Stfa2l1	4.52e-06	0.348845	0.277	0.239	0.0882198	1	1.02e-05
Rpl35a	7.98e-06	0.28888	0.208	0.177	0.155812	12	1.11e-05
Hist1h2ap	4.45e-06	0.444086	0.455	0.341	0.0867662	17	1.11e-05
Eomes	7.69e-06	-0.254989	0.241	0.296	0.150108	9	1.2e-05
S100a9	3.49e-07	0.714966	0.649	0.486	0.00681209	18	1.26e-05
Polr2l	8.25e-06	0.31269	0.799	0.735	0.16094	10	1.34e-05
Atp2b4	5.55e-06	-0.307267	0.143	0.214	0.108403	15	1.34e-05
Rps10	1.04e-05	0.2633	0.332	0.311	0.203527	12	1.43e-05
Gda	8.1e-06	0.270641	0.1	0.056	0.158055	15	1.84e-05
Isg15	1.48e-05	-0.359032	0.287	0.39	0.288823	12	1.99e-05
Lcn2	1.73e-05	0.448883	0.351	0.311	0.337229	8	2.02e-05
Cotl1	1.63e-05	0.262487	0.106	0.081	0.31802	12	2.16e-05
Apoe	2.03e-05	-0.302852	0.222	0.254	0.395544	4	2.22e-05
Ifi27l2a	1.06e-05	-0.403418	0.643	0.709	0.206507	15	2.28e-05
Rpl35a	1.52e-05	0.279107	0.945	0.917	0.296885	10	2.42e-05
Pcbp2	1.69e-05	0.28716	0.747	0.713	0.330406	10	2.64e-05
Hist1h2ap	1.34e-05	0.276576	0.153	0.105	0.261693	2	2.68e-05
Dusp2	1.99e-05	-0.298197	0.252	0.303	0.387631	9	2.93e-05
Thbs1	2.16e-05	0.522772	0.179	0.125	0.422107	6	2.99e-05
Ctsd	2.24e-05	-0.2769	0.246	0.276	0.437482	6	2.99e-05
Cybb	2.4e-05	0.250957	0.137	0.105	0.467462	12	3.12e-05
Tyrobp	3.28e-05	0.294582	0.197	0.175	0.639262	4	3.42e-05
Txn1	2.81e-05	0.258138	0.195	0.153	0.548194	12	3.6e-05
Hmgn2	2.94e-05	0.263534	0.135	0.103	0.573431	12	3.71e-05
Rps5	3.07e-05	0.258233	0.202	0.177	0.599645	12	3.82e-05
Cstdc4	2.12e-05	0.367757	0.19	0.155	0.413987	1	3.82e-05
Rpl9-ps6	3.89e-05	0.252458	0.197	0.181	0.758411	12	4.76e-05
Arpc5	4.18e-05	0.26585	0.169	0.138	0.815514	12	5.04e-05
Apol11b	4.77e-05	-0.287773	0.231	0.272	0.931663	7	5.07e-05
1810037I17Rik	3.64e-05	0.389186	0.668	0.616	0.71059	10	5.56e-05
Ier3ip1	3.78e-05	0.262071	0.767	0.718	0.737185	10	5.67e-05
Manf	3e-05	-0.276713	0.645	0.709	0.585079	15	6.15e-05
Lcp1	5.25e-05	0.278621	0.176	0.138	1	12	6.24e-05
Tnfaip3	4.55e-05	-0.25307	0.128	0.175	0.888627	9	6.37e-05
Xist	6.45e-08	-0.854542	0.373	0.623	0.00125863	23	6.58e-05
Tyrobp	5.7e-05	0.258275	0.253	0.229	1	3	6.71e-05
Ddx3y	4.35e-05	0.258876	0.102	0.04	0.84802	15	8.48e-05
Mmp8	4.79e-05	0.404195	0.103	0.05	0.935726	15	8.94e-05
Cstdc4	5.19e-05	0.271153	0.357	0.319	1	2	9.59e-05
Dntt	4.07e-05	0.401447	0.202	0.129	0.794139	14	0.000106
Zfp36	9.38e-05	0.260224	0.1	0.07	1	12	0.00011
Mmp8	0.000104	0.305206	0.133	0.104	1	12	0.00012
Tox	9.3e-05	-0.259992	0.209	0.247	1	9	0.000124
Rps29	9.91e-07	0.320706	0.981	0.982	0.0193427	20	0.000126
Mmp9	0.000116	0.270991	0.161	0.134	1	12	0.000132
mt-Nd3	0.000109	0.284019	0.123	0.094	1	6	0.000134
Xist	6.06e-06	-0.611558	0.331	0.508	0.11818	18	0.000145
Trim10	0.00013	-0.277497	0.494	0.579	1	12	0.000146
Pclaf	0.000104	0.264685	0.181	0.093	1	10	0.000153
Coro2a	0.00012	-0.257174	0.125	0.154	1	9	0.000153
Ncf2	9e-05	0.301593	0.229	0.171	1	15	0.00016
Isg15	0.000176	-0.310712	0.217	0.251	1	7	0.000176
Ifitm2	0.000109	0.318294	0.157	0.091	1	15	0.000179
Chil3	0.000108	0.549359	0.102	0.05	1	15	0.000179
Pkm	0.000162	0.258163	0.129	0.1	1	12	0.000179
Trib1	0.000117	-0.266004	0.116	0.161	1	2	0.000201
Junb	0.000188	0.363358	0.188	0.124	1	6	0.000215
Xist	0.000178	-0.275025	0.277	0.418	1	17	0.000226
Gm42047	0.000181	0.327025	0.26	0.177	1	17	0.000226
Cd24a	0.000149	0.274218	0.274	0.209	1	15	0.000235
Tkt	0.00022	0.250258	0.152	0.134	1	12	0.00024
Lcn2	0.000104	0.27834	0.165	0.089	1	14	0.000247
Oas3	0.00016	-0.256331	0.155	0.196	1	2	0.000256
Ifitm3	0.000173	0.327427	0.218	0.144	1	15	0.000262
mt-Nd1	0.00019	0.430849	0.192	0.165	1	2	0.000284
Hist2h2aa1	0.000194	0.251922	0.187	0.134	1	1	0.000291
Nkg7	0.000241	-0.281932	0.661	0.687	1	9	0.000293
Ccr5	0.00026	-0.260558	0.217	0.263	1	9	0.000303
H2afz	0.000224	0.438038	0.811	0.78	1	10	0.000324
Ifitm2	0.000163	0.298784	0.209	0.163	1	14	0.000354
S100a6	0.000244	0.410433	0.823	0.788	1	15	0.000357
Herc2	4.35e-06	0.639357	0.129	0.042	0.0848104	20	0.000369
Arpp21	0.000192	0.301772	0.107	0.065	1	14	0.000383
mt-Cytb	0.000371	0.282075	0.508	0.473	1	6	0.000396
Retnlg	0.000378	0.533011	0.149	0.104	1	8	0.000407
Crip1	0.000239	0.329472	0.928	0.923	1	14	0.000444
Ifi27l2a	0.000407	-0.311277	0.27	0.324	1	9	0.000455
Slpi	0.000279	0.270567	0.148	0.105	1	14	0.000483
mt-Co2	0.000488	0.251193	0.805	0.791	1	6	0.000488
Gsr	0.000405	0.319012	0.262	0.205	1	15	0.000572
Eif2s2	0.000546	-0.267029	0.094	0.143	1	12	0.000589
Sem1	0.00043	0.434252	0.855	0.822	1	10	0.000611
Pim1	0.00059	-0.350424	0.238	0.307	1	12	0.000629
Pabpc1	0.000637	-0.331612	0.919	0.947	1	12	0.00067
Eif1	0.0007	-0.251829	0.638	0.707	1	12	0.000727
Hba-a2	0.00037	0.627042	0.102	0.068	1	11	0.00074
Rps28	1.23e-05	0.277949	0.961	0.932	0.239924	20	0.000784
Ccl5	0.000744	-0.381263	0.712	0.723	1	9	0.000801
Cdk2ap2	0.000783	0.250136	0.116	0.097	1	12	0.000803
Vpreb2	0.000544	0.265899	0.182	0.129	1	14	0.000884
Wfdc21	0.000896	0.433099	0.178	0.161	1	8	0.000896
S100a6	0.000914	0.429568	0.185	0.168	1	4	0.000914
Pmf1	0.000687	0.328415	0.568	0.523	1	14	0.00105042
Impdh1	0.000742	0.269668	0.236	0.185	1	14	0.00107129
Elane	0.000825	0.696293	0.135	0.055	1	10	0.00115231
S100a6	0.001169	0.254474	0.584	0.557	1	9	0.0012123
Jun	0.00098	0.250378	0.382	0.336	1	15	0.00133906
Ccl6	0.00103259	0.489207	0.114	0.074	1	15	0.00136569
Retnlg	0.00102546	0.472915	0.139	0.089	1	14	0.00140327
Ly6a	0.00125177	-0.372982	0.365	0.425	1	15	0.00160384
Rgs1	0.00166254	-0.324693	0.16	0.198	1	9	0.00166254
mt-Nd4	0.00136188	0.25396	0.927	0.876	1	10	0.00186969
Prtn3	0.00144052	0.458154	0.13	0.063	1	10	0.0019447
Anxa1	0.0015282	0.269528	0.209	0.168	1	14	0.00198665
Fos	0.000512	-0.382354	0.187	0.274	1	16	0.00204684
mt-Atp6	0.00148796	0.285078	0.343	0.32	1	2	0.00210065
Eepd1	0.00196876	-0.258945	0.201	0.243	1	15	0.00244604
S100a6	0.00224911	0.441069	0.154	0.111	1	14	0.00278461
Msrb1	0.00237156	0.307014	0.266	0.226	1	15	0.00285982
Sp110	0.000314	-0.457697	0.3	0.401	1	18	0.0031777
Ngp	0.000335	0.556474	0.272	0.158	1	18	0.0031777
Gtpbp2	0.000272	-0.299012	0.202	0.268	1	18	0.0031777
Foxp1	0.000353	-0.34178	0.455	0.536	1	18	0.0031777
Camp	0.000243	0.587886	0.293	0.164	1	18	0.0031777
mt-Co1	0.00251226	0.287552	0.979	0.975	1	10	0.00333595
Id3	0.00296947	0.315356	0.213	0.164	1	15	0.00347852
mt-Co2	0.0026437	0.272983	0.55	0.525	1	2	0.00352493
Zfp36l2	0.000545	-0.374366	0.514	0.603	1	18	0.00390189
Tal1	0.000571	0.334215	0.252	0.174	1	18	0.00390189
Lyz2	0.000596	0.618751	0.265	0.161	1	18	0.00390189
Slpi	0.00344349	0.324311	0.436	0.394	1	15	0.00392175
H2-Q7	0.00374227	-0.264275	0.488	0.55	1	15	0.00414684
Cib2	4.12e-06	0.400541	0.118	0.008	0.0803954	22	0.00441194
Hmgb2	0.00353883	0.392063	0.415	0.333	1	10	0.00462331
Saraf	0.00079	-0.299595	0.417	0.486	1	18	0.00464134
Lcn2	0.000838	0.497395	0.367	0.274	1	18	0.00464134
mt-Nd1	0.0040298	0.275329	0.206	0.194	1	1	0.00518117
Glrx	0.00104628	0.325136	0.285	0.211	1	18	0.00538087
Retnlg	0.00560714	0.391397	0.141	0.113	1	5	0.00560714
Atp5md	0.00553006	0.258868	0.839	0.789	1	10	0.00711008
Vezf1	0.00206172	0.299767	0.458	0.372	1	18	0.0090376
Rab44	0.00209436	-0.250254	0.647	0.719	1	18	0.0090376
1600014C10Rik	0.00213388	-0.290313	0.163	0.215	1	18	0.0090376
Ifitm3	0.00739811	-0.439468	0.355	0.334	1	10	0.00936323
Ier5	0.000198	-0.501009	0.391	0.464	1	20	0.0100961
Wfdc21	0.00913642	0.278843	0.138	0.104	1	14	0.0103281
Tyrobp	0.00888415	0.267166	0.168	0.131	1	14	0.0103281
Hba-a1	0.00972767	0.341243	0.123	0.103	1	1	0.0109436
Kmt5a	0.000312	0.390737	0.192	0.098	1	20	0.0111073
Golph3	0.000384	0.363005	0.138	0.054	1	20	0.0111073
Csnk2a1	0.000323	0.466386	0.221	0.116	1	20	0.0111073
AC149090.1	0.000392	-0.438131	0.107	0.179	1	20	0.0111073
Stxbp2	0.00293624	0.321239	0.394	0.315	1	18	0.0116348
Fyn	0.0030703	-0.259278	0.32	0.394	1	18	0.0116348
Serp1	0.00328054	0.275738	0.612	0.514	1	18	0.0118099
Usp9x	0.00348379	-0.291176	0.299	0.375	1	18	0.0119444
Srebf2	0.0038449	-0.261633	0.176	0.233	1	18	0.0125833
Eif2s2	3.54e-05	0.526577	0.319	0.206	0.69027	19	0.0128391
Gpx1	0.0107003	0.337473	0.752	0.726	1	10	0.0133343
Ube2l3	0.00471856	-0.262234	0.454	0.543	1	18	0.0136554
Tnfaip3	0.00483673	-0.475376	0.168	0.215	1	18	0.0136554
Sppl3	0.00493113	-0.308393	0.225	0.287	1	18	0.0136554
Dusp6	0.00451791	-0.253473	0.195	0.262	1	18	0.0136554
Retnlg	0.004391	0.758011	0.141	0.091	1	16	0.0140512
Hba-a1	0.00888351	0.539746	0.141	0.123	1	11	0.0142136
Xpc	0.00616846	-0.259846	0.265	0.325	1	18	0.0156155
Retnlg	0.00670757	1.12555	0.151	0.114	1	18	0.0156155
Ifitm6	0.0067707	0.532021	0.129	0.082	1	18	0.0156155
Fosb	0.00654893	-0.6696	0.145	0.208	1	18	0.0156155
Esyt1	0.00694023	-0.271483	0.615	0.662	1	18	0.0156155
Dusp1	0.00617857	-0.407013	0.176	0.249	1	18	0.0156155
Tbc1d9b	3.25e-05	-0.589253	0.006	0.117	0.634223	23	0.01659
P2rx7	0.00890143	-0.289343	0.132	0.17	1	18	0.0188501
Ly6c2	0.00864719	0.258716	0.171	0.11	1	18	0.0188501
Hmgn2	0.0157013	0.316102	0.324	0.259	1	10	0.0192698
Ier3	0.0102323	-0.505564	0.572	0.621	1	18	0.0208408
Gclc	0.0104204	-0.256624	0.234	0.297	1	18	0.0208408
Ngp	0.00783061	0.364032	0.253	0.152	1	16	0.0208816
Tecpr1	0.0112799	-0.267479	0.319	0.375	1	18	0.0219501
Wfdc17	0.0178043	0.327795	0.439	0.412	1	2	0.0224896
Sytl1	0.0119775	-0.278517	0.168	0.215	1	18	0.0226941
Hist1h2ap	0.010124	0.39489	0.602	0.547	1	16	0.0231407
Mmp9	0.0126299	0.277994	0.113	0.063	1	18	0.0233168
Hba-a1	0.0218636	0.31314	0.122	0.105	1	3	0.0242928
Uggt1	0.00100649	-0.311937	0.066	0.119	1	20	0.0256654
Susd3	0.00193676	-0.409935	0.284	0.357	1	20	0.0270312
Ngp	0.0013103	-0.333283	0.284	0.152	1	20	0.0270312
Msrb1	0.00200463	-0.253341	0.694	0.771	1	20	0.0270312
Klf9	0.00201409	-0.321633	0.068	0.122	1	20	0.0270312
Hspa1b	0.00143759	0.602403	0.133	0.062	1	20	0.0270312
Hp	0.00142729	-0.335279	0.323	0.423	1	20	0.0270312
Egln2	0.00171374	0.368035	0.104	0.051	1	20	0.0270312
Colgalt1	0.00170206	-0.410967	0.095	0.17	1	20	0.0270312
Ankfy1	0.00159864	-0.431953	0.08	0.149	1	20	0.0270312
Cd300c2	0.00219476	0.351071	0.697	0.577	1	20	0.0279831
Cdc42bpb	0.0023422	0.318079	0.138	0.062	1	20	0.028441
mt-Nd4l	0.0244446	0.271485	0.177	0.161	1	2	0.0293336
Hbb-bt	0.0281511	0.295248	0.11	0.099	1	3	0.0296327
Ube2a	0.00313571	0.421823	0.199	0.125	1	20	0.0308313
Pcbp1	0.00314358	-0.353142	0.257	0.333	1	20	0.0308313
Dnm2	0.00301002	-0.389111	0.184	0.253	1	20	0.0308313
Cited2	0.00292146	-0.277514	0.119	0.182	1	20	0.0308313
Atg4d	0.00293422	-0.345435	0.08	0.134	1	20	0.0308313
Tox4	0.00335747	-0.333102	0.068	0.128	1	20	0.0317094
Ltf	0.0273945	-0.633601	0.19	0.153	1	10	0.0326317
Camp	0.0272891	0.615315	0.407	0.249	1	10	0.0326317
Rps27rt	0.0185273	-0.267834	0.178	0.246	1	18	0.0326706
Pstpip1	0.0190579	-0.26374	0.323	0.363	1	18	0.0326706
Kdm6a	0.0186696	-0.296613	0.152	0.205	1	18	0.0326706
S100a4	0.00389037	-0.314489	0.483	0.551	1	20	0.0354302
Sharpin	0.00430914	-0.384448	0.066	0.113	1	20	0.0362099
Mrps14	0.00428856	-0.435381	0.146	0.223	1	20	0.0362099
Bmf	0.00440199	0.302939	0.143	0.077	1	20	0.0362099
Tlk1	0.00461523	-0.259161	0.078	0.131	1	20	0.0367776
Nqo2	0.0219859	0.250485	0.306	0.259	1	18	0.0368136
Sh3kbp1	0.00515301	-0.360674	0.233	0.301	1	20	0.0371136
Rassf4	0.00540818	0.377187	0.437	0.324	1	20	0.0371136
Gon4l	0.00537647	-0.2669	0.068	0.11	1	20	0.0371136
Glipr1	0.00541178	0.27707	0.206	0.113	1	20	0.0371136
Bola2	0.00521924	0.294871	0.388	0.312	1	20	0.0371136
Apobec3	0.00553065	-0.418741	0.114	0.19	1	20	0.0371136
Erp29	0.0227374	-0.252445	0.475	0.527	1	18	0.0372067
Wapl	0.000214	0.761802	0.233	0.079	1	21	0.0377034
Sap30l	0.000114	-0.7141	0.063	0.135	1	21	0.0377034
Rpl36a	0.000137	0.583502	0.575	0.357	1	21	0.0377034
Ndufb1-ps	0.000215	0.665804	0.519	0.333	1	21	0.0377034
Jdp2	7.3e-05	-0.403305	0.022	0.103	1	21	0.0377034
Bax	0.000144	0.885041	0.208	0.087	1	21	0.0377034
Slc9a3r1	0.00592364	-0.39904	0.097	0.155	1	20	0.0377632
Caprin1	0.00586157	-0.294381	0.172	0.229	1	20	0.0377632
Atp5md	0.000253	0.728713	0.538	0.357	1	21	0.0379785
Ubr2	0.00622945	-0.26485	0.112	0.14	1	20	0.0387441
Map4	0.00669793	-0.284587	0.097	0.152	1	20	0.039926
Arhgap31	0.00673262	-0.345113	0.087	0.149	1	20	0.039926
Rps29	0.000379	0.574868	0.758	0.611	1	21	0.0405472
Mef2c	0.000424	0.961393	0.33	0.143	1	21	0.0405472
Fam43a	0.00039	0.619029	0.104	0.008	1	21	0.0405472
Arhgap4	0.000335	-0.503243	0.041	0.127	1	21	0.0405472
Lcn2	0.0203738	0.266564	0.185	0.112	1	16	0.0407477
S100a6	0.0255008	0.445188	0.229	0.161	1	18	0.0408013
Nck1	0.000124	-0.519798	0.042	0.169	1	23	0.0423186
Myh9	0.0360723	-0.386702	0.463	0.502	1	10	0.0423458
S100a11	0.0394139	0.273163	0.729	0.716	1	15	0.0425256
Mdh1	0.0274971	0.257307	0.493	0.426	1	18	0.0430389
Retnlg	0.0342996	0.572829	0.382	0.394	1	11	0.0457328
Kmt2e	0.000528	0.683861	0.239	0.127	1	21	0.0462731
Ifi27l2a	0.0266025	-0.28218	0.213	0.252	1	16	0.0472933
Rrp1	0.00873741	0.389503	0.201	0.131	1	20	0.0490531
Hnrnpr	0.00884879	-0.318623	0.1	0.155	1	20	0.0490531
Gabarap	0.00856813	-0.277119	0.49	0.551	1	20	0.0490531
Sri	0.0320884	-0.274564	0.541	0.593	1	18	0.0491567
Sp3	0.0101441	0.390387	0.167	0.104	1	20	0.0499895
Setd5	0.00980913	-0.308641	0.087	0.122	1	20	0.0499895
Pik3cg	0.00954036	0.299204	0.197	0.116	1	20	0.0499895
Glul	0.00935033	-0.32712	0.085	0.137	1	20	0.0499895
Dync1h1	0.0101939	-0.351675	0.163	0.22	1	20	0.0499895
Ash1l	0.00998188	-0.299573	0.138	0.19	1	20	0.0499895
Tmpo	0.011396	-0.261813	0.184	0.235	1	20	0.0507936
Prr13	0.0110675	-0.269347	0.612	0.676	1	20	0.0507936
Pin4	0.0115531	0.350487	0.187	0.131	1	20	0.0507936
Egln1	0.0107466	-0.304469	0.063	0.116	1	20	0.0507936
Cbx3	0.0109228	-0.481711	0.117	0.167	1	20	0.0507936
Anxa11	0.011529	0.264517	0.148	0.095	1	20	0.0507936
mt-Atp8	0.0454576	0.264905	0.282	0.262	1	2	0.0519516
Sh3bp2	0.0127673	-0.313049	0.129	0.164	1	20	0.0530247
Rbis	0.0128923	-0.44152	0.153	0.235	1	20	0.0530247
Ociad1	0.0128244	-0.295316	0.223	0.271	1	20	0.0530247
Cdkn2d	0.0123468	-0.276982	0.085	0.131	1	20	0.0530247
Calm2	0.0140708	-0.275489	0.439	0.509	1	20	0.0560633
Bak1	0.014068	0.25003	0.167	0.092	1	20	0.0560633
Il6	0.0377837	-0.337367	0.373	0.448	1	18	0.0566756
Ncf1	0.0392516	-0.263465	0.599	0.637	1	18	0.0576758
Zfp217	0.0148374	-0.36046	0.133	0.185	1	20	0.0582081
Xist	0.0150707	-0.49376	0.226	0.31	1	20	0.0582279
Ppp1cc	0.0153087	0.381559	0.199	0.146	1	20	0.0582645
Pet100	0.0157898	0.265351	0.25	0.188	1	20	0.0592119
Stard4	0.000796	0.831665	0.16	0.048	1	21	0.0597616
Rpl39	0.000909	0.532347	0.745	0.611	1	21	0.0597616
Ralgps2	0.000876	0.901408	0.255	0.119	1	21	0.0597616
Ccdc88c	0.000904	-0.609737	0.022	0.119	1	21	0.0597616
Rsad2	0.000393	-0.592084	0.44	0.675	1	23	0.0598355
Elavl1	0.000404	-0.59149	0.096	0.26	1	23	0.0598355
Ccar2	0.000307	-0.378942	0.018	0.13	1	23	0.0598355
Bop1	0.00041	-0.516725	0.03	0.156	1	23	0.0598355
Ubl7	0.0163679	-0.302821	0.068	0.104	1	20	0.0604899
G3bp1	0.0169096	-0.307091	0.119	0.173	1	20	0.0605992
Atp6ap2	0.0167491	0.268297	0.117	0.065	1	20	0.0605992
Abhd17a	0.0171104	-0.362289	0.09	0.128	1	20	0.0605992
Tmem131l	0.0174021	0.270996	0.146	0.095	1	20	0.0607882
Pdcd10	0.0187244	0.261798	0.252	0.176	1	20	0.061408
mt-Nd2	0.0190245	-0.401537	0.728	0.792	1	20	0.061408
Mrps33	0.0189539	0.254184	0.282	0.205	1	20	0.061408
Man2b1	0.0187728	0.329363	0.413	0.315	1	20	0.061408
Ifi30	0.0178389	-0.380826	0.284	0.333	1	20	0.061408
Cd36	0.018524	0.458907	0.396	0.301	1	20	0.061408
Wac	0.0239067	0.330758	0.16	0.107	1	20	0.0620398
Vti1a	0.0254737	-0.291041	0.09	0.119	1	20	0.0620398
Vps29	0.0262932	0.35384	0.148	0.095	1	20	0.0620398
Vezf1	0.026978	-0.25816	0.104	0.149	1	20	0.0620398
Vdac2	0.0270055	0.290106	0.267	0.176	1	20	0.0620398
Vapb	0.021247	0.346323	0.131	0.077	1	20	0.0620398
Ssh2	0.0232468	-0.261123	0.502	0.521	1	20	0.0620398
Srpr	0.02622	-0.282245	0.102	0.137	1	20	0.0620398
Srp14	0.0206481	-0.291188	0.257	0.339	1	20	0.0620398
Snrpf	0.0268358	-0.275484	0.211	0.268	1	20	0.0620398
Slamf9	0.0247253	0.421002	0.104	0.06	1	20	0.0620398
Scamp3	0.0249363	0.280129	0.107	0.057	1	20	0.0620398
Rpl36	0.0261327	0.268112	0.942	0.932	1	20	0.0620398
Pik3ca	0.0239761	0.317609	0.124	0.065	1	20	0.0620398
Pigs	0.0230973	-0.281527	0.051	0.104	1	20	0.0620398
Pgam1	0.0204719	-0.376653	0.167	0.217	1	20	0.0620398
Pdha1	0.0268916	-0.29507	0.119	0.164	1	20	0.0620398
Osbp	0.0245733	-0.301406	0.068	0.119	1	20	0.0620398
mt-Atp8	0.0209981	-0.510023	0.837	0.875	1	20	0.0620398
Mospd3	0.0209321	-0.264833	0.073	0.113	1	20	0.0620398
Lat2	0.0204582	0.373025	0.119	0.068	1	20	0.0620398
Ikbkb	0.020977	-0.271463	0.393	0.438	1	20	0.0620398
Hsbp1	0.0220204	-0.331832	0.187	0.235	1	20	0.0620398
Fbxo28	0.0259989	-0.384091	0.092	0.134	1	20	0.0620398
Cks2	0.025306	0.343327	0.218	0.143	1	20	0.0620398
Cd274	0.0248038	-0.328874	0.112	0.164	1	20	0.0620398
Atp5k	0.026049	0.259809	0.286	0.226	1	20	0.0620398
Atp1a3	0.0203057	-0.305237	0.221	0.274	1	20	0.0620398
Arl5a	0.0245742	0.285399	0.124	0.071	1	20	0.0620398
Arih1	0.0250481	0.254196	0.163	0.095	1	20	0.0620398
Adam17	0.0227875	0.271498	0.182	0.116	1	20	0.0620398
2410006H16Rik	0.0234794	0.325131	0.437	0.354	1	20	0.0620398
Vps29	0.000979	-0.543241	0.141	0.223	1	19	0.0620483
Vmp1	0.001619	0.504052	0.117	0.062	1	19	0.0620483
Tcp1	0.000758	0.484588	0.149	0.076	1	19	0.0620483
Psmb2	0.00154539	0.371924	0.204	0.12	1	19	0.0620483
Prcp	0.0018263	0.387519	0.22	0.151	1	19	0.0620483
Ncbp3	0.0014161	-0.451668	0.046	0.1	1	19	0.0620483
Med17	0.00198643	-0.376741	0.055	0.11	1	19	0.0620483
Dnajc15	0.00205118	0.321528	0.197	0.113	1	19	0.0620483
Arf4	0.00193996	0.345102	0.177	0.11	1	19	0.0620483
Abracl	0.000503	0.462027	0.415	0.299	1	19	0.0620483
1810037I17Rik	0.00126663	0.410228	0.436	0.32	1	19	0.0620483
Dnajc19	0.0272973	-0.370668	0.175	0.211	1	20	0.0621501
Tmed10	0.0278847	0.250286	0.342	0.253	1	20	0.0623737
Arap1	0.0278367	0.295576	0.294	0.226	1	20	0.0623737
mt-Co1	0.0573153	0.264668	0.804	0.802	1	2	0.0625258
Serpinb6a	0.0283403	-0.327877	0.117	0.155	1	20	0.0627247
Agps	0.0285336	-0.266754	0.117	0.17	1	20	0.0627247
Pglyrp1	0.0442436	0.270034	0.233	0.2	1	16	0.0643544
Pf4	0.0436792	0.533851	0.208	0.176	1	16	0.0643544
Fam173a	0.0298601	-0.295174	0.083	0.128	1	20	0.0650797
St3gal4	0.0306955	-0.254834	0.104	0.164	1	20	0.0659226
Dhx15	0.0307639	0.32032	0.194	0.122	1	20	0.0659226
Wfdc21	0.0469742	0.458399	0.129	0.107	1	18	0.0676428
Cox7c	0.0601167	0.258055	0.898	0.867	1	10	0.0695636
Vps35	0.0330086	-0.272351	0.119	0.173	1	20	0.0701432
Bsg	0.0336039	-0.252159	0.214	0.25	1	20	0.0708182
Rpl17	0.000561	-0.419338	0.741	0.883	1	23	0.0715573
Ubr4	0.0347082	-0.252016	0.112	0.152	1	20	0.0719561
Dcun1d5	0.0344451	-0.266793	0.1	0.128	1	20	0.0719561
Slc16a10	0.0350821	-0.263764	0.102	0.14	1	20	0.0721447
Vps26b	0.00117805	-0.562248	0.044	0.103	1	21	0.0729008
Slamf6	0.000672	-0.659477	0.187	0.338	1	23	0.0732207
S100a8	0.000717	0.979652	0.723	0.416	1	23	0.0732207
Hbp1	0.0359295	0.262995	0.17	0.101	1	20	0.0732961
Mpc1	0.0366328	0.341624	0.121	0.086	1	20	0.0735626
Arhgap45	0.0366371	0.296248	0.563	0.485	1	20	0.0735626
Tmem258	0.000576	0.618336	0.38	0.218	1	22	0.0736033
Tap2	0.000555	-0.734949	0.114	0.244	1	22	0.0736033
Snrnp70	0.000811	-0.802504	0.215	0.353	1	22	0.0736033
Smim12	0.000215	-0.520445	0.025	0.101	1	22	0.0736033
Setd3	0.000721	-0.671923	0.076	0.176	1	22	0.0736033
Sars	0.000428	-0.372371	0.055	0.109	1	22	0.0736033
Polr2g	0.000641	0.573275	0.203	0.05	1	22	0.0736033
Nin	0.000825	0.478495	0.253	0.151	1	22	0.0736033
Gm42418	0.000699	-0.402769	1	1	1	22	0.0736033
Elf2	0.000149	0.844178	0.207	0.059	1	22	0.0736033
Arhgap17	0.00061	-0.578944	0.068	0.151	1	22	0.0736033
Arpp19	0.00263693	-0.549187	0.264	0.33	1	19	0.0736311
Yipf5	0.0372637	-0.254304	0.07	0.107	1	20	0.0742154
Rwdd1	0.0375443	0.351191	0.184	0.131	1	20	0.0742154
AW112010	0.0383613	0.255583	0.284	0.238	1	20	0.0752472
Pbx1	0.0389089	-0.321098	0.129	0.185	1	20	0.0757387
Lst1	0.0540343	0.252189	0.32	0.281	1	18	0.0762837
Setd2	0.0397141	-0.2833	0.146	0.179	1	20	0.0767205
Txndc17	0.0403261	0.3556	0.226	0.164	1	20	0.077317
Rps21	0.00141858	0.65678	0.686	0.54	1	21	0.0786163
Rbm17	0.00148335	0.639245	0.135	0.071	1	21	0.0786163
Mrpl18	0.0015857	0.664033	0.182	0.079	1	21	0.0786163
Ccnd2	0.00166405	0.907667	0.189	0.071	1	21	0.0786163
Atpif1	0.00154741	0.334991	0.808	0.619	1	21	0.0786163
Acbd3	0.0017188	0.495738	0.126	0.048	1	21	0.0786163
Arpc4	0.0415866	0.262823	0.447	0.381	1	20	0.0791386
Ndufc2	0.00103805	-0.809185	0.217	0.377	1	23	0.0797624
Malt1	0.00117183	-0.734711	0.145	0.234	1	23	0.0797624
Eif5	0.00104685	-0.432759	0.53	0.714	1	23	0.0797624
Brpf1	0.00106778	-0.627864	0.048	0.13	1	23	0.0797624
Anapc7	0.00117063	-0.461302	0.042	0.13	1	23	0.0797624
Ran	0.0425969	0.330225	0.25	0.211	1	20	0.0798692
Ing4	0.0423605	-0.265669	0.085	0.11	1	20	0.0798692
Zfp639	0.00197448	-0.673251	0.042	0.13	1	23	0.0811335
Slc10a7	0.00141349	-0.484112	0.018	0.104	1	23	0.0811335
Pdpk1	0.00175791	-0.541381	0.078	0.182	1	23	0.0811335
Nisch	0.00128657	-0.622391	0.127	0.286	1	23	0.0811335
Mkrn1	0.00160564	-0.508138	0.753	0.87	1	23	0.0811335
Kdm4c	0.00151568	0.411577	0.108	0.013	1	23	0.0811335
Efr3a	0.00187127	-0.642231	0.072	0.195	1	23	0.0811335
Ddx5	0.00158461	-0.46206	0.711	0.779	1	23	0.0811335
BC005624	0.00198662	-0.680697	0.114	0.286	1	23	0.0811335
Acads	0.00184268	-0.353463	0.018	0.104	1	23	0.0811335
Wfdc17	0.0438241	0.25983	0.296	0.229	1	20	0.0815703
Tmsb4x	0.0716655	0.25246	0.631	0.48	1	10	0.0817592
Sf3b5	0.0443229	-0.268366	0.282	0.336	1	20	0.081901
Gigyf1	0.0447124	-0.297724	0.075	0.104	1	20	0.0820264
Tal1	0.00187992	0.7576	0.289	0.135	1	21	0.0824032
Gstm1	0.0599733	-0.289158	0.369	0.397	1	18	0.0824544
Dusp5	0.0606956	-0.302103	0.11	0.164	1	18	0.0824544
Ywhae	0.0455621	-0.27521	0.233	0.283	1	20	0.0828949
Ppil4	0.045836	0.262681	0.119	0.071	1	20	0.0828949
Hnrnpul2	0.00101782	0.602564	0.308	0.168	1	22	0.0838528
mt-Nd3	0.0032345	0.572619	0.398	0.258	1	19	0.083866
Wdr82	0.00218036	-0.669573	0.031	0.103	1	21	0.0839654
Rack1	0.00223482	0.642908	0.371	0.246	1	21	0.0839654
Necap2	0.00207796	-0.629969	0.094	0.175	1	21	0.0839654
Elf1	0.00205944	0.659313	0.292	0.159	1	21	0.0839654
Tor1aip2	0.00348454	0.251158	0.108	0.058	1	19	0.0843258
Rps3a1	0.00253783	0.574551	0.695	0.556	1	21	0.0861224
Ccny	0.00238455	0.385089	0.129	0.04	1	21	0.0861224
2610001J05Rik	0.00249383	0.580779	0.107	0.024	1	21	0.0861224
Hba-a1	0.0799033	0.433417	0.124	0.1	1	14	0.0865619
Jpt1	0.0491958	-0.349313	0.383	0.435	1	20	0.0880125
Dda1	0.0493561	-0.258543	0.078	0.107	1	20	0.0880125
Hbb-bs	0.0850374	0.270348	0.264	0.287	1	2	0.0887347
Supt16	0.00235929	0.721041	0.199	0.052	1	23	0.0888603
Ndufb7	0.00243508	0.638428	0.392	0.208	1	23	0.0888603
mt-Atp6	0.00252395	-0.636096	0.976	1	1	23	0.0888603
Bola3	0.00248984	-0.612487	0.187	0.364	1	23	0.0888603
Neurl3	0.0670019	-0.271017	0.341	0.36	1	18	0.0893359
Commd6	0.0504542	0.287369	0.133	0.077	1	20	0.0893459
Vmp1	0.0510609	-0.252027	0.136	0.176	1	20	0.0894406
Tbc1d8	0.0524911	0.309843	0.136	0.095	1	20	0.0894406
Rel	0.0525356	0.34701	0.265	0.202	1	20	0.0894406
Rap1gap2	0.0526364	-0.302685	0.265	0.31	1	20	0.0894406
Pirb	0.0517885	0.314945	0.313	0.247	1	20	0.0894406
Col4a3bp	0.0522142	0.254341	0.126	0.083	1	20	0.0894406
Bcap29	0.0529628	0.265676	0.102	0.06	1	20	0.0894406
Znhit1	0.00329753	0.482056	0.12	0.026	1	23	0.0897466
U2af2	0.00342813	-0.582931	0.199	0.325	1	23	0.0897466
Stx6	0.00296047	-0.617208	0.042	0.117	1	23	0.0897466
Srsf3	0.00294841	0.50509	0.554	0.312	1	23	0.0897466
Snx5	0.00328916	-0.4219	0.235	0.377	1	23	0.0897466
S100a9	0.00269263	0.837853	0.759	0.429	1	23	0.0897466
Rnf5	0.00310282	-0.341409	0.054	0.143	1	23	0.0897466
Myo1g	0.00337933	-0.798959	0.127	0.221	1	23	0.0897466
Krtcap2	0.00305	0.879307	0.259	0.117	1	23	0.0897466
Clptm1	0.00319505	-0.402619	0.048	0.117	1	23	0.0897466
Utp3	0.0537677	0.289065	0.143	0.092	1	20	0.0902023
Tor1aip1	0.00451941	0.282657	0.242	0.182	1	19	0.0911415
Smim4	0.00423714	0.331634	0.218	0.151	1	19	0.0911415
Eif3c	0.00440833	0.36703	0.237	0.189	1	19	0.0911415
Zfp871	0.0547286	0.260179	0.155	0.101	1	20	0.0912144
Pgam1	0.0048204	0.253069	0.261	0.206	1	19	0.092095
Stk17b	0.00589257	-0.514815	0.304	0.405	1	19	0.0923173
Sod2	0.00661226	0.296807	0.13	0.069	1	19	0.0923173
Paip2	0.0063331	0.342339	0.201	0.141	1	19	0.0923173
Kcnj10	0.00653009	0.423442	0.134	0.096	1	19	0.0923173
Fndc3a	0.00630555	-0.466632	0.082	0.134	1	19	0.0923173
Capzb	0.00588839	-0.355634	0.518	0.577	1	19	0.0923173
Arf6	0.00588822	-0.529598	0.125	0.168	1	19	0.0923173
Tia1	0.0562591	-0.258404	0.08	0.11	1	20	0.0928076
Atxn10	0.0564125	-0.342733	0.107	0.134	1	20	0.0928076
Tomm20	0.00285504	0.788972	0.211	0.119	1	21	0.0938595
Gna13	0.00295225	0.640766	0.214	0.103	1	21	0.0941142
Mrpl15	0.0577579	0.29522	0.1	0.071	1	20	0.0944119
Ppp4r3b	0.058541	0.325053	0.214	0.161	1	20	0.0944807
Fus	0.0583691	-0.276883	0.42	0.452	1	20	0.0944807
Tet2	0.00142002	-0.587624	0.042	0.118	1	22	0.0950525
Spint2	0.00139561	-0.541345	0.038	0.109	1	22	0.0950525
Ppp1r21	0.00130945	0.383016	0.127	0.025	1	22	0.0950525
Ly6g	0.0852382	-0.270539	0.112	0.098	1	10	0.095893
Slc38a2	0.00311524	0.41902	0.129	0.056	1	21	0.0961952
Rps23	0.00320041	0.545237	0.645	0.492	1	21	0.0961952
Sema4d	0.0600495	-0.287334	0.386	0.432	1	20	0.0963057
Oga	0.0609596	-0.297319	0.102	0.137	1	20	0.0971544
Hbb-bt	0.0851073	0.340139	0.119	0.108	1	11	0.0972655
Zfyve9	0.0632163	-0.27881	0.277	0.327	1	20	0.0999933
Sgk3	0.0643094	0.251881	0.303	0.232	1	20	0.0999933
Htra2	0.0636187	-0.322062	0.214	0.235	1	20	0.0999933
Dynlrb1	0.0640602	-0.258074	0.223	0.271	1	20	0.0999933
Cab39	0.00744778	0.433296	0.19	0.117	1	19	0.100131
Egr1	0.0751311	-0.262059	0.217	0.271	1	16	0.100175
Itpr1	0.0654918	-0.277565	0.066	0.104	1	20	0.101215
Rnf149	0.0663326	-0.294845	0.184	0.223	1	20	0.101896
Trip12	0.00433431	-0.35838	0.12	0.26	1	23	0.102001
Ino80b	0.00427081	-0.365491	0.036	0.104	1	23	0.102001
Dek	0.00449563	0.684984	0.337	0.156	1	23	0.102001
Ckap5	0.00413721	0.452484	0.102	0.013	1	23	0.102001
Ccdc88c	0.00448932	-0.409661	0.102	0.182	1	23	0.102001
Card6	0.00413534	-0.342726	0.102	0.182	1	23	0.102001
Fmo5	0.00349454	-0.452126	0.05	0.111	1	21	0.102118
Gpr132	0.0676544	0.274664	0.167	0.119	1	20	0.10269
AI413582	0.0675381	0.254908	0.245	0.185	1	20	0.10269
Uba2	0.0686483	-0.268592	0.085	0.125	1	20	0.103582
Wfdc21	0.0696693	-0.30049	0.109	0.077	1	20	0.103816
Tuba4a	0.0700249	-0.283847	0.07	0.11	1	20	0.103816
Pdia3	0.069219	0.326971	0.296	0.232	1	20	0.103816
Tmsb4x	0.00469484	0.36051	0.982	0.935	1	23	0.104205
mt-Co3	0.104367	0.29511	0.548	0.545	1	2	0.104367
Vps72	0.00483167	-0.392258	0.06	0.156	1	23	0.10496
Cript	0.0712261	0.260806	0.223	0.173	1	20	0.104986
Srsf4	0.0724787	-0.269316	0.075	0.107	1	20	0.105466
Rab43	0.0732056	0.28159	0.184	0.134	1	20	0.105466
Epc1	0.073169	0.308558	0.136	0.08	1	20	0.105466
Cklf	0.0728842	0.289869	0.172	0.128	1	20	0.105466
Dnajc5	0.0737213	-0.254728	0.197	0.214	1	20	0.105612
Rgs1	0.0084061	-0.898077	0.077	0.141	1	19	0.10566
Ifrd1	0.00844113	-0.278245	0.063	0.11	1	19	0.10566
Camk2d	0.0753662	-0.338537	0.228	0.247	1	20	0.107365
Cdc40	0.0764422	-0.268695	0.192	0.232	1	20	0.107695
Abcg1	0.0763469	0.293994	0.248	0.179	1	20	0.107695
Lrrfip1	0.00378942	-0.531921	0.132	0.222	1	21	0.107742
Ubap2l	0.00411109	0.456287	0.16	0.071	1	21	0.108122
Rps28	0.00403023	0.51354	0.635	0.476	1	21	0.108122
Ppp1r14a	0.00392053	0.680788	0.173	0.063	1	21	0.108122
S100a6	0.0880353	0.435752	0.412	0.366	1	16	0.108351
Ms4a6b	0.0840654	0.259886	0.33	0.287	1	18	0.110049
Txnrd2	0.00553532	-0.538114	0.066	0.182	1	23	0.110111
Tug1	0.00544851	-0.541096	0.048	0.156	1	23	0.110111
Rassf3	0.0057894	-0.474272	0.072	0.143	1	23	0.110111
Mrpl42	0.00565543	0.583275	0.175	0.065	1	23	0.110111
Mnat1	0.00566121	-0.607623	0.042	0.143	1	23	0.110111
Gabpb2	0.0058237	0.623836	0.223	0.065	1	23	0.110111
Apopt1	0.00534716	0.361897	0.108	0.013	1	23	0.110111
Rpl7a	0.00439635	0.55173	0.506	0.381	1	21	0.110118
Rpl37a	0.00431969	0.38538	0.789	0.683	1	21	0.110118
Ubn2	0.00605187	-0.482993	0.114	0.221	1	23	0.110338
Hectd4	0.00594706	-0.489286	0.157	0.273	1	23	0.110338
Ifi35	0.00618825	-0.418772	0.048	0.143	1	23	0.110846
Selenot	0.0791541	0.314862	0.216	0.161	1	20	0.110903
Zeb2	0.00473162	0.507258	0.305	0.159	1	21	0.111159
Xdh	0.00507188	-0.670074	0.069	0.167	1	21	0.111159
Utp11	0.00487691	0.485016	0.113	0.048	1	21	0.111159
Tmed7	0.00463141	-0.569792	0.104	0.151	1	21	0.111159
Runx1	0.00494987	0.583595	0.164	0.071	1	21	0.111159
Rps13	0.00503242	0.469792	0.519	0.365	1	21	0.111159
Edem1	0.0804337	0.272218	0.141	0.101	1	20	0.11208
Llph	0.0817683	0.261359	0.265	0.208	1	20	0.11332
Paip2	0.0828354	0.276414	0.24	0.182	1	20	0.113792
Btbd7	0.0830013	-0.258496	0.08	0.107	1	20	0.113792
Fos	0.0885923	-0.616452	0.17	0.192	1	18	0.113904
Wbp1l	0.0125161	-0.369977	0.072	0.12	1	19	0.114138
Tmem234	0.0147386	-0.278669	0.156	0.206	1	19	0.114138
Tlr2	0.0149979	0.294795	0.106	0.058	1	19	0.114138
Timm17b	0.0107631	-0.370589	0.075	0.117	1	19	0.114138
Sra1	0.00983395	-0.365242	0.082	0.127	1	19	0.114138
Pid1	0.0132691	-0.362059	0.075	0.113	1	19	0.114138
Pet100	0.0144967	0.334037	0.273	0.216	1	19	0.114138
Pa2g4	0.0149275	0.394152	0.101	0.045	1	19	0.114138
Nars	0.00962886	0.346896	0.184	0.124	1	19	0.114138
Lilrb4a	0.015022	-0.327277	0.321	0.402	1	19	0.114138
Kmt5a	0.0141863	0.341571	0.132	0.11	1	19	0.114138
Klf2	0.0128361	-0.271715	0.23	0.289	1	19	0.114138
Ifi27l2a	0.0115342	-0.412394	0.247	0.33	1	19	0.114138
H2-Ke6	0.0150926	-0.371455	0.075	0.124	1	19	0.114138
Fcgr1	0.0107452	-0.403775	0.111	0.144	1	19	0.114138
Cnot6l	0.0150148	0.333033	0.118	0.079	1	19	0.114138
Cd82	0.0102977	0.340074	0.228	0.168	1	19	0.114138
Bmpr2	0.0125486	-0.452558	0.046	0.1	1	19	0.114138
Anapc16	0.0130699	0.27835	0.125	0.072	1	19	0.114138
Mfsd1	0.0843642	-0.264539	0.117	0.143	1	20	0.115042
Ogfrl1	0.00660466	-0.656083	0.078	0.195	1	23	0.115304
Ly86	0.00666302	-0.358527	0.313	0.416	1	23	0.115304
Acin1	0.00678887	-0.464566	0.283	0.364	1	23	0.115524
Sbno1	0.0856087	0.326567	0.192	0.134	1	20	0.11574
Ncf4	0.0857834	-0.25065	0.235	0.277	1	20	0.11574
Tor1aip1	0.0867963	0.273278	0.342	0.265	1	20	0.11588
Tomm5	0.0863458	-0.252815	0.143	0.176	1	20	0.11588
Tecpr1	0.00693377	-0.382908	0.036	0.104	1	23	0.116055
Smox	0.00730491	-0.489184	0.163	0.299	1	23	0.116386
Ranbp3	0.00735614	-0.467719	0.042	0.13	1	23	0.116386
Mrps26	0.00738937	-0.413138	0.114	0.234	1	23	0.116386
Kdm5c	0.00740947	-0.4657	0.12	0.208	1	23	0.116386
Kctd20	0.0885823	-0.324498	0.104	0.146	1	20	0.117648
Tbca	0.0901034	-0.306107	0.235	0.277	1	20	0.118703
Rpl14	0.0903074	0.255339	0.667	0.592	1	20	0.118703
Id2	0.104057	-0.253469	0.098	0.103	1	16	0.118922
2024-03-06	0.0160766	0.293741	0.101	0.062	1	19	0.119098
Swi5	0.00660956	0.344064	0.406	0.246	1	21	0.119884
Slc35d3	0.00654301	0.629926	0.113	0.04	1	21	0.119884
Rpl10	0.0065314	0.503417	0.481	0.349	1	21	0.119884
Proser2	0.00626085	0.589541	0.217	0.119	1	21	0.119884
Pbrm1	0.00620323	0.687416	0.192	0.087	1	21	0.119884
Homer3	0.0063966	0.651374	0.132	0.048	1	21	0.119884
Gtf3c6	0.00635381	0.431074	0.135	0.04	1	21	0.119884
Chd8	0.00592045	-0.362087	0.06	0.111	1	21	0.119884
Ap2s1	0.0064426	0.665634	0.308	0.206	1	21	0.119884
Anxa7	0.00616912	0.682792	0.138	0.071	1	21	0.119884
Rrp1	0.00691435	0.68574	0.138	0.071	1	21	0.121232
Celf2	0.00687927	0.446235	0.343	0.27	1	21	0.121232
mt-Cytb	0.0927847	-0.342935	0.867	0.92	1	20	0.121334
Ddx39b	0.00787353	-0.596552	0.253	0.377	1	23	0.121801
Slc50a1	0.0938591	-0.276246	0.112	0.146	1	20	0.122113
Elmsan1	0.0170177	-0.366386	0.069	0.113	1	19	0.123548
Tnfrsf1a	0.0183045	0.327002	0.187	0.155	1	19	0.124511
Snx6	0.0198943	-0.565234	0.136	0.206	1	19	0.124511
Rpl11	0.0194514	0.283668	0.775	0.698	1	19	0.124511
Ly6e	0.019495	-0.285832	0.501	0.553	1	19	0.124511
Hnrnpa1	0.0180561	0.285763	0.194	0.127	1	19	0.124511
Fyn	0.0195413	-0.452117	0.075	0.12	1	19	0.124511
Fgr	0.0178535	-0.354827	0.259	0.309	1	19	0.124511
Cct8	0.0195696	-0.443346	0.108	0.158	1	19	0.124511
Pdlim5	0.0963532	-0.340064	0.126	0.152	1	20	0.124721
Btk	0.00727434	0.55586	0.242	0.119	1	21	0.125453
Tmod1	0.00889052	-0.413743	0.054	0.13	1	23	0.125714
Tlk2	0.00876143	-0.270467	0.084	0.143	1	23	0.125714
Thoc2	0.00980597	-0.56369	0.151	0.221	1	23	0.125714
Terf2	0.00990236	-0.453392	0.042	0.117	1	23	0.125714
Susd3	0.00955587	0.572262	0.12	0.026	1	23	0.125714
Stk40	0.00849308	-0.399199	0.036	0.104	1	23	0.125714
Sesn3	0.00968053	-0.649963	0.133	0.195	1	23	0.125714
Nbr1	0.00989498	-0.375088	0.072	0.143	1	23	0.125714
Mepce	0.00997343	-0.390049	0.06	0.156	1	23	0.125714
Lmbrd1	0.00977248	-0.519766	0.12	0.208	1	23	0.125714
Iws1	0.00860132	-0.567922	0.054	0.13	1	23	0.125714
Eno1	0.00969834	0.490435	0.325	0.156	1	23	0.125714
Eif1ax	0.00937434	-0.78662	0.108	0.247	1	23	0.125714
Cisd2	0.00970875	-0.499628	0.102	0.221	1	23	0.125714
Cdk17	0.00891915	-0.536569	0.042	0.104	1	23	0.125714
Rcsd1	0.0204449	-0.403743	0.142	0.216	1	19	0.125788
Ngdn	0.0983914	-0.277207	0.104	0.134	1	20	0.126716
Prmt3	0.0101835	-0.268036	0.042	0.13	1	23	0.126797
Tlk1	0.0224902	-0.366578	0.077	0.127	1	19	0.127335
Snrpg	0.0234947	0.302001	0.345	0.241	1	19	0.127335
Senp7	0.0242183	-0.435755	0.055	0.1	1	19	0.127335
Npepps	0.0234106	-0.339968	0.12	0.182	1	19	0.127335
Mia3	0.0249057	0.319569	0.139	0.086	1	19	0.127335
Mast3	0.0242194	0.353614	0.108	0.082	1	19	0.127335
Lap3	0.0246235	0.327329	0.146	0.11	1	19	0.127335
Ip6k1	0.0223916	-0.262555	0.067	0.107	1	19	0.127335
Elmo1	0.0217792	-0.456479	0.146	0.203	1	19	0.127335
Chst12	0.0224413	-0.264738	0.098	0.141	1	19	0.127335
Chmp3	0.0242281	0.325979	0.142	0.093	1	19	0.127335
Abhd12	0.0226953	0.332003	0.192	0.131	1	19	0.127335
Zcrb1	0.0109034	0.401263	0.201	0.103	1	21	0.127675
Yy1	0.0108402	0.375818	0.176	0.111	1	21	0.127675
Tmed9	0.00922783	0.493777	0.132	0.063	1	21	0.127675
Specc1	0.0100446	0.519493	0.123	0.063	1	21	0.127675
Sod1	0.00889563	0.610931	0.195	0.127	1	21	0.127675
Serbp1	0.0083521	0.490288	0.346	0.222	1	21	0.127675
Rps17	0.00927171	0.567463	0.44	0.325	1	21	0.127675
Rpl5	0.00797622	0.752628	0.343	0.23	1	21	0.127675
Rpl38	0.0100405	0.565321	0.648	0.54	1	21	0.127675
Rgs18	0.00793232	0.489707	0.645	0.524	1	21	0.127675
Psenen	0.0108481	0.590571	0.255	0.151	1	21	0.127675
Ppib	0.00803588	0.57347	0.289	0.19	1	21	0.127675
Mtfr1l	0.00979964	0.588778	0.157	0.063	1	21	0.127675
Mrps18c	0.00846958	0.564266	0.208	0.119	1	21	0.127675
Morf4l2	0.00960867	0.736464	0.164	0.071	1	21	0.127675
Klhl9	0.00948396	0.543517	0.132	0.071	1	21	0.127675
Kdm5a	0.0109655	0.558822	0.129	0.071	1	21	0.127675
Gucy1a1	0.00909363	0.690096	0.214	0.095	1	21	0.127675
Gripap1	0.0110441	-0.400421	0.05	0.127	1	21	0.127675
Erbin	0.00887992	0.739599	0.358	0.222	1	21	0.127675
Eif4g3	0.0107561	0.417158	0.113	0.056	1	21	0.127675
Eif4enif1	0.0087196	-0.32131	0.066	0.119	1	21	0.127675
Dync1i2	0.00793155	0.516581	0.201	0.103	1	21	0.127675
Daam1	0.00822251	0.794916	0.192	0.111	1	21	0.127675
Csnk1a1	0.0100971	0.666437	0.318	0.198	1	21	0.127675
Cpeb4	0.0107947	0.636249	0.17	0.079	1	21	0.127675
Chfr	0.0105076	-0.586416	0.053	0.127	1	21	0.127675
Chchd2	0.00955982	0.498021	0.664	0.532	1	21	0.127675
Atp5mpl	0.00873138	0.439863	0.516	0.381	1	21	0.127675
Agpat3	0.00877534	0.542886	0.142	0.048	1	21	0.127675
Dpm1	0.0111798	0.392342	0.138	0.079	1	21	0.127838
Sec31a	0.0109236	-0.3467	0.108	0.195	1	23	0.128406
Kmt2c	0.0108462	-0.299775	0.139	0.247	1	23	0.128406
Fbxw7	0.0106959	-0.448767	0.06	0.143	1	23	0.128406
CAAA01118383.1	0.0109415	-0.279976	0.036	0.104	1	23	0.128406
Ankrd10	0.0108512	0.521316	0.102	0.026	1	23	0.128406
Tprgl	0.0254708	0.270601	0.182	0.148	1	19	0.128415
Gm42047	0.0116298	0.869437	0.151	0.039	1	23	0.131934
Fam129c	0.0113756	-0.49875	0.295	0.455	1	23	0.131934
1810058I24Rik	0.0115491	-0.482492	0.5	0.662	1	23	0.131934
Rps16	0.0118514	0.420499	0.698	0.563	1	21	0.132634
Rexo2	0.0117586	0.44836	0.393	0.262	1	21	0.132634
Btg3	0.00210603	0.607269	0.105	0.025	1	22	0.13268
Ccdc88a	0.0120114	0.789549	0.123	0.048	1	21	0.13301
Hsbp1	0.0271516	0.302029	0.292	0.22	1	19	0.13319
Cct6a	0.0270045	0.360878	0.142	0.1	1	19	0.13319
Slfn8	0.011955	-0.279162	0.048	0.13	1	23	0.134133
Htatip2	0.00226739	0.533936	0.11	0.034	1	22	0.13491
Por	0.106447	-0.256808	0.075	0.11	1	20	0.135045
Baz1a	0.105717	0.282065	0.221	0.155	1	20	0.135045
Apoc2	0.106078	0.285216	0.631	0.551	1	20	0.135045
Sgk1	0.107761	0.304224	0.155	0.116	1	20	0.136035
Ubald2	0.0124558	-0.456669	0.132	0.19	1	21	0.136495
Filip1l	0.0287061	-0.415697	0.06	0.11	1	19	0.137109
Cdk4	0.0283393	0.342482	0.105	0.072	1	19	0.137109
Timm8b	0.0128796	0.616456	0.176	0.103	1	21	0.137173
Sft2d1	0.0136913	0.600664	0.17	0.095	1	21	0.137173
Rps26	0.0129185	0.445547	0.645	0.524	1	21	0.137173
Ipcef1	0.0129531	-0.615776	0.041	0.119	1	21	0.137173
Gnaz	0.0135658	0.621952	0.318	0.167	1	21	0.137173
Fcho2	0.0132009	0.317725	0.142	0.095	1	21	0.137173
Eif3h	0.013663	0.829064	0.324	0.206	1	21	0.137173
Bola2	0.013301	0.652756	0.289	0.167	1	21	0.137173
Atp5g3	0.0136525	0.646237	0.563	0.452	1	21	0.137173
Phf20l1	0.109285	0.268061	0.214	0.161	1	20	0.137279
Il13ra1	0.110323	0.288406	0.209	0.158	1	20	0.137904
Traf3ip3	0.112108	-0.284265	0.102	0.131	1	20	0.138104
Erp29	0.111698	0.25954	0.362	0.312	1	20	0.138104
Atpif1	0.11167	-0.3548	0.192	0.247	1	20	0.138104
Ube2q1	0.0134534	-0.416987	0.078	0.169	1	23	0.138231
Uba2	0.013249	-0.570656	0.12	0.221	1	23	0.138231
Trim30a	0.0138286	-0.484039	0.108	0.156	1	23	0.138231
Ppp1r2	0.0139135	-0.404801	0.157	0.247	1	23	0.138231
Polr2e	0.0140804	0.621344	0.187	0.078	1	23	0.138231
Pecam1	0.0135032	-0.447716	0.169	0.26	1	23	0.138231
Malat1	0.013456	-0.406886	0.94	0.961	1	23	0.138231
H3f3b	0.0125383	0.337904	0.916	0.805	1	23	0.138231
Fam193b	0.0139467	-0.563249	0.12	0.195	1	23	0.138231
Eif3e	0.0134316	0.654919	0.506	0.351	1	23	0.138231
Ccnh	0.0140649	-0.292021	0.036	0.104	1	23	0.138231
Arpc3	0.0137117	0.559769	0.518	0.338	1	23	0.138231
Arap2	0.0129417	-0.29409	0.084	0.169	1	23	0.138231
Itm2c	0.114015	0.267198	0.24	0.19	1	20	0.139778
Brd1	0.0141407	0.375493	0.107	0.04	1	21	0.14034
Ube2e1	0.116935	-0.283696	0.083	0.104	1	20	0.141228
Snu13	0.116898	0.301983	0.255	0.188	1	20	0.141228
Rpp21	0.117138	-0.302735	0.18	0.211	1	20	0.141228
Mdm1	0.117413	-0.269941	0.138	0.155	1	20	0.141228
Ms4a4a	0.118579	-0.25717	0.226	0.292	1	20	0.141961
mt-Nd5	0.0306478	0.279304	0.575	0.512	1	19	0.14263
B4galt1	0.0303251	-0.481783	0.101	0.113	1	19	0.14263
Adipor1	0.0146959	-0.579913	0.47	0.519	1	23	0.1429
Commd7	0.0146475	0.394754	0.151	0.071	1	21	0.144011
Tsc22d4	0.0149565	0.404995	0.368	0.262	1	21	0.145687
Prkcq	0.0156491	0.574277	0.195	0.103	1	21	0.145689
Mrps16	0.0156471	0.471881	0.17	0.095	1	21	0.145689
Jtb	0.015336	0.532141	0.132	0.056	1	21	0.145689
Cd177	0.0155796	-0.737228	0.116	0.214	1	21	0.145689
Camta1	0.0152719	0.563358	0.182	0.079	1	21	0.145689
Grk6	0.12234	-0.286367	0.187	0.214	1	20	0.145779
Gm36161	0.123177	0.274574	0.536	0.443	1	20	0.146094
Tmed2	0.015837	0.773655	0.242	0.127	1	21	0.146145
Pkig	0.0151867	-0.470472	0.398	0.545	1	23	0.14628
2024-03-02	0.0153455	-0.375422	0.434	0.558	1	23	0.146428
Myl4	0.0157248	0.606096	0.229	0.13	1	23	0.147128
Mafg	0.0158512	-0.428773	0.078	0.156	1	23	0.147128
Isg20	0.0156579	-0.544505	0.373	0.519	1	23	0.147128
Hba-a2	0.132615	0.318168	0.132	0.131	1	10	0.147148
Cox7c	0.0320952	0.42897	0.626	0.553	1	19	0.147475
Nedd1	0.0160564	-0.437364	0.03	0.104	1	23	0.14769
Cdc5l	0.0325721	-0.337307	0.129	0.168	1	19	0.147796
Peli1	0.0161594	0.449375	0.101	0.056	1	21	0.147823
Ywhae	0.0170797	0.644889	0.431	0.262	1	21	0.148647
Slc14a1	0.0169548	0.575055	0.226	0.127	1	21	0.148647
Sarnp	0.0167209	0.546078	0.223	0.119	1	21	0.148647
mt-Co2	0.0170972	-0.700034	0.434	0.587	1	21	0.148647
Mat2b	0.0167669	0.482816	0.138	0.087	1	21	0.148647
6430548M08Rik	0.0168344	-0.490878	0.094	0.175	1	21	0.148647
Ube2h	0.0163286	-0.275212	0.373	0.506	1	23	0.148853
Zfp36l2	0.126593	0.254187	0.636	0.562	1	20	0.14945
Isca1	0.0173415	0.458037	0.17	0.103	1	21	0.149535
Zc3h14	0.0177156	0.3827	0.104	0.024	1	21	0.149606
Trim30a	0.0177763	-0.572551	0.06	0.135	1	21	0.149606
Snap29	0.017761	0.603147	0.145	0.071	1	21	0.149606
Vcp	0.0339259	0.33053	0.29	0.251	1	19	0.150184
Selenok	0.0338983	0.295019	0.352	0.282	1	19	0.150184
Ppp1r12a	0.018021	0.313835	0.289	0.206	1	21	0.150461
Psmd11	0.129167	0.276367	0.133	0.083	1	20	0.15047
Ndufv2	0.128455	0.310454	0.201	0.146	1	20	0.15047
Denr	0.129227	0.254503	0.129	0.101	1	20	0.15047
Tbcel	0.149387	-0.253328	0.302	0.347	1	12	0.151231
Rpl6	0.0184179	0.369717	0.654	0.524	1	21	0.151468
Atp5j2	0.0184296	0.272781	0.563	0.429	1	21	0.151468
Tnrc6b	0.0169153	-0.502577	0.247	0.377	1	23	0.151496
Foxp1	0.0168985	-0.431739	0.572	0.623	1	23	0.151496
Stk38	0.0372419	-0.411685	0.206	0.275	1	19	0.151897
Sirpb1a	0.035499	-0.274549	0.118	0.124	1	19	0.151897
Rgs19	0.0361428	0.311824	0.173	0.148	1	19	0.151897
Ndufa11	0.0363292	0.303012	0.261	0.192	1	19	0.151897
Itgb5	0.0363302	-0.572112	0.117	0.162	1	19	0.151897
Il18rap	0.0370664	0.274607	0.105	0.082	1	19	0.151897
Gnpda1	0.0364206	0.348179	0.139	0.103	1	19	0.151897
Sfr1	0.0190323	0.626544	0.208	0.087	1	21	0.15284
Phf5a	0.0187506	0.477099	0.107	0.071	1	21	0.15284
Cstb	0.0189432	0.735274	0.192	0.087	1	21	0.15284
Prdx2	0.131956	-0.272895	0.24	0.271	1	20	0.152949
Vezf1	0.0222285	0.610516	0.211	0.119	1	21	0.153231
Usp46	0.0210322	0.518452	0.233	0.127	1	21	0.153231
Uqcrq	0.0192388	0.466499	0.475	0.333	1	21	0.153231
Tbc1d14	0.0222855	0.361946	0.107	0.048	1	21	0.153231
Syne1	0.0203893	-0.541752	0.154	0.278	1	21	0.153231
Sumo2	0.0201588	0.444958	0.368	0.262	1	21	0.153231
Stx4a	0.0218986	0.570836	0.182	0.087	1	21	0.153231
Senp6	0.0209936	0.33594	0.176	0.087	1	21	0.153231
Rps2	0.0202552	0.323815	0.66	0.54	1	21	0.153231
Rps10	0.0220387	0.330586	0.686	0.587	1	21	0.153231
Rpl31	0.0220455	0.360059	0.403	0.317	1	21	0.153231
Rpl17	0.0195664	0.523578	0.415	0.286	1	21	0.153231
Psma3	0.021044	0.537826	0.289	0.198	1	21	0.153231
Pfdn6	0.0202776	0.527055	0.11	0.04	1	21	0.153231
Naa38	0.0201484	0.7271	0.192	0.103	1	21	0.153231
Mrpl43	0.0206935	0.478377	0.104	0.056	1	21	0.153231
Kdelr2	0.0202631	0.389985	0.107	0.048	1	21	0.153231
Jmjd1c	0.0217294	-0.44409	0.06	0.127	1	21	0.153231
Inka1	0.0218127	0.444805	0.258	0.127	1	21	0.153231
Hist1h1d	0.0214486	-0.580404	0.057	0.103	1	21	0.153231
Ciao2a	0.0209079	0.561665	0.292	0.167	1	21	0.153231
Abracl	0.0213255	0.489116	0.525	0.429	1	21	0.153231
Higd2a	0.0381956	0.289562	0.23	0.168	1	19	0.154056
Tab2	0.0034555	-0.575345	0.143	0.244	1	22	0.154202
Prpf40a	0.00290248	0.500222	0.194	0.101	1	22	0.154202
Parp8	0.00318942	-0.378549	0.025	0.109	1	22	0.154202
Ly6e	0.00330547	-0.940912	0.308	0.403	1	22	0.154202
Kif3b	0.00330048	0.477401	0.105	0.034	1	22	0.154202
Irf1	0.00336315	0.784193	0.169	0.05	1	22	0.154202
Srsf6	0.0228354	0.484662	0.164	0.087	1	21	0.15456
Rpl23a	0.0226898	0.417028	0.421	0.317	1	21	0.15456
Mlec	0.0229195	0.366908	0.22	0.127	1	21	0.15456
Ythdf3	0.0441082	-0.380696	0.079	0.124	1	19	0.155147
Tomm7	0.0400594	0.266327	0.53	0.447	1	19	0.155147
Tnfaip2	0.0457699	0.26706	0.206	0.168	1	19	0.155147
Spop	0.0444645	-0.284508	0.141	0.179	1	19	0.155147
Smc4	0.0425894	0.307666	0.101	0.055	1	19	0.155147
Rhoq	0.0468384	0.265434	0.108	0.072	1	19	0.155147
Rchy1	0.0443412	-0.28708	0.11	0.155	1	19	0.155147
Ogdh	0.0478463	0.292484	0.173	0.127	1	19	0.155147
Mvp	0.0442566	-0.324602	0.098	0.131	1	19	0.155147
Mien1	0.0414825	0.305419	0.178	0.144	1	19	0.155147
Idh3b	0.0402138	0.268594	0.106	0.069	1	19	0.155147
H2-T23	0.0448504	-0.338394	0.324	0.416	1	19	0.155147
Dusp1	0.0482076	-0.598683	0.118	0.203	1	19	0.155147
Dctn4	0.0450212	0.321909	0.103	0.065	1	19	0.155147
D1Ertd622e	0.0433367	-0.270298	0.146	0.199	1	19	0.155147
Cox20	0.0482966	0.35529	0.187	0.12	1	19	0.155147
Coro1c	0.0421544	0.426349	0.108	0.069	1	19	0.155147
Clec4a2	0.0418692	-0.415059	0.34	0.43	1	19	0.155147
Ccndbp1	0.0419232	0.272616	0.139	0.096	1	19	0.155147
Bud31	0.0481548	-0.274252	0.12	0.168	1	19	0.155147
Atp5mpl	0.0479977	0.310262	0.552	0.46	1	19	0.155147
Arhgap30	0.046592	-0.305809	0.281	0.337	1	19	0.155147
Acaa1a	0.0435434	-0.260387	0.098	0.131	1	19	0.155147
Sec62	0.123009	-0.252977	0.536	0.558	1	18	0.15538
Rpl3	0.0233673	0.344153	0.428	0.31	1	21	0.155495
Rpl27	0.0234647	0.438509	0.638	0.524	1	21	0.155495
Mob1b	0.0235017	0.450588	0.308	0.206	1	21	0.155495
Zfp36	0.142067	-0.307121	0.505	0.559	1	10	0.155506
Zbtb20	0.13543	-0.343881	0.131	0.158	1	20	0.156265
Sema4d	0.0176988	-0.376837	0.066	0.13	1	23	0.156828
Ralgapa1	0.0178179	-0.298597	0.042	0.104	1	23	0.156828
Setd1b	0.0186008	-0.469706	0.084	0.143	1	23	0.157186
Ppp2r5e	0.0183727	-0.326509	0.036	0.104	1	23	0.157186
Lnpep	0.0181881	-0.38008	0.241	0.299	1	23	0.157186
Jpt1	0.0186283	0.465929	0.446	0.26	1	23	0.157186
Arhgef1	0.0184004	0.771836	0.44	0.312	1	23	0.157186
Gramd4	0.0188168	-0.432628	0.102	0.208	1	23	0.157475
Vps37b	0.0240352	0.429486	0.157	0.071	1	21	0.158031
Rassf5	0.0190381	0.430613	0.139	0.039	1	23	0.158032
Zfp207	0.0253881	0.475426	0.201	0.143	1	21	0.158156
Sec61b	0.0245072	0.379488	0.594	0.5	1	21	0.158156
Samd14	0.0246592	0.429342	0.274	0.159	1	21	0.158156
Plekho1	0.0249695	0.435862	0.119	0.056	1	21	0.158156
Pa2g4	0.0251819	0.470165	0.157	0.079	1	21	0.158156
M6pr	0.0249968	0.635753	0.16	0.111	1	21	0.158156
Cited2	0.0244624	0.700123	0.327	0.214	1	21	0.158156
Cib1	0.0253801	0.329462	0.157	0.071	1	21	0.158156
Cct5	0.0254072	0.558416	0.179	0.103	1	21	0.158156
Ndufb2	0.138834	-0.2655	0.15	0.188	1	20	0.159024
Cd9	0.139068	-0.296141	0.352	0.39	1	20	0.159024
Stxbp5	0.0266132	0.470393	0.186	0.103	1	21	0.159075
Prcp	0.0265492	0.502615	0.104	0.056	1	21	0.159075
Midn	0.0260883	0.531164	0.123	0.056	1	21	0.159075
Mbnl1	0.0262265	0.529022	0.487	0.381	1	21	0.159075
Cdc26	0.0258149	0.528592	0.138	0.063	1	21	0.159075
Baz1b	0.0264868	-0.386209	0.079	0.111	1	21	0.159075
Acin1	0.0261537	0.472851	0.164	0.111	1	21	0.159075
Uap1l1	0.0501166	-0.339866	0.106	0.165	1	19	0.159582
Napsa	0.0506774	-0.344334	0.13	0.155	1	19	0.159746
Mdm2	0.0510482	-0.332548	0.079	0.107	1	19	0.159746
Zzef1	0.0199512	-0.463296	0.084	0.169	1	23	0.160086
Uso1	0.0208486	-0.524435	0.048	0.117	1	23	0.160086
Tomm6	0.0210395	-0.547017	0.5	0.61	1	23	0.160086
Slpi	0.0197604	0.976517	0.193	0.117	1	23	0.160086
Plec	0.0209982	0.475193	0.12	0.026	1	23	0.160086
mt-Nd4l	0.0208183	-0.568722	0.904	0.948	1	23	0.160086
Mfap1b	0.019759	0.457157	0.145	0.039	1	23	0.160086
Mak16	0.0211671	-0.406062	0.139	0.247	1	23	0.160086
Lin7c	0.0208864	-0.454435	0.066	0.143	1	23	0.160086
Fbxo11	0.0197665	0.360166	0.145	0.026	1	23	0.160086
Evl	0.0202034	0.488101	0.217	0.104	1	23	0.160086
Clec2d	0.0207624	-0.67188	0.235	0.351	1	23	0.160086
Shisa5	0.0275097	-0.50292	0.072	0.151	1	21	0.160779
Scaf11	0.0273648	0.304718	0.16	0.111	1	21	0.160779
Mid1ip1	0.0274188	0.549174	0.245	0.143	1	21	0.160779
Adgrg1	0.027277	-0.773238	0.145	0.222	1	21	0.160779
Cops9	0.129569	-0.299913	0.746	0.782	1	18	0.160844
Zfp740	0.0214293	-0.36679	0.066	0.13	1	23	0.160877
Jund	0.151344	-0.251585	0.605	0.629	1	16	0.161434
Txlna	0.0230808	-0.304104	0.072	0.117	1	23	0.162904
Timm17a	0.0226465	-0.620198	0.042	0.117	1	23	0.162904
Tex261	0.023342	-0.27951	0.06	0.143	1	23	0.162904
Stx5a	0.0228505	-0.431823	0.108	0.169	1	23	0.162904
Snx27	0.022426	-0.421549	0.084	0.143	1	23	0.162904
Rpl22l1	0.0225397	0.30311	0.717	0.571	1	23	0.162904
Rhoh	0.0233803	-0.575613	0.392	0.481	1	23	0.162904
Rc3h1	0.0226308	-0.377286	0.078	0.143	1	23	0.162904
Ptbp1	0.0235259	-0.4004	0.133	0.234	1	23	0.162904
Gripap1	0.0225563	-0.388563	0.054	0.13	1	23	0.162904
Fcer1g	0.0233926	0.745116	0.163	0.078	1	23	0.162904
Carhsp1	0.0236139	0.350995	0.181	0.078	1	23	0.162904
Serp1	0.028408	0.512237	0.308	0.238	1	21	0.163307
Fam214b	0.0281272	0.77254	0.148	0.063	1	21	0.163307
Arhgef2	0.0283019	0.58004	0.126	0.071	1	21	0.163307
Atp6v1f	0.0526575	-0.348954	0.408	0.464	1	19	0.163373
Fkbp2	0.0288232	0.530541	0.145	0.087	1	21	0.163902
Atp8b4	0.0287814	-0.417009	0.041	0.127	1	21	0.163902
mt-Atp8	0.0545015	0.438001	0.756	0.68	1	19	0.164957
Irf1	0.0545313	-0.346617	0.111	0.141	1	19	0.164957
9930111J21Rik2	0.0537432	-0.343389	0.113	0.158	1	19	0.164957
Uso1	0.029591	0.529448	0.151	0.079	1	21	0.166303
Tor1aip1	0.0303518	-0.388242	0.075	0.159	1	21	0.166303
Psmd1	0.0295727	0.547459	0.151	0.095	1	21	0.166303
Hnrnpk	0.0303441	0.50218	0.428	0.302	1	21	0.166303
Emilin2	0.0302531	-0.449404	0.05	0.111	1	21	0.166303
Aftph	0.0302094	0.544557	0.195	0.119	1	21	0.166303
1700037H04Rik	0.0297885	-0.335359	0.091	0.159	1	21	0.166303
Rtf1	0.030857	0.516682	0.132	0.071	1	21	0.16647
Rsl24d1	0.0307397	0.479541	0.113	0.071	1	21	0.16647
Cox17	0.0307186	0.563249	0.601	0.484	1	21	0.16647
Prrc2a	0.0310171	0.42728	0.214	0.143	1	21	0.16648
Xpo1	0.0263547	-0.456329	0.084	0.13	1	23	0.166894
Ubn1	0.0247267	0.540945	0.157	0.052	1	23	0.166894
Trim56	0.0260827	-0.532611	0.151	0.273	1	23	0.166894
Tomm20	0.0255633	0.601796	0.295	0.169	1	23	0.166894
Sptan1	0.0244054	-0.259	0.12	0.169	1	23	0.166894
Pde4b	0.0259205	-0.465708	0.199	0.299	1	23	0.166894
Mrpl15	0.025231	0.536304	0.133	0.052	1	23	0.166894
Gtf2b	0.0261156	0.345029	0.127	0.039	1	23	0.166894
Fcrl1	0.0255106	0.534914	0.133	0.039	1	23	0.166894
Dld	0.0250191	-0.31803	0.042	0.104	1	23	0.166894
Cks2	0.026241	0.403793	0.12	0.039	1	23	0.166894
Cd38	0.0264808	-0.405402	0.223	0.312	1	23	0.166894
Bcl2l13	0.0256861	-0.338729	0.06	0.117	1	23	0.166894
Ankib1	0.0255936	-0.400462	0.054	0.117	1	23	0.166894
Stk10	0.0563488	-0.41397	0.168	0.203	1	19	0.167041
Mrpl30	0.0570607	-0.445868	0.132	0.182	1	19	0.167041
Cmip	0.0567899	-0.285759	0.062	0.103	1	19	0.167041
Cd300c2	0.0561086	-0.377886	0.302	0.347	1	19	0.167041
Tubb5	0.0316512	0.375246	0.299	0.167	1	21	0.167322
Srp9	0.0315927	0.52261	0.393	0.27	1	21	0.167322
Rps8	0.0314684	0.324778	0.67	0.548	1	21	0.167322
Wdr83os	0.0333308	0.448888	0.223	0.159	1	21	0.167411
Top1	0.0347798	0.413542	0.277	0.19	1	21	0.167411
Tbca	0.0324626	0.44757	0.384	0.262	1	21	0.167411
Sin3b	0.0366013	0.329254	0.258	0.175	1	21	0.167411
Set	0.0356578	0.517934	0.226	0.159	1	21	0.167411
Rps5	0.035898	0.478768	0.544	0.437	1	21	0.167411
Rps3	0.0337465	0.494618	0.553	0.476	1	21	0.167411
Romo1	0.0342675	0.610052	0.349	0.23	1	21	0.167411
Rgs19	0.0354695	-0.257445	0.085	0.135	1	21	0.167411
Rab8b	0.0365437	0.471058	0.195	0.127	1	21	0.167411
Ptp4a2	0.0354795	0.427751	0.349	0.23	1	21	0.167411
Psmd11	0.0330705	0.417723	0.198	0.127	1	21	0.167411
Psmb6	0.0351029	0.58594	0.22	0.151	1	21	0.167411
Ppia	0.0362392	0.387315	0.789	0.73	1	21	0.167411
Polr2e	0.0326541	0.540463	0.167	0.095	1	21	0.167411
Mtmr14	0.0351619	0.443408	0.173	0.087	1	21	0.167411
Msn	0.0337321	-0.641323	0.22	0.349	1	21	0.167411
Mob2	0.036301	0.431535	0.107	0.063	1	21	0.167411
Lims1	0.0349915	0.405854	0.654	0.563	1	21	0.167411
Lat	0.0350412	0.676164	0.352	0.206	1	21	0.167411
Lasp1	0.0362455	0.408732	0.277	0.183	1	21	0.167411
Itgb2	0.0334332	-0.401492	0.204	0.317	1	21	0.167411
Iqgap1	0.0349791	-0.569941	0.211	0.317	1	21	0.167411
Hmgn3	0.0338838	0.468149	0.154	0.063	1	21	0.167411
Cisd1	0.0328288	0.502732	0.104	0.048	1	21	0.167411
Chd4	0.0352422	0.523209	0.204	0.135	1	21	0.167411
BC005537	0.0323297	0.379847	0.226	0.159	1	21	0.167411
Asb1	0.0357532	0.319996	0.148	0.071	1	21	0.167411
Angpt1	0.032085	0.508353	0.223	0.135	1	21	0.167411
AI662270	0.0365184	0.551751	0.182	0.095	1	21	0.167411
Acsl1	0.0356978	-0.34308	0.05	0.111	1	21	0.167411
Triobp	0.036916	-0.364679	0.079	0.143	1	21	0.168119
Ndufc2	0.00440601	0.694529	0.397	0.218	1	22	0.16853
Itga9	0.00436245	-0.55655	0.038	0.109	1	22	0.16853
Dr1	0.00426599	-0.587417	0.068	0.176	1	22	0.16853
Cdc42bpb	0.00397913	-0.740083	0.076	0.151	1	22	0.16853
Pet100	0.0372703	0.466822	0.27	0.183	1	21	0.169001
Zfp608	0.032186	-0.553214	0.096	0.143	1	23	0.169122
Zfand6	0.0309257	-0.432607	0.211	0.338	1	23	0.169122
Ypel3	0.0329716	-0.625038	0.518	0.597	1	23	0.169122
Usf3	0.0335425	-0.303244	0.054	0.104	1	23	0.169122
Ubc	0.0307042	0.530551	0.337	0.156	1	23	0.169122
Ttc5	0.0289572	0.377282	0.12	0.026	1	23	0.169122
Tspyl2	0.0339509	0.365196	0.108	0.026	1	23	0.169122
Tm6sf1	0.0339039	-0.373953	0.078	0.143	1	23	0.169122
Stat3	0.0284334	-0.401011	0.114	0.182	1	23	0.169122
Sec13	0.0284402	0.449482	0.151	0.065	1	23	0.169122
Sdhaf2	0.0299926	-0.323612	0.054	0.13	1	23	0.169122
Rnf130	0.030467	-0.353173	0.102	0.156	1	23	0.169122
Rbm14	0.0291492	-0.46914	0.054	0.13	1	23	0.169122
Plekhj1	0.0292965	-0.424009	0.175	0.26	1	23	0.169122
Ndufb3	0.0333611	-0.554344	0.253	0.351	1	23	0.169122
Ndufa2	0.0311604	0.363519	0.542	0.39	1	23	0.169122
Ndst1	0.0288703	-0.358226	0.048	0.117	1	23	0.169122
Mxd1	0.0308334	-0.39225	0.175	0.286	1	23	0.169122
mt-Cytb	0.0312615	-0.447089	0.964	1	1	23	0.169122
mt-Co3	0.0336677	-0.579727	0.994	1	1	23	0.169122
Med13l	0.0342139	-0.711644	0.145	0.208	1	23	0.169122
Mctp2	0.032631	-0.378766	0.084	0.13	1	23	0.169122
Map4k1	0.0296589	-0.270605	0.169	0.234	1	23	0.169122
Lrrc8d	0.0332703	-0.331495	0.042	0.104	1	23	0.169122
Lilrb4a	0.0341753	0.347019	0.102	0.039	1	23	0.169122
Lamtor2	0.0279936	0.514546	0.313	0.182	1	23	0.169122
Katna1	0.0328944	-0.28899	0.048	0.104	1	23	0.169122
Irf9	0.0342883	-0.250238	0.09	0.156	1	23	0.169122
Iqsec1	0.0285549	-0.390245	0.139	0.208	1	23	0.169122
Ino80	0.0283372	-0.266616	0.06	0.156	1	23	0.169122
Hprt	0.0280374	0.387598	0.151	0.052	1	23	0.169122
Hnrnpc	0.0296572	-0.368867	0.217	0.312	1	23	0.169122
Higd1a	0.027422	0.313352	0.139	0.039	1	23	0.169122
Hck	0.0313029	-0.399353	0.066	0.143	1	23	0.169122
Foxo1	0.0340478	-0.347877	0.193	0.312	1	23	0.169122
Fgfr1op2	0.0306409	-0.374805	0.349	0.442	1	23	0.169122
Dennd6a	0.0324111	-0.350481	0.072	0.143	1	23	0.169122
Dap3	0.0297243	-0.296293	0.06	0.104	1	23	0.169122
Cwf19l2	0.030085	-0.407704	0.048	0.104	1	23	0.169122
Cdk2ap1	0.0328221	-0.334135	0.084	0.117	1	23	0.169122
Cd37	0.027129	-0.283316	0.627	0.662	1	23	0.169122
Camp	0.0321705	0.393536	0.392	0.156	1	23	0.169122
Bin2	0.0293283	0.462745	0.102	0.026	1	23	0.169122
Ankrd17	0.0323422	-0.250293	0.108	0.156	1	23	0.169122
Acadm	0.0340089	0.431667	0.114	0.039	1	23	0.169122
Tmco1	0.0348691	-0.328228	0.084	0.143	1	23	0.16933
Rock2	0.0347016	-0.61655	0.181	0.208	1	23	0.16933
Cct4	0.0349938	0.492922	0.253	0.091	1	23	0.16933
Arpc1a	0.0347182	-0.281162	0.072	0.143	1	23	0.16933
Mindy1	0.0377296	0.523051	0.226	0.159	1	21	0.169706
F630028O10Rik	0.0377483	-0.465604	0.091	0.167	1	21	0.169706
Ubald1	0.0355018	0.466268	0.127	0.052	1	23	0.170317
4833420G17Rik	0.0355313	0.417577	0.187	0.065	1	23	0.170317
Eloa	0.0381532	0.533568	0.173	0.111	1	21	0.170796
Taok1	0.0588588	0.278775	0.184	0.151	1	19	0.170926
Hba-a1	0.0594371	1.44052	0.221	0.196	1	19	0.171236
Ubr4	0.0599843	-0.339278	0.127	0.172	1	19	0.171451
Setd2	0.00480915	-0.349101	0.097	0.168	1	22	0.171687
Eif1a	0.00477124	0.618468	0.118	0.025	1	22	0.171687
Ddx3x	0.0385961	0.410342	0.22	0.135	1	21	0.172047
Plekho1	0.151292	0.252301	0.221	0.164	1	20	0.17223
Ube2r2	0.0617202	0.390254	0.158	0.117	1	19	0.172244
Pla2g7	0.0614885	-0.487141	0.144	0.199	1	19	0.172244
Pf4	0.0624745	0.480951	0.134	0.093	1	19	0.172244
Grb2	0.0615959	-0.396213	0.334	0.409	1	19	0.172244
Cdc42se2	0.0626342	-0.264664	0.139	0.158	1	19	0.172244
Ogn	0.00526733	0.875159	0.278	0.134	1	22	0.172528
Iqsec1	0.00531598	-0.560155	0.072	0.168	1	22	0.172528
Ginm1	0.00502997	-0.5945	0.08	0.168	1	22	0.172528
Ube2d3	0.0392556	0.653207	0.368	0.302	1	21	0.172789
Tm2d2	0.0391237	-0.489251	0.079	0.127	1	21	0.172789
Mast4	0.0395838	0.441428	0.107	0.071	1	21	0.172789
Eprs	0.0390374	0.498197	0.129	0.063	1	21	0.172789
Btf3	0.039582	0.438912	0.5	0.413	1	21	0.172789
Plekho2	0.0397872	-0.449099	0.204	0.286	1	21	0.172959
Svil	0.0415568	-0.528106	0.135	0.254	1	21	0.172995
Snrpf	0.0402905	0.327722	0.258	0.167	1	21	0.172995
Rps19	0.0409939	0.396977	0.522	0.421	1	21	0.172995
Rps11	0.0418011	0.263065	0.575	0.452	1	21	0.172995
Nt5c3	0.0422621	0.365744	0.248	0.143	1	21	0.172995
Npm1	0.0411265	0.347455	0.387	0.262	1	21	0.172995
Nars	0.0400167	0.394098	0.123	0.071	1	21	0.172995
Nap1l1	0.0412986	0.392878	0.343	0.27	1	21	0.172995
Lsm7	0.0421901	0.550054	0.16	0.119	1	21	0.172995
Ecpas	0.0407729	0.34864	0.113	0.056	1	21	0.172995
Dynll2	0.0401309	0.4463	0.173	0.119	1	21	0.172995
Cox6a1	0.0420315	0.447852	0.453	0.365	1	21	0.172995
B430306N03Rik	0.0409774	-0.443838	0.069	0.159	1	21	0.172995
Anxa11	0.0421282	-0.492592	0.189	0.302	1	21	0.172995
Akna	0.0405273	-0.374191	0.047	0.103	1	21	0.172995
Zfp638	0.00592009	0.51743	0.181	0.092	1	22	0.173522
Srp9	0.00665153	0.582942	0.371	0.269	1	22	0.173522
Senp2	0.00681183	0.388283	0.135	0.05	1	22	0.173522
Psap	0.00691004	-0.479025	0.523	0.613	1	22	0.173522
Nrd1	0.00638116	-0.476702	0.131	0.244	1	22	0.173522
Ngp	0.00656974	0.320915	0.477	0.319	1	22	0.173522
Map2k1	0.00658263	0.275444	0.122	0.042	1	22	0.173522
Itfg1	0.0069668	-0.686567	0.051	0.101	1	22	0.173522
Ier3	0.00629723	-0.633899	0.068	0.16	1	22	0.173522
Bcl2l1	0.00571341	-0.60982	0.025	0.101	1	22	0.173522
Nol7	0.0365935	-0.422183	0.482	0.649	1	23	0.173794
Abcb7	0.0365972	-0.29076	0.048	0.104	1	23	0.173794
Nras	0.153409	0.296702	0.112	0.086	1	20	0.173864
Oip5os1	0.143097	-0.251753	0.447	0.492	1	18	0.174626
Luc7l3	0.0430481	0.328725	0.107	0.079	1	21	0.174852
Fam217b	0.0429731	0.554126	0.126	0.063	1	21	0.174852
Tmem141	0.0643966	-0.431555	0.069	0.1	1	19	0.175142
Ppp6c	0.0646782	-0.304565	0.074	0.12	1	19	0.175142
Commd7	0.0651356	0.254075	0.103	0.055	1	19	0.175142
Rock1	0.043609	0.536916	0.261	0.19	1	21	0.175848
Klhl24	0.0436276	0.361403	0.116	0.079	1	21	0.175848
Daxx	0.0372935	-0.408863	0.054	0.117	1	23	0.176212
Cd180	0.0374515	-0.44365	0.108	0.156	1	23	0.176212
Rpl35a	0.0443642	0.456161	0.56	0.452	1	21	0.176392
Rab11a	0.0444333	0.418095	0.535	0.437	1	21	0.176392
Apobr	0.0440013	-0.358256	0.053	0.127	1	21	0.176392
Aff4	0.0443349	0.325531	0.17	0.111	1	21	0.176392
Zbtb11	0.0378368	-0.292918	0.066	0.13	1	23	0.176399
Ndufs8	0.0376703	0.445237	0.235	0.117	1	23	0.176399
Tmem208	0.0446195	0.342947	0.164	0.111	1	21	0.176422
Eif1	0.0447764	-0.299768	0.824	0.865	1	21	0.176422
Top2b	0.0456752	0.457893	0.167	0.111	1	21	0.177503
Sypl	0.0460516	0.353249	0.214	0.151	1	21	0.177503
Stk40	0.0457684	0.479098	0.126	0.056	1	21	0.177503
Ppp6r1	0.046044	-0.654588	0.151	0.198	1	21	0.177503
Pfdn2	0.04559	0.418307	0.132	0.063	1	21	0.177503
Nfe2l2	0.0460629	0.329176	0.214	0.135	1	21	0.177503
mt-Cytb	0.0462579	-0.784343	0.365	0.524	1	21	0.177603
Ttc3	0.00853658	0.519287	0.152	0.067	1	22	0.177713
Susd6	0.00907915	-0.38348	0.093	0.227	1	22	0.177713
Ring1	0.00841143	-0.529885	0.042	0.109	1	22	0.177713
Rere	0.00944598	0.344678	0.19	0.101	1	22	0.177713
Ociad1	0.00945811	0.394226	0.253	0.143	1	22	0.177713
Nfe2l1	0.00927085	-0.349469	0.135	0.227	1	22	0.177713
Ndufb10	0.00764836	-0.43091	0.262	0.395	1	22	0.177713
Lars2	0.00842864	-0.546514	0.759	0.882	1	22	0.177713
Insr	0.00850029	0.671585	0.127	0.05	1	22	0.177713
Gcnt2	0.00837766	-0.326544	0.063	0.134	1	22	0.177713
Gapvd1	0.00746696	-0.546733	0.114	0.202	1	22	0.177713
Creg1	0.00796918	-0.556479	0.139	0.269	1	22	0.177713
Cox14	0.00888163	0.589221	0.219	0.109	1	22	0.177713
Bmpr2	0.00934049	-0.68354	0.127	0.235	1	22	0.177713
Snrpe	0.0465725	0.488954	0.318	0.222	1	21	0.177738
Prkacb	0.046631	0.422543	0.113	0.056	1	21	0.177738
Ube2w	0.0385838	0.402926	0.127	0.039	1	23	0.178096
Slc30a5	0.0398376	-0.638432	0.169	0.299	1	23	0.178096
Rbm3	0.040287	0.43843	0.723	0.597	1	23	0.178096
Nudt3	0.03974	-0.5849	0.114	0.182	1	23	0.178096
Mtmr3	0.0386153	-0.437811	0.241	0.377	1	23	0.178096
Mrps18a	0.0394885	-0.321345	0.06	0.143	1	23	0.178096
Lsg1	0.0397961	0.447091	0.127	0.052	1	23	0.178096
Lpp	0.0400523	-0.259475	0.048	0.104	1	23	0.178096
Il4ra	0.0402941	-0.273482	0.096	0.156	1	23	0.178096
Fam192a	0.0389165	-0.255349	0.096	0.143	1	23	0.178096
E2f2	0.0388419	0.444703	0.476	0.351	1	23	0.178096
Ap4s1	0.0398988	-0.332239	0.06	0.117	1	23	0.178096
Lyz2	0.0470096	-0.504079	0.553	0.643	1	21	0.178535
Ppp2r5a	0.0471861	-0.403686	0.22	0.31	1	21	0.17856
Irak1	0.0684095	0.278014	0.122	0.096	1	19	0.17874
Hist1h2ap	0.0681534	0.40092	0.108	0.065	1	19	0.17874
Creb1	0.06738	-0.3071	0.077	0.107	1	19	0.17874
Atxn7l3b	0.068443	-0.397272	0.19	0.189	1	19	0.17874
Ifitm6	0.0476398	-0.613509	0.189	0.262	1	21	0.17899
Ctla2a	0.0476315	-0.696506	0.613	0.698	1	21	0.17899
Ano6	0.00970361	-0.418988	0.084	0.151	1	22	0.179182
Arih1	0.0692249	-0.270559	0.103	0.155	1	19	0.17949
Klhdc2	0.0411051	-0.455671	0.072	0.13	1	23	0.180898
Spag7	0.0488943	0.296879	0.123	0.071	1	21	0.181064
Ppp1r35	0.0490524	-0.426026	0.063	0.103	1	21	0.181064
mt-Co1	0.0487785	-0.541512	0.579	0.738	1	21	0.181064
Mrps36	0.048459	0.348283	0.173	0.119	1	21	0.181064
Mapk6	0.0487453	0.52291	0.346	0.246	1	21	0.181064
Ndufa11	0.0418758	0.571893	0.337	0.273	1	23	0.182094
Fermt3	0.0419069	0.443788	0.199	0.091	1	23	0.182094
Fam104a	0.041912	-0.385555	0.151	0.234	1	23	0.182094
Ufc1	0.0452782	0.635048	0.199	0.091	1	23	0.182551
Thoc6	0.0438724	-0.254921	0.048	0.104	1	23	0.182551
Snrpd3	0.0446938	0.36246	0.307	0.208	1	23	0.182551
Snhg1	0.0470234	-0.384307	0.217	0.286	1	23	0.182551
Sltm	0.0439978	-0.510309	0.187	0.26	1	23	0.182551
Slc25a17	0.0463383	0.519063	0.127	0.052	1	23	0.182551
Satb1	0.0466071	-0.453268	0.108	0.182	1	23	0.182551
Rnf187	0.0422954	-0.506818	0.133	0.182	1	23	0.182551
Rnf181	0.0461951	-0.328033	0.09	0.156	1	23	0.182551
Nono	0.0463835	0.538529	0.295	0.169	1	23	0.182551
Myb	0.0431743	-0.589903	0.253	0.338	1	23	0.182551
Hspa4	0.0444974	-0.331375	0.151	0.208	1	23	0.182551
H2-Q4	0.043946	-0.287959	0.211	0.26	1	23	0.182551
H2-M3	0.0457173	-0.279253	0.084	0.13	1	23	0.182551
Gpcpd1	0.0431748	-0.406968	0.343	0.468	1	23	0.182551
Gcc2	0.0450051	-0.37962	0.078	0.13	1	23	0.182551
Fmc1	0.0470158	0.507664	0.169	0.078	1	23	0.182551
Fcho1	0.0460618	0.403077	0.133	0.052	1	23	0.182551
Fam214a	0.0461348	0.326558	0.108	0.026	1	23	0.182551
Fam160b1	0.0458008	-0.269336	0.066	0.13	1	23	0.182551
Dut	0.0427186	0.446899	0.12	0.052	1	23	0.182551
Bnip2	0.044231	-0.431452	0.133	0.208	1	23	0.182551
Bach2	0.0448853	-0.375111	0.428	0.571	1	23	0.182551
Atxn10	0.0436354	0.423634	0.12	0.052	1	23	0.182551
Arpc2	0.0444477	0.362298	0.536	0.351	1	23	0.182551
Anxa11	0.0441693	0.390645	0.127	0.052	1	23	0.182551
Akap9	0.0467643	-0.279742	0.114	0.182	1	23	0.182551
3110040N11Rik	0.0445742	-0.3263	0.03	0.104	1	23	0.182551
Ubash3b	0.0499274	0.439225	0.381	0.278	1	21	0.18359
Sap18	0.0500858	0.440715	0.277	0.214	1	21	0.18359
Gm26917	0.163343	-0.271299	0.26	0.289	1	20	0.184303
Hdgf	0.16468	0.289714	0.177	0.128	1	20	0.184993
Mrpl54	0.0480588	-0.477487	0.133	0.208	1	23	0.185162
Hcst	0.0479519	0.386008	0.163	0.104	1	23	0.185162
Akirin2	0.0482644	0.35206	0.102	0.052	1	23	0.185255
Stat5b	0.0507513	0.350093	0.135	0.063	1	21	0.185383
Gtf2a1	0.166078	-0.27468	0.08	0.101	1	20	0.185745
Plagl2	0.167037	-0.254562	0.138	0.17	1	20	0.186002
Tomm7	0.0518516	0.386719	0.437	0.325	1	21	0.18617
Ssb	0.0514073	0.466139	0.204	0.159	1	21	0.18617
Rock2	0.0513512	0.690529	0.258	0.183	1	21	0.18617
Gatad2a	0.0515784	0.392315	0.157	0.111	1	21	0.18617
Dusp1	0.0517505	-0.722225	0.094	0.19	1	21	0.18617
Tmem14c	0.0489919	0.324561	0.247	0.104	1	23	0.186394
Mtor	0.0490755	-0.337733	0.066	0.117	1	23	0.186394
BC004004	0.0491087	-0.426135	0.096	0.156	1	23	0.186394
Ncf4	0.052387	-0.394976	0.079	0.167	1	21	0.187453
Hsd17b11	0.0728847	-0.294598	0.106	0.165	1	19	0.187541
Fpr2	0.0735085	0.265622	0.276	0.22	1	19	0.187541
Eif5	0.0738799	-0.352031	0.23	0.275	1	19	0.187541
Ets1	0.0526618	-0.257244	0.05	0.103	1	21	0.187797
Zc3h7a	0.0104317	0.465647	0.127	0.059	1	22	0.188392
Tmed3	0.010906	0.539177	0.211	0.134	1	22	0.188392
Pigt	0.010813	-0.571514	0.08	0.176	1	22	0.188392
Csf1	0.010692	0.837592	0.241	0.101	1	22	0.188392
Tab2	0.0753748	-0.379886	0.206	0.216	1	19	0.188697
Pip4k2a	0.075066	-0.307973	0.192	0.251	1	19	0.188697
Ankrd17	0.0531959	0.488503	0.129	0.079	1	21	0.189061
Rab1a	0.0502409	0.44089	0.217	0.117	1	23	0.189431
Fbxo38	0.05028	-0.261019	0.06	0.13	1	23	0.189431
Cdkn1b	0.0504999	-0.393657	0.283	0.351	1	23	0.18956
Grap2	0.0536379	0.450711	0.28	0.198	1	21	0.189656
Eif3j1	0.0537239	0.354266	0.145	0.095	1	21	0.189656
Hbb-bs	0.182439	1.05468	0.281	0.261	1	14	0.189737
Tfdp2	0.0543685	0.444796	0.164	0.071	1	21	0.190019
Rps14	0.0540547	0.41105	0.651	0.571	1	21	0.190019
Etv6	0.054334	0.433159	0.164	0.079	1	21	0.190019
Ndufc2	0.0546388	0.48977	0.242	0.151	1	21	0.190331
Rpl23	0.0548815	0.402043	0.742	0.667	1	21	0.190546
Zdhhc3	0.0553517	-0.338626	0.053	0.127	1	21	0.190688
Samsn1	0.0557079	-0.33102	0.091	0.167	1	21	0.190688
mt-Nd5	0.0551237	-0.666302	0.195	0.317	1	21	0.190688
Crip1	0.0558288	0.438287	0.28	0.159	1	21	0.190688
Blmh	0.0555114	-0.438883	0.085	0.127	1	21	0.190688
Tle5	0.0773351	-0.291544	0.23	0.285	1	19	0.19097
Khdrbs1	0.0772199	-0.368948	0.199	0.254	1	19	0.19097
Trappc4	0.0563127	0.456109	0.17	0.135	1	21	0.1911
Ola1	0.0562953	0.398745	0.104	0.048	1	21	0.1911
Zfp113	0.0528146	-0.448139	0.03	0.104	1	23	0.192025
Ulk1	0.0517802	-0.332172	0.102	0.169	1	23	0.192025
Tubb2b	0.0534134	-0.295	0.054	0.117	1	23	0.192025
Smg6	0.0527686	-0.312211	0.102	0.156	1	23	0.192025
Ppan	0.0513513	-0.307723	0.066	0.156	1	23	0.192025
Parp14	0.0532369	0.476837	0.102	0.039	1	23	0.192025
Mrps17	0.0530804	-0.346913	0.102	0.143	1	23	0.192025
Mrfap1	0.0530388	0.466831	0.265	0.182	1	23	0.192025
Irf8	0.0519879	-0.406847	0.169	0.286	1	23	0.192025
Cd19	0.0528292	-0.28001	0.464	0.506	1	23	0.192025
Asxl2	0.0521267	-0.27014	0.102	0.156	1	23	0.192025
Arhgap15	0.0524221	-0.297818	0.169	0.247	1	23	0.192025
Plekhm3	0.011502	-0.353695	0.063	0.126	1	22	0.192479
Ndufv3	0.0114601	0.427414	0.376	0.261	1	22	0.192479
Gtf3c6	0.0537973	0.32221	0.127	0.039	1	23	0.192726
Rsl24d1	0.0540517	0.388165	0.139	0.052	1	23	0.192771
Cat	0.0541873	-0.441182	0.428	0.506	1	23	0.192771
Lamtor5	0.0786077	0.2549	0.165	0.134	1	19	0.192801
Zmpste24	0.0802369	-0.303342	0.091	0.134	1	19	0.192887
Lamtor4	0.0801003	0.317863	0.506	0.426	1	19	0.192887
Dctn2	0.0792414	0.296515	0.123	0.107	1	19	0.192887
Mtdh	0.0545512	-0.320449	0.301	0.364	1	23	0.192937
Golgb1	0.054612	-0.29677	0.145	0.208	1	23	0.192937
Phb2	0.0573191	0.534039	0.145	0.103	1	21	0.19389
Vcp	0.056173	-0.341188	0.247	0.312	1	23	0.194239
Scaf1	0.0556355	0.331078	0.127	0.052	1	23	0.194239
Ppp2r2a	0.0560361	-0.440505	0.066	0.104	1	23	0.194239
Plekhm1	0.0559222	-0.369079	0.066	0.13	1	23	0.194239
Pip4p1	0.0560641	-0.422483	0.145	0.221	1	23	0.194239
Nsfl1c	0.0551837	0.348742	0.102	0.039	1	23	0.194239
Mrps36	0.0563121	0.42817	0.199	0.13	1	23	0.194239
Timm17a	0.0582645	0.482558	0.101	0.056	1	21	0.194531
Slc25a3	0.0586106	0.50294	0.393	0.286	1	21	0.194531
Rabgap1l	0.0586182	0.375818	0.494	0.397	1	21	0.194531
Hist1h1c	0.0580567	-0.269531	0.384	0.452	1	21	0.194531
Hexim1	0.0578202	0.480429	0.242	0.167	1	21	0.194531
2310039H08Rik	0.0585717	0.37538	0.104	0.056	1	21	0.194531
Psma1	0.0566174	0.588841	0.181	0.104	1	23	0.194634
Ubtf	0.0581101	0.456379	0.241	0.117	1	23	0.194691
Ssh2	0.058228	-0.419145	0.157	0.26	1	23	0.194691
Rnf14	0.0585407	0.338731	0.102	0.039	1	23	0.194691
Psme3	0.0583645	-0.388768	0.259	0.338	1	23	0.194691
mt-Nd2	0.0569756	-0.441233	0.849	0.948	1	23	0.194691
Mrpl32	0.0580603	0.354847	0.133	0.078	1	23	0.194691
Fbxo3	0.0573893	-0.289223	0.108	0.169	1	23	0.194691
Exosc5	0.0581479	0.525618	0.181	0.117	1	23	0.194691
Cpsf6	0.0581812	0.440607	0.265	0.156	1	23	0.194691
Cacna1e	0.0572171	-0.273066	0.114	0.182	1	23	0.194691
Uqcc3	0.0595625	-0.361428	0.102	0.156	1	23	0.194928
Rtf2	0.059477	0.349916	0.157	0.065	1	23	0.194928
mt-Nd4	0.0589703	-0.612703	0.91	0.935	1	23	0.194928
Fth1	0.0590045	0.304448	0.922	0.844	1	23	0.194928
Ethe1	0.0595667	-0.363719	0.096	0.156	1	23	0.194928
Spag7	0.0602683	0.275443	0.114	0.026	1	23	0.195203
Gabarap	0.0604155	0.548106	0.53	0.39	1	23	0.195203
Eif2s2	0.0601973	-0.41573	0.313	0.403	1	23	0.195203
Arpp19	0.0603059	-0.45731	0.259	0.338	1	23	0.195203
Zfx	0.0606631	-0.267242	0.054	0.104	1	23	0.195385
Chd9	0.0592452	0.482348	0.126	0.071	1	21	0.195863
Agps	0.0593919	-0.295862	0.063	0.127	1	21	0.195863
Ube2z	0.0614209	0.341424	0.127	0.039	1	23	0.195997
Tia1	0.0625809	-0.36609	0.175	0.286	1	23	0.195997
Taf15	0.0620784	-0.321256	0.133	0.169	1	23	0.195997
Slbp	0.0620367	0.399381	0.181	0.078	1	23	0.195997
Sf3a3	0.0623393	0.432428	0.139	0.052	1	23	0.195997
Rbm39	0.0621141	-0.255345	0.633	0.727	1	23	0.195997
Phf12	0.0616908	0.406931	0.145	0.078	1	23	0.195997
Atp5d	0.0625007	-0.370821	0.367	0.442	1	23	0.195997
Arel1	0.0611182	-0.284309	0.096	0.169	1	23	0.195997
Eif2ak1	0.0600852	0.471352	0.107	0.056	1	21	0.196274
Dph3	0.0600625	-0.333977	0.164	0.167	1	21	0.196274
Cebpe	0.0602628	-0.3151	0.044	0.111	1	21	0.196274
Atp6v1f	0.0602388	0.308827	0.393	0.294	1	21	0.196274
Gigyf1	0.0629675	-0.557804	0.072	0.13	1	23	0.196605
Sec61g	0.0607184	0.629901	0.487	0.397	1	21	0.196869
Rpl10a	0.0611451	0.407566	0.478	0.373	1	21	0.196869
Prkca	0.061262	0.393982	0.264	0.183	1	21	0.196869
Med12l	0.0608877	0.440229	0.123	0.056	1	21	0.196869
Dap	0.0613811	-0.498809	0.292	0.341	1	21	0.196869
Tlk1	0.0617696	0.496275	0.33	0.246	1	21	0.196914
Edf1	0.061635	0.355239	0.283	0.198	1	21	0.196914
Rpn1	0.0824824	0.326778	0.182	0.124	1	19	0.196981
Mapk14	0.061988	0.375738	0.267	0.167	1	21	0.197013
Emd	0.0623801	-0.295667	0.16	0.175	1	21	0.197069
Cct7	0.0623352	0.508978	0.233	0.135	1	21	0.197069
Rpl22l1	0.0124594	0.638319	0.489	0.361	1	22	0.197133
Rbl2	0.0122076	0.415706	0.11	0.034	1	22	0.197133
Psmd14	0.0123852	0.324641	0.118	0.05	1	22	0.197133
Dynlt1b	0.0125164	0.487487	0.16	0.101	1	22	0.197133
Zcrb1	0.178245	0.261654	0.214	0.161	1	20	0.197619
Tspo	0.0637688	-0.382053	0.478	0.579	1	21	0.19778
Tmem43	0.0639214	-0.527189	0.066	0.111	1	21	0.19778
Tbcb	0.0630344	0.51906	0.248	0.167	1	21	0.19778
Sorl1	0.0636247	-0.490832	0.145	0.254	1	21	0.19778
Rpl12	0.063502	0.412936	0.406	0.27	1	21	0.19778
Kras	0.0630875	0.357978	0.217	0.143	1	21	0.19778
Clec4d	0.0638176	-0.652727	0.142	0.198	1	21	0.19778
Clptm1l	0.0635485	0.370999	0.12	0.052	1	23	0.197814
Dgkh	0.0641921	0.321578	0.104	0.063	1	21	0.198036
Ubald2	0.0870059	0.284584	0.185	0.141	1	19	0.198521
Trps1	0.0880491	-0.256141	0.079	0.117	1	19	0.198521
Timm10b	0.0840082	0.286282	0.317	0.258	1	19	0.198521
Ndufa5	0.086082	0.278392	0.209	0.155	1	19	0.198521
Ifi27	0.0878149	-0.260489	0.178	0.223	1	19	0.198521
Ddx21	0.0851858	-0.296668	0.081	0.12	1	19	0.198521
Ap1b1	0.0842563	0.33003	0.117	0.086	1	19	0.198521
Adgre4	0.0879476	-0.338253	0.122	0.151	1	19	0.198521
Abtb1	0.0862418	-0.333639	0.173	0.206	1	19	0.198521
Zfp280d	0.064455	0.399314	0.127	0.052	1	23	0.198805
S100a11	0.0643959	0.389657	0.434	0.273	1	23	0.198805
Ppp1r21	0.0643495	-0.561123	0.078	0.117	1	23	0.198805
Kcnq1ot1	0.0646458	-0.298332	0.193	0.221	1	23	0.198805
Ppp1r9b	0.0896045	-0.374688	0.148	0.206	1	19	0.198876
Mrpl43	0.0898503	0.316643	0.105	0.072	1	19	0.198876
Aprt	0.0889092	0.323578	0.247	0.206	1	19	0.198876
Syf2	0.0658434	0.320401	0.157	0.119	1	21	0.199366
Srp72	0.0655655	0.45729	0.107	0.063	1	21	0.199366
Rapgef6	0.0661394	-0.483333	0.097	0.167	1	21	0.199366
Polr2m	0.0655669	0.533154	0.129	0.071	1	21	0.199366
Pdha1	0.0658816	0.349817	0.113	0.071	1	21	0.199366
Nudc	0.0661331	0.35796	0.126	0.056	1	21	0.199366
Ndufb2	0.0655696	0.436489	0.267	0.175	1	21	0.199366
Hcfc1r1	0.0661299	0.404894	0.195	0.143	1	21	0.199366
Puf60	0.0128986	-0.470279	0.11	0.168	1	22	0.199442
Leprot	0.0130355	-0.683307	0.084	0.168	1	22	0.199442
Micos10	0.0663571	0.492821	0.318	0.262	1	21	0.19945
Degs1	0.0906715	-0.297496	0.187	0.237	1	19	0.199477
Ostf1	0.066812	-0.346033	0.343	0.429	1	21	0.199729
Capn2	0.0668295	0.396208	0.23	0.151	1	21	0.199729
Uba2	0.0670707	0.426526	0.123	0.071	1	21	0.199882
Rab2a	0.0914416	-0.349192	0.293	0.361	1	19	0.19996
mt-Nd4l	0.181289	-0.307979	0.699	0.765	1	20	0.200124
Sugt1	0.0133307	0.539743	0.139	0.084	1	22	0.200751
Bod1l	0.0134958	-0.547416	0.127	0.168	1	22	0.200751
Uhmk1	0.0682782	0.584575	0.16	0.111	1	21	0.201406
Tceal8	0.0692702	0.330875	0.148	0.079	1	21	0.201406
Sf3b6	0.0686729	0.422347	0.286	0.214	1	21	0.201406
Mettl23	0.0689291	-0.294095	0.085	0.143	1	21	0.201406
Mark2	0.0680408	-0.27104	0.104	0.206	1	21	0.201406
Lgals9	0.069034	0.340909	0.267	0.151	1	21	0.201406
Eif4h	0.0692847	0.444125	0.16	0.119	1	21	0.201406
Bud31	0.069305	0.327486	0.132	0.095	1	21	0.201406
Amd1	0.0688266	0.313202	0.198	0.135	1	21	0.201406
Mafg	0.0929127	-0.342135	0.134	0.155	1	19	0.20196
Sav1	0.0702099	0.321035	0.142	0.087	1	21	0.202041
Ift20	0.070292	0.391913	0.211	0.175	1	21	0.202041
Hnrnpa1	0.0702906	0.505842	0.211	0.127	1	21	0.202041
Gsdme	0.0700684	-0.259699	0.035	0.103	1	21	0.202041
Mia3	0.0660473	0.37241	0.163	0.078	1	23	0.202505
Selenow	0.0708877	0.455213	0.258	0.175	1	21	0.203198
Egr1	0.169772	-0.371268	0.311	0.372	1	18	0.203726
Syncrip	0.0716813	0.372736	0.113	0.079	1	21	0.203912
Pdcd4	0.071886	0.480555	0.186	0.135	1	21	0.203912
Ndufa5	0.071797	0.471821	0.195	0.119	1	21	0.203912
Lman2	0.0720578	0.319672	0.145	0.111	1	21	0.203912
Hnrnpdl	0.0721058	0.469428	0.208	0.135	1	21	0.203912
Snw1	0.0140722	0.630259	0.143	0.059	1	22	0.204084
Nap1l1	0.0141251	0.407839	0.228	0.134	1	22	0.204084
Ate1	0.0142916	0.360485	0.122	0.034	1	22	0.204084
Sub1	0.0728849	0.36557	0.362	0.278	1	21	0.204467
Mcur1	0.072802	0.270704	0.157	0.111	1	21	0.204467
Fdps	0.072841	0.370866	0.11	0.079	1	21	0.204467
Uqcr11	0.0733299	0.399405	0.465	0.365	1	21	0.204901
Tgfb1i1	0.0734804	0.529999	0.264	0.167	1	21	0.204901
Rpl11	0.0738799	0.437356	0.629	0.54	1	21	0.204901
Rbck1	0.07363	0.378258	0.11	0.063	1	21	0.204901
Nacc2	0.0748356	0.386697	0.195	0.111	1	21	0.204901
Mtss1	0.0752103	0.407446	0.208	0.119	1	21	0.204901
Mrpl34	0.0751888	0.432326	0.173	0.103	1	21	0.204901
Hdac5	0.074612	0.298738	0.107	0.071	1	21	0.204901
Ggnbp2	0.0745885	0.31944	0.154	0.071	1	21	0.204901
Ep300	0.0754054	0.399621	0.129	0.087	1	21	0.204901
Dnmt3a	0.0751818	0.408027	0.208	0.135	1	21	0.204901
Dcaf12	0.0755717	-0.439253	0.113	0.159	1	21	0.204901
Bach1	0.0752852	0.583981	0.157	0.079	1	21	0.204901
Tspan14	0.0948727	-0.333033	0.081	0.113	1	19	0.204993
Rasgrp2	0.0760157	0.402831	0.682	0.579	1	21	0.205575
Bnip3l	0.0762712	0.349214	0.365	0.302	1	21	0.205737
Ncor1	0.0764717	0.362292	0.346	0.286	1	21	0.20575
Tmed10	0.096027	0.489622	0.317	0.261	1	19	0.205992
Psme2	0.09647	0.267507	0.341	0.299	1	19	0.205992
Nckap1l	0.0769666	-0.382407	0.091	0.127	1	21	0.206028
Btg2	0.0767873	-0.705903	0.145	0.23	1	21	0.206028
Csnk1d	0.0676459	-0.33995	0.157	0.234	1	23	0.206414
Ccdc47	0.0677263	-0.426021	0.072	0.117	1	23	0.206414
Pik3ap1	0.0679787	-0.431994	0.181	0.26	1	23	0.206566
Stx4a	0.0685145	-0.345032	0.048	0.143	1	23	0.207577
Wapl	0.0176948	0.473671	0.19	0.101	1	22	0.207772
Tm6sf1	0.0169096	-0.390059	0.105	0.193	1	22	0.207772
Srpr	0.0177508	0.522658	0.224	0.126	1	22	0.207772
Srek1	0.0159115	-0.435457	0.08	0.151	1	22	0.207772
Slc26a7	0.0176218	0.626521	0.105	0.034	1	22	0.207772
Slc25a11	0.0150283	0.282361	0.156	0.067	1	22	0.207772
Rasgrp2	0.015495	-0.468849	0.203	0.286	1	22	0.207772
Ppp6r1	0.0179193	-0.535063	0.08	0.134	1	22	0.207772
Ppp3ca	0.0175582	0.521869	0.278	0.202	1	22	0.207772
Mier1	0.0164608	0.414018	0.241	0.151	1	22	0.207772
Gon4l	0.0148955	-0.274588	0.051	0.101	1	22	0.207772
Eif4ebp2	0.0153311	0.482734	0.236	0.151	1	22	0.207772
Csnk1g2	0.015942	0.432019	0.148	0.076	1	22	0.207772
Cib1	0.0165806	-0.491063	0.165	0.244	1	22	0.207772
Ccny	0.0155997	0.352837	0.131	0.076	1	22	0.207772
Cbx1	0.0170727	0.502726	0.152	0.076	1	22	0.207772
Akirin1	0.0180418	-0.419871	0.072	0.126	1	22	0.207772
5031425E22Rik	0.0176923	-0.414147	0.046	0.101	1	22	0.207772
Ppp3ca	0.0978808	-0.349591	0.209	0.261	1	19	0.207782
Ccny	0.189176	0.252227	0.102	0.074	1	20	0.20793
Vta1	0.0985268	-0.344516	0.074	0.1	1	19	0.207937
Fcgrt	0.0182718	-0.680436	0.228	0.311	1	22	0.208182
Zfp706	0.0698976	-0.269756	0.41	0.506	1	23	0.208416
Zfp326	0.0732197	0.353634	0.114	0.039	1	23	0.208416
Zfp207	0.0691384	0.443797	0.295	0.143	1	23	0.208416
Uspl1	0.0707567	-0.312422	0.072	0.104	1	23	0.208416
Tfg	0.0693717	0.405731	0.114	0.052	1	23	0.208416
Tcirg1	0.0701933	-0.322223	0.072	0.117	1	23	0.208416
Tbl1xr1	0.0721039	0.426621	0.175	0.078	1	23	0.208416
Tbc1d10b	0.0733274	-0.550802	0.048	0.104	1	23	0.208416
Snhg4	0.0720399	-0.272934	0.042	0.13	1	23	0.208416
Sec62	0.0708909	-0.495604	0.325	0.429	1	23	0.208416
Scaf11	0.0699666	-0.339333	0.41	0.481	1	23	0.208416
Rbm27	0.0719835	0.307943	0.12	0.052	1	23	0.208416
Rab7	0.0733825	0.324602	0.187	0.065	1	23	0.208416
Ppp1r12a	0.0735763	-0.388291	0.187	0.247	1	23	0.208416
Pdcl3	0.0728142	-0.338138	0.054	0.117	1	23	0.208416
Nxf1	0.0732842	-0.275064	0.114	0.169	1	23	0.208416
Mtf2	0.0734969	0.424228	0.139	0.091	1	23	0.208416
Msn	0.0702759	-0.285516	0.422	0.481	1	23	0.208416
Mical1	0.073178	0.310927	0.102	0.039	1	23	0.208416
Jak2	0.0738292	-0.376328	0.066	0.117	1	23	0.208416
Gt(ROSA)26Sor	0.0726697	0.300276	0.108	0.052	1	23	0.208416
Cep170	0.0740991	0.473673	0.163	0.078	1	23	0.208416
AY036118	0.0709988	-0.311598	0.657	0.558	1	23	0.208416
Arhgap17	0.0739082	-0.274338	0.355	0.416	1	23	0.208416
Amn1	0.0728738	-0.290447	0.048	0.117	1	23	0.208416
A630001G21Rik	0.0734273	0.414256	0.211	0.104	1	23	0.208416
Usp4	0.0185107	0.640537	0.152	0.076	1	22	0.208684
Anp32e	0.0783304	-0.540318	0.201	0.222	1	21	0.209146
Tcf25	0.0193413	0.566453	0.316	0.176	1	22	0.209175
Rpl10	0.01898	0.298661	0.574	0.403	1	22	0.209175
Rnf111	0.0192358	-0.454165	0.093	0.176	1	22	0.209175
Net1	0.0195308	-0.420386	0.059	0.134	1	22	0.209175
Idnk	0.0193977	0.292089	0.143	0.076	1	22	0.209175
Sfr1	0.0745923	0.476902	0.223	0.117	1	23	0.209227
Src	0.0794736	0.323354	0.132	0.079	1	21	0.210059
Sfpq	0.079981	0.357771	0.204	0.143	1	21	0.210059
Pdcd10	0.0792193	0.427657	0.336	0.254	1	21	0.210059
Micu2	0.0792897	0.44697	0.126	0.103	1	21	0.210059
Cnot3	0.0800698	-0.287257	0.069	0.119	1	21	0.210059
Clptm1	0.0789089	-0.27828	0.041	0.111	1	21	0.210059
Brd7	0.0798701	0.371757	0.132	0.087	1	21	0.210059
Zmat2	0.0802827	0.34543	0.145	0.103	1	21	0.210093
Prrc2b	0.0751271	-0.310806	0.193	0.247	1	23	0.21015
Hmgb2	0.0805264	-0.503961	0.387	0.468	1	21	0.210208
Vwf	0.0807521	-0.936042	0.261	0.31	1	21	0.210275
Zfp644	0.0818211	0.35118	0.164	0.095	1	21	0.210496
Wdr5	0.0823571	0.357415	0.11	0.056	1	21	0.210496
Tuba4a	0.0813475	0.309981	0.701	0.579	1	21	0.210496
Slfn4	0.0831567	-0.765505	0.085	0.143	1	21	0.210496
Pip4k2a	0.0834379	-0.297666	0.179	0.214	1	21	0.210496
Pebp1	0.0815176	0.552725	0.17	0.127	1	21	0.210496
Lsm8	0.0826417	-0.349667	0.132	0.183	1	21	0.210496
Gnaq	0.0831667	0.575161	0.261	0.175	1	21	0.210496
Dars	0.0831999	0.395895	0.135	0.095	1	21	0.210496
Ctdsp1	0.0834173	0.281196	0.135	0.063	1	21	0.210496
Cnp	0.0829384	0.393543	0.16	0.103	1	21	0.210496
Canx	0.0832692	0.549599	0.192	0.135	1	21	0.210496
Atp5g2	0.0813985	0.287869	0.428	0.31	1	21	0.210496
Tmcc2	0.0754757	-0.615333	0.349	0.481	1	23	0.210548
Slirp	0.0757672	0.320975	0.127	0.065	1	23	0.210786
Metap2	0.0840942	0.465831	0.242	0.167	1	21	0.211139
Cbl	0.0838994	0.509372	0.258	0.214	1	21	0.211139
Slc25a3	0.0209456	0.442334	0.363	0.235	1	22	0.2112
Sacm1l	0.0204418	0.369688	0.101	0.059	1	22	0.2112
Psmg3	0.0208794	-0.383973	0.055	0.109	1	22	0.2112
Myo1c	0.0211003	-0.811708	0.076	0.143	1	22	0.2112
Ilf3	0.0209947	-0.257424	0.055	0.109	1	22	0.2112
Ifngr2	0.0209718	-0.495849	0.131	0.244	1	22	0.2112
Foxn2	0.020006	0.386419	0.105	0.067	1	22	0.2112
Ltb4r1	0.0852124	-0.325513	0.069	0.119	1	21	0.212556
Cul1	0.0852649	0.284254	0.138	0.071	1	21	0.212556
Aqp1	0.0851769	0.26865	0.123	0.079	1	21	0.212556
Psmd14	0.085611	0.352019	0.123	0.079	1	21	0.212564
Cnppd1	0.0856721	0.306935	0.104	0.079	1	21	0.212564
Zzef1	0.022948	-0.270486	0.089	0.134	1	22	0.212591
Trappc2l	0.0238958	0.348364	0.219	0.134	1	22	0.212591
Tnks2	0.0247207	0.590413	0.207	0.126	1	22	0.212591
Timm23	0.0222086	-0.502209	0.11	0.16	1	22	0.212591
Thoc7	0.0244678	0.457473	0.194	0.092	1	22	0.212591
Slc1a5	0.0234384	-0.558126	0.127	0.193	1	22	0.212591
Preb	0.0243358	-0.315197	0.08	0.16	1	22	0.212591
Plekho1	0.0226006	-0.661238	0.072	0.143	1	22	0.212591
Nfyb	0.0239409	-0.281156	0.055	0.109	1	22	0.212591
Mon2	0.0244577	-0.380314	0.089	0.151	1	22	0.212591
Lsm6	0.02383	0.43076	0.219	0.134	1	22	0.212591
Lsm2	0.0219843	0.408262	0.101	0.017	1	22	0.212591
Hmbox1	0.0243725	-0.702447	0.08	0.134	1	22	0.212591
Fam107b	0.022719	0.49903	0.232	0.176	1	22	0.212591
Efcab14	0.0248122	-0.871739	0.105	0.185	1	22	0.212591
Cnpy2	0.0243821	-0.308972	0.122	0.16	1	22	0.212591
Camp	0.0234768	0.499068	0.443	0.37	1	22	0.212591
Acap2	0.0222638	-0.426928	0.211	0.345	1	22	0.212591
Cd48	0.101483	0.298214	0.216	0.155	1	19	0.212939
Ncor2	0.195457	0.291625	0.221	0.161	1	20	0.213912
Sec11c	0.0253541	0.390385	0.304	0.244	1	22	0.213982
Lyrm2	0.0253742	-0.608109	0.076	0.16	1	22	0.213982
Txn1	0.0872129	-0.395545	0.478	0.563	1	21	0.213992
Supt16	0.0882042	0.369745	0.116	0.071	1	21	0.213992
Slfn2	0.0888385	-0.678883	0.145	0.214	1	21	0.213992
Slamf1	0.0876164	0.360418	0.157	0.087	1	21	0.213992
Shoc2	0.088985	-0.273138	0.113	0.183	1	21	0.213992
Psmb2	0.0867391	0.346021	0.233	0.183	1	21	0.213992
Oxct1	0.0890955	0.306326	0.126	0.071	1	21	0.213992
Otulin	0.0880063	0.434753	0.186	0.111	1	21	0.213992
Ost4	0.0873599	0.486926	0.487	0.405	1	21	0.213992
Dnajb6	0.0879482	0.250977	0.142	0.087	1	21	0.213992
Ctdspl	0.0869931	0.288605	0.145	0.071	1	21	0.213992
Cnih4	0.0886567	-0.308082	0.082	0.167	1	21	0.213992
Cers2	0.0877595	-0.358347	0.088	0.175	1	21	0.213992
C1d	0.0888926	0.718873	0.173	0.111	1	21	0.213992
Supt5	0.077203	-0.491814	0.127	0.169	1	23	0.214024
Cxxc5	0.0773505	-0.381352	0.12	0.234	1	23	0.214024
Ethe1	0.0895187	-0.39808	0.079	0.119	1	21	0.214519
Rpp21	0.0899807	0.299008	0.135	0.071	1	21	0.21483
Glipr2	0.090057	-0.271031	0.11	0.167	1	21	0.21483
Zfp664	0.0954949	0.312589	0.135	0.079	1	21	0.215139
Uchl3	0.0907414	0.429923	0.151	0.087	1	21	0.215139
Tubb2a	0.0934932	0.473764	0.299	0.175	1	21	0.215139
Tra2b	0.0952581	0.312863	0.192	0.119	1	21	0.215139
Tnik	0.0954835	0.378065	0.192	0.119	1	21	0.215139
Tmem167	0.0910674	0.315645	0.233	0.175	1	21	0.215139
Suds3	0.0959129	-0.314886	0.088	0.119	1	21	0.215139
Ssr1	0.0953074	0.352418	0.11	0.071	1	21	0.215139
Rtraf	0.0936582	0.337941	0.173	0.127	1	21	0.215139
Rpsa	0.0919539	0.295164	0.616	0.492	1	21	0.215139
Rpl36al	0.094957	0.34819	0.513	0.397	1	21	0.215139
Ro60	0.0941908	0.527821	0.245	0.151	1	21	0.215139
Ppp2ca	0.0932539	0.359936	0.274	0.19	1	21	0.215139
Plp2	0.0927096	-0.34575	0.151	0.246	1	21	0.215139
Parvb	0.094044	0.333466	0.569	0.492	1	21	0.215139
Paics	0.0916232	0.383993	0.129	0.071	1	21	0.215139
Nt5c	0.0923148	0.468106	0.173	0.095	1	21	0.215139
Ndufb3	0.0915304	0.443544	0.28	0.222	1	21	0.215139
Map1lc3b	0.0916209	-0.577297	0.283	0.357	1	21	0.215139
Kpna4	0.0933415	0.389773	0.164	0.127	1	21	0.215139
Gorasp2	0.0957671	0.423927	0.151	0.087	1	21	0.215139
Dhrs3	0.0923879	0.359996	0.182	0.127	1	21	0.215139
Clec4e	0.0905935	-0.390153	0.094	0.167	1	21	0.215139
Churc1	0.0956739	0.310651	0.223	0.143	1	21	0.215139
B3gnt2	0.0949762	0.371392	0.142	0.095	1	21	0.215139
Arl6ip4	0.0949537	0.487681	0.123	0.087	1	21	0.215139
App	0.0936298	-0.274897	0.075	0.151	1	21	0.215139
Adrm1	0.0940991	0.33677	0.123	0.087	1	21	0.215139
Ndufa8	0.0963345	0.382688	0.211	0.135	1	21	0.215167
mt-Co3	0.0961444	-0.591792	0.487	0.627	1	21	0.215167
Klhl12	0.0780541	-0.308686	0.084	0.143	1	23	0.215387
Cmtm6	0.103303	0.272917	0.192	0.158	1	19	0.215512
Cblb	0.0783484	0.345703	0.145	0.052	1	23	0.215617
Zup1	0.0787293	0.439818	0.181	0.065	1	23	0.216082
Ikzf3	0.0799604	-0.387756	0.404	0.468	1	23	0.216551
Fxyd5	0.0797771	0.269607	0.205	0.104	1	23	0.216551
Elk4	0.0797991	-0.346798	0.217	0.247	1	23	0.216551
Chd2	0.0799386	-0.278557	0.193	0.26	1	23	0.216551
Bcor	0.0798954	0.375331	0.145	0.078	1	23	0.216551
Rdx	0.0259614	0.262396	0.215	0.109	1	22	0.216641
Marf1	0.026094	-0.518746	0.076	0.126	1	22	0.216641
Tab3	0.0804539	-0.283216	0.066	0.117	1	23	0.217311
Rpl22l1	0.0978413	0.433235	0.399	0.317	1	21	0.217518
Rap2b	0.0980071	0.452852	0.135	0.087	1	21	0.217518
Ptpn12	0.0976899	0.354797	0.308	0.23	1	21	0.217518
Txnl1	0.0992801	0.269198	0.164	0.159	1	21	0.217554
Tspan14	0.0987148	0.36787	0.16	0.119	1	21	0.217554
Slc12a6	0.0994547	-0.596394	0.097	0.159	1	21	0.217554
Ptpn11	0.099607	0.361837	0.462	0.381	1	21	0.217554
Mapre2	0.0994811	0.335775	0.195	0.127	1	21	0.217554
Eif2s1	0.0992264	0.380691	0.119	0.048	1	21	0.217554
Atf4	0.0996776	0.375051	0.145	0.119	1	21	0.217554
Abhd2	0.0986746	0.375183	0.104	0.079	1	21	0.217554
Tspan33	0.0810995	-0.268644	0.145	0.208	1	23	0.218137
Mylip	0.0811873	-0.436429	0.265	0.325	1	23	0.218137
Aggf1	0.0264824	0.411609	0.122	0.05	1	22	0.218174
Ccng2	0.100267	-0.325793	0.085	0.119	1	21	0.218387
Abcg2	0.0815725	0.360616	0.145	0.065	1	23	0.218597
Trim11	0.081886	-0.387322	0.139	0.195	1	23	0.218863
Sorl1	0.106061	-0.258223	0.271	0.323	1	19	0.220001
Rtf1	0.082655	-0.280878	0.175	0.26	1	23	0.220341
Zfp207	0.0269881	-0.469471	0.156	0.244	1	22	0.220643
Hist1h2ap	0.0883078	0.311738	0.724	0.698	1	13	0.220769
Trf	0.204124	0.257296	0.204	0.164	1	20	0.221496
Bcl2a1a	0.203854	-0.268675	0.167	0.196	1	20	0.221496
Usp12	0.107409	-0.299787	0.113	0.148	1	19	0.221531
Uchl5	0.0851933	-0.374673	0.048	0.104	1	23	0.22175
Tyrobp	0.0856171	0.292144	0.247	0.143	1	23	0.22175
Traf5	0.08361	-0.327788	0.084	0.13	1	23	0.22175
Tax1bp1	0.0852669	-0.322846	0.482	0.545	1	23	0.22175
Ptp4a3	0.0844445	-0.342808	0.536	0.571	1	23	0.22175
Ilf3	0.085559	-0.398211	0.108	0.182	1	23	0.22175
Gsk3b	0.0842219	0.259433	0.193	0.078	1	23	0.22175
Flna	0.0846806	-0.434961	0.271	0.286	1	23	0.22175
Fam111a	0.0850309	0.454418	0.235	0.13	1	23	0.22175
Dynlrb1	0.0839237	-0.326827	0.193	0.286	1	23	0.22175
Adss	0.0857898	0.336656	0.127	0.026	1	23	0.22175
2410006H16Rik	0.0856564	-0.443884	0.554	0.636	1	23	0.22175
Hspe1	0.102025	0.439253	0.239	0.159	1	21	0.221756
Pltp	0.108329	-0.263385	0.118	0.141	1	19	0.222167
Nptn	0.0862189	0.306139	0.12	0.039	1	23	0.222297
Anapc5	0.0274278	0.340096	0.181	0.101	1	22	0.222539
H2-Q6	0.0867791	0.455243	0.404	0.286	1	23	0.223177
Foxo3	0.0278022	-0.296171	0.059	0.118	1	22	0.223881
Ube2f	0.111027	-0.327643	0.106	0.137	1	19	0.223955
Tmem176a	0.109894	-0.359301	0.19	0.21	1	19	0.223955
Lsm12	0.111052	-0.48322	0.113	0.141	1	19	0.223955
Fam53b	0.0875356	-0.453135	0.277	0.403	1	23	0.223994
Apeh	0.0873791	-0.253644	0.054	0.104	1	23	0.223994
Snrpe	0.114216	0.321722	0.326	0.265	1	19	0.224233
Rpl38	0.113893	0.314249	0.834	0.777	1	19	0.224233
mt-Co2	0.114279	0.339523	0.883	0.838	1	19	0.224233
Gxylt1	0.112644	-0.258682	0.084	0.113	1	19	0.224233
Epb41	0.112886	0.258913	0.108	0.093	1	19	0.224233
Pi16	0.103923	-0.456147	0.072	0.143	1	21	0.22449
Ncf2	0.103662	-0.343288	0.195	0.302	1	21	0.22449
Mef2d	0.103876	0.326416	0.119	0.071	1	21	0.22449
U2af1	0.105296	0.27811	0.198	0.143	1	21	0.225073
Rpl13a	0.104936	0.319242	0.575	0.492	1	21	0.225073
Raly	0.104687	-0.381086	0.145	0.198	1	21	0.225073
Med21	0.105476	-0.347017	0.123	0.143	1	21	0.225073
Lrg1	0.104655	-0.41757	0.107	0.19	1	21	0.225073
Ahcyl1	0.105471	0.445958	0.104	0.056	1	21	0.225073
Clcn3	0.105756	0.401802	0.145	0.095	1	21	0.225214
Nipbl	0.106017	-0.282213	0.11	0.151	1	21	0.225313
Smarce1	0.106355	0.341945	0.119	0.111	1	21	0.225576
Lcn2	0.208902	-0.70927	0.269	0.2	1	10	0.225614
Pde2a	0.106886	-0.410403	0.082	0.127	1	21	0.225701
Emc4	0.10667	-0.300178	0.079	0.119	1	21	0.225701
Ehmt2	0.107058	0.408452	0.11	0.063	1	21	0.225701
Tmem14c	0.107375	0.273688	0.292	0.23	1	21	0.225729
Rpl29	0.107585	0.429431	0.497	0.421	1	21	0.225729
Dennd4a	0.107715	0.323324	0.142	0.079	1	21	0.225729
Shtn1	0.116882	-0.256198	0.079	0.103	1	19	0.226004
Cxcr2	0.117049	-0.294851	0.153	0.203	1	19	0.226004
Commd8	0.116129	-0.280922	0.125	0.155	1	19	0.226004
Vcpip1	0.118679	-0.293772	0.077	0.113	1	19	0.226729
Svil	0.118335	-0.255842	0.161	0.21	1	19	0.226729
Susd6	0.121797	-0.306722	0.13	0.158	1	19	0.226729
Ly9	0.120628	0.264701	0.153	0.141	1	19	0.226729
Hdgf	0.1211	0.252275	0.156	0.107	1	19	0.226729
AY036118	0.121471	-0.401586	0.669	0.79	1	19	0.226729
Arhgap17	0.119484	-0.278974	0.144	0.179	1	19	0.226729
Tmco1	0.122859	0.268331	0.154	0.117	1	19	0.227021
Naa38	0.123204	-0.253231	0.129	0.144	1	19	0.227021
Usp12	0.0894158	-0.290352	0.048	0.104	1	23	0.22739
Sbds	0.0895304	-0.358346	0.12	0.143	1	23	0.22739
Maea	0.0895186	0.367033	0.12	0.065	1	23	0.22739
Syncrip	0.0285037	-0.273969	0.139	0.16	1	22	0.227405
Pakap.1	0.0286645	-0.282162	0.122	0.193	1	22	0.227405
Snhg12	0.0900262	0.383308	0.114	0.052	1	23	0.228081
Cr1l	0.0289727	0.271638	0.148	0.092	1	22	0.22816
Trappc1	0.124533	-0.339112	0.098	0.131	1	19	0.228311
Bsg	0.109266	-0.485539	0.233	0.294	1	21	0.228524
Wrn	0.0308618	0.370995	0.105	0.034	1	22	0.228968
Tbc1d23	0.0303717	-0.4001	0.055	0.109	1	22	0.228968
Ssna1	0.0312132	0.393834	0.101	0.05	1	22	0.228968
Rhob	0.0298052	-0.703254	0.203	0.294	1	22	0.228968
Rcn1	0.0311399	-0.511252	0.051	0.118	1	22	0.228968
Rbis	0.0309171	0.55932	0.211	0.126	1	22	0.228968
Psmb8	0.030668	-0.49379	0.207	0.294	1	22	0.228968
Limch1	0.0298173	-0.574304	0.152	0.244	1	22	0.228968
Hmgcs1	0.0309643	-0.471036	0.063	0.126	1	22	0.228968
Brd9	0.030329	0.433264	0.139	0.059	1	22	0.228968
Cecr2	0.0910674	-0.330961	0.313	0.403	1	23	0.22958
Aftph	0.0909014	-0.342172	0.145	0.221	1	23	0.22958
Atp5j2	0.0315424	0.369279	0.515	0.437	1	22	0.229809
Hbb-bs	0.229887	0.676596	0.313	0.317	1	11	0.229887
Mapkapk2	0.0914408	0.256354	0.133	0.039	1	23	0.229953
Wdr43	0.0923465	-0.379926	0.108	0.156	1	23	0.230528
Phf5a	0.0921683	0.429155	0.181	0.104	1	23	0.230528
Nfe2l2	0.0921783	0.305989	0.145	0.052	1	23	0.230528
Mknk2	0.110461	0.31724	0.16	0.111	1	21	0.230565
Cebpg	0.0318866	0.442448	0.177	0.118	1	22	0.230747
Srsf5	0.111388	0.27695	0.274	0.23	1	21	0.231131
Ndufb7	0.111654	0.350297	0.384	0.341	1	21	0.231131
Glud1	0.111662	0.262397	0.119	0.071	1	21	0.231131
Dleu2	0.111501	-0.442459	0.082	0.111	1	21	0.231131
Cap1	0.11183	0.263833	0.525	0.421	1	21	0.231131
mt-Co3	0.127652	0.272784	0.897	0.845	1	19	0.231688
Fus	0.127053	-0.336959	0.3	0.344	1	19	0.231688
Cpne1	0.0322329	0.475356	0.135	0.092	1	22	0.231688
Rbm3	0.1129	0.372473	0.453	0.373	1	21	0.231754
Psmb5	0.112971	0.411414	0.327	0.278	1	21	0.231754
Ctbp1	0.113013	0.411675	0.267	0.222	1	21	0.231754
Arl8b	0.112383	0.352528	0.11	0.071	1	21	0.231754
Sin3b	0.0949814	0.418666	0.187	0.117	1	23	0.231939
Rad23b	0.09491	-0.380816	0.114	0.156	1	23	0.231939
Ppp2r1a	0.0948837	-0.414763	0.175	0.247	1	23	0.231939
Mia2	0.0940299	-0.333849	0.09	0.13	1	23	0.231939
Immp1l	0.0933561	0.26137	0.12	0.065	1	23	0.231939
Ctsd	0.0946068	0.289432	0.127	0.065	1	23	0.231939
Ctbp1	0.0934067	-0.528562	0.205	0.273	1	23	0.231939
Atp6v1g1	0.0940379	0.435827	0.386	0.247	1	23	0.231939
Arl5c	0.0949129	-0.407512	0.259	0.351	1	23	0.231939
1110038F14Rik	0.0951836	-0.331012	0.072	0.117	1	23	0.231939
Ube2e1	0.0955242	-0.440611	0.108	0.156	1	23	0.232215
Tes	0.0960306	-0.309264	0.096	0.169	1	23	0.23234
Msl1	0.0958235	-0.317815	0.217	0.299	1	23	0.23234
Mrps33	0.113623	0.484536	0.167	0.103	1	21	0.232551
Cldn1	0.0326136	0.34894	0.11	0.05	1	22	0.232861
Cd300ld	0.128973	-0.348253	0.101	0.124	1	19	0.232921
Aff4	0.0966096	-0.252415	0.108	0.117	1	23	0.233188
Smpd1	0.0972789	-0.276249	0.042	0.117	1	23	0.233698
Dapk2	0.0971859	-0.331771	0.06	0.117	1	23	0.233698
Sorl1	0.0977124	-0.316401	0.139	0.208	1	23	0.234085
Setd2	0.0981278	-0.325901	0.229	0.273	1	23	0.234085
Mad2l1bp	0.0980998	0.258557	0.108	0.052	1	23	0.234085
Smim14	0.132931	-0.314508	0.252	0.292	1	19	0.234242
mt-Nd1	0.132528	0.459587	0.691	0.636	1	19	0.234242
Msn	0.132323	-0.303143	0.379	0.44	1	19	0.234242
Lsm4	0.132632	-0.309185	0.178	0.189	1	19	0.234242
Golga7	0.131254	-0.331983	0.089	0.117	1	19	0.234242
[truncated: 2,259 more rows]

## Sheet: ST6.2_C3dDEGinPCsBM
Gene	Log2 Fc	Adj P	negative log10 Adj P
Gm42047	0.808387	3.19e-40	39.4962
Gm42418	-0.553612	1.53e-24	23.8153
Gm47939	0.326005	3.96e-22	21.4023
Slpi	0.507061	1.64e-17	16.7852
Eef1b2	0.344345	5.86e-14	13.2321
Xist	-0.493465	7.63e-14	13.1175
Rpl39	0.405234	8.23e-14	13.0846
AY036118	-0.589085	1.58e-13	12.8013
Rps3a1	0.343335	2.53e-13	12.5969
Klra17	0.25064	3.41e-13	12.4672
Rpl38	0.417849	5.67e-13	12.2464
Rplp2	0.314348	1.53e-12	11.8153
Rpl36a	0.304213	2.55e-12	11.5935
Trp53inp1	0.280164	5.91e-12	11.2284
Rps26	0.316388	9.02e-12	11.0448
Rpl30	0.419491	2.16e-11	10.6655
Rpl10	0.304795	2.38e-11	10.6234
Rps4x	0.30806	5.18e-11	10.2857
Rps3	0.254023	9.7e-11	10.0132
Srp9	0.329139	4.2e-10	9.37675
Rps16	0.27601	6.77e-10	9.16941
Rps29	0.312068	9.73e-10	9.01189
Lars2	-0.563742	9.73e-10	9.01189
Rpl23a	0.260708	4.81e-09	8.31785
Rpl11	0.311322	5.63e-09	8.24949
Rps27a	0.357658	9.91e-09	8.00393
Rpl41	0.438614	9.96e-09	8.00174
Cyp2b10	-0.394665	1.14e-08	7.9431
Rps2	0.257589	1.44e-08	7.84164
Rps15a	0.280885	1.7e-08	7.76955
Sec61g	0.311513	2.7e-08	7.56864
Rpl24	0.250861	3.41e-08	7.46725
Gm10076	0.361033	5.97e-08	7.22403
Ly6d	0.286506	6.5e-08	7.18709
S100a8	0.288953	9.04e-08	7.04383
Cox5a	0.304164	1.07e-07	6.97062
Atp5mpl	0.376201	1.11e-07	6.95468
Rpl37	0.347305	1.7e-07	6.76955
Rpl22	0.313977	2e-07	6.69897
Uqcrh	0.285585	2.3e-07	6.63827
Ifi27l2a	-0.280452	2.61e-07	6.58336
Rps21	0.260443	2.64e-07	6.5784
Hist1h2ap	0.317852	5.08e-07	6.29414
Gsr	0.334779	6.86e-07	6.16368
Fau	0.329727	7.63e-07	6.11748
Atp5l	0.326133	3.07e-06	5.51286
Rpl35	0.28667	3.21e-06	5.49349
Cox6c	0.264317	5.97e-06	5.22403
Rpl37a	0.305043	9.75e-06	5.011
Polr2l	0.31269	1.34e-05	4.8729
Rpl35a	0.279107	2.42e-05	4.61618
Pcbp2	0.28716	2.64e-05	4.5784
1810037I17Rik	0.389186	5.56e-05	4.25493
Ier3ip1	0.262071	5.67e-05	4.24642
Pclaf	0.264685	0.000153	3.81531
H2afz	0.438038	0.000324	3.48945
Sem1	0.434252	0.000611	3.21396
Elane	0.696293	0.00115231	2.93843
mt-Nd4	0.25396	0.00186969	2.72823
Prtn3	0.458154	0.0019447	2.71115
mt-Co1	0.287552	0.00333596	2.47678
Hmgb2	0.392063	0.00462331	2.33505
Atp5md	0.258868	0.00711008	2.14813
Ifitm3	-0.439468	0.00936323	2.02857
Gpx1	0.337473	0.0133343	1.87503
Hmgn2	0.316102	0.0192698	1.71512
Camp	0.615315	0.0326317	1.48636
Ltf	-0.633601	0.0326317	1.48636
Myh9	-0.386702	0.0423458	1.37319
Cox7c	0.258055	0.0695636	1.15762
Tmsb4x	0.25246	0.0817592	1.08746
Ly6g	-0.270539	0.095893	1.01821
Hba-a2	0.318168	0.147148	0.832246
Zfp36	-0.307121	0.155506	0.808253
Lcn2	-0.70927	0.225614	0.646634
Hba-a1	0.4609	0.268523	0.571019
Lgals3	-0.250796	0.297401	0.526657
Ifitm6	-0.276755	0.421043	0.375673
Jun	-0.367248	0.574568	0.240659
Fos	-0.482036	0.595761	0.224928
Jchain	0.255662	0.640052	0.193785
