# Supplementary material for: Complement C3d enables cell-mediated immunity capable of distinguishing spontaneously transformed from nontransformed cells
Source: Proc Natl Acad Sci U S A. 2024 Dec 18;121(52):e2405824121. doi: 10.1073/pnas.2405824121 (PMC11670236; doi:10.1073/pnas.2405824121)
Supplement: Supplementary file 8 — Dataset S07 (CSV) [file pnas.2405824121.sd07.csv]

external_gene_name	logFC	logCPM	PValue	FDR
Ndrg1	3.477447249	7.288204182	2.41E-66	3.34E-62									DEG C3d vs Controls at 48h in Lymphoma cells
Enpep	3.05176041	8.470520625	8.48E-66	5.88E-62
Ankrd37	3.036062847	6.236031176	1.19E-39	5.50E-36
Gm6093	-2.357109435	6.211598083	2.42E-39	8.38E-36
Bnip3	2.652679114	8.668078416	1.68E-38	4.65E-35
Nup210	2.239404138	8.404828896	4.59E-37	1.06E-33
Mt2	4.450997945	5.793472198	2.85E-36	5.65E-33
Scd1	2.097590479	9.434407641	4.21E-35	7.29E-32
Myb	2.597236407	6.976688048	4.91E-35	7.56E-32
Mc1r	4.102314075	9.380544858	5.89E-32	8.16E-29
Sqstm1	-2.245124795	8.258948251	8.38E-32	1.06E-28
Lmna	-2.30038191	5.23743841	5.50E-31	6.36E-28
Pfkp	1.976193692	8.606852686	7.46E-31	7.96E-28
Alpk2	-2.391573641	4.749396877	1.95E-30	1.93E-27
Ets1	2.650965519	7.204028359	1.31E-29	1.21E-26
Arsb	2.093233504	7.021651055	2.27E-29	1.92E-26
Glipr1	-2.639940985	4.376281197	2.35E-29	1.92E-26
Hk2	1.995704571	7.361041947	4.83E-29	3.72E-26
Ephx1	2.586212262	5.327025723	2.04E-28	1.49E-25
Dpp4	1.870040565	7.95634198	2.85E-28	1.98E-25
Crhbp	3.750823869	4.109743704	3.04E-28	2.01E-25
Megf10	5.94987523	3.020089667	3.83E-28	2.42E-25
Adgre5	-2.318550844	5.268442823	1.12E-27	6.72E-25
Fam162a	2.229432965	6.245681298	3.30E-26	1.91E-23
Bcl2	1.76775498	8.249323633	4.17E-26	2.31E-23
Pgm1	1.863756228	8.182726765	8.88E-26	4.74E-23
Slc2a1	1.79659745	7.757550549	1.42E-25	7.27E-23
Cplx2	3.231807842	6.308858415	1.91E-25	9.47E-23
Acss1	2.151100025	6.916362808	2.58E-25	1.23E-22
Emid1	1.847204909	7.497592401	6.01E-25	2.78E-22
Ccdc40	11.03403213	2.796219151	7.71E-25	3.45E-22
Endou	2.14024949	6.072529112	9.75E-25	4.22E-22
Sdc4	-1.9870243	6.786761805	1.22E-24	5.12E-22
Pde2a	1.715326342	8.454971354	1.84E-24	7.51E-22
Nr4a1	-2.454670663	4.168684573	5.30E-24	2.10E-21
Nebl	2.446819213	5.49751519	6.06E-24	2.33E-21
Bst1	1.953260636	7.379226484	1.12E-23	4.21E-21
Gclm	-1.619449025	7.130768474	1.90E-23	6.93E-21
Stxbp1	1.981421007	7.55798653	2.66E-23	9.44E-21
Zc3h12d	3.02550876	6.06852922	3.31E-23	1.15E-20
Pfkl	1.634684673	8.369508076	4.02E-23	1.36E-20
Macrod1	2.944455862	4.304237692	5.51E-23	1.82E-20
Epb41l4b	2.03923919	5.812915472	4.73E-22	1.52E-19
Tgfb3	1.803259255	7.125804023	1.03E-21	3.25E-19
Metrn	2.246321328	5.612994133	1.27E-21	3.91E-19
Galk1	1.806762871	7.15779726	1.32E-21	3.97E-19
Mt1	3.215861789	7.091258604	3.40E-21	1.00E-18
Ero1l	1.675784893	7.693363894	4.58E-21	1.32E-18
Lrp5	3.095435966	3.861674676	5.61E-21	1.59E-18
Snn	2.592162899	6.139003898	6.38E-21	1.77E-18
P4ha1	1.64085851	7.269625307	7.03E-21	1.91E-18
Pcmtd1	1.784464036	6.699207958	7.18E-21	1.91E-18
Ciita	2.070177092	5.515244522	1.41E-20	3.69E-18
Itpr2	1.69524648	7.141877155	1.56E-20	4.01E-18
Abhd18	2.248588425	4.936441432	2.88E-20	7.25E-18
Igll1	1.687216015	7.458385283	3.29E-20	8.15E-18
Abca2	1.675030116	6.990076961	3.59E-20	8.74E-18
Ddit4	2.337097721	7.069713628	5.28E-20	1.26E-17
Gpam	1.976416365	6.418558591	6.29E-20	1.48E-17
Tmem255a	1.694081085	6.744595343	1.11E-19	2.57E-17
Lrmp	1.64143808	8.26284844	1.19E-19	2.69E-17
Fth1	-1.794830952	9.618998608	1.35E-19	3.03E-17
Ccnd3	1.920288531	9.041723093	7.63E-19	1.68E-16
Elovl6	1.592181983	7.522166332	8.23E-19	1.78E-16
Tpi1	1.441002596	10.04680526	9.36E-19	1.97E-16
Pla2g12a	1.986284452	6.49325466	9.37E-19	1.97E-16
Rpl22l1	2.367108655	5.542404029	9.75E-19	2.02E-16
Resf1	-1.393477158	7.032272034	1.27E-18	2.58E-16
Acin1	-1.279181889	8.280440943	1.96E-18	3.93E-16
Pgk1	1.486356438	10.81304007	2.60E-18	5.10E-16
Rrad	-2.70814142	5.103823409	2.61E-18	5.10E-16
Bnip3l	1.630049185	7.824232473	3.34E-18	6.43E-16
BC035044	1.765532345	5.895181274	5.05E-18	9.59E-16
Cpm	2.222582463	4.530495906	6.23E-18	1.17E-15
Adgrg1	2.396753258	4.990680571	6.36E-18	1.17E-15
Man1a	1.527738674	7.484713885	7.40E-18	1.35E-15
Klf10	-2.542524773	3.821586398	9.02E-18	1.61E-15
Eif4ebp2	1.47856609	7.472814706	9.08E-18	1.61E-15
Aldh18a1	1.663545124	6.837709095	1.27E-17	2.23E-15
Prps2	1.747096084	6.177922637	1.58E-17	2.74E-15
Acp6	1.855673615	5.933393506	2.30E-17	3.93E-15
Pck2	1.767977935	6.151711478	2.60E-17	4.40E-15
Trib2	3.561810827	6.905395216	3.55E-17	5.93E-15
Ubc	-1.304856683	8.721309845	5.18E-17	8.55E-15
Bcl11a	1.69725709	7.20193021	6.06E-17	9.89E-15
Prkcb	1.853925566	5.409623728	6.89E-17	1.11E-14
Rbm27	-1.302084979	7.581624422	8.29E-17	1.32E-14
Pdk1	2.334229907	7.138915413	9.01E-17	1.42E-14
Klhl24	1.811861592	6.46341157	9.78E-17	1.52E-14
Clec2i	-2.319771683	4.516807717	1.25E-16	1.92E-14
Idh2	1.64595304	7.77356786	1.31E-16	2.00E-14
Kif21b	2.076459523	6.122312328	1.78E-16	2.68E-14
Brd2	-1.919284705	8.172768959	2.65E-16	3.95E-14
Rdh10	1.761099634	6.061834463	2.96E-16	4.36E-14
Trgv2	2.118350397	5.413912037	4.01E-16	5.85E-14
Mthfd1l	1.472026868	7.725536766	4.86E-16	7.02E-14
Serpinb1a	2.073522856	5.089104415	7.17E-16	1.02E-13
Ptp4a3	1.473298185	7.6198795	8.89E-16	1.26E-13
Ldha	1.355667543	11.94912381	9.22E-16	1.29E-13
AC160336.1	5.535043937	2.186995055	9.28E-16	1.29E-13
Ebf1	1.91680924	7.273438179	1.17E-15	1.60E-13
Egln1	1.585541439	8.054523919	1.31E-15	1.78E-13
Cfp	-1.256665393	7.208745335	1.44E-15	1.93E-13
Cyfip2	1.395559783	8.257555598	1.50E-15	2.00E-13
Cd93	2.048522965	5.181847253	1.59E-15	2.09E-13
Ltbp4	1.733493472	5.439555165	1.71E-15	2.24E-13
Il7r	2.237543795	4.521887418	2.14E-15	2.77E-13
Aldoc	2.525554927	3.878241242	2.40E-15	3.08E-13
Lgr5	4.997324265	1.986384464	2.43E-15	3.09E-13
Mxi1	1.630804922	6.042016821	2.53E-15	3.19E-13
Cyth4	-1.453229337	6.515006354	2.57E-15	3.19E-13
H2ax	1.597576789	7.417600375	2.58E-15	3.19E-13
Ccng2	1.370342831	7.309953047	3.16E-15	3.87E-13
Igfbp4	1.921661228	7.539822293	3.66E-15	4.46E-13
Mnd1	2.261908228	4.832721358	4.42E-15	5.31E-13
Cd22	1.380962627	7.098865238	4.46E-15	5.31E-13
Lcp2	-1.890564059	4.119173777	4.48E-15	5.31E-13
Aicda	1.677876476	6.161738956	6.99E-15	8.21E-13
Plod2	2.3126838	7.086487237	7.71E-15	8.99E-13
Vps37b	-1.826376555	5.974323136	9.77E-15	1.13E-12
Drc7	4.326658777	2.833857395	1.05E-14	1.20E-12
Adssl1	2.713826071	3.536720351	1.71E-14	1.95E-12
Pgk1-rs7	2.273686681	6.785275314	2.48E-14	2.79E-12
Tifab	2.099053254	4.244512059	2.50E-14	2.79E-12
Bcl7a	1.504053596	6.098909473	3.01E-14	3.33E-12
Chst3	1.278635929	7.391305056	3.19E-14	3.51E-12
Pwwp3b	2.320555318	3.963763697	4.37E-14	4.75E-12
Jchain	1.277143787	8.18065345	4.39E-14	4.75E-12
Cdca7l	1.568917587	5.985553076	4.46E-14	4.75E-12
Gys1	1.57815773	6.784864893	4.50E-14	4.75E-12
Csn1s1	-2.840633556	2.284780364	4.52E-14	4.75E-12
Scd2	2.115104324	9.260931126	4.52E-14	4.75E-12
Rgs8	1.697116821	5.269970783	4.98E-14	5.19E-12
Col6a6	3.704068988	2.538226026	5.55E-14	5.74E-12
Cd38	1.70129845	5.184132723	7.61E-14	7.81E-12
B4galt2	2.218971012	4.207538646	7.94E-14	8.05E-12
Strbp	1.260934899	7.412662362	7.96E-14	8.05E-12
Ucp2	1.780215087	9.995172117	1.12E-13	1.12E-11
Slc4a8	2.153796634	3.977090874	1.21E-13	1.21E-11
Ppp3cc	1.31522636	6.929674976	1.85E-13	1.83E-11
Stard4	1.398753967	7.147552909	1.86E-13	1.83E-11
Eif4ebp1	1.492582035	6.754979286	2.35E-13	2.29E-11
Susd1	1.57346021	5.675578465	2.40E-13	2.33E-11
Gp6	10.02800369	2.008030684	3.14E-13	3.02E-11
Caml	-1.913468368	5.074354367	3.45E-13	3.30E-11
Gm46430	1.536621794	5.525623148	3.50E-13	3.32E-11
Mocs2	-1.614723205	4.523910905	3.73E-13	3.52E-11
Rbm15	-1.786375591	6.88000551	3.94E-13	3.69E-11
Jak3	1.638210285	6.074608854	4.03E-13	3.75E-11
Focad	1.624071806	5.299880078	4.21E-13	3.89E-11
Cln6	1.903027296	4.900242221	4.35E-13	4.00E-11
Ccr10	2.198699487	3.765875813	6.08E-13	5.55E-11
Hlx	-2.121160644	3.257607787	7.74E-13	7.01E-11
Gpr55	-1.620636036	4.297743187	8.06E-13	7.21E-11
Ighg2b	1.184814276	8.422205935	8.06E-13	7.21E-11
Fam53b	1.798346377	6.105098127	8.56E-13	7.61E-11
Pla2g7	2.998184851	2.845504313	9.16E-13	8.09E-11
H2-T23	1.614444028	5.340743853	9.46E-13	8.30E-11
Smg5	-1.073725659	7.890561416	9.91E-13	8.63E-11
Vwa8	1.270205919	7.177542825	1.12E-12	9.74E-11
Saraf	-1.523531202	5.221636121	1.15E-12	9.84E-11
Prkar2b	1.403536776	6.074303357	1.15E-12	9.84E-11
Paox	1.767475555	4.793199631	1.49E-12	1.26E-10
Tfdp1	1.149493726	7.93772801	1.55E-12	1.31E-10
Ccni	1.145677205	8.128384457	1.64E-12	1.38E-10
Sox4	1.517735102	6.815068582	1.67E-12	1.40E-10
Naglu	1.699878415	4.779715864	1.90E-12	1.58E-10
Adrm1	-1.18859455	7.122166267	2.13E-12	1.76E-10
Wdfy4	1.261949287	9.408047304	2.21E-12	1.81E-10
Ppt1	1.227976608	7.349724009	2.56E-12	2.08E-10
Bin2	-1.280026846	6.075319657	2.67E-12	2.17E-10
Ttll11	2.15097793	4.140920498	2.86E-12	2.30E-10
Eif2b4	-1.192438229	6.489255196	3.13E-12	2.51E-10
Gm4070	1.179988192	8.482428746	3.59E-12	2.86E-10
Gsn	2.154879577	4.77651375	4.06E-12	3.21E-10
Pfkm	1.446004164	5.841910375	4.91E-12	3.87E-10
Coq10b	-2.350162791	3.309908288	5.30E-12	4.15E-10
Zcchc18	-2.253596833	3.293899617	5.71E-12	4.45E-10
Jhy	1.721848677	4.929097959	6.06E-12	4.69E-10
Lamc1	1.262159674	6.908010999	6.91E-12	5.32E-10
Plac8	1.428992547	8.486608322	8.89E-12	6.81E-10
Carmil2	1.826857079	5.638527278	9.34E-12	7.11E-10
Tlr9	-1.593506824	5.317533475	1.00E-11	7.57E-10
Cmah	1.525989099	5.190396592	1.08E-11	8.12E-10
Fzd7	1.717194365	4.933191124	1.08E-11	8.12E-10
Gnptab	1.3794585	6.596465755	1.11E-11	8.29E-10
Vegfb	1.991924626	4.932068461	1.18E-11	8.72E-10
Atp2a3	1.125093889	8.974352436	1.44E-11	1.06E-09
Tk1	1.956825154	5.689686392	1.45E-11	1.06E-09
Oxct1	1.09835683	8.645183457	1.64E-11	1.20E-09
Fgf13	1.920699149	4.123354424	1.82E-11	1.32E-09
Prpf3	-1.118036874	6.731413079	1.88E-11	1.36E-09
Rasa4	1.982285017	4.360361312	2.06E-11	1.48E-09
Car12	1.506543588	5.207874472	2.29E-11	1.64E-09
Mettl7a1	-1.50420147	4.299527791	2.49E-11	1.77E-09
Eloa	-1.325384103	6.971349975	2.62E-11	1.85E-09
Slamf7	1.521269609	5.739020531	2.64E-11	1.86E-09
Ackr2	2.207295358	3.998040547	2.90E-11	2.03E-09
Selplg	1.137095844	8.014679109	3.02E-11	2.11E-09
Svil	1.677733874	4.773208165	3.36E-11	2.33E-09
Clgn	1.987631485	3.961006005	3.38E-11	2.33E-09
Itm2a	1.583500582	4.665059374	4.10E-11	2.82E-09
Pafah1b3	1.497062081	6.251263636	4.81E-11	3.28E-09
A530040E14Rik	-1.641385557	4.049599857	4.88E-11	3.31E-09
Prob1	2.003216733	4.003263337	4.89E-11	3.31E-09
Mroh1	1.484128475	5.111962923	5.19E-11	3.49E-09
Xirp1	-3.114723691	1.65719693	5.36E-11	3.59E-09
Dpf2	-1.1116971	6.900972225	5.78E-11	3.85E-09
Atp1b1	1.1896119	8.86202413	5.84E-11	3.87E-09
Igf2bp2	3.16124208	2.333997333	6.03E-11	3.98E-09
Cmtm7	1.179303116	7.062647883	6.29E-11	4.13E-09
Rn7s2	11.17643834	1.907119629	6.44E-11	4.21E-09
Hdac9	1.740229015	4.353582845	6.56E-11	4.27E-09
Lmf1	1.957276215	4.202178646	7.45E-11	4.83E-09
Slc1a5	1.138181811	7.781802046	7.68E-11	4.95E-09
Impa2	1.293417285	6.834275862	7.71E-11	4.95E-09
Cd40	-2.337419151	2.243572214	8.13E-11	5.19E-09
Trappc6a	1.513156597	5.149099385	9.57E-11	6.09E-09
Cdca7	1.120932996	7.051775632	9.66E-11	6.11E-09
Sapcd2	1.428084644	5.60759457	1.13E-10	7.09E-09
Snap23	-1.477059273	5.468783942	1.13E-10	7.09E-09
Sppl2b	1.522368063	4.770830564	1.18E-10	7.35E-09
Iars2	1.118947323	7.224872383	1.19E-10	7.38E-09
Bdh1	1.265967481	6.656931976	1.22E-10	7.55E-09
Zfp52	-2.025912426	4.097376931	1.26E-10	7.75E-09
4933427D14Rik	2.254840606	3.315906056	1.26E-10	7.75E-09
Hgs	-1.214834484	5.848382682	1.28E-10	7.81E-09
Rsrc1	1.267750495	6.104404387	1.28E-10	7.81E-09
Trgc2	1.804834275	6.691975879	1.41E-10	8.55E-09
Pqlc3	1.685067355	4.521818118	1.47E-10	8.88E-09
Map3k1	1.191120795	6.846019967	1.48E-10	8.89E-09
Arid5a	-1.027759885	7.686758299	1.50E-10	8.95E-09
Ide	1.063249412	7.756873734	1.59E-10	9.47E-09
Cnn2	1.338276916	5.714156398	1.71E-10	1.01E-08
Inpp5k	1.353141087	5.585286726	1.78E-10	1.05E-08
Mta1	1.289244375	7.257104379	2.28E-10	1.34E-08
Mvp	-1.205918119	5.470497537	2.77E-10	1.62E-08
Rasd1	4.483841536	2.103231709	2.79E-10	1.62E-08
Rps20	1.374016405	9.862968687	2.82E-10	1.63E-08
Osgin1	-2.576299294	2.160724443	3.15E-10	1.82E-08
Ccr2	2.262738259	3.750397395	3.28E-10	1.89E-08
Gpi1	1.071350554	10.23410668	3.54E-10	2.03E-08
Myc	0.990192066	8.915907542	3.87E-10	2.21E-08
Csnk1g2	1.037040377	7.427831366	3.90E-10	2.22E-08
Akap12	2.124175453	3.385611533	4.17E-10	2.36E-08
Gpr183	5.712022042	1.101492292	4.56E-10	2.57E-08
Mri1	1.638908412	5.25670644	5.06E-10	2.84E-08
Isoc1	1.248055812	6.641747798	5.43E-10	3.03E-08
Crem	-1.265017505	6.389394531	5.63E-10	3.13E-08
Prkdc	1.391435821	5.066254333	5.73E-10	3.18E-08
Zfp948	-6.523452749	-0.155510765	5.88E-10	3.24E-08
Ddc	1.962862631	3.938201835	5.97E-10	3.28E-08
Rnf121	-1.34490529	4.868008838	6.33E-10	3.47E-08
Icam1	-1.158936055	6.371929022	6.85E-10	3.74E-08
H2-Ea	1.393384977	6.50415318	7.03E-10	3.82E-08
Arhgap15	1.261413508	5.745149012	7.10E-10	3.84E-08
Smim14	1.380137406	5.0005895	7.69E-10	4.15E-08
Csrnp1	-1.920171682	6.342449157	7.72E-10	4.15E-08
A630001G21Rik	-1.289423275	5.283320911	8.32E-10	4.45E-08
Lpar1	2.418348911	4.563465011	8.79E-10	4.69E-08
Gm36120	9.590793866	1.117689192	9.59E-10	5.10E-08
Bcl2a1d	-1.67710385	3.667881776	9.70E-10	5.13E-08
Amdhd2	2.393095512	4.104237027	9.95E-10	5.24E-08
Tmtc1	2.916603329	2.523989846	1.03E-09	5.42E-08
Zfp395	1.531615789	4.543546795	1.11E-09	5.81E-08
Coro7	1.33682204	7.136007235	1.14E-09	5.93E-08
Satb1	1.56041321	4.45512791	1.19E-09	6.16E-08
Ltb	-0.943713254	8.092538187	1.21E-09	6.28E-08
Stmn1	1.513370787	7.243017342	1.26E-09	6.51E-08
Rapgef3	2.517932776	3.112326653	1.28E-09	6.57E-08
Gm32742	2.186037054	3.087754288	1.29E-09	6.59E-08
Pcca	1.225667039	5.778084194	1.30E-09	6.64E-08
Dennd2d	1.45202772	5.116734881	1.40E-09	7.09E-08
Tubb5	1.133945743	10.47192575	1.42E-09	7.18E-08
Crocc	1.605663718	4.731676892	1.43E-09	7.21E-08
Hsp90b1	0.970562483	10.03263174	1.44E-09	7.24E-08
Tmc8	1.530866392	4.381876551	1.50E-09	7.50E-08
Gm49369	-1.839814053	3.231867763	1.53E-09	7.62E-08
Fdps	1.001760508	7.614424073	1.56E-09	7.73E-08
Sil1	1.515271626	4.750232765	1.68E-09	8.33E-08
Eef2	1.06014079	12.50540815	1.74E-09	8.60E-08
Ngdn	-0.983033259	6.802587399	1.86E-09	9.15E-08
Alpl	1.041112132	7.428247693	1.92E-09	9.39E-08
Hpse	1.352714714	5.893272706	1.94E-09	9.45E-08
H2-Ab1	1.08885079	7.285518934	1.95E-09	9.50E-08
Tmc7	2.910423183	2.621992193	2.04E-09	9.86E-08
Rpl3-ps1	1.053765919	10.33145552	2.24E-09	1.08E-07
Samhd1	-1.137861125	6.6507502	2.28E-09	1.10E-07
Rnf19b	-0.955265618	7.160202599	2.32E-09	1.11E-07
Phykpl	1.614486016	4.272536767	2.35E-09	1.12E-07
Csn2	-2.432494559	2.133396324	2.42E-09	1.15E-07
Egfl6	4.824625545	1.054608872	2.47E-09	1.17E-07
Slc25a23	1.339876202	5.456068102	2.50E-09	1.18E-07
Armcx4	1.40323013	6.177291591	2.59E-09	1.22E-07
Cntnap1	2.306276998	3.270882306	2.64E-09	1.24E-07
A930015D03Rik	-1.897958747	3.226184438	2.66E-09	1.25E-07
Mpnd	1.388088822	6.680652204	2.72E-09	1.27E-07
Aarsd1	1.45240938	6.233282641	2.76E-09	1.28E-07
Galnt12	1.353531078	4.853536296	3.18E-09	1.47E-07
Cndp2	1.169776878	9.396250226	3.21E-09	1.48E-07
Eno1	0.969301963	10.72132463	3.36E-09	1.55E-07
Zwint	-0.940083239	7.214166716	3.50E-09	1.60E-07
Ift27	1.6069119	4.322407467	3.51E-09	1.61E-07
Gprin3	2.026030225	3.715621003	3.63E-09	1.65E-07
Il27ra	1.607359618	4.092587438	3.66E-09	1.66E-07
Acaca	1.025801634	7.140945857	3.70E-09	1.67E-07
Itpr3	1.081660912	6.674009355	3.74E-09	1.69E-07
Zfp110	-1.242376208	5.133471535	3.88E-09	1.75E-07
Dnttip2	-1.045087819	8.420221756	3.92E-09	1.76E-07
Gm32914	2.462628878	2.717102606	3.99E-09	1.78E-07
P4hb	0.928319016	9.075260834	4.07E-09	1.81E-07
Taf13	-1.224870704	5.019578906	4.21E-09	1.87E-07
Poldip3	-1.044777023	7.184706714	4.59E-09	2.03E-07
Erg	1.710495598	4.685442609	4.61E-09	2.04E-07
Deptor	2.771855347	2.188558222	4.87E-09	2.14E-07
Ralgps2	1.291105631	5.076049224	5.31E-09	2.33E-07
Nrxn1	2.442334256	2.729147476	5.42E-09	2.37E-07
Akap8l	-1.12424724	5.458267957	5.56E-09	2.42E-07
Acsf2	1.563733076	5.748604859	5.90E-09	2.56E-07
Gm47071	5.975822685	1.098986466	5.98E-09	2.59E-07
Mif	1.507393304	9.09828238	6.18E-09	2.67E-07
Ythdc1	-0.88515382	7.783141104	6.35E-09	2.73E-07
Pcx	0.983395527	7.236745445	6.47E-09	2.78E-07
Eif4e3	1.673087773	4.475271903	6.67E-09	2.85E-07
Atp8a1	2.581759146	2.704203557	7.18E-09	3.06E-07
Slc25a1	1.488440486	7.659682343	7.86E-09	3.34E-07
Ndufv3	1.030376767	6.958648557	8.32E-09	3.53E-07
Cand2	1.563350279	4.068762423	9.12E-09	3.85E-07
Gm16153	5.172396567	1.717072901	9.20E-09	3.88E-07
Ier5	-1.018629078	6.220385055	1.04E-08	4.38E-07
Laptm5	-0.847376132	9.348316774	1.07E-08	4.49E-07
Cmya5	-2.632311199	2.094833722	1.08E-08	4.52E-07
Dut	1.476991981	6.89193328	1.09E-08	4.53E-07
Serpinb6a	-1.130646328	5.046571594	1.17E-08	4.84E-07
Camk2d	0.919176037	8.968986695	1.17E-08	4.84E-07
Rnf145	0.981950704	7.265747533	1.22E-08	5.05E-07
Emc3	-1.104865108	5.883579352	1.29E-08	5.28E-07
Gbe1	1.335451197	5.462343072	1.30E-08	5.31E-07
Cpeb2	-2.112691652	2.254937521	1.35E-08	5.53E-07
Neil1	1.526622355	5.133259392	1.42E-08	5.77E-07
Rmnd1	1.275855895	5.09351483	1.45E-08	5.91E-07
Blk	1.690866062	5.747084849	1.47E-08	5.96E-07
Cd24a	1.252562959	10.52299602	1.48E-08	6.00E-07
Man2b2	1.11940206	5.889088634	1.49E-08	6.02E-07
Adarb1	1.538911039	4.334377918	1.52E-08	6.11E-07
Gm2629	3.076226616	1.823832322	1.53E-08	6.13E-07
Mex3a	1.519373433	5.221053582	1.59E-08	6.33E-07
Rpl3	1.135423857	9.871646184	1.59E-08	6.33E-07
Grap2	1.478576306	4.680828446	1.59E-08	6.33E-07
Plrg1	-0.864082133	7.537336576	1.70E-08	6.75E-07
Zfp53	-2.020532291	4.567467622	1.86E-08	7.33E-07
Commd9	-1.189330877	4.708490344	1.93E-08	7.58E-07
Camkk1	-1.496609689	4.762864942	1.94E-08	7.60E-07
Pkm	0.928141675	12.19479558	1.95E-08	7.62E-07
Map2	1.986518317	3.21702798	1.97E-08	7.66E-07
Fabp5	1.209811113	6.862709384	2.01E-08	7.80E-07
Fcrla	1.672806347	3.984755154	2.06E-08	7.96E-07
Vpreb1	1.063817617	7.763069953	2.10E-08	8.11E-07
Snd1	0.982419239	8.184567575	2.21E-08	8.50E-07
Trafd1	-1.289077479	4.72321107	2.27E-08	8.71E-07
Gfra2	3.057229624	2.026722372	2.27E-08	8.71E-07
Eef1b2	0.98820817	9.775304452	2.36E-08	9.02E-07
Gm10275	1.103118535	7.571242481	2.41E-08	9.16E-07
Ubxn8	-1.415433884	4.086932363	2.46E-08	9.36E-07
Aldh2	0.930725998	8.209385178	2.47E-08	9.37E-07
Ighm	-0.882059154	7.779552452	2.73E-08	1.03E-06
Dhcr7	1.209318031	5.426673411	2.73E-08	1.03E-06
Ccnl1	-1.170487506	5.769895811	2.99E-08	1.12E-06
E2f2	1.428473592	4.498137441	3.09E-08	1.16E-06
Gm43951	-2.72158611	1.995720824	3.22E-08	1.20E-06
C1qtnf6	-1.255716428	4.338762694	3.23E-08	1.20E-06
Marcksl1	1.101616151	6.660640462	3.34E-08	1.24E-06
Pcyt1a	-1.117506164	5.162824979	3.37E-08	1.25E-06
Casz1	-1.790611181	3.0693848	3.44E-08	1.27E-06
Lmo2	1.428328746	4.223872708	3.44E-08	1.27E-06
Pik3ip1	2.405331551	4.526220361	3.54E-08	1.30E-06
Pomt1	1.246161573	4.893698852	3.55E-08	1.30E-06
Cd180	1.29267482	5.224930429	3.57E-08	1.30E-06
Psmc2	-0.842346292	7.702115757	3.63E-08	1.32E-06
Acsl3	1.244961062	5.604643718	3.66E-08	1.33E-06
Prkd3	1.132534546	5.878482152	3.84E-08	1.40E-06
Zfp983	-1.239797831	4.373641387	3.90E-08	1.41E-06
Tecr	1.272354909	7.144356272	3.98E-08	1.44E-06
Trappc9	1.135193127	5.681097672	4.10E-08	1.48E-06
Cep131	1.594810419	4.130240803	4.15E-08	1.49E-06
Tubb3	0.958915111	7.979605886	4.30E-08	1.54E-06
Wdr90	1.807759883	3.548444364	4.36E-08	1.55E-06
Lgals9	1.299369569	6.765949707	4.36E-08	1.55E-06
Cotl1	1.158970312	7.050457329	4.39E-08	1.56E-06
Cpeb4	-2.002616128	3.047246602	4.44E-08	1.57E-06
Spi1	-0.947960827	6.443384837	4.76E-08	1.68E-06
Kmt5c	1.510840491	5.0857721	4.80E-08	1.69E-06
Nudt19	1.124537322	5.556552409	4.86E-08	1.71E-06
Ttc1	-1.09311423	5.917436666	5.07E-08	1.78E-06
Gm38394	1.478527678	4.372808243	5.16E-08	1.81E-06
Mad2l1bp	-1.190908313	5.128476523	5.49E-08	1.92E-06
Trpv2	-1.126716595	7.238462846	5.52E-08	1.92E-06
Mindy1	-1.230742372	4.466762112	5.53E-08	1.92E-06
Slc15a3	-0.937158198	6.466068237	5.60E-08	1.94E-06
Grap	-1.129337511	5.142144618	5.72E-08	1.98E-06
Gm44729	4.394670902	1.015583087	5.84E-08	2.01E-06
Pim2	1.088522103	9.096542103	5.90E-08	2.03E-06
Arf2	-1.176554516	4.777629147	5.92E-08	2.03E-06
1700019D03Rik	2.629312323	2.505942763	6.03E-08	2.06E-06
Trap1	1.004820334	7.872200511	6.18E-08	2.11E-06
Qars	0.940616855	7.527924365	6.19E-08	2.11E-06
Egr1	-1.793492813	4.848387584	6.37E-08	2.16E-06
Bphl	1.685535207	3.735188524	6.70E-08	2.27E-06
Uqcc1	-1.043540008	5.367189927	6.73E-08	2.27E-06
Arap1	0.976380697	6.716287411	6.90E-08	2.32E-06
Dpy19l1	1.080729746	5.694314119	6.91E-08	2.32E-06
1700025G04Rik	1.229812313	4.816189956	6.96E-08	2.34E-06
Snrnp48	-1.050478478	5.611016484	7.32E-08	2.45E-06
Msmo1	1.305792694	5.676941805	7.36E-08	2.46E-06
Serpina3g	-3.316246355	0.712639288	7.78E-08	2.59E-06
Zfp51	-1.551622568	3.815541308	8.38E-08	2.78E-06
Sf3b4	-0.835334109	8.14005294	8.49E-08	2.81E-06
Mogs	1.086140178	7.239845715	8.72E-08	2.89E-06
Khdc4	-1.211170519	6.31028126	8.75E-08	2.89E-06
Jag2	-2.582080539	2.329583154	8.84E-08	2.91E-06
St3gal5	1.448020187	4.111292431	9.14E-08	3.00E-06
Txnrd3	0.951958464	7.610684408	9.54E-08	3.13E-06
Tifa	1.707540722	3.674676005	9.85E-08	3.22E-06
Tmem94	1.203712141	5.745687743	9.94E-08	3.24E-06
Rmi2	1.338754343	5.462577063	9.99E-08	3.25E-06
Pgam1	0.85434039	10.32863412	1.00E-07	3.25E-06
Gm43549	3.246123354	2.144674626	1.01E-07	3.25E-06
Tmem123	0.897738194	7.959318206	1.01E-07	3.25E-06
Palm	1.067923668	5.888277335	1.01E-07	3.25E-06
Pabpc4	0.979335154	9.197303527	1.01E-07	3.25E-06
H2-T22	1.381063217	5.55464833	1.02E-07	3.28E-06
Pycr2	1.17714101	8.319272975	1.03E-07	3.29E-06
Leng1	-1.377329567	3.885895635	1.03E-07	3.29E-06
Fam117b	1.275456156	6.107772843	1.05E-07	3.36E-06
Coro1b	1.205736454	7.167221283	1.10E-07	3.50E-06
Celf2	0.912707146	7.722701463	1.10E-07	3.50E-06
Sertad1	-1.348507268	4.608684208	1.11E-07	3.51E-06
Marcks	1.83222916	3.655161978	1.16E-07	3.65E-06
Tnfrsf19	2.03525133	4.951693608	1.17E-07	3.68E-06
Myl4	1.715633293	3.51166222	1.18E-07	3.70E-06
Vps13a	1.030025633	6.620958956	1.19E-07	3.73E-06
2610005L07Rik	-1.008319984	6.240923826	1.19E-07	3.73E-06
Nab2	-1.240523714	4.910246055	1.20E-07	3.74E-06
Rgs12	1.938942963	2.949483524	1.20E-07	3.74E-06
Tatdn2	-0.963497931	6.309217052	1.27E-07	3.93E-06
Trem1	-1.444119617	3.558061355	1.30E-07	4.02E-06
Ubald1	1.144528194	5.821883728	1.30E-07	4.03E-06
Neurl3	-3.232264388	0.449484905	1.33E-07	4.10E-06
Trim46	-1.371784491	3.997477966	1.34E-07	4.12E-06
Cd47	1.033257255	6.746223442	1.35E-07	4.15E-06
Rnase4	1.843069874	3.925301112	1.37E-07	4.20E-06
Epb41l5	1.352717726	4.394815676	1.39E-07	4.24E-06
Rapgef5	1.11798655	5.652895365	1.42E-07	4.33E-06
Arih2	-0.96677695	6.384308465	1.43E-07	4.34E-06
Glod4	1.308964523	5.755181172	1.44E-07	4.38E-06
Unc45a	-0.982179877	5.791422643	1.46E-07	4.43E-06
Mcm7	0.993457165	8.435522672	1.52E-07	4.61E-06
Nmral1	1.246412545	5.232718176	1.53E-07	4.62E-06
Edem1	-1.163938776	6.666971663	1.56E-07	4.69E-06
Nxn	1.064345351	6.324757182	1.56E-07	4.70E-06
Tsr1	-1.07368928	6.833763331	1.60E-07	4.81E-06
H2-Ke6	1.449915114	4.754436613	1.71E-07	5.10E-06
Wls	1.184144147	5.315622999	1.72E-07	5.13E-06
Atr	1.093648317	5.789224277	1.76E-07	5.24E-06
Haus4	1.058209785	6.292528154	1.77E-07	5.25E-06
1810013L24Rik	-1.442296554	5.599244458	1.77E-07	5.26E-06
Ell	-1.35290502	6.179389575	1.81E-07	5.36E-06
Zfr	-0.991217777	7.557942553	1.83E-07	5.41E-06
Otub2	1.439031218	4.085005424	1.97E-07	5.82E-06
Pold1	1.003108528	7.364104971	2.00E-07	5.89E-06
Slc14a1	1.301761616	4.542281733	2.02E-07	5.94E-06
Spn	1.091302315	5.686271763	2.04E-07	5.97E-06
Hist1h2ap	1.095539819	7.721749271	2.10E-07	6.13E-06
Gm4735	0.809684211	9.607138829	2.14E-07	6.23E-06
Bckdk	1.156325536	5.250144439	2.18E-07	6.35E-06
Gm17344	9.654641032	0.896616205	2.20E-07	6.41E-06
Msi2	1.013527862	6.157974166	2.25E-07	6.52E-06
Fam78b	1.532589839	4.235820462	2.29E-07	6.62E-06
Crebrf	1.222817516	4.686545388	2.29E-07	6.62E-06
Cnot6l	0.964756533	6.781136044	2.30E-07	6.64E-06
Arhgef6	0.96964788	7.017133981	2.32E-07	6.66E-06
Dnmt1	1.098505672	8.252004091	2.34E-07	6.72E-06
Vpreb2	1.135047778	8.207626859	2.39E-07	6.83E-06
Luc7l3	-0.795553205	7.806690741	2.43E-07	6.94E-06
Osr2	1.917154739	3.193895533	2.44E-07	6.97E-06
Rgcc	2.667117403	2.667211206	2.47E-07	7.04E-06
Slc2a9	1.446281681	3.982133438	2.53E-07	7.19E-06
Urm1	-1.176181365	5.623075326	2.55E-07	7.24E-06
Txnrd1	-1.010892557	8.164759966	2.56E-07	7.25E-06
Ccdc174	-1.114745364	5.260999956	2.57E-07	7.26E-06
Eef1a1	0.945471872	13.42331631	2.60E-07	7.32E-06
Zfp54	-2.013168052	2.873405846	2.66E-07	7.48E-06
Psmc6	-0.785513928	7.869860527	2.67E-07	7.48E-06
Psmd6	-0.817673844	7.393131963	2.75E-07	7.69E-06
Mllt3	1.123369521	5.322323602	2.78E-07	7.77E-06
Hnrnpul1	0.848116328	9.137280957	2.79E-07	7.77E-06
Pabpc1	1.126093327	12.51875241	2.79E-07	7.77E-06
Zfand2a	-1.33078455	4.065224543	2.88E-07	7.99E-06
Pmm2	-0.939573534	5.800488615	2.96E-07	8.21E-06
Map2k6	3.050803379	1.431563069	2.97E-07	8.21E-06
Gm49037	3.722589601	0.947174917	2.99E-07	8.26E-06
Pym1	-0.951694366	5.653327879	3.01E-07	8.28E-06
Galnt2	1.058698938	5.920557103	3.01E-07	8.28E-06
Luc7l	-0.932535791	6.07922407	3.04E-07	8.34E-06
2610002M06Rik	1.188465353	4.942186633	3.06E-07	8.37E-06
Plcg1	1.320376144	4.702237444	3.13E-07	8.57E-06
Cox7a2l	0.851315323	7.758402109	3.24E-07	8.84E-06
Ly75	1.110413486	5.13295282	3.30E-07	9.00E-06
Arhgef9	1.537914895	3.884479611	3.31E-07	9.00E-06
Pfas	0.957771648	6.590795275	3.32E-07	9.02E-06
Wapl	-0.931821192	7.965049555	3.39E-07	9.18E-06
Eno1b	0.904224374	10.05121023	3.43E-07	9.26E-06
Guf1	1.260487357	4.87502026	3.57E-07	9.63E-06
Ptprs	1.028085458	5.918652931	3.59E-07	9.66E-06
Prkca	1.09254999	6.19439514	3.60E-07	9.66E-06
Grk6	0.863270409	7.264077329	3.60E-07	9.66E-06
Tmem87a	-0.94893047	5.942787734	3.63E-07	9.71E-06
Ccdc86	-1.064100159	5.81408891	3.67E-07	9.79E-06
Utrn	1.419416777	4.28813169	3.70E-07	9.87E-06
Exoc4	0.869854941	7.073678133	3.72E-07	9.89E-06
Ypel3	1.274844917	4.643523821	3.72E-07	9.89E-06
Dzank1	8.672444479	0.354343199	3.82E-07	1.01E-05
Gm2436	-9.550802739	-0.927996404	3.91E-07	1.03E-05
Kif20a	-0.842401337	7.685182706	3.93E-07	1.04E-05
Dhrs3	2.393170469	2.364118795	4.12E-07	1.08E-05
A630089N07Rik	-1.136795723	4.36115688	4.12E-07	1.08E-05
Fuz	1.442206483	3.873606658	4.22E-07	1.11E-05
Rad51b	2.673852428	2.084339198	4.25E-07	1.11E-05
Cad	0.870223594	8.131877937	4.31E-07	1.13E-05
Lonp1	0.829416694	8.027666468	4.32E-07	1.13E-05
Dars2	1.073536237	5.316052106	4.33E-07	1.13E-05
2500002B13Rik	2.35889561	2.253943615	4.38E-07	1.14E-05
Dym	1.086781724	6.063520189	4.50E-07	1.17E-05
Sord	1.1875669	5.365317562	4.52E-07	1.17E-05
Hmox1	-2.901147894	2.578089001	4.53E-07	1.17E-05
Gphn	0.958550309	6.525164558	4.67E-07	1.21E-05
Gas8	-1.105540899	4.486800787	4.69E-07	1.21E-05
Glipr2	1.248707761	4.420073523	4.70E-07	1.21E-05
Serpinb9	-1.784993578	2.639450086	4.72E-07	1.21E-05
Gm4737	0.925986072	8.321148506	4.72E-07	1.21E-05
Dync1li2	-1.022437303	6.025109251	4.79E-07	1.22E-05
Emc7	-0.957251663	6.049195665	4.86E-07	1.24E-05
Btbd2	1.056848655	5.592011917	4.89E-07	1.25E-05
Adgrg3	1.270065137	4.657618837	4.92E-07	1.25E-05
Lig3	0.960007565	6.299981047	5.10E-07	1.30E-05
Slc37a4	1.465881679	4.174821321	5.20E-07	1.32E-05
Gtf2h1	-0.803215225	7.212441186	5.24E-07	1.32E-05
Dtnb	1.256628471	4.930802081	5.48E-07	1.38E-05
Gtf2f1	-0.787479996	7.396090563	5.55E-07	1.40E-05
Gm42047	1.272157524	6.143654616	5.68E-07	1.43E-05
Castor1	2.204065846	2.202358954	5.81E-07	1.46E-05
Pitpnm2	1.068535447	6.00937089	5.86E-07	1.47E-05
Igf1	1.677440667	3.937675414	6.10E-07	1.53E-05
Mis12	-1.071301495	5.427979989	6.16E-07	1.54E-05
Hmgcs1	1.050399903	6.614033203	6.24E-07	1.56E-05
Prelid2	0.893594255	6.895230664	6.44E-07	1.60E-05
Asb6	-1.130964664	5.370096541	6.47E-07	1.61E-05
Trgc1	1.399328113	5.114459019	6.54E-07	1.62E-05
Mospd3	1.469099484	5.76013945	6.56E-07	1.62E-05
Maml3	1.646598422	3.841172686	6.57E-07	1.62E-05
Gm47015	-1.283631616	4.0019656	6.74E-07	1.66E-05
Tubb2b	1.177636485	4.900595356	6.96E-07	1.71E-05
Topors	-1.164166014	6.51544396	6.96E-07	1.71E-05
Acat1	1.016850043	7.345681302	7.59E-07	1.86E-05
Ell2	-0.872737551	6.815548517	7.70E-07	1.89E-05
Sap30bp	-0.939024166	5.51402124	7.86E-07	1.92E-05
Psmd4	-0.809777486	8.083329569	7.86E-07	1.92E-05
Skil	-1.620969822	5.190879523	7.86E-07	1.92E-05
Rbm18	-0.996933128	4.899935594	7.92E-07	1.93E-05
Tox4	-0.788181813	7.24961815	7.95E-07	1.93E-05
Sdf2l1	0.92019896	6.60498912	8.05E-07	1.95E-05
Lpxn	-0.80688784	6.877621632	8.12E-07	1.96E-05
Akr7a5	1.468850267	4.202046911	8.13E-07	1.96E-05
Tars2	1.033166588	6.443659508	8.19E-07	1.97E-05
Rragd	1.048360173	6.302749031	8.48E-07	2.04E-05
Smcr8	-0.871771426	6.101758672	8.62E-07	2.07E-05
Ppp1r3b	1.097018965	5.519072931	8.99E-07	2.15E-05
Pdia6	0.844299815	8.564192464	9.02E-07	2.16E-05
Lratd2	1.748192506	4.992055304	9.14E-07	2.18E-05
Relb	-1.002521829	4.935114259	9.30E-07	2.22E-05
Ssbp4	1.055122816	7.223405132	9.44E-07	2.25E-05
Septin6	0.896026811	7.329400558	9.46E-07	2.25E-05
Rpl7l1	-0.794040209	7.686712811	9.96E-07	2.36E-05
Dck	0.898937991	6.578995051	1.00E-06	2.38E-05
Gm15387	0.870611274	8.259403826	1.01E-06	2.38E-05
Irf4	1.603599174	7.028037351	1.02E-06	2.41E-05
Zscan21	-1.165637799	4.297271805	1.02E-06	2.41E-05
Tceal9	1.134297001	4.938303323	1.05E-06	2.46E-05
Ltk	2.690333135	3.132783167	1.05E-06	2.47E-05
Rbm19	-0.933255933	5.606016231	1.05E-06	2.47E-05
Txnip	-1.578197226	7.489660686	1.06E-06	2.49E-05
Ppp3cb	0.876935554	6.75966947	1.08E-06	2.53E-05
Nufip2	-1.411850468	5.976786038	1.12E-06	2.62E-05
Nup133	0.943768548	6.11022388	1.16E-06	2.70E-05
Dpysl2	1.197223461	4.683056717	1.16E-06	2.70E-05
Tmem156	-1.598102954	2.666237542	1.16E-06	2.70E-05
Aim2	-0.942860149	5.848484452	1.18E-06	2.74E-05
Wdr34	1.509169504	3.743414589	1.20E-06	2.77E-05
Dhcr24	1.120593311	6.911073957	1.20E-06	2.77E-05
Kctd11	-2.349682023	1.709186009	1.20E-06	2.77E-05
Dpf1	1.647430208	3.349541924	1.22E-06	2.81E-05
Dnaja1	-0.749216727	8.557993689	1.24E-06	2.84E-05
Cbwd1	-0.994018475	5.049992872	1.24E-06	2.84E-05
Gm16576	3.409865118	1.324462138	1.25E-06	2.87E-05
Suclg2	0.937386096	6.846602944	1.26E-06	2.88E-05
Lrrc61	1.834156595	3.273493913	1.26E-06	2.88E-05
Nucb2	1.310835595	4.331171742	1.27E-06	2.89E-05
Psmc4	-0.749974273	7.559935685	1.29E-06	2.94E-05
Gm43909	7.916681655	1.989616334	1.30E-06	2.95E-05
Mxd4	0.906903585	6.283802333	1.32E-06	3.00E-05
Nme4	1.588145122	3.47636637	1.33E-06	3.01E-05
Vps13b	0.932001783	6.494158803	1.36E-06	3.07E-05
H2-Ob	1.091685934	5.206165438	1.39E-06	3.15E-05
Trmt2b	1.07612415	4.940866991	1.43E-06	3.22E-05
Man2a2	0.829530114	7.138966175	1.48E-06	3.33E-05
Sting1	-0.950736268	7.064671234	1.48E-06	3.33E-05
Cxxc1	-0.870521769	7.275438599	1.55E-06	3.47E-05
Klhl5	0.980930171	5.631890376	1.55E-06	3.47E-05
Knstrn	0.962324791	6.355284299	1.55E-06	3.48E-05
Gm50386	1.689403865	3.063947514	1.56E-06	3.49E-05
Hmgb1	1.04575084	10.30874898	1.57E-06	3.49E-05
Firre	1.728873134	3.021503271	1.59E-06	3.54E-05
Bbs4	-1.654557011	2.458292431	1.63E-06	3.62E-05
Fubp1	-0.705179436	8.398517873	1.64E-06	3.64E-05
Lta4h	0.831356233	7.160076131	1.65E-06	3.65E-05
Acly	0.787830148	8.931407203	1.74E-06	3.84E-05
Gtpbp2	1.210136697	4.920009964	1.75E-06	3.86E-05
Rps9	0.984154947	10.75674488	1.76E-06	3.87E-05
H2-Eb1	1.017742547	5.632446492	1.77E-06	3.89E-05
Tapbpl	-1.41696803	3.669949768	1.78E-06	3.91E-05
H2-Aa	1.407051569	5.318218314	1.86E-06	4.07E-05
Psmd5	-0.892735978	6.394095374	1.87E-06	4.09E-05
Foxp1	0.88965082	6.980127509	1.87E-06	4.09E-05
Mvb12b	1.250335837	4.633193287	1.91E-06	4.16E-05
Sash3	0.746401199	8.774366518	1.93E-06	4.21E-05
Nucb1	0.914072475	8.112939956	1.94E-06	4.21E-05
Gm6166	1.77125822	3.338246245	1.98E-06	4.29E-05
Rnf24	-1.277886914	3.624043897	2.00E-06	4.33E-05
Ldlrad4	5.373059831	0.611507045	2.01E-06	4.35E-05
Dhx40	-1.01686986	4.922571371	2.01E-06	4.35E-05
Slc43a3	0.909158287	6.162015711	2.04E-06	4.39E-05
Chst12	1.189103263	5.035455348	2.09E-06	4.50E-05
Trmt12	-1.266758387	3.562740142	2.10E-06	4.51E-05
Acad10	1.470040057	3.504773793	2.13E-06	4.57E-05
Tfe3	-0.882674663	5.924919588	2.14E-06	4.59E-05
Cenpm	1.462928942	3.884070349	2.15E-06	4.61E-05
Ptpn18	1.482063716	6.268566355	2.16E-06	4.62E-05
Pcp4	2.361867081	3.388481388	2.22E-06	4.75E-05
Gm11110	3.250090652	0.89030826	2.23E-06	4.76E-05
Zfp568	-1.296017682	4.240777953	2.29E-06	4.89E-05
Rpl10a	0.86271634	9.63714694	2.31E-06	4.92E-05
Mcm6	0.886330517	8.168913503	2.36E-06	5.01E-05
Shmt1	0.854709519	6.776592431	2.39E-06	5.06E-05
Sell	0.820217742	6.903943804	2.40E-06	5.07E-05
H2-T10	1.817834907	2.938882589	2.44E-06	5.15E-05
Babam2	0.995527182	5.941750476	2.49E-06	5.25E-05
Ccdc163	2.763068856	1.381590741	2.51E-06	5.29E-05
Fnbp4	-0.748127413	7.178229776	2.52E-06	5.30E-05
Vps13c	0.987033902	5.683917981	2.54E-06	5.34E-05
Kif15	0.92901577	6.715517194	2.59E-06	5.43E-05
S1pr1	3.522787001	2.451651104	2.63E-06	5.51E-05
Man2c1	1.068607027	4.804254798	2.75E-06	5.74E-05
St7l	-1.407613764	4.167177311	2.76E-06	5.77E-05
Pdlim7	-1.109823294	4.551076415	2.77E-06	5.77E-05
Dock7	1.113189888	4.579740553	2.82E-06	5.88E-05
Trib3	3.017104287	2.821908585	2.92E-06	6.06E-05
Wdr75	-0.707818694	7.793148477	2.93E-06	6.09E-05
Son	-0.767599736	8.875774782	2.99E-06	6.19E-05
Usf2	0.88535138	6.59082592	3.03E-06	6.27E-05
Mutyh	2.066198384	2.645626437	3.05E-06	6.30E-05
Rnf157	0.826235321	6.873201394	3.07E-06	6.34E-05
Lemd2	-0.863448216	5.645841897	3.15E-06	6.48E-05
Tarbp1	1.161642357	5.963459292	3.17E-06	6.51E-05
Lbh	0.893700242	6.437488579	3.17E-06	6.51E-05
Pola2	0.881140437	6.737463735	3.20E-06	6.55E-05
Gm4332	1.764444146	4.318466532	3.21E-06	6.58E-05
2610306M01Rik	2.742442879	1.505318793	3.22E-06	6.59E-05
Eif3j2	-0.778352085	7.060957459	3.26E-06	6.66E-05
Grcc10	1.072494483	6.718805693	3.27E-06	6.67E-05
Rit1	-1.075208612	4.453118294	3.30E-06	6.71E-05
Pigh	-1.179939373	4.153243376	3.31E-06	6.74E-05
Kcnab2	0.950952667	7.123059283	3.33E-06	6.76E-05
Coq2	1.015936452	5.509101478	3.36E-06	6.82E-05
Nlrc3	1.289177536	4.426034707	3.39E-06	6.87E-05
Them6	1.05326094	6.100624129	3.44E-06	6.94E-05
Insig1	2.184465596	6.642814613	3.44E-06	6.95E-05
Cep164	1.017595812	5.146146637	3.47E-06	6.99E-05
Lrrc32	-8.974691119	-1.170545587	3.52E-06	7.08E-05
Plxnb2	1.17846887	4.356749925	3.55E-06	7.12E-05
1810014B01Rik	1.777865461	2.958179836	3.55E-06	7.12E-05
Por	-0.76056027	6.829546529	3.58E-06	7.17E-05
Kynu	5.53981575	0.881591185	3.66E-06	7.30E-05
Nipsnap1	1.175326609	5.073910986	3.66E-06	7.30E-05
Lins1	-1.335698555	3.469319544	3.67E-06	7.32E-05
Dhx38	-0.723939213	7.456153285	3.70E-06	7.37E-05
LTO1	-1.13632303	4.323225124	3.77E-06	7.50E-05
Emp3	-1.109955868	5.17266399	3.80E-06	7.54E-05
Il1r2	2.005673831	4.569103029	3.83E-06	7.59E-05
Ttc32	1.369533424	3.745604436	3.84E-06	7.59E-05
Rpl36a	1.105547496	9.120996485	3.84E-06	7.59E-05
Ier2	-1.554231407	6.151465163	3.86E-06	7.61E-05
Stat5b	0.893990072	6.330841551	3.88E-06	7.64E-05
Med6	-1.108549492	4.018429227	3.94E-06	7.76E-05
Mettl26	1.09669794	4.809361861	4.07E-06	8.00E-05
Ddah2	1.076553619	4.661591044	4.13E-06	8.10E-05
Tyro3	1.178239013	4.37608153	4.21E-06	8.25E-05
Slc25a38	-1.10865184	4.315660299	4.25E-06	8.32E-05
H2ac12	8.991576419	0.00276401	4.28E-06	8.36E-05
Rhof	-1.502573142	4.606924831	4.34E-06	8.45E-05
Ldlr	1.468662269	5.383158748	4.34E-06	8.45E-05
Bhlhe41	2.536886083	6.720279059	4.34E-06	8.45E-05
Brf2	-1.133715131	4.068640464	4.38E-06	8.51E-05
Gm44250	1.604019731	3.145460361	4.44E-06	8.61E-05
Thra	1.581555202	3.283705986	4.47E-06	8.66E-05
Man2b1	1.015072664	5.862590957	4.61E-06	8.91E-05
Zkscan17	0.854173119	6.343569951	4.67E-06	9.03E-05
Sfxn1	0.858908479	6.825777413	4.79E-06	9.24E-05
Vipr1	8.276825443	-0.135636602	4.88E-06	9.40E-05
Arhgef18	1.490196311	4.262057477	4.88E-06	9.40E-05
Gng2	1.311737387	5.252938195	5.07E-06	9.75E-05
Rnf114	-0.721554586	7.217775567	5.19E-06	9.96E-05
Tfdp2	1.04499982	5.118986676	5.23E-06	1.00E-04
Sdf2	-0.884636237	5.291165477	5.47E-06	1.05E-04
Rnf25	-1.445348618	4.955623484	5.53E-06	1.06E-04
Apeh	0.979994268	5.985849779	5.56E-06	1.06E-04
Scaper	1.107961499	4.485849992	5.61E-06	1.07E-04
Cebpz	-0.682426195	8.015983174	5.67E-06	1.08E-04
6820431F20Rik	-0.800085566	6.54714472	5.75E-06	1.09E-04
Pi4ka	0.790483999	7.003283594	5.81E-06	1.10E-04
Khnyn	1.060942849	5.139977784	5.92E-06	1.12E-04
Cox7a1	2.773983662	1.793637295	5.95E-06	1.13E-04
Klhdc1	0.741517345	7.639619748	6.02E-06	1.14E-04
Tfip11	-0.869154258	6.124646781	6.07E-06	1.15E-04
Pgls	1.103022372	7.833054386	6.14E-06	1.16E-04
Ptprj	-1.040285977	6.087656582	6.17E-06	1.16E-04
Fance	1.048233721	4.833208227	6.19E-06	1.16E-04
Isyna1	0.981956408	6.464108187	6.21E-06	1.16E-04
Ubxn4	-0.737001592	7.751453558	6.21E-06	1.16E-04
Prkce	1.030769892	5.347885218	6.31E-06	1.18E-04
Sco2	-1.575151881	2.818617939	6.40E-06	1.20E-04
Ptgir	-3.067422663	1.42757787	6.46E-06	1.21E-04
Tmem43	-0.876855274	5.228379871	6.61E-06	1.23E-04
Gimap3	0.914064745	7.83833541	6.70E-06	1.25E-04
Psrc1	1.269931588	4.052880812	6.99E-06	1.30E-04
Tmem128	-1.028288008	4.286011405	7.02E-06	1.30E-04
Morrbid	-1.487263652	3.367385189	7.04E-06	1.31E-04
Pycr1	2.025441759	2.363020025	7.17E-06	1.33E-04
Gm19680	1.692381368	2.916910018	7.24E-06	1.34E-04
Rpf1	-0.883666413	6.592488126	7.28E-06	1.34E-04
Traf2	-1.187503048	4.958988657	7.29E-06	1.34E-04
Abcg1	1.117512114	4.989891451	7.32E-06	1.35E-04
Parn	0.9514514	5.196214366	7.46E-06	1.37E-04
Galnt11	1.220750762	4.018426517	7.54E-06	1.39E-04
Pttg1ip	-0.802606628	6.676316058	7.58E-06	1.39E-04
Gpatch3	-2.024394895	3.812568198	7.81E-06	1.43E-04
Lrrc41	-0.769958318	6.646797536	7.82E-06	1.43E-04
Gm21596	0.866216545	6.855040163	7.82E-06	1.43E-04
Zcchc24	2.010530054	2.385882786	7.91E-06	1.44E-04
Nap1l1	0.74410937	9.644783387	7.93E-06	1.44E-04
Pdha1	0.699434807	8.403883006	7.94E-06	1.44E-04
Cdk11b	-0.744968068	7.458446836	7.96E-06	1.44E-04
Irf1	-1.103142019	4.430391471	7.96E-06	1.44E-04
Hk1	0.844499116	6.571275793	7.96E-06	1.44E-04
2410131K14Rik	-1.034387784	4.496924539	7.98E-06	1.45E-04
Clic1	-0.688862258	7.91471561	8.03E-06	1.45E-04
Utp23	-1.276850884	4.309325595	8.32E-06	1.50E-04
Ripk1	-1.113798136	6.066134935	8.36E-06	1.51E-04
Map9	1.383918234	5.381379036	8.44E-06	1.52E-04
Zbtb39	-1.246301589	4.13895062	8.52E-06	1.53E-04
I830077J02Rik	4.242692659	0.623953221	8.64E-06	1.55E-04
Noc3l	-0.865921393	5.764719716	8.92E-06	1.60E-04
Ints8	-0.771028111	6.370489272	9.09E-06	1.63E-04
Ky	-4.260512997	-0.475641743	9.15E-06	1.64E-04
Cux1	0.755578022	7.49429875	9.22E-06	1.65E-04
Med10	-0.865769846	5.748135997	9.26E-06	1.65E-04
Fnta	-0.791217654	6.205844124	9.31E-06	1.66E-04
Apobec1	0.869741179	6.161804739	9.32E-06	1.66E-04
Foxn3	1.079096088	4.419379287	9.43E-06	1.68E-04
Arl2	1.029273005	5.195283481	9.45E-06	1.68E-04
Gm47483	5.525568832	0.075972203	9.57E-06	1.70E-04
Ykt6	-0.790031093	6.157992427	9.65E-06	1.71E-04
Mov10	1.239671825	5.969140745	1.00E-05	1.78E-04
Cul3	-0.680997837	7.593476672	1.01E-05	1.79E-04
Pole	0.847878638	6.585197188	1.02E-05	1.81E-04
Rps6ka1	1.02292998	4.739579986	1.04E-05	1.83E-04
Top2a	0.828021371	9.349382596	1.06E-05	1.86E-04
Rfc2	1.008416983	6.780409922	1.06E-05	1.87E-04
Cyp51	1.080232854	6.864889617	1.06E-05	1.87E-04
Traf1	-2.563152822	1.168442908	1.07E-05	1.87E-04
Macroh2a1	0.683414422	8.996752003	1.07E-05	1.87E-04
Col5a2	0.950012836	5.478353383	1.07E-05	1.87E-04
Slc39a10	0.849690307	6.335588851	1.07E-05	1.88E-04
Ppox	2.208940614	2.42230637	1.08E-05	1.88E-04
Taf1a	-1.559912572	2.902652688	1.08E-05	1.89E-04
Pdxp	1.075456614	5.66746108	1.08E-05	1.89E-04
Smchd1	0.768724616	6.974573707	1.09E-05	1.90E-04
Elmod3	1.212156066	4.156499056	1.09E-05	1.90E-04
Msh2	0.797351034	6.831985871	1.09E-05	1.90E-04
Tbc1d5	0.941032587	5.188074414	1.10E-05	1.90E-04
Gm43848	3.663422318	0.608757828	1.12E-05	1.94E-04
Ctps2	1.389990396	3.957561758	1.13E-05	1.95E-04
Mbd4	1.012336984	4.7020589	1.13E-05	1.96E-04
Tmem167b	-0.817548029	5.748105801	1.14E-05	1.96E-04
Nkapd1	-1.166771028	5.11691146	1.16E-05	2.00E-04
Il2rg	-0.747500052	6.994391038	1.18E-05	2.04E-04
Neurl2	1.46078271	3.30754186	1.21E-05	2.07E-04
Rubcnl	1.271707686	4.466956471	1.22E-05	2.09E-04
Gstt2	-1.061047368	4.16351262	1.22E-05	2.09E-04
Relt	-0.903850886	5.572786831	1.24E-05	2.12E-04
Gstp1	1.130474572	7.112868134	1.28E-05	2.19E-04
Treml2	-0.73405495	7.197064201	1.28E-05	2.19E-04
Marchf1	1.441131835	3.589431487	1.29E-05	2.19E-04
Cd82	-0.804098561	6.386833031	1.29E-05	2.19E-04
Ptma	1.03819907	11.49238792	1.31E-05	2.22E-04
Katnal1	1.141562542	4.176993938	1.32E-05	2.25E-04
Fkbp11	1.919543249	2.946923577	1.32E-05	2.25E-04
Slc25a20	-1.28770815	3.69371225	1.35E-05	2.29E-04
Tns3	1.380111461	5.329219243	1.38E-05	2.33E-04
Commd1	0.981162713	5.474697316	1.38E-05	2.33E-04
Atrx	0.734808797	7.729831008	1.39E-05	2.35E-04
Med13	-0.725394171	6.82351256	1.40E-05	2.35E-04
Psmc5	-0.825518956	7.686549472	1.48E-05	2.49E-04
Paqr7	1.411775619	3.343138086	1.51E-05	2.54E-04
Ly6e	0.981323115	8.719269253	1.52E-05	2.56E-04
Kyat3	0.93494319	5.038112256	1.53E-05	2.57E-04
Gbp5	2.03122817	2.309710295	1.54E-05	2.59E-04
Rhob	-1.711982955	1.999688348	1.55E-05	2.60E-04
Mccc2	0.961434906	5.103489275	1.57E-05	2.62E-04
Wsb2	-1.165663632	4.04016823	1.58E-05	2.63E-04
Tbc1d10c	0.858324918	6.660007606	1.59E-05	2.65E-04
Gss	-0.88330275	5.093371759	1.59E-05	2.66E-04
Entpd5	1.053945872	5.78768209	1.60E-05	2.66E-04
Taok1	-0.914399329	5.931048497	1.60E-05	2.67E-04
Vps33a	-0.873505333	6.788031031	1.61E-05	2.67E-04
Xrcc6	0.81325687	6.3165103	1.61E-05	2.67E-04
Slc25a44	-0.834744501	6.033186417	1.61E-05	2.67E-04
Itpr1	1.036684881	6.385226272	1.61E-05	2.67E-04
Elk3	1.014631775	4.572629977	1.62E-05	2.68E-04
Skiv2l	1.11666037	5.937321135	1.65E-05	2.72E-04
Sypl	0.769040501	7.105378805	1.67E-05	2.76E-04
Rpl35a-ps3	10.96490391	2.248333553	1.68E-05	2.76E-04
Rpl35a-ps2	10.96490391	2.248333553	1.68E-05	2.76E-04
Rpl35a-ps4	10.96490391	2.248333553	1.68E-05	2.76E-04
Rpl35a-ps6	10.96490391	2.248333553	1.68E-05	2.76E-04
Gm43511	-8.175365467	-1.743047728	1.69E-05	2.76E-04
Tlnrd1	0.757996544	6.796836244	1.70E-05	2.78E-04
Slc66a2	-1.252666566	4.023536914	1.71E-05	2.80E-04
Cbx3	0.840553657	7.871030928	1.72E-05	2.82E-04
Gm16534	4.225951753	0.043618157	1.73E-05	2.83E-04
Mei4	2.124056129	1.875437102	1.76E-05	2.86E-04
Tspo	1.069911642	5.136521342	1.76E-05	2.86E-04
Bex3	1.011347874	5.315824267	1.76E-05	2.86E-04
Gins1	1.247535927	4.290492636	1.76E-05	2.86E-04
Nrm	1.282201361	4.443142892	1.77E-05	2.87E-04
Cd37	0.87215818	7.73355785	1.80E-05	2.92E-04
Atf4	-0.676534263	7.583508188	1.81E-05	2.94E-04
Ehd2	0.879048445	5.869354343	1.82E-05	2.94E-04
Rrm1	0.757930966	8.137221307	1.84E-05	2.97E-04
Sh2b3	-1.202929452	6.632470851	1.85E-05	2.98E-04
Dock2	0.740076229	7.177496612	1.86E-05	2.99E-04
Dapp1	-1.016618783	4.450916264	1.88E-05	3.02E-04
D630045J12Rik	1.393172614	3.450099478	1.93E-05	3.10E-04
Cystm1	-1.453818592	2.746798193	1.94E-05	3.10E-04
Pitpnm1	1.113330886	5.760548342	1.94E-05	3.11E-04
Gm10557	-1.514253614	2.380700461	1.94E-05	3.11E-04
Tmem106c	1.148647743	4.424739683	1.95E-05	3.12E-04
Ift43	2.360205468	1.416219506	1.96E-05	3.12E-04
Dgka	0.973774386	5.340509009	1.96E-05	3.12E-04
Cth	1.350730122	3.692487661	1.98E-05	3.15E-04
Ube2z	-0.702068443	7.09408456	2.01E-05	3.19E-04
Psme4	0.729211425	7.45385201	2.01E-05	3.19E-04
Rtl5	4.17092313	0.543479971	2.02E-05	3.20E-04
Cog5	0.848781529	6.005068061	2.03E-05	3.22E-04
Gm48356	4.115159998	0.723642836	2.04E-05	3.22E-04
Rab27a	0.872395868	5.506821929	2.04E-05	3.23E-04
Nxpe3	1.406318031	5.942084691	2.10E-05	3.32E-04
Oser1	-0.857856254	5.937188753	2.11E-05	3.33E-04
Ccdc18	1.394888744	3.792727229	2.13E-05	3.36E-04
Clptm1	-0.705554602	7.104978292	2.13E-05	3.36E-04
Rpl28	1.047067294	9.743931353	2.15E-05	3.38E-04
Hadh	0.871521491	6.406974737	2.16E-05	3.39E-04
Zfp692	1.887644194	3.058428954	2.16E-05	3.39E-04
Trip4	-0.84140456	5.260890387	2.17E-05	3.40E-04
Gm8251	-2.736510716	0.308376696	2.19E-05	3.43E-04
Ptprcap	0.66341664	8.266954315	2.20E-05	3.44E-04
Aurka	-0.725817067	6.686107635	2.23E-05	3.48E-04
Ndufb2	1.211490323	4.198285645	2.24E-05	3.50E-04
Etf1	-0.676298623	9.018518667	2.25E-05	3.51E-04
Acd	1.134223033	4.80507921	2.28E-05	3.55E-04
Iars	0.693350478	7.953298782	2.29E-05	3.56E-04
Zbtb43	-1.213021792	4.55808354	2.31E-05	3.59E-04
Mrm3	-0.990689644	4.165551126	2.33E-05	3.62E-04
Nup205	0.682510953	7.802559707	2.35E-05	3.65E-04
Gm2446	8.239822239	0.083105697	2.36E-05	3.65E-04
4921525O09Rik	1.651800629	3.24368245	2.40E-05	3.71E-04
Junb	-1.182922942	6.906506244	2.43E-05	3.75E-04
Ahcy	0.913333481	7.086618985	2.45E-05	3.78E-04
Zc3h6	1.171685049	4.161955137	2.45E-05	3.78E-04
Terf2ip	-0.857615132	5.349679161	2.47E-05	3.80E-04
Nop2	-0.671592167	7.771723075	2.50E-05	3.84E-04
Spef1	1.870956284	3.054604448	2.53E-05	3.89E-04
Arsk	-1.65970746	2.544795012	2.54E-05	3.89E-04
Tcf4	0.689187112	7.450256874	2.55E-05	3.92E-04
Slfn2	-1.443063104	4.893244117	2.58E-05	3.96E-04
Zfp597	-1.359415651	3.630240844	2.60E-05	3.97E-04
Bicd1	-1.241813843	3.422972996	2.60E-05	3.97E-04
Arhgap24	2.063337584	3.125265725	2.65E-05	4.05E-04
Tcte3	-5.907009229	-0.418058503	2.65E-05	4.05E-04
Tpm4	0.676458498	8.012398696	2.70E-05	4.11E-04
Wdr53	-1.023952074	4.221131281	2.72E-05	4.14E-04
Gm13456	0.966963136	4.712477013	2.73E-05	4.15E-04
Lcp1	0.658070012	9.841441378	2.74E-05	4.16E-04
4930523C07Rik	1.340253104	3.881642992	2.77E-05	4.20E-04
Gpr171	-1.7950942	6.104295922	2.77E-05	4.20E-04
Thop1	0.822842325	7.183318922	2.79E-05	4.23E-04
Alkbh1	-0.930539731	4.751888738	2.81E-05	4.24E-04
Serinc1	-0.697535607	7.2153025	2.83E-05	4.27E-04
Sms	0.735745557	6.902877613	2.84E-05	4.29E-04
4930426D05Rik	1.666415302	2.702880414	2.87E-05	4.32E-04
mt-Nd1	0.672048149	10.14092671	2.89E-05	4.34E-04
Riok2	-0.994889419	6.547712974	2.90E-05	4.37E-04
Wac	-0.887187443	7.705164274	2.91E-05	4.37E-04
Snhg15	-1.075128443	3.877792572	2.93E-05	4.39E-04
Fosb	-2.921384033	0.073966507	2.93E-05	4.40E-04
Pdcd4	0.663645954	7.924335893	3.00E-05	4.49E-04
Gm4610	2.893981002	0.799237083	3.02E-05	4.51E-04
Nr1d1	1.688258635	2.954082455	3.04E-05	4.53E-04
Zc3hc1	-0.739727891	6.467279723	3.07E-05	4.58E-04
Shisa5	-0.925068154	5.415183159	3.07E-05	4.58E-04
Rpl10a-ps1	1.260375971	4.877521938	3.08E-05	4.59E-04
Spcs3	0.696050229	7.362426592	3.09E-05	4.59E-04
Gfod1	0.928261354	4.960375637	3.11E-05	4.62E-04
Bysl	-0.750925354	6.487068953	3.12E-05	4.62E-04
Parvg	0.695676997	8.065538733	3.14E-05	4.65E-04
Dyrk1a	-0.735712401	6.548234634	3.15E-05	4.66E-04
Zfand5	-0.858447989	6.509032456	3.16E-05	4.66E-04
Zbtb21	-1.01268884	4.774414372	3.19E-05	4.70E-04
Pou2af1	0.839460347	9.900083799	3.20E-05	4.72E-04
AA986860	-2.508504952	0.246399706	3.22E-05	4.74E-04
Toe1	-0.931031252	4.994725719	3.23E-05	4.76E-04
H3c3	4.181000916	0.664310999	3.25E-05	4.77E-04
Pdzd4	2.320036543	1.473502455	3.27E-05	4.81E-04
Anapc13	1.229682411	4.234497554	3.29E-05	4.82E-04
Nepro	-1.063550038	4.268082306	3.31E-05	4.84E-04
Cdkn1b	1.201561691	5.904404912	3.31E-05	4.85E-04
Zfp622	-0.751860294	7.162528765	3.35E-05	4.90E-04
Pcnp	-0.63293476	7.61016315	3.36E-05	4.91E-04
Uckl1	1.440142833	3.331588603	3.39E-05	4.95E-04
Slc44a2	0.854195911	7.336153625	3.44E-05	5.01E-04
Desi1	0.756253456	6.599750211	3.47E-05	5.05E-04
Zbtb7b	0.980755253	5.451408062	3.47E-05	5.05E-04
Phkb	1.010299843	5.293091205	3.49E-05	5.07E-04
Osgep	0.855899645	6.916226654	3.50E-05	5.07E-04
Gm2011	4.013392222	1.035608502	3.52E-05	5.11E-04
Tfpt	-1.046458959	4.564291899	3.57E-05	5.16E-04
Tep1	0.847878008	5.490493517	3.58E-05	5.19E-04
Pold4	1.040050744	6.1016009	3.60E-05	5.20E-04
Tmem243	0.797436141	6.025557901	3.62E-05	5.23E-04
Ttc14	-0.918854758	5.539590636	3.63E-05	5.24E-04
Syndig1l	1.832983324	2.930279916	3.66E-05	5.27E-04
Rhobtb1	1.187560819	4.748482877	3.66E-05	5.27E-04
Creb3	-1.020140489	4.573127327	3.68E-05	5.30E-04
Atf6	-0.689733342	6.893697451	3.70E-05	5.32E-04
Zfp760	-1.240679797	4.275846515	3.71E-05	5.32E-04
Psmb9	0.848417693	6.104913814	3.71E-05	5.32E-04
Mtif3	-0.924538207	4.420597197	3.76E-05	5.38E-04
Ubiad1	-1.000988533	4.761639103	3.81E-05	5.44E-04
Sla	0.909112613	5.271565228	3.81E-05	5.44E-04
0610038B21Rik	4.947670611	-0.156805837	3.82E-05	5.45E-04
Wdr43	-0.756494273	8.427918092	3.83E-05	5.46E-04
Ddx24	-0.64799676	7.272519029	3.83E-05	5.46E-04
Spty2d1	-1.397984552	5.478327834	3.88E-05	5.52E-04
Rab13	-1.841584515	1.432224554	3.89E-05	5.53E-04
Ube2g2	-0.714676099	6.911409622	3.97E-05	5.64E-04
R3hcc1l	-0.911405611	5.108205076	3.98E-05	5.64E-04
Nsfl1c	-0.71664535	7.078784806	4.01E-05	5.68E-04
Dohh	-0.641470649	7.453559889	4.01E-05	5.68E-04
Sirt7	-1.01710012	5.2363225	4.02E-05	5.69E-04
Psat1	0.706693113	7.765775702	4.03E-05	5.69E-04
Rps12	0.987052125	10.12373784	4.04E-05	5.70E-04
Setd2	-0.872732486	7.163109083	4.05E-05	5.71E-04
Rab5a	-0.780779443	5.729289747	4.08E-05	5.75E-04
Oasl1	-6.382098263	0.337889575	4.08E-05	5.75E-04
Utp18	-0.692223593	7.115580778	4.11E-05	5.78E-04
Slc19a1	0.815652358	5.987716056	4.13E-05	5.81E-04
Hipk2	1.33615588	3.473458888	4.17E-05	5.85E-04
Igsf8	0.822069029	6.391343777	4.17E-05	5.85E-04
Gca	-8.688440712	-1.69824213	4.19E-05	5.87E-04
Gm11427	-1.098301247	4.390836062	4.22E-05	5.90E-04
Srebf2	0.64962709	8.299128675	4.23E-05	5.91E-04
Ahnak	-3.647850504	-0.296567558	4.24E-05	5.91E-04
Dscam	-7.854684459	-1.777428301	4.28E-05	5.96E-04
Fads2	0.73775443	6.752486196	4.29E-05	5.97E-04
Gm16754	2.870178478	1.663243958	4.45E-05	6.19E-04
Rpl12	0.987081331	10.2091847	4.45E-05	6.19E-04
Ybx3	0.780396454	8.765783779	4.46E-05	6.20E-04
Ranbp10	-0.827091573	5.470195715	4.48E-05	6.22E-04
Pnisr	-0.748621238	6.49784434	4.51E-05	6.25E-04
Prokr1	1.295188256	3.436067016	4.52E-05	6.26E-04
Sgtb	-2.006031231	2.193611658	4.58E-05	6.33E-04
Pstpip2	2.064501828	1.968133621	4.58E-05	6.33E-04
Gm7336	0.75870116	6.340626931	4.58E-05	6.33E-04
Pola1	0.826808227	5.879079546	4.63E-05	6.38E-04
Lrrn4cl	-3.398000509	-0.598790251	4.68E-05	6.44E-04
Arid4b	-0.716064065	6.602336074	4.69E-05	6.45E-04
Prkacb	0.736846715	6.620331254	4.71E-05	6.47E-04
Lipe	-0.98938267	4.489232541	4.73E-05	6.50E-04
Jaml	-1.507557686	2.366400974	4.74E-05	6.50E-04
Sec62	-0.616595087	7.710660521	4.78E-05	6.55E-04
Haghl	1.656624615	3.761166878	4.80E-05	6.57E-04
Gmds	0.919919663	6.501137463	4.81E-05	6.59E-04
Crebbp	-0.758028015	6.252530022	4.84E-05	6.61E-04
Ankrd27	0.767386707	6.158531283	4.87E-05	6.65E-04
Themis2	-1.027033504	6.451779441	5.00E-05	6.83E-04
Nemp2	1.282909029	3.897547114	5.01E-05	6.83E-04
Gm18537	8.275470985	-0.405953912	5.04E-05	6.86E-04
Aurkb	0.768468775	7.015079407	5.05E-05	6.87E-04
Rbm12b1	-1.788666198	3.2214013	5.06E-05	6.87E-04
Clpx	-0.781881094	5.87590546	5.06E-05	6.87E-04
Nphp1	2.404095631	1.714736638	5.09E-05	6.90E-04
Slc25a53	-0.842717898	4.897856254	5.10E-05	6.91E-04
Gm3448	-1.549331098	2.14613174	5.11E-05	6.92E-04
Tor1a	-0.788187478	5.286236864	5.13E-05	6.94E-04
Isg20	1.251518848	3.440646936	5.16E-05	6.98E-04
Rin3	0.960569825	4.797902526	5.21E-05	7.03E-04
Itgb3	-0.811069035	5.091050832	5.22E-05	7.03E-04
BC017158	1.162132077	3.939206386	5.23E-05	7.05E-04
Lck	0.990774512	5.783428082	5.28E-05	7.11E-04
Pole2	0.70128161	7.852376752	5.38E-05	7.23E-04
Bhlha15	1.491048929	2.81022215	5.38E-05	7.23E-04
Ints14	-0.97231942	6.073929272	5.40E-05	7.24E-04
Cep170b	0.974824804	4.842888125	5.40E-05	7.24E-04
Zfp605	-1.226996272	3.522901508	5.43E-05	7.28E-04
Mpzl1	1.464851505	2.801676347	5.44E-05	7.28E-04
Krr1	-0.713657711	6.702927472	5.57E-05	7.44E-04
Chd3	0.801826319	6.959049239	5.60E-05	7.48E-04
Casc3	-0.853313749	6.805916768	5.63E-05	7.52E-04
Endog	0.899333576	5.058745409	5.81E-05	7.75E-04
Herc3	1.350228882	3.26366472	5.84E-05	7.77E-04
Tecpr1	0.859495389	6.202694758	5.84E-05	7.77E-04
Fbxl5	0.753634532	6.716188458	5.88E-05	7.81E-04
Zfp35	-1.346062504	5.651030115	5.88E-05	7.81E-04
Psmc1	-0.62956719	8.66511346	5.89E-05	7.82E-04
Sirt1	-1.000583175	5.443057826	5.96E-05	7.89E-04
Prkrip1	-0.846971953	5.515761355	6.08E-05	8.04E-04
Zfpm1	0.880605999	5.262692325	6.10E-05	8.06E-04
Rnf8	-0.903001907	4.787220066	6.18E-05	8.17E-04
Entpd7	-1.229339241	3.092896925	6.19E-05	8.17E-04
Cops8	-0.721592582	6.013950574	6.19E-05	8.17E-04
Gripap1	-0.803627821	6.037190832	6.21E-05	8.17E-04
Lsg1	-0.752063307	6.502895901	6.21E-05	8.17E-04
Cdkn2aip	-0.831574017	5.101845722	6.21E-05	8.17E-04
Ddx20	-0.814102336	6.786167783	6.30E-05	8.28E-04
Fanci	1.048848676	4.370178579	6.31E-05	8.29E-04
Zdhhc8	0.888027139	5.382018507	6.34E-05	8.31E-04
Nifk	-0.702556148	7.773719423	6.37E-05	8.34E-04
Cope	0.731358055	6.921882824	6.38E-05	8.35E-04
Gm16042	1.537909657	2.939456857	6.39E-05	8.35E-04
Stk35	-0.814433467	5.121685698	6.39E-05	8.35E-04
Slc2a8	1.701784322	2.946110556	6.41E-05	8.37E-04
Snx11	-1.240194826	3.801725831	6.45E-05	8.41E-04
Fcrl1	0.754028534	6.199694252	6.48E-05	8.43E-04
Rasgrp1	0.83755692	5.991514365	6.48E-05	8.43E-04
Hibadh	0.718944346	7.316807013	6.56E-05	8.52E-04
Rbm34	-0.715608075	6.283556	6.60E-05	8.57E-04
Cc2d1b	0.833678256	5.884565394	6.64E-05	8.62E-04
Rap1b	-0.63908015	7.350737604	6.75E-05	8.75E-04
Tmem208	-0.984211321	3.965514895	6.78E-05	8.79E-04
Rnpc3	-0.997504534	4.578418933	6.80E-05	8.80E-04
Sumf1	-0.947692171	4.937386378	6.81E-05	8.80E-04
Dusp5	-2.019813113	7.366212564	6.82E-05	8.80E-04
1190007I07Rik	1.597947287	3.66048428	6.82E-05	8.80E-04
Rpp30	-0.917686386	4.748213965	6.99E-05	9.01E-04
Myo18b	-8.568450531	-1.800058454	7.06E-05	9.09E-04
Rxra	-9.347080997	-1.041404842	7.20E-05	9.27E-04
Cyb5a	0.94938568	9.946652147	7.24E-05	9.31E-04
Abt1	-0.897390997	5.027035054	7.25E-05	9.31E-04
Ciao3	-0.852466056	4.63364622	7.29E-05	9.36E-04
Scin	5.196537332	-0.138709916	7.33E-05	9.40E-04
Sin3b	-0.710078737	6.66004671	7.40E-05	9.48E-04
Gcat	1.802983616	4.127177368	7.41E-05	9.48E-04
Dctn4	-0.867419066	6.813293047	7.45E-05	9.53E-04
Abl2	-0.841148342	6.342275014	7.47E-05	9.54E-04
Rps6ka4	0.863413987	5.097977653	7.49E-05	9.56E-04
Pde6d	1.026144658	4.865161733	7.51E-05	9.58E-04
Tlk2	-0.698031363	6.512908874	7.53E-05	9.59E-04
Hilpda	1.30582377	4.419276877	7.54E-05	9.59E-04
H60b	-2.42779934	0.603802634	7.66E-05	9.73E-04
Fkbp4	0.703515776	9.0134494	7.68E-05	9.75E-04
Polr2d	-0.696801115	6.25931102	7.71E-05	9.79E-04
Ftl1	-0.754009082	9.771252728	7.73E-05	9.80E-04
Bola1	0.930393167	4.975472725	7.88E-05	9.98E-04
Dgat1	1.219250952	3.474252416	7.92E-05	0.001001915
Rc3h1	-1.495049266	5.493034801	7.95E-05	0.001005245
Snx27	0.699491715	7.215006269	7.97E-05	0.001006665
Wdtc1	0.737497906	6.497569697	8.03E-05	0.001013304
Brix1	-0.677807861	7.409693099	8.11E-05	0.001022607
Slc35f3	8.036270356	-0.170679239	8.22E-05	0.001035515
Ago3	-1.0990234	3.457221165	8.23E-05	0.00103611
Mpst	0.992775478	5.074085997	8.32E-05	0.001047025
Kcnma1	2.257962579	1.995256072	8.34E-05	0.001048494
Gapdh	0.920087738	11.02186473	8.38E-05	0.001052279
Paics	0.725255513	8.40304806	8.60E-05	0.001079123
Angptl6	2.70513368	1.186847089	8.70E-05	0.001090608
Nfkb2	-0.717210734	6.069390851	8.72E-05	0.001091679
Prkx	-0.917958203	4.2860633	8.76E-05	0.001096276
Lrpprc	0.690682797	7.180542762	8.77E-05	0.001096276
4933434E20Rik	-1.468833563	3.670773538	8.78E-05	0.00109655
Rps5	0.778090426	10.0802505	8.82E-05	0.001099779
Irf2	0.72926608	6.891733168	8.84E-05	0.00110158
Eaf1	-0.982080815	6.380158698	8.85E-05	0.00110158
Ccdc85b	0.842020982	5.231667474	8.86E-05	0.001102321
Secisbp2l	-0.780360536	5.418195087	8.89E-05	0.001104777
Gusb	0.703689095	6.922821661	9.02E-05	0.001119942
Tmsb10	1.034874592	8.177047625	9.04E-05	0.001121095
Cox10	-0.749975369	5.525768297	9.07E-05	0.001123933
Rpl17	0.756077512	10.5237811	9.16E-05	0.001134496
Pmvk	1.018517531	5.43701115	9.17E-05	0.001134496
Il4ra	-1.062200744	5.523840519	9.23E-05	0.001141754
Ncs1	0.943960938	4.586991243	9.37E-05	0.001156988
Armc6	-0.863100902	5.182114258	9.40E-05	0.001160451
Gcc1	-0.961392246	4.272782825	9.49E-05	0.001170126
Cd84	0.87255522	4.808904826	9.53E-05	0.001174644
Emc9	2.657385872	0.791047477	9.56E-05	0.001176748
Slc48a1	-0.85908325	5.890008984	9.62E-05	0.001182994
Cherp	-0.613048502	7.247574766	9.63E-05	0.001183321
Selenos	-0.698586348	6.151756937	9.68E-05	0.001187895
Rcor2	0.92477104	5.079872253	9.73E-05	0.001191733
Irak1	0.702587934	6.555095069	9.73E-05	0.001191733
Psmb10	0.86166958	5.901412157	9.73E-05	0.001191733
Mvd	0.801071852	5.509120392	9.75E-05	0.00119203
Tmprss6	-3.653515234	-0.366547789	9.75E-05	0.00119203
Plk3	-1.231424785	3.271324808	9.78E-05	0.001193692
Epc1	-1.155019843	6.0121514	9.85E-05	0.001200518
Nfkbib	-0.729135022	5.741654505	9.85E-05	0.001200518
Btbd1	0.740475146	6.441385674	9.86E-05	0.001200995
Hlcs	1.1045849	4.5852516	9.88E-05	0.001202234
Naa10	0.93625489	7.193812573	9.90E-05	0.001204013
Mocs3	-1.407132401	3.565746911	9.97E-05	0.001210569
Gnpat	0.668337318	6.954777989	9.97E-05	0.001210569
Gm13394	0.739078144	10.89038119	1.01E-04	0.001223396
H2az1	0.736767597	8.453592672	1.01E-04	0.001227171
Xrcc5	0.749596464	6.000234352	1.02E-04	0.001232854
Cep57l1	1.194602616	3.921278648	1.03E-04	0.001241345
Elovl7	4.130227069	0.250616822	1.03E-04	0.001241345
Zfp952	-1.201642755	3.538146349	1.03E-04	0.001248065
Wdr45b	-0.701983825	5.903909468	1.05E-04	0.001264871
Grk2	0.720755298	8.885266641	1.05E-04	0.001270971
Tfeb	-0.764164688	6.237502072	1.06E-04	0.00127499
Gabarapl1	-0.755709323	6.802051415	1.06E-04	0.001276059
Gimap6	-0.656440828	6.569949748	1.06E-04	0.001276245
Rpsa	0.798023218	12.09148006	1.07E-04	0.001287581
Ccnb2	0.776802819	6.506367234	1.07E-04	0.001287897
Xpo6	0.675031954	7.092520036	1.07E-04	0.001287897
Tmem126b	-0.909530558	4.584205695	1.08E-04	0.001294023
1700037H04Rik	1.271434109	4.304080882	1.08E-04	0.001294023
Gemin8	1.304233285	3.387508919	1.08E-04	0.001294023
Rad17	-0.971833664	5.299714839	1.10E-04	0.001318245
Mre11a	0.823121185	6.481903843	1.11E-04	0.001326619
P2ry12	2.55527002	0.922790441	1.12E-04	0.001330609
Cntln	0.949529642	4.614858805	1.12E-04	0.00133824
Rfx5	0.892260119	4.954908723	1.12E-04	0.001338281
Tmco6	1.014183164	4.65825933	1.14E-04	0.001359131
Spry4	-1.01831643	3.864198271	1.16E-04	0.00137261
Agbl5	1.093458734	4.145104776	1.16E-04	0.00137261
Fgl2	1.354104353	5.704510538	1.16E-04	0.00137261
Tnrc6a	-0.927208759	6.404941117	1.16E-04	0.001373137
Casp1	-0.77773139	5.036815409	1.17E-04	0.001384074
Hdac7	0.746485379	7.578526179	1.18E-04	0.001400135
Mrps22	-0.809423565	6.237580251	1.19E-04	0.00140656
Prmt6	-0.694977247	6.228103749	1.20E-04	0.00141233
Scnm1	-0.812700893	4.897840337	1.20E-04	0.001414362
Tesk1	-0.853439353	5.126899366	1.21E-04	0.001427504
Pigl	-1.252800334	3.158167415	1.21E-04	0.001429088
Rflnb	2.830049981	0.763911005	1.21E-04	0.001430015
Asph	0.956491557	4.338213203	1.24E-04	0.001457809
Pclaf	0.982017291	7.980173126	1.24E-04	0.001458047
Gm8369	3.255165582	1.703221598	1.27E-04	0.001485843
Ormdl3	-0.830093344	5.344699237	1.27E-04	0.001493216
Erp29	0.640575765	7.628346626	1.28E-04	0.00149593
Klrb1c	7.706941787	-0.314236799	1.28E-04	0.001498784
Fancd2	0.895008217	5.303352736	1.28E-04	0.001499507
Mndal	0.856829539	5.721871375	1.29E-04	0.001506012
Otud3	-1.962665326	1.679105508	1.30E-04	0.00151744
Rnf111	-0.761275043	5.467559261	1.30E-04	0.00151998
Sec23ip	-0.645152942	6.611418581	1.31E-04	0.001525001
Thbd	1.543084666	2.479135166	1.31E-04	0.001525001
Insr	0.849386089	5.185752651	1.31E-04	0.001525001
Klhl11	-1.533358881	3.848273678	1.31E-04	0.001528417
Plekhg2	0.91367721	4.509344634	1.32E-04	0.00153254
A430103D13Rik	7.949864464	-0.252151415	1.32E-04	0.001534523
Mcrip1	1.078372632	5.051692504	1.33E-04	0.001538894
Copg2	0.815916323	5.855064199	1.33E-04	0.001542719
Mthfd2	0.676946369	6.87199515	1.33E-04	0.001542719
Plin2	-0.960088933	4.091002536	1.33E-04	0.001542719
Sik1	-2.04327974	4.159554139	1.34E-04	0.001545699
Nol8	-0.754343774	6.417923569	0.000133755	0.00154616
Akt3	0.869494295	5.579524642	1.35E-04	0.001560708
Tcf19	1.032477944	5.105818489	1.35E-04	0.001563069
Ppa2	0.908229123	5.267735181	1.36E-04	0.001566088
Phax	-0.661405552	7.037226327	1.36E-04	0.001567664
Rel	-0.705845578	5.698656869	1.36E-04	0.001567664
Rpl39	0.936311942	7.528737638	1.37E-04	0.001572053
Timm10b	0.939593263	4.530036818	1.38E-04	0.001580296
Actg1	0.641150826	10.58129711	1.38E-04	0.001580296
Uba7	1.325291156	2.945825934	1.38E-04	0.001585673
Steap3	0.799746778	5.287756438	1.38E-04	0.001585673
Rgl1	0.829321123	5.490939218	1.39E-04	0.001589065
Ttc7b	0.808082129	5.496105061	1.39E-04	0.001590718
Ecm2	-8.090778993	-1.768157141	1.40E-04	0.001601016
Parp16	1.758011192	2.317916713	1.40E-04	0.001604272
Rrn3	-0.646048898	6.752431089	1.41E-04	0.001606696
Siva1	1.010040149	5.433902449	1.41E-04	0.001606696
1600012H06Rik	-1.085261783	3.303091823	1.41E-04	0.001611482
Kpna4	-0.61081015	7.409864387	1.42E-04	0.001612805
Zfp784	-4.476639116	-0.032196536	1.42E-04	0.0016202
Pcdhb20	2.359279238	0.952179115	1.44E-04	0.001636298
Eif3f	0.852241257	8.922909625	1.44E-04	0.001638114
Tsr2	-0.820503276	5.147777839	1.44E-04	0.001638114
Tuba1b	0.668671675	10.75236607	1.44E-04	0.001638114
Higd1a	0.804865133	6.323339978	1.45E-04	0.001638114
Gm16185	3.872474848	0.760320015	1.45E-04	0.001642059
Rabep2	-0.721288879	5.493309567	1.45E-04	0.001642059
Cdc42bpb	-9.213440606	-1.154177691	1.45E-04	0.001642059
Zfp142	-0.774411273	5.106217472	1.45E-04	0.001642059
Leo1	-0.70048541	6.415261933	1.46E-04	0.001647787
Ehbp1l1	-0.641423949	6.711876457	1.46E-04	0.00165167
Gga2	0.680394967	6.628717636	1.47E-04	0.001651914
Prmt5	-0.593577924	8.372580851	1.47E-04	0.001657783
Dmwd	-5.609311942	-1.42096015	1.48E-04	0.001659807
Msra	1.094100155	4.565447594	1.48E-04	0.00166529
Nup50	-0.624390563	7.404056474	1.49E-04	0.001674595
Polr3k	0.774904543	5.552665495	1.50E-04	0.001677944
AU020206	0.935587197	7.810542071	1.50E-04	0.001677944
Ptpn7	-0.623375953	6.949540775	1.50E-04	0.001677944
Itih5	1.48475258	2.682893984	1.50E-04	0.001678468
Myl12b	0.723183436	6.437558753	1.53E-04	0.001708368
Zfp384	-0.767081291	5.99883887	1.53E-04	0.001709261
Rsu1	0.843904663	6.018372746	1.53E-04	0.001709261
Pxn	-0.896716826	5.273376192	1.53E-04	0.001709262
Ppdpf	0.988233781	5.327903407	1.53E-04	0.001709725
Psd	-1.727619674	1.34547774	1.53E-04	0.001709725
Cstf3	-0.837121273	5.995409327	1.54E-04	0.00171331
Exosc5	0.679860189	6.700949341	1.55E-04	0.001724774
Zcwpw1	0.820497203	7.219367796	1.55E-04	0.001727444
Ttc3	0.785085001	6.638687641	1.56E-04	0.001734718
Paqr4	3.157736311	0.447429242	1.56E-04	0.001734984
Slc23a3	-8.367386598	-1.967160487	1.58E-04	0.001747113
Gm16531	-8.367386598	-1.967160487	1.58E-04	0.001747113
Rrm2	0.666914321	7.45708795	1.60E-04	0.001772776
Fosl2	-0.98646776	3.700449923	1.61E-04	0.00177892
Plscr3	1.011193549	4.029663348	1.61E-04	0.001782926
Tecta	-7.691933462	-2.169079621	1.61E-04	0.001783437
Fhdc1	-2.426768382	0.327662739	1.62E-04	0.00178947
Ccdc8	-7.748248617	-2.23325831	1.62E-04	0.00178947
Capza2	-0.587607774	7.354767287	1.63E-04	0.001792029
Stx1a	-1.131145531	3.114351019	1.63E-04	0.001793397
Snx5	0.617802272	8.837776948	1.63E-04	0.001796849
Dipk2a	1.101947126	4.898363522	1.64E-04	0.001798387
Gm2788	1.54102694	3.00214611	1.64E-04	0.001799923
Rita1	-1.002724812	3.619646794	1.65E-04	0.001808483
Cradd	0.952990731	4.287213558	1.65E-04	0.001809481
Rps13	0.786578118	8.667150522	1.66E-04	0.001814296
Mrpl34	1.127704562	5.383808138	1.66E-04	0.001814319
Wdr37	-0.826234244	4.987602602	1.69E-04	0.001852523
Gpatch4	-0.579549318	7.591542504	1.70E-04	0.001853432
Pramef8	-1.371071704	4.30903975	1.71E-04	0.001872838
Spata6	0.913891103	4.611023899	1.72E-04	0.001879188
H4c2	8.481486774	-0.568875937	1.72E-04	0.001879188
Anapc7	-0.672807321	6.244197107	1.73E-04	0.001879188
Rbl1	0.736408068	5.995534452	1.73E-04	0.001879188
Gramd2	-2.269617957	0.545831915	1.73E-04	0.001879188
2900026A02Rik	0.994896563	4.2562453	1.73E-04	0.001879188
Rpl22	0.805563584	8.688150215	1.73E-04	0.001879188
Pofut1	0.875883174	4.790383899	1.73E-04	0.001879188
Gm42427	0.943130893	6.021659901	1.75E-04	0.001893474
St8sia4	0.762501317	5.449591083	1.75E-04	0.00189931
Smn1	-0.741060261	6.482851495	1.76E-04	0.001904459
Map4k5	-1.12483652	4.765230172	1.76E-04	0.001905976
Grhpr	0.717097045	6.098333625	1.76E-04	0.001905976
Spata5	-0.906378409	5.65839478	1.77E-04	0.001905976
H2-Oa	2.542556992	1.597847874	1.77E-04	0.001905976
Slu7	-0.691024304	6.62718156	1.77E-04	0.001905976
Sfswap	-0.735886195	6.218603131	1.77E-04	0.001906338
Btaf1	-0.777786847	6.630463278	1.78E-04	0.00191167
Xk	1.177217128	3.455688821	1.78E-04	0.00191167
Oxsm	-1.028009084	3.587191204	1.78E-04	0.00191167
Igtp	-1.191777023	3.08425293	1.78E-04	0.00191167
Slc25a5	0.749969322	9.448254976	1.79E-04	0.001925968
Paip2	0.581297876	8.330845896	1.80E-04	0.001925968
Dnajc18	-0.765857852	5.230972862	1.81E-04	0.001935128
Zfp950	-1.180697841	2.843477853	1.81E-04	0.001938646
Rad54l	1.091619718	4.859582681	1.82E-04	0.001952438
Supt6	-0.632993317	7.792119799	1.83E-04	0.001960934
Rack1	0.62433052	10.99402875	1.84E-04	0.001961059
Vsir	1.151144759	5.333047714	1.85E-04	0.001975962
Kyat1	1.675720516	2.460413197	1.85E-04	0.001978636
Mapre2	0.746768371	6.204693659	1.86E-04	0.001981368
Agl	0.723107327	6.013966817	1.87E-04	0.001993039
Top1mt	1.119428937	3.63740531	1.87E-04	0.001994559
Alg6	1.213194313	3.921748099	1.88E-04	0.001995225
Dll1	-7.5722458	-2.172675289	1.88E-04	0.001995225
Chchd3	0.75082525	7.584767323	1.88E-04	0.001996679
Mrpl46	-0.717021009	5.986120305	1.90E-04	0.002011325
Mrpl41	0.922034685	4.703204252	1.90E-04	0.002011733
Rbm39	-0.55936446	8.22130891	1.90E-04	0.002012274
Lrrc57	-1.108669369	3.095101599	1.90E-04	0.002014507
Tmtc4	1.317800744	3.02100396	1.93E-04	0.002040031
Lncpint	-4.881241637	-0.322340133	1.93E-04	0.002040031
Mmut	0.744864571	5.588581153	1.93E-04	0.002040031
Gid4	0.769595447	5.644242867	1.93E-04	0.002040424
Chchd6	0.865575895	5.281916022	1.94E-04	0.002051056
Kif16b	0.862853585	4.88150618	1.95E-04	0.002051056
Oscar	-4.267594783	-0.507814804	1.95E-04	0.002051379
9030204H09Rik	4.395475199	-0.005825243	1.97E-04	0.002073803
Crcp	-0.716374174	5.480140009	1.98E-04	0.002078643
Isg15	-2.495270688	0.344718999	1.98E-04	0.002079488
Rpl14	0.711372547	10.2275803	1.98E-04	0.002080637
Bcl10	-0.691713254	5.738507495	1.99E-04	0.002085249
Ighv3-8	1.223687142	4.005009696	2.01E-04	0.002107071
Vmp1	-0.658038683	6.120083293	2.02E-04	0.002113707
Zadh2	0.714657746	6.182780632	2.02E-04	0.002114166
Gm6139	2.658799771	1.022609585	2.02E-04	0.002116189
Ogt	0.699987884	6.663291834	2.03E-04	0.002117867
Npc2	0.715314744	7.562231406	2.05E-04	0.002136636
Katna1	-0.744596114	5.093800217	2.05E-04	0.002136636
Rps4x	0.771436928	10.56320562	2.05E-04	0.002136636
Pip5k1a	-0.742905789	6.718132406	2.05E-04	0.002136636
Gmfg	0.88965002	6.591818309	2.09E-04	0.00217274
Ttyh3	0.735312221	6.18291722	2.09E-04	0.00217274
Maz	0.745788147	8.046011311	2.10E-04	0.002178559
Lef1	0.7240547	6.187413896	2.10E-04	0.002178559
2410002F23Rik	-0.953140083	5.086887209	2.12E-04	0.002201667
Smco4	1.314749499	3.237892964	2.12E-04	0.002204063
Rnf4	-0.599079596	7.328368666	2.13E-04	0.002205104
Ldlrap1	1.082679968	4.182444332	2.13E-04	0.002207218
Map7d1	-0.643038981	6.614675525	2.14E-04	0.002215543
Gm15500	0.594565138	10.35683981	2.16E-04	0.002232002
Haus2	-0.827741394	4.665053339	2.16E-04	0.002235048
Kptn	1.045617413	4.022742384	2.17E-04	0.002240758
Serhl	1.252497276	4.105693338	2.19E-04	0.002258968
Commd7	-0.854018329	4.631186526	2.19E-04	0.002258968
Rps18	0.597991577	7.570930193	2.19E-04	0.002260706
Snhg1	-0.77192996	4.9906668	2.20E-04	0.002260706
Slc3a2	-0.606943814	8.142483893	2.20E-04	0.002261505
Mphosph10	-0.684480463	7.339845751	2.21E-04	0.002270805
Zfp296	-1.945507134	3.698518644	2.23E-04	0.002292372
Zdhhc1	2.474274674	1.263491805	2.24E-04	0.002296184
Tasor2	-0.995538495	5.708158973	2.25E-04	0.002308981
Atp6v0a1	-0.865127259	4.901041546	2.26E-04	0.002317397
Bud31	-0.65200401	6.420110437	2.27E-04	0.00232771
Kbtbd8	-2.072031163	3.599740579	2.32E-04	0.002372877
Psmb8	0.620578537	8.474825878	2.32E-04	0.002372877
Cercam	1.089348161	3.85669002	2.32E-04	0.002372877
Pbrm1	0.619688247	7.217611694	2.32E-04	0.002372877
Gm29609	-3.740766794	1.85769836	2.32E-04	0.002372877
Kdm4b	0.797833574	6.000795539	2.33E-04	0.00237579
Ppp1r13l	1.4838652	2.985206983	2.33E-04	0.00237579
Eif4g2	-0.631768201	9.707697354	2.33E-04	0.00237579
Mmp9	-3.105823222	-0.728796958	2.34E-04	0.002384357
Ddt	-0.861035897	4.645751067	2.35E-04	0.002388669
Phlda1	-0.732503088	6.029828127	2.35E-04	0.002391137
2310040G24Rik	1.899611291	1.561976517	2.36E-04	0.002391413
Mkln1	-0.657226408	6.461114471	2.36E-04	0.002393144
Taf1	0.731916687	6.304684836	2.36E-04	0.002393144
Park7	0.719613507	7.892258955	2.36E-04	0.002393144
Rbm42	-0.836251768	6.553472054	2.36E-04	0.002393448
Slc25a11	0.858423361	5.65338751	2.37E-04	0.002393723
Cd52	0.842888869	7.099070901	2.37E-04	0.002393723
Capg	-0.661930485	6.827176241	2.37E-04	0.002395476
Nkd2	8.028781674	-0.769575675	2.40E-04	0.002417235
Pipox	1.525960269	3.09643701	2.40E-04	0.002417235
Spry1	1.478643531	2.693515114	2.40E-04	0.002418712
Ifrd1	-2.099910374	5.795801416	2.41E-04	0.0024236
Tlr4	0.92368957	4.655508267	2.42E-04	0.002437279
D17H6S53E	-1.476651108	2.338527635	2.42E-04	0.002437279
Cd164	-0.595630574	7.820753721	2.43E-04	0.002443188
Anp32a	0.72544996	8.701480122	2.44E-04	0.002447663
Usp11	0.965014162	5.056707281	2.44E-04	0.002453451
Rap2a	0.871118879	4.773670073	2.47E-04	0.002475912
Rrp7a	-0.608849579	6.95271765	2.48E-04	0.002483256
Slc7a6os	-0.810501391	5.132002802	2.49E-04	0.002496751
Prmt3	0.757118593	5.663416204	2.50E-04	0.002505686
Smim24	4.216497613	0.25587663	2.51E-04	0.002514629
Srprb	-0.652590023	6.216852866	2.52E-04	0.002518927
Metap1	-0.650509087	6.372992562	2.52E-04	0.002519595
Ints13	-0.73324158	6.66324047	2.54E-04	0.002533766
Kifc1	-0.801754198	5.684787456	2.56E-04	0.002554863
Cyb5d1	-1.419903654	3.254399609	2.58E-04	0.002573753
Mettl16	-0.654008535	6.427412844	2.59E-04	0.002574416
Rabepk	0.84492441	4.722354645	2.59E-04	0.002574416
Oxld1	1.246797493	3.535906506	2.59E-04	0.002576641
Dmpk	-1.933615792	1.929038827	2.59E-04	0.002576641
Rbm3	0.686040475	9.644479797	2.60E-04	0.002576641
Epn1	0.593980093	7.768387171	2.60E-04	0.002579978
Fchsd1	-0.902692965	4.267211605	2.60E-04	0.002580143
Kansl3	-0.771491185	5.810620959	2.61E-04	0.002589934
Lats1	-0.956378403	5.860463825	2.64E-04	0.00261105
Vps28	0.855433529	5.489800249	2.65E-04	0.002624725
Tcf25	0.568488457	9.0765408	2.66E-04	0.002634066
Txndc5	0.609351811	7.22153683	2.69E-04	0.002652469
Atp6v1b2	-0.613088172	6.736799204	2.69E-04	0.002652714
Pcmt1	-0.680681047	5.864444976	2.69E-04	0.002655224
Zfp831	2.316118747	0.824913991	2.69E-04	0.002655388
Nup35	-0.883915436	4.476444129	2.70E-04	0.002659492
Mon1a	-1.118304208	4.120802901	2.71E-04	0.002663792
Hmga1	0.640745087	7.86121236	2.71E-04	0.002669933
Slc6a9	1.786199566	2.766106923	2.72E-04	0.002674591
Eml2	0.788475392	5.642172085	2.74E-04	0.002688313
Nutf2-ps1	1.43084642	3.175268628	2.76E-04	0.002705941
Calr	0.577180703	9.617868376	2.77E-04	0.002713753
Vwa5a	0.799671824	4.99951206	2.77E-04	0.002716599
Gbp3	0.760624877	5.856929189	2.77E-04	0.002717553
Rnd2	-1.840580195	1.192443674	2.80E-04	0.002741411
Orc3	0.699104735	6.31683864	2.82E-04	0.002755823
Lsm2	0.786921017	5.231698331	2.82E-04	0.002756621
Ptger4	-0.651822034	6.092489223	2.84E-04	0.002778506
Recql5	0.902117565	4.383777286	2.86E-04	0.002793441
Mettl2	-0.93087749	5.402469767	2.87E-04	0.002793441
Acads	0.947270156	6.198236822	2.87E-04	0.002793441
Nrbp1	-0.701668914	6.013188605	2.87E-04	0.002793441
Ascc1	0.822236037	5.305081536	2.88E-04	0.002800079
Smyd2	0.696363587	6.39646166	2.88E-04	0.002801784
Bclaf3	-0.92714994	4.290351719	2.88E-04	0.002803045
Nsrp1	-0.589614063	7.103237879	2.89E-04	0.002806288
Trmt13	-0.997768354	4.621636175	2.89E-04	0.002808109
Rassf1	-0.942814199	5.011416813	2.90E-04	0.002808502
Naga	0.998602249	4.399539933	2.90E-04	0.002811848
Zfp438	-1.085946737	3.047629726	2.91E-04	0.002817203
Gm37352	-7.371748576	-2.084878867	2.93E-04	0.002832999
Dgkd	0.608146751	7.446109484	2.93E-04	0.002834421
Degs1	-0.723779326	6.018780312	2.94E-04	0.002836168
Hivep3	1.351294996	3.836889385	2.94E-04	0.002836168
Prdx1	-0.614998596	8.756351345	2.94E-04	0.00283908
A930033H14Rik	2.313378467	1.407657531	2.94E-04	0.002839668
Nfat5	-0.758953513	5.709947562	2.95E-04	0.002845012
Tnfsf4	2.375794684	0.710672432	2.97E-04	0.002856635
Sh3bgrl3	0.886147148	6.829029077	3.00E-04	0.002887033
Dvl1	0.739472608	5.385634435	3.01E-04	0.002892027
Brca2	0.963048821	5.112269562	3.01E-04	0.002894074
Gm20632	-1.68664946	1.20379554	3.02E-04	0.002896443
Tspan5	0.800662465	4.956650855	3.04E-04	0.002917919
Nek10	-8.53682612	-1.753307178	3.05E-04	0.002922759
3110082I17Rik	0.841650676	5.253297968	3.07E-04	0.002943496
Hmgcll1	0.963295712	4.095754697	3.10E-04	0.002964659
Cep89	-0.777009885	4.636874475	3.15E-04	0.003012345
Adamts4	-4.965720908	-1.502976795	3.16E-04	0.003018909
Nop10	0.917376984	6.364440251	3.17E-04	0.003027413
Cep19	-1.458179666	4.140287321	3.17E-04	0.003027413
Pxmp2	1.966369155	1.942384676	3.18E-04	0.003033942
Esco1	-0.954912093	5.929784394	3.19E-04	0.00304298
Tcf3	0.61959946	8.303906417	3.19E-04	0.00304379
Exosc10	-0.581111085	7.442081994	3.21E-04	0.003058809
Fam173a	1.077376853	4.1274911	3.26E-04	0.003107177
Fbp1	2.912184785	0.246038996	3.29E-04	0.003127303
Dap	0.813583959	5.878035808	3.29E-04	0.00312927
Xylt1	0.701857533	5.969479218	3.30E-04	0.003135683
Lrrn3	-0.979311624	5.525784129	3.33E-04	0.003157714
Dusp12	-0.806428448	4.614361654	3.34E-04	0.003166679
Map7	1.096295725	3.580811176	3.35E-04	0.003175281
Fam234b	0.793550453	5.239040046	3.35E-04	0.003175557
Acox3	0.819534024	5.897657108	3.40E-04	0.003215795
Lmln	1.653440022	2.028537991	3.41E-04	0.003222004
Rapgefl1	1.599311458	3.312291121	3.41E-04	0.003226142
Cers4	1.166457177	3.304507826	3.43E-04	0.003241265
Nup153	-0.75543664	7.619772702	3.44E-04	0.003245729
Cnr2	-0.716695457	5.037558704	3.45E-04	0.003254831
Piga	0.835746563	4.622355689	3.46E-04	0.003260748
Slc25a10	0.914692859	4.398244408	3.47E-04	0.003268429
Chuk	-0.730803667	5.771043052	3.47E-04	0.003268429
Pitpnc1	2.620530789	0.489367286	3.48E-04	0.00327208
Gm10221	2.652536351	2.883236713	3.49E-04	0.003277028
Tube1	0.960353093	4.51984293	3.49E-04	0.003278059
Mipep	0.844357219	5.391649581	3.49E-04	0.003279433
Mob2	-0.703760268	5.232222768	3.50E-04	0.003283866
Tollip	-0.658363482	6.088901618	3.50E-04	0.003283866
Gm15987	1.696427581	1.95035192	3.50E-04	0.003283866
Lamtor2	0.949359173	6.167161896	3.51E-04	0.003285867
Cul5	-0.617912137	6.551650619	3.51E-04	0.003286197
Klrg2	-5.038384719	-1.585487736	3.52E-04	0.00328764
Lrba	0.721895756	5.792519998	3.53E-04	0.003300704
Pnpla7	0.920871253	4.472322085	3.53E-04	0.003300704
Acyp1	1.237218689	3.540476825	3.54E-04	0.003305946
Dis3l2	1.076723355	4.891838569	3.55E-04	0.003312023
Slc9a5	2.865307048	0.814926125	3.56E-04	0.003314077
1700056E22Rik	7.664187545	-0.868968226	3.58E-04	0.003331035
Ablim1	0.617112627	8.028600737	3.59E-04	0.003346315
Snapc1	-1.049405516	4.095747005	3.60E-04	0.003351334
Bin1	-0.5553174	8.199237406	3.61E-04	0.003358673
Rpl13a	0.733046163	10.81490607	3.63E-04	0.003370986
Fam185a	0.743840606	5.617723665	3.64E-04	0.003379896
Sf3a3	-0.613581272	7.400826029	3.67E-04	0.003401528
Cdk5rap3	0.695077891	5.952277467	3.68E-04	0.003412424
Gorab	-1.268458121	2.321499818	3.69E-04	0.003417619
Tmem265	2.248849608	1.078536449	3.69E-04	0.003418835
Ptcd1	-0.778327494	4.778743458	3.70E-04	0.00342456
Cr2	0.77351734	5.167554466	3.72E-04	0.003439114
Mrps18c	-0.724063576	5.269935689	3.75E-04	0.003462066
Rasgrf2	-1.177149037	3.005424597	3.75E-04	0.003463447
Lin37	-0.867628754	4.039326173	3.76E-04	0.003472059
Prelid1	0.626140307	8.836248513	3.78E-04	0.003484343
Parp1	0.604939982	8.723958768	3.78E-04	0.003484343
Uba3	-0.649297622	6.507282591	3.78E-04	0.003485305
Myl10	1.351715517	3.554554092	3.83E-04	0.00352546
Gm10767	-2.496724937	-0.220871048	3.85E-04	0.003538899
Rspo1	-7.441723045	-2.419855499	3.86E-04	0.003548215
Sipa1	0.621388008	7.287664045	3.86E-04	0.003548215
mt-Co3	1.205828415	10.08203985	3.87E-04	0.003550724
Fhit	2.214335051	1.466718462	3.89E-04	0.003569345
Sit1	-1.126783531	4.066255244	3.90E-04	0.003571005
Galk2	0.783372579	4.979266042	3.95E-04	0.003613931
Gclc	-0.92607482	6.159119651	3.96E-04	0.003621391
Kif24	1.005911059	4.365728803	3.97E-04	0.003635749
Mtf1	-1.076201334	4.762057914	3.98E-04	0.003640939
Rnf208	7.662334237	-0.960500627	3.99E-04	0.003642119
Prim2	0.804034283	6.043364903	3.99E-04	0.0036424
Abcb6	-0.705098581	5.292987742	4.01E-04	0.003663413
AB124611	1.277112659	3.363085079	4.06E-04	0.003704834
Evi5	-1.395206896	3.278790627	4.07E-04	0.003704834
Gsdmc4	-8.000922553	-2.259320662	4.07E-04	0.003704834
Lif	1.462022236	2.739140586	4.09E-04	0.003718965
Proser3	1.479678678	2.835394883	4.09E-04	0.003718965
Plekho2	-0.673504049	5.632976916	4.09E-04	0.003718965
Ppil4	-0.72823688	5.617284016	4.10E-04	0.003723759
Pik3r4	0.778196396	6.204377046	4.10E-04	0.003723759
Ddias	-1.318452899	3.480520579	4.12E-04	0.00373336
Itpk1	1.066590903	4.14824586	4.15E-04	0.003760664
Cryz	1.116438073	3.770500463	4.15E-04	0.003760664
Zfp710	-0.888787731	4.467543686	4.16E-04	0.003766512
Car3	2.243615489	2.315427244	4.17E-04	0.003773667
Tcp11x2	2.556416566	0.535422472	4.19E-04	0.003787271
Fam172a	0.719558591	6.130494642	4.26E-04	0.003847815
Gm14296	-1.003476274	4.144603823	4.26E-04	0.003847815
Fam78a	1.111021787	5.983490042	4.28E-04	0.003866468
Rfc1	0.62195815	6.825163177	4.33E-04	0.00390834
Mier3	-1.103634528	4.963550098	4.34E-04	0.003909509
Spata13	0.85308872	6.073443599	4.36E-04	0.003926723
Ino80	-0.734836135	5.499118373	4.39E-04	0.003950857
Gm49325	-8.175365467	-2.061870935	4.41E-04	0.00396715
Cnep1r1	-0.792697418	4.487253122	4.42E-04	0.003975455
Rps25	0.821814544	9.343003793	4.43E-04	0.003981561
Zbtb48	-1.041567956	3.166049927	4.45E-04	0.003992486
Epb41l2	0.657444606	6.494371381	4.46E-04	0.003996735
Syne2	1.36137702	3.886161561	4.46E-04	0.003996899
Gm16199	8.074234907	-0.364987875	4.50E-04	0.00403591
Ppp1r35	0.950121408	4.125178901	4.52E-04	0.004046815
Sh3bgrl	0.66171613	7.354305764	4.52E-04	0.004046815
Gm47640	3.717486324	0.224858489	4.53E-04	0.004053111
Mdh1	0.652244554	7.682429196	4.57E-04	0.004080547
Naip2	-1.045707761	3.45033146	4.57E-04	0.004083546
Npepps	0.683506051	6.430767642	4.58E-04	0.004088104
Tmem86a	3.218794691	-0.054336023	4.59E-04	0.004090815
Rock1	-0.643510486	8.448094601	4.59E-04	0.004090815
Eif1b	0.737529586	5.973237785	4.61E-04	0.004107699
Sec24d	1.30615498	3.049627786	4.63E-04	0.004116112
Gm28437	1.149768836	10.92094317	4.63E-04	0.004116112
Qtrt2	-0.808688909	4.39728307	4.65E-04	0.004134363
Rplp1	0.809451736	10.66309359	4.65E-04	0.004134363
Dusp6	0.895820254	6.553519891	4.70E-04	0.00417166
Mast3	0.797644943	5.822279012	4.71E-04	0.004178098
Ints12	-0.749016675	5.125464942	4.71E-04	0.004178227
Spsb2	7.802854083	-0.775484853	4.72E-04	0.004185085
Uck1	-0.617843113	6.220550736	4.73E-04	0.004185146
H6pd	0.794513074	4.836815483	4.73E-04	0.004187578
Card6	-0.857709578	5.384754962	4.73E-04	0.004187578
Abhd14a	0.967883766	4.271636421	4.76E-04	0.004203477
Rnpepl1	0.71597182	5.916645792	4.76E-04	0.004209078
Phf23	-0.753848458	6.100196576	4.78E-04	0.004218668
Abi1	-0.56911469	7.112894173	4.79E-04	0.004228835
Gm10110	1.18964537	3.808218748	4.82E-04	0.004246901
Rpl10	0.824036503	10.0037335	4.82E-04	0.004246901
Gm20708	-7.508459993	-1.996029871	4.87E-04	0.0042822
Zfp961	-0.732822906	4.860383236	4.87E-04	0.0042822
Tob2	-0.902287664	6.220349429	4.87E-04	0.004284315
Pitrm1	0.724089061	6.938793411	4.90E-04	0.004306917
Psmd12	-0.543067051	7.483237579	4.91E-04	0.004307892
Gm7072	-0.787970563	4.462372725	4.91E-04	0.004307892
Plekho1	0.66435753	6.192618021	4.93E-04	0.004326293
Hsf2	-0.822096378	4.182145662	4.94E-04	0.004327421
Fkbp3	0.674199591	7.350467662	4.94E-04	0.004327421
Susd2	-4.812734049	-0.972323359	4.98E-04	0.00435701
Ing3	-0.741345968	5.362329374	4.99E-04	0.004365972
Ino80e	-0.709747204	6.455718668	5.00E-04	0.004365972
Pex3	-0.751565936	4.620716589	5.00E-04	0.004365972
Ppp1r12a	-0.683216555	6.823783243	5.03E-04	0.004393328
Bcl2a1b	-1.605677989	2.350468422	5.04E-04	0.004393735
Bzw2	0.584159531	7.829243079	5.04E-04	0.004393735
Grwd1	-0.999637737	6.088956426	5.04E-04	0.004397201
Smc1a	0.561832988	8.129828684	5.07E-04	0.004418489
Ggps1	-0.851161008	5.061445907	5.11E-04	0.004450883
Carm1	0.640338272	6.8200189	5.13E-04	0.004460626
Gm29094	-7.905095594	-2.332851841	5.15E-04	0.004473471
Dclre1a	-1.38469115	2.337564953	5.15E-04	0.004473471
Urb1	-0.828384785	5.607621474	5.16E-04	0.004473471
Gpd1l	0.629970777	6.718392168	5.16E-04	0.004473471
Manea	0.675219348	5.922860081	5.16E-04	0.004473471
Zfp91	-2.388082811	1.26900584	5.16E-04	0.004473471
Cd1d1	1.597931204	3.144392671	5.18E-04	0.004483377
Ptbp3	0.555274449	8.54843283	5.18E-04	0.004483377
Gm7536	1.100250752	6.789656307	5.18E-04	0.004483377
Srrt	-0.54277406	7.887115452	5.19E-04	0.004485585
Kctd5	-0.617684432	6.225119897	5.20E-04	0.004494941
Cntrob	0.896835125	4.951140953	5.25E-04	0.004536688
Ggnbp2	-0.573701503	7.495808552	5.30E-04	0.004570984
E130308A19Rik	0.860792995	4.272192389	5.30E-04	0.004572732
Znrf1	1.090290758	5.235237494	5.31E-04	0.004578419
Gm10177	1.167049087	3.401829661	5.35E-04	0.004604636
Spidr	0.939035553	5.052097165	5.37E-04	0.00461975
Spop	0.610631605	6.871594436	5.38E-04	0.004625591
Nob1	-0.656213288	6.774393469	5.38E-04	0.004625591
Gm37893	7.652852292	-0.70780788	5.40E-04	0.004636776
Ivns1abp	0.588146678	7.09919246	5.40E-04	0.004636824
Oosp1	7.614719602	-0.482745758	5.42E-04	0.004653022
Mlec	0.566914061	8.985393514	5.43E-04	0.004653022
Vdac1	0.766859326	7.962622197	5.46E-04	0.004678817
Gm4204	0.713472072	7.155050311	5.48E-04	0.00469622
Cd81	0.61052952	6.753305281	5.49E-04	0.00469622
Gnasas1	-2.659403744	-0.118796259	5.53E-04	0.004727771
Bag2	0.743507232	5.677604136	5.53E-04	0.004728631
Tnfrsf13b	1.138388581	8.162903875	5.60E-04	0.004783861
Rere	0.638949228	6.778790358	5.61E-04	0.004790133
Rlim	-0.561783875	7.345055049	5.64E-04	0.004817215
Pex7	1.029589185	4.072506684	5.66E-04	0.00483063
Mapk8ip3	-0.934662388	5.282945713	5.67E-04	0.004836498
Tjap1	-1.053218877	5.575679146	5.68E-04	0.00483806
Cbx5	0.569376178	7.584530025	5.76E-04	0.004903386
Muc1	-1.748681835	0.905493365	5.76E-04	0.004903386
Sgta	-0.563865553	6.908776738	5.77E-04	0.00490915
Ccnk	-0.606500172	6.369602342	5.78E-04	0.004912461
Pgghg	1.485612946	2.541191262	5.81E-04	0.004936364
Ttc19	-0.782029805	4.72737154	5.82E-04	0.00494312
Rab22a	-0.687027385	6.085436102	5.84E-04	0.004954793
Nsd2	0.569272411	7.254532699	5.85E-04	0.004957296
Traf4	0.856070847	6.957772268	5.85E-04	0.004958081
Dnah1	2.757827263	1.413654082	5.87E-04	0.004967323
Zfp445	-0.710283634	6.691109204	5.87E-04	0.004967773
Vamp4	0.777297828	5.1395617	5.89E-04	0.004976948
Hdac11	2.138328744	1.472595419	5.96E-04	0.005040721
Acat2	0.677254839	5.724072817	6.01E-04	0.005076332
Bcl7b	-0.663035046	5.58148855	6.05E-04	0.005105368
Snx29	0.988403123	4.542736225	6.05E-04	0.005105368
Gm6278	0.973535424	4.849695275	6.06E-04	0.005105368
Gm10130	-1.029121533	3.558217894	6.06E-04	0.005105368
Glod5	1.07996513	3.330613759	6.13E-04	0.005162852
Piwil2	-1.818115646	0.708500184	6.16E-04	0.005185074
Ahcyl1	0.534739523	8.263647162	6.17E-04	0.005192325
Gm45193	-2.386457171	0.477798742	6.22E-04	0.005228231
Exog	-1.019894994	3.956324071	6.22E-04	0.005228231
Gm27029	-2.880301235	1.002087417	6.28E-04	0.005268785
Gm15754	-2.073992046	0.348113915	6.30E-04	0.005282381
Cpne3	0.673321964	6.132005425	6.32E-04	0.005295154
B3gnt8	2.480307047	1.846390404	6.33E-04	0.005300187
Tspan4	0.966584774	4.43942232	6.33E-04	0.005305193
Zfp687	0.736645503	5.09649609	6.36E-04	0.005325889
Bsg	0.589465303	9.124170919	6.45E-04	0.005396658
Xirp2	3.128837184	0.833798933	6.47E-04	0.005405269
C4a	-7.298206383	-2.348197713	6.48E-04	0.005411174
Ankzf1	0.8038393	4.772105496	6.49E-04	0.005420639
Usp19	-0.578172999	7.395653263	6.52E-04	0.005437914
Gm20402	-2.176855259	1.505176447	6.52E-04	0.005437914
Slc9a8	0.771610212	4.836960141	6.55E-04	0.005453277
Zdhhc2	0.863219357	4.20701004	6.55E-04	0.005453277
Ms4a1	1.317054486	3.435502454	6.60E-04	0.005492814
Plpbp	-0.617440398	5.941442113	6.61E-04	0.005501212
Zfand3	-0.742509201	5.283282544	6.64E-04	0.005519577
Tmem229b	-0.713262681	6.535370509	6.70E-04	0.005568449
Ptpn12	-0.91096061	5.850008769	6.72E-04	0.00557839
Ubap1	-0.96964096	5.893003641	6.73E-04	0.005583028
Ccdc84	-1.049758469	3.071606499	6.76E-04	0.005608665
Tmem250-ps	0.789776811	4.556453545	6.77E-04	0.005608665
Nadk2	0.715983109	5.869346443	6.77E-04	0.005608665
Tbc1d4	0.766652853	6.372247041	6.78E-04	0.00561762
Zfp27	-1.000075598	4.355614086	6.79E-04	0.005619757
Surf4	-0.564434702	7.342936159	6.83E-04	0.005647575
Tmem11	-0.619841052	6.240491872	6.85E-04	0.005664274
Myd88	-0.715564814	5.075552193	6.87E-04	0.005670876
Pts	0.937127383	4.357113642	6.88E-04	0.005676125
Gm26558	-2.484667895	-0.326525046	6.92E-04	0.005709194
Rab12	-1.205998475	4.842551127	6.98E-04	0.005758218
Gtf3c6	-0.65694016	5.851064382	6.99E-04	0.00576092
Sertad2	-0.7075824	6.027923435	7.01E-04	0.005775981
Ahi1	1.083563095	4.378150933	7.05E-04	0.005800495
Epc2	-0.833906331	5.827307164	7.06E-04	0.005803267
Ifi203	0.658589315	6.432290065	7.10E-04	0.0058321
Yeats2	0.696337005	5.730952391	7.10E-04	0.0058321
Arid1a	-0.587712776	7.871343945	7.12E-04	0.005843579
Znhit6	-0.648009495	5.399136457	7.12E-04	0.005845985
Manba	0.958945669	4.015630512	7.16E-04	0.005868948
Zfp758	-1.354616577	2.743932808	7.21E-04	0.005905658
Med20	-0.70245129	5.415851371	7.21E-04	0.005905658
Gm5641	0.751462126	6.246853714	7.26E-04	0.005940575
H2az2	0.746364494	6.258145581	7.26E-04	0.005940575
Uspl1	-0.868629945	5.447333943	7.29E-04	0.005965032
Ass1	0.612718891	7.009860473	7.33E-04	0.005991448
Tmc6	0.750766837	5.49485821	7.34E-04	0.005991892
Ptgr2	0.701788051	5.44302291	7.34E-04	0.005991892
Pet100	2.106801747	2.167497234	7.35E-04	0.005991892
Prkag1	-0.635402636	5.703487502	7.36E-04	0.005997821
Ttpal	0.771796381	5.807038349	7.36E-04	0.005997821
Exoc3	-0.611372313	6.107665059	7.38E-04	0.006011172
Olfr432	3.427371108	0.346362086	7.39E-04	0.006012149
Csnk1g3	-0.608962526	6.674576176	7.42E-04	0.006033554
Klf11	-1.619633905	1.548233173	7.42E-04	0.006033554
Bcat1	0.560526298	7.29687537	7.44E-04	0.006043803
Lrrn4	1.217665438	3.146213345	7.45E-04	0.006043803
Ccdc43	-0.613333789	6.103890487	7.45E-04	0.006043803
Tfap4	0.768794972	4.911177175	7.47E-04	0.006059911
Psmb6	-0.594225299	7.335848712	7.48E-04	0.006061289
Smarca2	0.552642866	7.332064448	7.50E-04	0.006074068
Rtf2	-0.548892956	7.144117178	7.51E-04	0.006083517
Cpsf6	-0.523510528	7.968989612	7.56E-04	0.006110451
Cybb	0.97653253	4.229122201	7.56E-04	0.006110451
Adgrf1	2.534110435	0.344726733	7.56E-04	0.006110451
Mief2	-1.0743556	3.555918095	7.57E-04	0.006115483
Vasn	2.386640448	1.806654705	7.59E-04	0.006124285
Bloc1s2	-0.795297131	5.395517408	7.61E-04	0.006133279
9330182L06Rik	0.945613476	3.946709438	7.61E-04	0.006133279
Hip1r	0.597180276	6.66696253	7.61E-04	0.006133279
Gm37499	7.983845429	-0.791071405	7.63E-04	0.006147888
Tmed9	-0.563503375	7.021006181	7.70E-04	0.006200165
Cdc27	-0.629616645	6.727691709	7.72E-04	0.00620919
Thoc6	0.871974908	5.139214418	7.85E-04	0.006305929
Rab36	2.821462302	1.080609507	7.85E-04	0.006305929
Rnf14	-0.676296676	6.102910704	7.92E-04	0.006363077
Shmt2	0.560532977	8.862882701	7.95E-04	0.006382091
Me2	0.548238299	8.243803722	8.03E-04	0.00643687
Nedd9	-0.915570974	6.386310606	8.07E-04	0.006465545
Acss2	1.350400012	2.574793987	8.07E-04	0.006469182
Cdk10	1.261642388	3.33714429	8.11E-04	0.006492199
Zfp995	-1.124451999	2.57498257	8.11E-04	0.006492199
Gramd1b	-0.89071262	5.108703989	8.14E-04	0.006506645
Sqle	0.864284546	6.248445185	8.14E-04	0.006506645
Septin11	0.54530079	7.495424071	8.16E-04	0.006516969
Patj	1.739234767	1.43634022	8.20E-04	0.006548254
Btla	-1.043003863	4.228570627	8.22E-04	0.006558515
Atg12	-0.594270989	6.488297422	8.24E-04	0.006571001
Ampd1	-7.371748576	-2.626650038	8.26E-04	0.0065815
Stk19	-1.123362811	3.825436306	8.27E-04	0.0065815
Anks3	-0.965466818	4.01750307	8.27E-04	0.0065815
Diablo	-0.660502074	5.784423251	8.27E-04	0.006583196
Gimap9	-0.639099561	5.678078189	8.30E-04	0.006602107
Pkn2	-0.755422676	5.97587962	8.32E-04	0.006607339
0610010F05Rik	0.731044144	5.111036644	8.32E-04	0.006607339
Ctxn1	3.650337541	1.862249878	8.32E-04	0.006607339
Tax1bp1	-0.504384804	8.111057903	8.37E-04	0.00664353
Hsd17b10	0.680619597	6.051525414	8.40E-04	0.006656661
Glcci1	1.196605502	5.214812653	8.42E-04	0.006674303
Tbcd	0.677658306	6.038058592	8.44E-04	0.006679451
Txnrd2	0.828264451	4.761718159	8.44E-04	0.006679451
Puf60	-0.520624608	7.508703481	8.45E-04	0.006683387
Rps19	0.734218388	8.900488527	8.49E-04	0.006710399
Pidd1	1.272424913	3.435513574	8.49E-04	0.006710399
Gm4013	1.702804305	1.905243173	8.50E-04	0.006711365
Scimp	-1.59381752	2.872262391	8.51E-04	0.006711365
Plod3	0.697159101	5.619333737	8.51E-04	0.006711365
Tor1b	-1.057745968	4.788051746	8.51E-04	0.006711365
Gm13398	-7.691933462	-2.491828136	8.52E-04	0.006711365
Ostf1	0.62464816	7.730153606	8.52E-04	0.006711365
Smtn	0.65766774	5.757254253	8.58E-04	0.006753426
Pgrmc1	-0.638184156	6.12211135	8.60E-04	0.00676135
Lrfn1	1.294754599	2.617048327	8.67E-04	0.006812614
Nfe2l1	-0.575260447	6.46994345	8.67E-04	0.006812614
Fcf1	-0.658923127	5.513235697	8.71E-04	0.006836974
Ripor2	0.682791889	5.985203477	8.79E-04	0.006901029
Uba5	0.617464356	6.262919166	8.82E-04	0.006915479
Zfp599	-1.030688429	3.458876547	8.82E-04	0.006915479
Eif4a1	-0.499156662	10.68844897	8.88E-04	0.006954331
Gatd1	0.964755873	4.182815256	8.89E-04	0.006957986
Osgin2	-0.96005214	4.468987282	8.90E-04	0.006967579
Dbt	-0.615324471	5.833453598	8.92E-04	0.006971465
Ost4	0.84743263	6.526021151	8.92E-04	0.006971465
Zcchc10	-0.700514121	5.333631197	9.01E-04	0.007038252
Ngrn	-0.695592799	5.181404667	9.07E-04	0.007080609
Ep400	0.564910875	7.307903114	9.09E-04	0.007088562
Slc29a1	0.75834175	7.268108826	9.09E-04	0.007088562
Cdr2	-1.245361039	3.928675994	9.14E-04	0.007128439
Pan2	0.740772045	4.801765295	9.15E-04	0.007129323
Mical3	0.92523224	4.081219959	9.18E-04	0.007144142
Faddos	-7.441723045	-2.177291514	9.18E-04	0.007145646
Chrac1	0.728724689	4.837510949	9.20E-04	0.007150014
Pdrg1	-0.614192048	5.971320233	9.20E-04	0.007150014
Arhgap19	0.690503085	6.283531317	9.25E-04	0.007184746
Ccdc6	0.656594269	6.385980571	9.27E-04	0.00720087
E2f1	0.818467109	4.820135505	9.29E-04	0.007212393
Zfp706	0.558836489	7.688696704	9.34E-04	0.007245897
Dedd2	-0.767768276	4.305329849	9.36E-04	0.00725917
Clk2	1.188208465	6.056858431	9.42E-04	0.007296122
Klf9	1.172881338	4.197654727	9.45E-04	0.007316179
Dclk2	0.727424554	5.569198642	9.46E-04	0.007316179
B3glct	0.930351883	3.800863125	9.46E-04	0.007316179
Kat5	-0.741092688	5.147393935	9.51E-04	0.007350382
Emp1	-0.678715862	6.042103883	9.52E-04	0.007355828
Mir22hg	-3.348108601	-0.606980836	9.54E-04	0.007365428
Gm4366	0.558659843	8.865660816	9.54E-04	0.007365601
Fahd2a	1.291493761	2.539025393	9.55E-04	0.007368508
Cnppd1	-0.586721765	6.356661636	9.61E-04	0.007407762
Impact	-0.898957463	5.199263827	9.64E-04	0.00742795
Prdx2	0.831677409	7.10490981	9.65E-04	0.00742795
Sdha	0.512061542	8.616278069	9.65E-04	0.00742795
Tada3	-0.788375473	4.412176963	9.66E-04	0.007431314
Dnajc25	-1.018374179	3.865298813	9.68E-04	0.007443075
Rbmx	-0.718689742	4.912891026	9.69E-04	0.007443075
Ccdc116	-7.633330454	-2.534382963	9.75E-04	0.007475655
Cd276	-7.633330454	-2.534382963	9.75E-04	0.007475655
Supt20	-0.612972352	5.754017326	9.75E-04	0.007475655
Ifi35	-0.703396775	5.322877561	9.77E-04	0.007486233
Csnk1e	0.760580878	5.554365721	9.78E-04	0.007493477
Sugp1	-0.631160614	5.826305944	9.85E-04	0.007544736
Zfp672	-1.229796079	3.620986017	9.92E-04	0.007591789
Fam53c	-0.568278064	6.638006716	9.93E-04	0.007596655
Rps2-ps13	1.46225136	2.62858836	9.95E-04	0.007606724
Unk	0.704209804	5.704562667	0.001000456	0.007644058
Acot13	0.866240712	4.582898296	0.001002242	0.007651683
Myt1l	-2.092848278	0.334612789	0.001002558	0.007651683
4930597A21Rik	5.142658931	-0.372200753	0.001007203	0.007677067
Rps6ka5	1.066435332	3.892675875	0.001007286	0.007677067
Wdr33	-0.52293254	7.280560269	0.001007546	0.007677067
Glis3	-5.337240959	-2.23519589	0.00100848	0.007678775
Klf2	-1.649964101	2.475493775	0.001008878	0.007678775
Spp1	0.722923066	5.7311836	0.001010882	0.00768695
Tnn	-7.1388197	-2.54609107	0.001011061	0.00768695
Ppp2ca	-0.495049108	8.619225237	0.001013631	0.007702265
Ankrd13c	-1.027599867	5.837430185	0.001017337	0.007726188
AI413582	1.121391567	3.265205861	0.001020738	0.007747767
Sema4a	-0.918712056	3.785530534	0.001025725	0.007781361
Npr1	1.460310072	2.109529881	0.001028294	0.007791144
Nudt8	0.869206418	4.384611083	0.001028628	0.007791144
Carhsp1	-0.697346861	5.302699652	0.001028701	0.007791144
Atg4a	-0.877102094	4.421563243	0.001029441	0.00779249
Rnf6	-0.909471131	6.024795473	0.001034616	0.007817688
Inpp5d	0.50628007	8.422578551	0.001034707	0.007817688
Tnfsf13b	-7.748248617	-2.20143422	0.001034944	0.007817688
Psph	0.74121138	4.916870169	0.001035026	0.007817688
9230114K14Rik	-1.658164117	1.110832823	0.001040278	0.007849465
Usp16	-0.635267361	6.409142594	0.001040366	0.007849465
D730003I15Rik	2.258938968	0.711800611	0.001046799	0.007893708
Wrn	0.781365099	5.170676384	0.001052166	0.007929865
Rrp36	-0.818635518	4.980395898	0.001055869	0.007947337
1700003F12Rik	1.396965502	2.352260418	0.001056067	0.007947337
Fam120c	1.090353665	3.284561506	0.001056205	0.007947337
Pla2g4a	0.867816515	4.680915416	0.001057595	0.007953482
Gm8730	0.678650333	10.00850832	0.001060455	0.007970669
Arhgap26	0.87132515	4.895982779	0.001068674	0.008028084
Stt3b	0.522029403	7.970436914	0.001075255	0.00807315
Mpzl3	-1.370083739	1.807998522	0.00108831	0.008166746
Nudt5	0.579080036	6.674688863	0.001090104	0.00817578
Pdia4	0.547327085	7.099888912	0.001097129	0.00822402
Ncapg	0.571503035	7.220929866	0.001098906	0.008232884
Atp5g2	0.849743278	6.798930713	0.001104801	0.008272576
Rd3l	1.682008366	1.983659716	0.001106502	0.008280839
Zfp839	0.90659038	3.973271512	0.001109348	0.008297663
D10Wsu102e	-0.589757071	6.455692304	0.001110961	0.008302771
Ndor1	-6.959611752	-1.727303473	0.001111749	0.008302771
Gm16316	-7.051996534	-2.389639493	0.001111828	0.008302771
Prr12	0.710203545	5.033884142	0.001113192	0.008308474
Prc1	-0.568511869	6.646738804	0.00111486	0.008316447
Ttll3	-1.697773464	0.954616402	0.001117568	0.008332165
Vps25	0.661999202	6.759556652	0.001119803	0.00834434
Tpd52	0.804570906	4.518534895	0.001122433	0.008355248
Ywhaz	-0.482300111	9.79007051	0.001122473	0.008355248
Gm10146	1.715799996	1.699360211	0.001123582	0.008359018
Dzip3	0.630978835	5.860211282	0.001124268	0.00835963
Adam15	0.634423367	5.777337713	0.001126712	0.008371353
Tbc1d31	0.723126768	5.063404298	0.001127052	0.008371353
Mgll	0.840126567	4.285053968	0.001128298	0.008376114
Nubp2	-0.622438537	5.884788329	0.001130259	0.008386185
Arl6ip5	-0.564886167	6.934240407	0.001131609	0.008391708
Gsdme	1.779484406	2.362178353	0.001136974	0.008426983
Cd80	-1.542263628	1.518087381	0.001137816	0.008427094
Gxylt1	-0.72402978	5.368591647	0.001138205	0.008427094
Chka	-0.86851897	3.868840654	0.00114088	0.008442387
Ech1	0.641948683	6.386265642	0.001141709	0.00844402
mt-Atp6	1.336383228	7.724697597	0.00114268	0.008446688
Gm49383	-1.219095902	4.567008781	0.001145116	0.008460182
Rp9	0.619522384	6.855487561	0.001151118	0.008500001
Fundc2	0.766398023	5.414916614	0.001151804	0.008500531
Erlin1	-0.636100862	5.318946088	0.001153512	0.008508609
Asnsd1	0.604085721	6.604670611	0.001155876	0.00852151
Zw10	-0.71007575	5.526824497	0.001157888	0.008531807
Rhbdf2	0.680762438	5.682277752	0.001160107	0.008543615
L3mbtl2	-0.580553566	6.430179626	0.00116155	0.008549702
Ess2	-0.6494526	5.435463789	0.001163034	0.008556078
Psip1	0.604443407	7.731281329	0.001166946	0.008580302
Thap6	-1.380975984	2.638744683	0.001168745	0.008588971
B3gnt5	0.683014312	5.310596592	0.001170828	0.008599722
Tsc22d3	-0.702428043	4.975452889	0.001172752	0.008605686
Bcor	-0.607161575	6.431323726	0.00117292	0.008605686
Serpinf1	0.641815045	5.783169185	0.001173503	0.008605686
B3gnt2	0.679979095	5.15698592	0.001175401	0.008607767
Frat2	1.320089752	3.379258063	0.001175441	0.008607767
Taf10	0.786901616	7.175518866	0.00117565	0.008607767
Lpcat2	-1.409644792	1.41395728	0.001177233	0.008614806
Btg2	-0.850323545	5.813805808	0.001180386	0.008633327
Rnf40	-0.561043204	6.836683839	0.001181031	0.008633486
Kmo	0.817003937	4.738424182	0.001182745	0.008641458
2310057M21Rik	-1.027840158	3.745916344	0.001184251	0.008647901
Pef1	-0.624678642	5.451745616	0.001185294	0.008650959
Edc4	-0.55748192	6.476683476	0.001187655	0.008663629
Soat1	0.693728845	6.28904135	0.001190151	0.008677272
Paxbp1	-0.76542241	5.542212999	0.001194624	0.008705306
Fcho1	0.716088151	6.313322716	0.001195429	0.008706589
Nub1	-0.513568841	7.215849553	0.0011978	0.008719282
H3f3a	0.574142557	9.516985335	0.001199777	0.008729086
Rbm12b2	-0.958851033	4.713029847	0.001201103	0.008734147
Prkab2	-1.00954533	3.747336294	0.001203729	0.008748653
Klhl6	0.664332936	6.505012544	0.001205063	0.00874997
Milr1	0.895327941	3.930103368	0.001205173	0.00874997
Rmdn3	-0.613632199	5.791686709	0.001209322	0.0087755
Ercc3	-0.545430622	6.713187251	0.001211644	0.008784377
Ergic1	0.573333088	6.731980982	0.001211813	0.008784377
Xylt2	0.77162569	4.583311994	0.001214234	0.00879533
Dph1	-0.68724157	4.743677369	0.001214593	0.00879533
Snapc4	-0.729786099	4.627370451	0.001216145	0.008801967
Zfp955a	-1.141060287	4.317247262	0.001224743	0.008851546
Ccdc50	0.581597048	7.220306209	0.001224961	0.008851546
Cops7b	-0.716073236	4.975698173	0.00122512	0.008851546
Tmem183a	-0.606533013	6.247891935	0.00122555	0.008851546
Mcts1	0.864471303	4.512601799	0.001231551	0.008887217
Commd2	-0.648046861	4.987196398	0.001233325	0.008887217
Kcnq5	1.003236395	4.7939285	0.001233556	0.008887217
Bach2	1.308734493	4.361458841	0.001233667	0.008887217
Fam13b	-1.676426403	4.627193287	0.001233875	0.008887217
Slc4a7	0.577362413	6.774438141	0.001234336	0.008887217
Zmynd8	-0.679753323	7.035223571	0.001237792	0.008907473
Hmgcr	0.604929266	7.89598383	0.001238914	0.008910921
Samd8	-0.740809636	4.279727551	0.001246868	0.008963482
Safb	-0.493584142	7.959844377	0.001255009	0.009010207
Mblac2	1.139382614	3.162692231	0.001255268	0.009010207
Zbtb8os	0.68954759	5.068072117	0.001255318	0.009010207
Hmga1b	0.71227911	7.147434631	0.00126064	0.009043099
Rpl27a	0.709804101	10.58762259	0.001261649	0.009043099
Gdap2	-0.654200697	5.324380857	0.001261858	0.009043099
Uqcrq	0.799715263	7.139070322	0.001265282	0.009060963
BC004004	0.642207805	6.207094151	0.001265658	0.009060963
Canx	0.544444855	9.043136512	0.001270351	0.009089862
Acbd4	1.204836284	3.264315323	0.001271234	0.009091487
Gm43302	-6.959611752	-2.24959929	0.001272759	0.009094174
Rpl36a-ps2	1.871742713	2.171122558	0.001272922	0.009094174
Ankrd13b	0.801235638	4.266336397	0.001276194	0.009112854
Gm10163	0.73441316	8.479407024	0.001283739	0.00916201
Terb1	-7.508459993	-2.623340474	0.001289596	0.009194342
Gm42923	-7.508459993	-2.623340474	0.001289596	0.009194342
Smu1	-0.497197849	7.536533115	0.001290631	0.009196993
C920021L13Rik	2.179098728	1.225384025	0.001293188	0.009210473
Tmem241	1.295772878	3.390798344	0.001301566	0.009265388
Pfkfb3	0.690566184	6.200303591	0.001308539	0.009310243
Fermt3	0.525104765	7.803199105	0.001319446	0.009383031
Trip11	-0.651590586	5.088739922	0.001326148	0.009419956
Slc29a2	1.239982362	2.453369722	0.00132623	0.009419956
Timeless	0.685975964	6.018264593	0.001326678	0.009419956
Tgoln1	-0.608921939	6.235719094	0.00132988	0.009437859
Qser1	0.687499243	5.704049783	0.001352214	0.009591447
Lin9	-1.05592066	4.906267973	0.00135475	0.009604519
Eif4a-ps4	-0.654562805	5.213454011	0.00135794	0.009618414
Adgrl1	0.793631808	4.742488203	0.001358098	0.009618414
2210418O10Rik	1.489857967	3.841929492	0.001361358	0.009636577
Ppp4r3a	-0.826783499	7.259164212	0.001367542	0.009673206
C230062I16Rik	1.884708052	1.23663078	0.001367928	0.009673206
Pmaip1	-0.810450963	5.41296192	0.001371189	0.009691321
C3	-5.145322486	-2.274359609	0.001375453	0.0097165
Per2	-1.255225745	1.950331636	0.001376179	0.009716682
Vegfa	0.635479652	7.535326641	0.001376914	0.009716918
Prkab1	-0.701814412	5.165148387	0.001391676	0.009816094
Slc26a10	-2.357968178	0.302096755	0.001400332	0.009872127
Clcn3	0.976522458	7.264070706	0.001409114	0.009928991
Ift22	0.866442928	4.494459816	0.001413099	0.009952005
Prx	-2.152301627	1.820023783	0.001416507	0.009970946
Cdc6	0.686988203	5.249839952	0.001419227	0.009985018
Itpripl1	-0.96961508	4.33035329	0.001420299	0.009987121
Hspd1	0.527828245	10.12901596	0.001420967	0.009987121
Zscan12	-1.076442282	3.385512915	0.001425059	0.010010804
Pnkp	0.717030073	5.246577194	0.001426573	0.010016362
Tyw5	-0.726810099	4.343038203	0.001433083	0.010056977
Csrnp2	-1.166414232	2.421380425	0.001439082	0.010093963
Msh3	0.774863161	4.759724487	0.001442612	0.010109
Rab24	0.811085154	5.759532322	0.001442684	0.010109
Lin54	-0.702865245	5.189772102	0.001451309	0.0101643
Slc39a7	-0.548102743	6.926737323	0.001455351	0.010187457
Eif4e2	-0.505121494	7.412866409	0.001460142	0.010215831
Nbas	0.743877326	4.802067828	0.001471598	0.010290791
Haus3	-0.659403998	6.008246132	0.001472527	0.010292098
Abhd2	-0.677077962	5.310219146	0.00147357	0.010294193
Gemin2	-0.741590053	4.285530641	0.00147877	0.010325319
Pter	0.869359513	4.305069281	0.001482035	0.0103429
Zfp362	0.912654062	3.919658616	0.001487022	0.010367439
Gpatch11	-0.713176726	4.50155762	0.001487047	0.010367439
Arhgap10	0.693829866	4.876493058	0.001492611	0.01039657
Trerf1	-7.441723045	-2.669904453	0.001492725	0.01039657
Ammecr1l	-0.710994459	5.879178664	0.001497541	0.010424874
Ntng2	1.315983225	2.235812073	0.001501524	0.01044735
Gm6710	3.046897876	1.445381086	0.001506972	0.010479384
Tmem81	1.533884034	1.794929111	0.00150764	0.010479384
Sptlc1	-0.579936065	5.885276446	0.001515879	0.010531368
Lsm8	0.800259603	6.173643236	0.001517615	0.010538151
Ddr1	-3.856165348	-0.649804291	0.001519121	0.010541384
Aph1a	0.635520813	6.602398444	0.001519602	0.010541384
Cbx6	0.596000839	6.319534257	0.001527931	0.010593856
Neil3	0.908720405	4.115519667	0.001531675	0.010612709
A630019I02Rik	7.406520295	-1.254438948	0.00153261	0.010612709
[truncated: 11,848 more rows]
