# Supplementary material for: Complement C3d enables cell-mediated immunity capable of distinguishing spontaneously transformed from nontransformed cells
Source: Proc Natl Acad Sci U S A. 2024 Dec 18;121(52):e2405824121. doi: 10.1073/pnas.2405824121 (PMC11670236; doi:10.1073/pnas.2405824121)
Supplement: Supplementary file 10 — Dataset S09 (CSV) [file pnas.2405824121.sd09.csv]

gene	p_val	avg_log2FC	pct.1	pct.2	p_val_adj	p_val_adj_bh
S100a8	1.45E-38	0.648289102	0.603	0.354	2.84E-34	2.80E-34		Differential gene expression by T cells in C3d treated versus not treated mice
S100a9	3.06E-27	0.521399277	0.619	0.417	5.97E-23	2.94E-23
Rps29	1.12E-21	0.277800781	0.992	0.992	2.18E-17	7.15E-18
Rps28	2.19E-19	0.287791078	0.987	0.977	4.28E-15	1.05E-15
Rpl38	4.38E-17	0.213736245	0.991	0.988	8.55E-13	1.69E-13
Camp	1.01E-15	0.441327861	0.288	0.146	1.97E-11	3.23E-12
Ly6c2	3.43E-12	0.464837784	0.471	0.339	6.70E-08	9.43E-09
Xist	1.25E-11	-0.50319348	0.308	0.467	2.44E-07	3.01E-08
H2-K1	7.87E-11	-0.175073396	0.985	0.991	1.54E-06	1.68E-07
Rpl39	1.84E-10	0.178583851	0.993	0.991	3.58E-06	3.50E-07
Gzmk	2.14E-10	-0.490396367	0.2	0.288	4.18E-06	3.50E-07
Gm42418	2.18E-10	-0.133530788	0.995	1	4.26E-06	3.50E-07
Ngp	1.32E-09	0.352529332	0.256	0.157	2.57E-05	1.95E-06
Rps21	9.72E-09	0.155595952	0.992	0.989	1.90E-04	1.33E-05
Itga4	3.43E-08	-0.271759037	0.516	0.602	6.69E-04	4.40E-05
Ccl4	2.43E-07	-0.612291215	0.116	0.172	0.00474701	2.92E-04
Lck	2.95E-07	-0.238104422	0.604	0.662	0.005761071	3.34E-04
Satb1	5.21E-07	0.365333617	0.255	0.182	0.010172675	5.57E-04
Rpl37	5.95E-07	0.114360517	0.993	0.99	0.011607429	6.02E-04
Elane	6.78E-07	0.145972554	0.056	0.023	0.013237271	6.50E-04
Eomes	7.10E-07	-0.323772935	0.238	0.307	0.013856516	6.50E-04
Lyz2	1.01E-06	0.26482801	0.186	0.119	0.01979051	8.87E-04
Ccl3	1.65E-06	-0.391470707	0.031	0.067	0.032250619	0.001351345
H2-D1	1.74E-06	-0.139589819	0.952	0.96	0.033869893	0.001351345
Cd5	1.76E-06	-0.30929014	0.231	0.298	0.034278951	0.001351345
Sh2d1a	2.05E-06	-0.277410726	0.325	0.4	0.039956897	0.001514597
Lars2	3.57E-06	-0.119152211	0.804	0.85	0.069604499	0.002540694
H2-Q7	4.30E-06	-0.205857365	0.818	0.845	0.083990379	0.002956312
Rps27	5.03E-06	0.134224065	0.995	0.993	0.098234409	0.003338447
Gm10076	6.48E-06	0.110937387	0.993	0.993	0.12637734	0.004151708
Rpl35	7.13E-06	0.155185007	0.987	0.983	0.139116435	0.004422782
Shisa5	7.89E-06	-0.156245719	0.829	0.865	0.153968319	0.004598472
Dusp2	7.89E-06	-0.367222653	0.266	0.323	0.153974472	0.004598472
Wfdc21	9.60E-06	0.326419063	0.122	0.068	0.187450038	0.005370574
Rplp2	9.77E-06	0.114459216	0.991	0.987	0.190726017	0.005370574
Nmt1	1.31E-05	-0.208103795	0.079	0.11	0.254892336	0.006978034
Ndufb1-ps	1.71E-05	0.167325044	0.497	0.434	0.333229249	0.008876059
Trav13d-1	1.88E-05	-0.081946655	0	0.007	0.367588121	0.009533594
Tnfaip3	1.96E-05	-0.262688251	0.132	0.187	0.382414417	0.009663812
H2-T23	2.18E-05	-0.21715905	0.568	0.626	0.425766336	0.010470005
Retnlg	2.23E-05	0.685286317	0.14	0.093	0.435563975	0.010470005
Lcn2	2.63E-05	0.33451602	0.151	0.097	0.512350465	0.012022552
Slpi	2.84E-05	0.305526967	0.138	0.105	0.554710697	0.012713844
Fyn	3.49E-05	-0.26023356	0.496	0.549	0.68182692	0.015272153
Plac8	3.75E-05	0.249769873	0.166	0.123	0.731148642	0.016012973
Chsy1	3.95E-05	-0.21334968	0.156	0.204	0.76997273	0.016496671
Tent5a	4.26E-05	0.259652341	0.16	0.106	0.831215684	0.017187172
Csf2ra	4.29E-05	0.097832196	0.041	0.02	0.837079778	0.017187172
AW112010	4.81E-05	-0.20180669	0.895	0.92	0.939678428	0.018900008
Pcbp2	6.60E-05	0.177992252	0.495	0.424	1	0.025402432
Slc6a19	6.97E-05	0.063829894	0.01	0.001	1	0.026294756
Nsmaf	7.11E-05	-0.281653658	0.191	0.237	1	0.026296779
Cchcr1	7.45E-05	0.086748097	0.024	0.008	1	0.027026436
Gm21887	7.77E-05	-0.109787757	0.034	0.058	1	0.027680331
Chac2	8.07E-05	0.088025451	0.022	0.007	1	0.027830713
hMYC	8.10E-05	-0.214229106	0.404	0.479	1	0.027830713
Gimap7	9.77E-05	-0.216990086	0.393	0.449	1	0.032467058
Irf1	9.79E-05	-0.159910536	0.241	0.302	1	0.032467058
Cyfip1	1.12E-04	-0.2254109	0.072	0.108	1	0.036515361
Tgfbi	1.31E-04	0.103889579	0.031	0.014	1	0.04211125
Lrp10	1.36E-04	-0.229105292	0.271	0.314	1	0.043004294
Ctsd	1.50E-04	-0.184631272	0.47	0.509	1	0.046670132
Ttc41	1.62E-04	-0.038833981	0	0.006	1	0.04949282
Atg4d	1.66E-04	-0.157549134	0.058	0.085	1	0.049905114
Arhgap10	1.72E-04	-0.170955068	0.053	0.079	1	0.05004727
Ccr5	1.73E-04	-0.342334942	0.217	0.266	1	0.05004727
Maf	1.77E-04	-0.277693246	0.16	0.224	1	0.05004727
Rps26	1.79E-04	0.119616734	0.985	0.982	1	0.05004727
Ddx5	1.80E-04	-0.179067388	0.788	0.814	1	0.05004727
Dapl1	1.87E-04	0.197631303	0.049	0.02	1	0.051252703
Rps19	1.93E-04	0.14797993	0.987	0.98	1	0.051321485
Ccl6	1.96E-04	0.337610532	0.054	0.032	1	0.051321485
St3gal5	1.99E-04	0.119800993	0.048	0.026	1	0.051321485
Asap1	2.00E-04	-0.23842468	0.145	0.189	1	0.051321485
Ifi27l2a	2.00E-04	-0.342831134	0.316	0.377	1	0.051321485
Mid1	2.09E-04	-0.094992147	0.016	0.032	1	0.052833307
Mcoln3	2.41E-04	-0.05165372	0.003	0.009	1	0.060004788
Alox5ap	2.43E-04	0.20546572	0.107	0.072	1	0.060004788
Bcl11b	2.56E-04	-0.190452179	0.359	0.424	1	0.062278767
Rcn3	2.84E-04	0.119451483	0.036	0.014	1	0.067749708
Btg1	2.85E-04	-0.208569845	0.723	0.758	1	0.067749708
Nkg7	2.92E-04	-0.306911613	0.68	0.702	1	0.068409346
Cd3g	3.06E-04	-0.160223136	0.741	0.777	1	0.070850817
Arl4c	3.14E-04	0.154592177	0.395	0.328	1	0.071961176
Bcap31	3.23E-04	-0.180848806	0.239	0.288	1	0.073129777
Irf2	3.43E-04	-0.239276706	0.282	0.321	1	0.076635157
Rps20	3.49E-04	0.140680809	0.993	0.992	1	0.077059129
Hist1h2bj	3.67E-04	0.086608491	0.025	0.012	1	0.080216249
Tigit	4.00E-04	-0.211667545	0.161	0.211	1	0.085478066
Gbe1	4.00E-04	0.124260204	0.074	0.046	1	0.085478066
Rpl41	4.30E-04	0.113842989	0.929	0.92	1	0.090617293
Bmx	4.33E-04	0.059762531	0.022	0.009	1	0.090617293
Gpx1	4.92E-04	0.197502128	0.448	0.391	1	0.101651781
Tmbim6	5.29E-04	-0.188774183	0.523	0.572	1	0.107365111
Radx	5.30E-04	0.026191651	0.007	0	1	0.107365111
Ezr	5.61E-04	-0.159072139	0.308	0.351	1	0.112390146
Hist1h3c	5.90E-04	0.091238241	0.029	0.018	1	0.117003828
Apobec3	6.12E-04	-0.210640968	0.428	0.458	1	0.119361527
Nab1	6.14E-04	-0.21770549	0.211	0.259	1	0.119361527
9-Sep	6.21E-04	-0.169187962	0.399	0.441	1	0.119361527
Prtn3	6.58E-04	0.115763011	0.038	0.019	1	0.125240201
Rnf43	6.90E-04	-0.190357986	0.05	0.08	1	0.12885195
H3f3b	6.90E-04	-0.212286545	0.864	0.872	1	0.12885195
Eef1a1	7.03E-04	-0.02859831	0.986	0.993	1	0.129391439
Ccl5	7.06E-04	-0.403907901	0.713	0.73	1	0.129391439
Ccpg1os	7.25E-04	0.055483019	0.012	0.002	1	0.131587057
Cd3e	7.44E-04	-0.109777159	0.779	0.809	1	0.133714881
Il18r1	7.57E-04	0.169705981	0.203	0.15	1	0.134775051
Aoc2	7.70E-04	0.037115287	0.009	0.001	1	0.135834462
Smc4	7.83E-04	0.168936993	0.362	0.309	1	0.136953854
Gm4070	7.95E-04	-0.128694445	0.088	0.11	1	0.137806671
Prf1	8.05E-04	-0.225626318	0.121	0.15	1	0.138214045
Jchain	8.29E-04	0.098275433	0.069	0.047	1	0.141162323
Akna	8.65E-04	-0.159179165	0.385	0.428	1	0.145983555
Smim13	8.95E-04	0.077537411	0.035	0.015	1	0.149686616
Ralgapb	9.23E-04	-0.162364913	0.095	0.124	1	0.152979325
Sms	9.48E-04	-0.153926063	0.199	0.245	1	0.155845802
Casp1	9.83E-04	-0.229344097	0.138	0.173	1	0.160222186
Pdcd6ip	9.95E-04	-0.170105057	0.298	0.34	1	0.160836082
Hist1h1a	0.001032234	0.084557384	0.029	0.015	1	0.16544991
Tox	0.001043462	-0.246538026	0.228	0.262	1	0.165867301
Clstn1	0.001058377	-0.120506627	0.029	0.049	1	0.166859182
Dcaf12	0.001117207	0.146539864	0.112	0.076	1	0.17392828
Atp5mpl	0.001121301	0.11518426	0.669	0.619	1	0.17392828
Atp10a	0.001146084	-0.078724896	0.027	0.047	1	0.176350245
Lonp2	0.001194641	-0.179448366	0.123	0.155	1	0.182362948
2610507I01Rik	0.001216882	0.039597258	0.015	0.007	1	0.182802842
Rasal3	0.001224489	-0.193991455	0.25	0.276	1	0.182802842
Tax1bp1	0.001226035	-0.210578733	0.378	0.409	1	0.182802842
Pum1	0.001250122	-0.187607351	0.159	0.195	1	0.184960289
Kctd12	0.001280203	0.13123913	0.088	0.058	1	0.187685926
Wbp1l	0.00128806	-0.167736299	0.096	0.123	1	0.187685926
Angptl4	0.001379654	0.057547433	0.018	0.006	1	0.199520806
Gxylt1	0.001393872	-0.17691339	0.115	0.139	1	0.200072607
Recql4	0.001408734	0.021170062	0.005	0	1	0.200708141
Srrm2	0.001423867	-0.137351869	0.614	0.646	1	0.201372508
Trav7-4	0.001443024	-0.085816097	0.004	0.01	1	0.202350231
Dnajc15	0.001454061	0.21577819	0.406	0.346	1	0.202350231
Tmsb10	0.001468477	0.121055128	0.993	0.99	1	0.202350231
Stxbp2	0.00147843	0.120945067	0.127	0.092	1	0.202350231
Trav12-3	0.001484072	-0.046387436	0.002	0.011	1	0.202350231
Golph3	0.001493903	0.144679441	0.145	0.108	1	0.202350231
Cd37	0.001546035	-0.155705701	0.418	0.443	1	0.207947099
Rpl37a	0.001570133	0.098404801	0.995	0.996	1	0.209695132
Slc35a3	0.001580836	-0.122208525	0.051	0.071	1	0.209695132
Vav3	0.001620165	0.124970717	0.071	0.045	1	0.213097987
Etv6	0.001628647	-0.169315388	0.073	0.102	1	0.213097987
Dcxr	0.001668495	-0.12618662	0.029	0.046	1	0.21683669
Hmgn3	0.00170931	-0.102786121	0.012	0.024	1	0.219628763
Siglece	0.00172036	0.081192448	0.032	0.018	1	0.219628763
Tshz2	0.001724235	-0.08878261	0.004	0.013	1	0.219628763
Gpx3	0.001828994	0.048397629	0.006	0	1	0.231439976
Pltp	0.00188501	-0.052256623	0.012	0.022	1	0.236969139
Vmp1	0.001949205	-0.228648068	0.153	0.186	1	0.243448166
Sema4d	0.002036364	-0.186300785	0.293	0.326	1	0.252693104
Gimap1	0.002087849	-0.184796997	0.427	0.465	1	0.257421086
Nrarp	0.002102701	-0.078954434	0.02	0.034	1	0.257600912
Ntng1	0.00214403	-0.021559435	0	0.003	1	0.260094624
Nmi	0.002150101	-0.206570598	0.165	0.204	1	0.260094624
Rpl36a	0.002236763	0.14492021	0.963	0.955	1	0.268472771
Pdk1	0.002247276	0.147664947	0.11	0.078	1	0.268472771
Uxt	0.00228134	0.118711957	0.064	0.042	1	0.268966293
Nbea	0.002305098	0.023958749	0.005	0	1	0.268966293
Cd302	0.002305102	0.026949275	0.005	0	1	0.268966293
Kxd1	0.002307343	-0.159725125	0.146	0.17	1	0.268966293
Itgb2	0.002321499	-0.142825915	0.484	0.528	1	0.26898625
Hist2h2bb	0.002385377	0.078728301	0.026	0.012	1	0.27376983
Ncf1	0.002423577	0.140014296	0.098	0.07	1	0.27376983
Arfip2	0.002429502	0.075884182	0.027	0.014	1	0.27376983
Smim4	0.002430771	0.157863033	0.227	0.182	1	0.27376983
Pycard	0.002433952	-0.212538862	0.274	0.305	1	0.27376983
Gm49871	0.002572546	-0.030343311	0	0.003	1	0.287676419
Coro2a	0.002610581	-0.248778373	0.112	0.133	1	0.289992305
Ms4a4c	0.002659867	0.143642183	0.135	0.098	1	0.289992305
mt-Nd3	0.002671384	0.078283529	0.517	0.459	1	0.289992305
Cr1l	0.002673718	-0.15837554	0.157	0.192	1	0.289992305
mt-Co1	0.002680676	0.045789942	0.998	1	1	0.289992305
Pde4a	0.002686199	-0.063786148	0.009	0.022	1	0.289992305
Msto1	0.002698795	-0.116234033	0.026	0.037	1	0.289992305
Zfp369	0.002780757	-0.118004647	0.03	0.048	1	0.296894633
Ltf	0.002793903	0.312252476	0.09	0.064	1	0.296894633
Anxa1	0.002837374	0.167845248	0.146	0.109	1	0.299857413
Rap1b	0.00287091	-0.176603726	0.469	0.5	1	0.301743674
Asb6	0.002896792	-0.092085161	0.037	0.055	1	0.302809205
Selenos	0.00298529	0.083781179	0.193	0.147	1	0.309061158
Wsb2	0.00303945	-0.136612106	0.049	0.072	1	0.309061158
Kif13b	0.003050415	-0.118434201	0.115	0.14	1	0.309061158
Trav1	0.003065733	-0.062307659	0.002	0.008	1	0.309061158
Jak3	0.003066467	-0.172956141	0.113	0.146	1	0.309061158
Zfp182	0.003071332	-0.129740489	0.034	0.05	1	0.309061158
Hist1h2ae	0.003103051	0.069243824	0.075	0.05	1	0.309061158
Lims1	0.003110819	-0.196157937	0.209	0.239	1	0.309061158
S100a10	0.003121686	-0.214489715	0.747	0.76	1	0.309061158
Wsb1	0.003130268	0.149960077	0.094	0.073	1	0.309061158
Endou	0.00316549	0.014683218	0.004	0	1	0.309061158
Arxes2	0.00316549	0.029659103	0.005	0	1	0.309061158
2700081O15Rik	0.003165491	0.01698491	0.004	0	1	0.309061158
Lmf1	0.003246837	-0.055097616	0.017	0.028	1	0.315402351
Slc44a1	0.003306488	0.058167498	0.02	0.009	1	0.319325567
Ubc	0.003349761	-0.194515446	0.397	0.437	1	0.319325567
9130401M01Rik	0.003366403	-0.136848251	0.048	0.069	1	0.319325567
Scrib	0.003429584	-0.132588786	0.058	0.082	1	0.319325567
Fbxo17	0.003442379	0.067323919	0.013	0.004	1	0.319325567
Dtd1	0.003448373	-0.104102705	0.065	0.088	1	0.319325567
Tgfb3	0.003462088	0.018200867	0.004	0	1	0.319325567
Cldn13	0.003462089	0.027691606	0.004	0	1	0.319325567
Mxra8	0.003462089	0.01811965	0.004	0	1	0.319325567
Six5	0.003462089	0.025000558	0.004	0	1	0.319325567
Ccr7	0.003469847	0.217703347	0.112	0.08	1	0.319325567
Rgs1	0.003589929	-0.327430652	0.169	0.207	1	0.327474606
Srgap3	0.00362793	0.060978071	0.022	0.008	1	0.327474606
Map2k1	0.003659868	-0.129732781	0.078	0.1	1	0.327474606
Gimap4	0.003660904	-0.156139673	0.704	0.732	1	0.327474606
Ubd	0.003675455	-0.017105161	0	0.003	1	0.327474606
Nat14	0.003675456	-0.018587926	0	0.003	1	0.327474606
Jak1	0.003680564	-0.122292398	0.625	0.656	1	0.327474606
Cebpa	0.003694603	0.046303986	0.01	0.004	1	0.327474606
Snhg8	0.003720489	0.12451505	0.389	0.331	1	0.327908489
Dusp16	0.003740241	0.063043496	0.02	0.01	1	0.327908489
Sh2d2a	0.003750643	-0.144220026	0.242	0.268	1	0.327908489
Mrpl4	0.003914286	-0.136015674	0.144	0.176	1	0.340666854
Coq10a	0.003958691	-0.096944082	0.03	0.041	1	0.342979567
Slc9a1	0.004004886	-0.115187131	0.042	0.061	1	0.344056085
Gid4	0.004018503	0.091349047	0.047	0.029	1	0.344056085
Kcna2	0.00402478	0.044868195	0.008	0.002	1	0.344056085
Yipf3	0.004109214	-0.137397332	0.125	0.143	1	0.349719555
Ift172	0.004146946	-0.058159573	0.007	0.015	1	0.350820023
Ube2f	0.004158624	-0.150853527	0.096	0.125	1	0.350820023
Cd2	0.0042109	-0.158281074	0.489	0.519	1	0.352454781
Gm15326	0.004214651	-0.035432	0.003	0.008	1	0.352454781
Gm20219	0.004257805	-0.030289552	0.002	0.007	1	0.354522177
Msh6	0.004326602	0.100685696	0.056	0.033	1	0.355190507
Trav15-2-dv6-2	0.004345119	0.018627893	0.003	0	1	0.355190507
8030451A03Rik	0.004345122	0.022093732	0.003	0	1	0.355190507
Gm43057	0.004376632	-0.020673991	0	0.003	1	0.355190507
Gm30177	0.004376632	-0.013684736	0	0.003	1	0.355190507
Traj12	0.004376633	-0.010197455	0	0.003	1	0.355190507
Lgalsl	0.00440249	-0.103965811	0.025	0.038	1	0.355787768
Cstdc4	0.004514777	0.463011391	0.016	0.009	1	0.363335638
Peli2	0.004587164	0.026298684	0.007	0.002	1	0.365520812
Pfn1	0.004603298	-0.094151945	0.949	0.95	1	0.365520812
Tob1	0.004620443	0.091939227	0.073	0.052	1	0.365520812
Tspan13	0.004649437	-0.170962371	0.25	0.286	1	0.365520812
Txnrd1	0.00465159	0.142245442	0.139	0.107	1	0.365520812
Itpk1	0.004685414	-0.136676703	0.067	0.088	1	0.365520812
Tmem108	0.004691908	0.133691407	0.053	0.031	1	0.365520812
Sirpa	0.004693961	0.083007621	0.04	0.024	1	0.365520812
Adss	0.004729298	0.139692105	0.198	0.16	1	0.366787592
Gm16364.1	0.004760142	0.025126434	0.004	0	1	0.367697097
Cst7	0.004779266	-0.160283452	0.334	0.377	1	0.3676976
Foxp1	0.004808342	0.14204855	0.333	0.275	1	0.368460742
Zfp948	0.004864176	-0.030960417	0.002	0.008	1	0.371260192
Tert	0.00490492	-0.053779855	0.004	0.011	1	0.371820554
Stfa2l1	0.004910181	0.351861569	0.021	0.011	1	0.371820554
0610010K14Rik	0.004984289	0.147114968	0.205	0.159	1	0.375952179
Trav6n-6	0.005014624	-0.039343975	0	0.006	1	0.3767628
Rps27rt	0.005055737	-0.187312082	0.3	0.337	1	0.377344574
Psma6	0.005061604	0.099135937	0.25	0.207	1	0.377344574
Rbm3	0.005082944	0.064995486	0.768	0.715	1	0.377472359
Ddx3y	0.00512759	0.1668281	0.074	0.049	1	0.379323298
Mtmr12	0.005170106	-0.136409859	0.092	0.107	1	0.380439092
Dazap1	0.005182232	-0.135636196	0.142	0.171	1	0.380439092
Rnf144b	0.005211902	0.016127353	0.004	0	1	0.381162473
Rps24	0.005243339	0.090786287	0.996	0.992	1	0.381200685
Hivep3	0.005265133	0.108134779	0.061	0.04	1	0.381200685
Cdk2ap1	0.005282759	-0.13949251	0.161	0.191	1	0.381200685
Fosb	0.005291701	0.093618366	0.033	0.021	1	0.381200685
Ier3	0.005390788	-0.174008521	0.073	0.098	1	0.386889649
Ybey	0.005419695	0.059441782	0.019	0.008	1	0.386990093
Cd82	0.005432428	-0.145692918	0.355	0.39	1	0.386990093
Laptm5	0.005485982	-0.136459473	0.762	0.78	1	0.388899879
Nol10	0.005499676	-0.110834075	0.044	0.057	1	0.388899879
Polr3e	0.005548528	-0.123776188	0.048	0.062	1	0.390917192
Cenpu	0.005571232	0.051377856	0.011	0.005	1	0.391084255
Hnmt	0.005615996	0.01773299	0.007	0.001	1	0.392793001
Myh9	0.005661825	-0.128527054	0.659	0.68	1	0.393184393
Sbf1	0.005680984	-0.148358902	0.15	0.169	1	0.393184393
Ipo4	0.005700055	-0.072083016	0.026	0.042	1	0.393184393
Rtkn2	0.005703361	0.011775186	0.003	0	1	0.393184393
Sarm1	0.005866141	-0.030369918	0.002	0.007	1	0.402940981
Rpl31	0.005886785	0.093750061	0.782	0.739	1	0.402940981
Gm42595	0.005980837	0.034414534	0.006	0.001	1	0.405929763
Ccdc47	0.005984651	-0.143733396	0.132	0.159	1	0.405929763
Gm10101	0.005993764	-0.042035422	0.005	0.013	1	0.405929763
Tmem156	0.006059434	0.07804961	0.028	0.015	1	0.408937361
C1qb	0.006205447	0.044428982	0.01	0.002	1	0.41611932
Gm44752	0.006230166	-0.026670245	0.002	0.007	1	0.41611932
Gm27184	0.006237701	0.022508529	0.004	0	1	0.41611932
Rapgefl1	0.006252391	-0.022731831	0.001	0.003	1	0.41611932
3830403N18Rik	0.006357359	-0.042914497	0.002	0.008	1	0.419538076
Zfp1	0.006381718	-0.124520413	0.044	0.066	1	0.419538076
Hadh	0.006383753	-0.122101725	0.083	0.1	1	0.419538076
Pogk	0.006391008	-0.122942036	0.068	0.085	1	0.419538076
Gm9844	0.006433692	-0.133664383	0.082	0.107	1	0.420903505
Hist1h4h	0.006460694	0.089191149	0.051	0.033	1	0.421237242
Guca1b	0.006513101	-0.034340727	0.001	0.005	1	0.423219533
Extl3	0.006540039	-0.091508394	0.038	0.053	1	0.423539078
mt-Nd5	0.006662616	0.049162632	0.858	0.827	1	0.429672615
Arpc1b	0.006679428	-0.132780039	0.577	0.599	1	0.429672615
Zbtb11	0.00675697	0.107262484	0.095	0.069	1	0.432357951
Psmd1	0.00676613	0.11566607	0.137	0.106	1	0.432357951
Rpl36	0.00680412	0.117956942	0.985	0.985	1	0.432817598
Gm48302	0.006818329	0.020087962	0.003	0	1	0.432817598
Slc16a6	0.006884145	-0.117459642	0.057	0.08	1	0.43552658
Cars	0.006906291	-0.089163333	0.018	0.029	1	0.43552658
Dnajc2	0.007068099	0.117073622	0.213	0.172	1	0.443502874
Oxsm	0.007078891	0.04657494	0.027	0.013	1	0.443502874
Lratd1	0.007177327	0.023056652	0.003	0	1	0.44675962
Gm26614	0.007177328	0.020256087	0.004	0	1	0.44675962
Lmo4	0.007289678	0.114367368	0.106	0.076	1	0.452289265
Ttc39c	0.00740752	-0.109412035	0.062	0.083	1	0.454394052
Lat	0.007408732	-0.168660632	0.522	0.561	1	0.454394052
Arf2	0.007412471	0.058507411	0.03	0.015	1	0.454394052
Ppp2r5a	0.007447586	0.119728918	0.343	0.292	1	0.454394052
Trav3-1	0.007448887	0.021219876	0.003	0	1	0.454394052
Idh3a	0.007482867	-0.112282653	0.094	0.113	1	0.454394052
Ttpal	0.007488973	-0.12081379	0.067	0.087	1	0.454394052
Usp47	0.007593326	-0.155811478	0.121	0.142	1	0.457113653
Baiap3	0.007613349	-0.137421822	0.114	0.137	1	0.457113653
Plaat3	0.007618917	-0.148679699	0.292	0.333	1	0.457113653
Spryd7	0.007628859	-0.092443825	0.048	0.067	1	0.457113653
Gm15513	0.007669774	-0.042305077	0.002	0.006	1	0.458138007
Dck	0.00771909	0.090652517	0.085	0.062	1	0.459656267
Pde7a	0.007852799	-0.158357797	0.315	0.341	1	0.464776228
Cd177	0.007860609	0.131661029	0.071	0.05	1	0.464776228
Krt17	0.007881177	-0.028631985	0	0.002	1	0.464776228
Taf11	0.007928476	0.10739587	0.08	0.059	1	0.464776228
Hist1h1b	0.007979481	0.096965212	0.062	0.046	1	0.464776228
AB124611	0.00801378	-0.115744947	0.152	0.184	1	0.464776228
Rnase6	0.008018297	0.044821737	0.022	0.011	1	0.464776228
Trbv13-2	0.008018537	-0.230487797	0.09	0.12	1	0.464776228
Mycbp2	0.008022549	-0.173855034	0.424	0.455	1	0.464776228
Prex1	0.00808525	-0.133170228	0.271	0.29	1	0.464978035
1810041H14Rik	0.00808811	0.089897767	0.062	0.041	1	0.464978035
Fam241b	0.008098557	-0.069658247	0.008	0.017	1	0.464978035
Hic1	0.008149842	-0.078890744	0.011	0.022	1	0.464980342
Gda	0.008162819	0.093301151	0.068	0.048	1	0.464980342
Fam189b	0.008188493	-0.144352487	0.292	0.301	1	0.464980342
Capzb	0.008195297	-0.137865962	0.548	0.58	1	0.464980342
Gm20663	0.008249082	-0.013072411	0.003	0.007	1	0.466655447
Klf2	0.008337389	0.146554409	0.446	0.387	1	0.470267863
Cyb5d1	0.008411517	-0.036156437	0.004	0.009	1	0.47306174
Vcpkmt	0.008515419	-0.097503445	0.039	0.057	1	0.47484074
Gm16536	0.008524383	-0.060589523	0.011	0.024	1	0.47484074
Trappc6a	0.008575789	0.1144355	0.141	0.095	1	0.47484074
Golga1	0.008604718	-0.085887938	0.041	0.063	1	0.47484074
Gm42658	0.00862085	0.018483076	0.004	0	1	0.47484074
Plau	0.008620852	0.011961675	0.003	0	1	0.47484074
Itsn2	0.008639356	-0.1870742	0.241	0.262	1	0.47484074
Reck	0.008659875	0.106767097	0.061	0.039	1	0.47484074
Mmp9	0.008670006	0.126541295	0.101	0.072	1	0.47484074
Prcc	0.008690025	-0.111557066	0.055	0.072	1	0.47484074
Ret	0.008735893	-0.041872075	0.007	0.012	1	0.475366331
Ifitm2	0.008749074	0.178349281	0.089	0.068	1	0.475366331
Rab1b	0.008820628	-0.154563268	0.159	0.177	1	0.477904086
Plxdc1	0.008883693	-0.035039368	0.005	0.012	1	0.478876965
Cd8b1	0.008893391	0.205846589	0.306	0.273	1	0.478876965
Dcakd	0.008924736	-0.072242642	0.031	0.046	1	0.478876965
Slfn5	0.008938174	0.134710204	0.096	0.072	1	0.478876965
Actb	0.008971701	-0.071936846	0.989	0.986	1	0.479338069
Dbnl	0.00903385	-0.146690263	0.249	0.28	1	0.48132155
Sell	0.009075758	0.163380073	0.309	0.259	1	0.481739836
Gm4356	0.009114406	0.049835779	0.013	0.005	1	0.481739836
Zfp69	0.00911684	-0.060010756	0.014	0.021	1	0.481739836
Cep112	0.009197677	-0.04982535	0.001	0.005	1	0.484679797
Esm1	0.009228706	-0.110270734	0.016	0.033	1	0.484986176
Trbv2	0.00925573	-0.041426116	0.038	0.033	1	0.485080946
Slc35e1	0.009283665	0.080713628	0.074	0.051	1	0.48522285
Pdgfb	0.0093161	-0.106624331	0.055	0.073	1	0.485598533
Atp5k	0.009382574	0.072602611	0.391	0.334	1	0.486407962
Gm2788	0.009394475	-0.03678715	0.004	0.01	1	0.486407962
Gp9	0.009440613	0.014292834	0.003	0	1	0.486407962
Atm	0.009452953	-0.160616202	0.097	0.122	1	0.486407962
Cep120	0.009458073	-0.138824154	0.091	0.112	1	0.486407962
Ganc	0.009525501	-0.100428419	0.04	0.053	1	0.488569272
Traf3	0.009586656	-0.11922997	0.076	0.099	1	0.489855041
Gpbp1l1	0.009601505	-0.157342904	0.16	0.19	1	0.489855041
Acot7	0.009690269	-0.142062624	0.144	0.166	1	0.491712548
Tle5	0.009691713	-0.075223051	0.554	0.567	1	0.491712548
Brip1	0.00973695	0.02305574	0.01	0.004	1	0.491712548
Trbv26	0.00974243	-0.257829903	0.015	0.028	1	0.491712548
Cdnf	0.009768324	0.025352894	0.005	0.001	1	0.491712548
Ndufa3	0.009812862	0.070443761	0.581	0.541	1	0.491712548
Kifc2	0.009816867	-0.073017114	0.007	0.013	1	0.491712548
Med13	0.009853949	-0.151510987	0.119	0.143	1	0.492287946
Fabp4	0.009912482	0.064690693	0.012	0.003	1	0.493929211
Rnf216	0.009960049	-0.102746594	0.059	0.081	1	0.495017014
Gm26602	0.009997268	-0.012660319	0.002	0.007	1	0.495474712
2310057M21Rik	0.010082814	0.079366273	0.036	0.02	1	0.495474712
Prkag1	0.010101099	-0.088827066	0.103	0.128	1	0.495474712
Rps15a	0.010126427	0.085302567	0.992	0.987	1	0.495474712
Csf3r	0.010155255	0.084502912	0.042	0.029	1	0.495474712
Ocel1	0.010157517	-0.108816504	0.041	0.059	1	0.495474712
Ikzf3	0.010158447	-0.153110843	0.349	0.377	1	0.495474712
Gm30211	0.010188109	-0.168339891	0.047	0.069	1	0.495474712
Ndufs8	0.010201101	-0.142532688	0.164	0.191	1	0.495474712
Hist1h4d	0.010282199	0.078546184	0.106	0.086	1	0.498155701
B930094E09Rik	0.010326707	-0.01531135	0	0.004	1	0.499054982
4933421O10Rik	0.010361071	-0.077143153	0.014	0.024	1	0.49946073
Elovl7	0.010444417	0.034114215	0.015	0.006	1	0.50221978
E2f7	0.010556356	0.020014229	0.01	0.003	1	0.506336557
1500009L16Rik	0.010610296	-0.035854737	0.004	0.011	1	0.507657813
Gclc	0.010674095	-0.125239725	0.083	0.105	1	0.509443016
Trim65	0.010820627	-0.093850051	0.047	0.064	1	0.514906651
Trpm7	0.010842113	0.118266189	0.124	0.091	1	0.514906651
2410018L13Rik	0.010890997	0.027755744	0.007	0.001	1	0.515954267
Smpdl3b	0.010918322	-0.08106604	0.022	0.037	1	0.515977893
9130008F23Rik	0.011071664	-0.029195401	0.002	0.004	1	0.52135127
Alkbh3	0.011103498	-0.105355905	0.048	0.059	1	0.52135127
Bcl2a1b	0.011139864	-0.213914671	0.178	0.215	1	0.52135127
Gsdmd	0.011149074	-0.117676942	0.075	0.099	1	0.52135127
Mpo	0.011167553	0.084823979	0.021	0.011	1	0.52135127
Dcbld1	0.011368887	-0.00695712	0	0.002	1	0.527555258
1700063J08Rik	0.011368971	-0.00595627	0	0.002	1	0.527555258
Kmt2c	0.01138273	-0.100331278	0.204	0.229	1	0.527555258
Mcm5	0.011632458	0.07996672	0.058	0.04	1	0.53761761
Nrros	0.011655742	-0.113677585	0.094	0.116	1	0.53761761
Dnajb11	0.011739319	-0.127346835	0.1	0.124	1	0.539402424
Ebp	0.011771113	-0.101397202	0.105	0.126	1	0.539402424
Chil3	0.011806362	0.128094671	0.07	0.047	1	0.539402424
Trbj2-4	0.011918787	0.017619814	0.003	0	1	0.539402424
Gm11529	0.011918787	0.013562365	0.003	0	1	0.539402424
Trav14-1	0.011918789	0.023655632	0.003	0	1	0.539402424
Gm16984	0.01191879	0.00703458	0.003	0	1	0.539402424
Junos	0.011918791	0.014124006	0.003	0	1	0.539402424
A430005L14Rik	0.011959603	-0.06604038	0.051	0.072	1	0.539978902
Llph	0.012047553	0.126134579	0.317	0.27	1	0.542675978
Prkch	0.012229307	-0.146870784	0.345	0.368	1	0.546437624
Tmem121b	0.012250888	-0.021361108	0	0.004	1	0.546437624
Xlr3b	0.012315796	-0.044735736	0.005	0.013	1	0.546437624
Rasa3	0.012355722	-0.13464799	0.189	0.211	1	0.546437624
Mtrf1	0.012383336	0.029006427	0.008	0.002	1	0.546437624
Suv39h1	0.012412481	-0.07353686	0.03	0.039	1	0.546437624
Ear2	0.012574502	0.046731037	0.014	0.007	1	0.546437624
Gm38115	0.012734343	0.041979686	0.01	0.005	1	0.546437624
Fkbp1a	0.012737073	-0.116924838	0.315	0.352	1	0.546437624
Opa1	0.012804326	-0.078480856	0.061	0.076	1	0.546437624
Dusp3	0.012830268	0.045442262	0.014	0.004	1	0.546437624
Zbtb9	0.012837903	-0.082347224	0.033	0.041	1	0.546437624
Nemf	0.012884315	0.119181229	0.151	0.126	1	0.546437624
mt-Nd1	0.012901631	0.06276776	0.937	0.928	1	0.546437624
Gm15886	0.012997267	-0.041163585	0.009	0.012	1	0.546437624
D030055H07Rik	0.013077634	0.012770239	0.003	0	1	0.546437624
Prickle1	0.013077635	0.023149426	0.003	0	1	0.546437624
Hepacam2	0.013077636	0.007819981	0.003	0	1	0.546437624
E030042O20Rik	0.013077639	0.024394972	0.003	0	1	0.546437624
Pfkfb3	0.013136151	-0.052877284	0.032	0.046	1	0.546437624
4933427D14Rik	0.013157227	-0.022460174	0.004	0.009	1	0.546437624
Dmac2l	0.013252032	-0.051569997	0.015	0.023	1	0.546437624
Upp2	0.013252521	-0.018617481	0	0.003	1	0.546437624
Xrn1	0.013275353	-0.201313513	0.174	0.202	1	0.546437624
Mtx1	0.013287216	0.082229791	0.071	0.046	1	0.546437624
Oxsr1	0.01330831	-0.118891998	0.063	0.085	1	0.546437624
Phactr2	0.013358224	0.068529057	0.043	0.03	1	0.546437624
Rftn1	0.013468048	-0.137515776	0.08	0.092	1	0.546437624
Sdhaf2	0.013495472	-0.089594388	0.069	0.091	1	0.546437624
Eml4	0.01355166	-0.155283252	0.171	0.205	1	0.546437624
Morf4l2	0.013586464	-0.112700074	0.094	0.117	1	0.546437624
Gm15471	0.013608294	-0.007431817	0	0.002	1	0.546437624
Pm20d2	0.013608295	0.002351259	0.002	0.002	1	0.546437624
Carmil3	0.013608298	-0.014853596	0	0.002	1	0.546437624
Lhfpl1	0.013608298	-0.008972434	0	0.002	1	0.546437624
Gm11674	0.013608298	-0.00610929	0	0.002	1	0.546437624
Adam22	0.013608298	-0.005736212	0	0.002	1	0.546437624
E330021D16Rik	0.013608298	-0.017799889	0	0.002	1	0.546437624
Miat	0.013608298	-0.018038333	0	0.002	1	0.546437624
Dlec1	0.013608298	-0.0115649	0	0.002	1	0.546437624
Gm48809	0.013608298	-0.008964551	0	0.002	1	0.546437624
Gm31897	0.013608298	-0.010323969	0	0.002	1	0.546437624
Gm19710	0.013608298	-0.011574064	0	0.002	1	0.546437624
Mroh2a	0.013608299	-0.009152983	0	0.002	1	0.546437624
1700088E04Rik	0.013608299	-0.011414675	0	0.002	1	0.546437624
Gm19719	0.013608299	-0.00488644	0	0.002	1	0.546437624
Trav10n	0.0136083	-0.016843185	0	0.002	1	0.546437624
Tnfaip6	0.0136083	-0.008051874	0	0.002	1	0.546437624
Trbj1-3	0.013608303	-0.004574181	0	0.002	1	0.546437624
Gm16224	0.013608314	-0.00717842	0.002	0.002	1	0.546437624
Gm26686	0.013608369	-0.001402495	0.002	0.002	1	0.546437624
Ghrl	0.013608382	-0.005784221	0	0.002	1	0.546437624
Pofut2	0.013651967	0.102619994	0.091	0.063	1	0.547045695
Carns1	0.013741984	0.09057884	0.034	0.02	1	0.548962944
Alas1	0.013762711	0.093685366	0.048	0.032	1	0.548962944
Rsad1	0.013785437	0.043708779	0.014	0.006	1	0.548962944
Ube2j1	0.013928599	-0.150283161	0.119	0.141	1	0.553517928
Gm26533	0.013980115	-0.04824876	0.004	0.009	1	0.554419664
Unc5cl	0.014068593	-0.12483077	0.061	0.075	1	0.555821203
Tspan31	0.01409335	0.099845959	0.071	0.05	1	0.555821203
Ubb	0.01410215	-0.092637073	0.861	0.873	1	0.555821203
Smad4	0.014219682	-0.12887033	0.12	0.147	1	0.559307495
Mmp27	0.01434215	0.008424234	0.003	0	1	0.559631598
Gm45014	0.014342152	0.011672988	0.003	0	1	0.559631598
Gprc5b	0.014342171	0.013541141	0.003	0	1	0.559631598
Il18	0.014344306	0.021839559	0.005	0.001	1	0.559631598
Rpl11	0.014383608	0.100041285	0.983	0.981	1	0.560028974
Zfp827	0.01451812	-0.083805012	0.045	0.063	1	0.562284785
Rasgrp3	0.01453302	-0.022671905	0.002	0.006	1	0.562284785
Gskip	0.014558389	-0.089233073	0.078	0.095	1	0.562284785
Ranbp9	0.014558481	-0.127321854	0.138	0.166	1	0.562284785
Sipa1	0.014617252	-0.141934616	0.267	0.298	1	0.563423299
Cdc23	0.014652288	-0.108844941	0.054	0.075	1	0.56364421
Actr6	0.014726763	0.074533885	0.051	0.037	1	0.564897912
Mageh1	0.014751574	-0.048755946	0.006	0.011	1	0.564897912
Ovca2	0.014772988	-0.047623199	0.012	0.023	1	0.564897912
Rac2	0.014848868	-0.100759489	0.819	0.828	1	0.566672886
Trf	0.014929218	0.060424578	0.02	0.009	1	0.56806717
Wls	0.014948162	-0.126511261	0.081	0.106	1	0.56806717
Jpt1	0.014991162	0.102591587	0.49	0.431	1	0.56806717
Tbc1d4	0.015029452	-0.236399459	0.094	0.125	1	0.56806717
Rasl11a	0.015059555	-0.051685822	0.003	0.009	1	0.56806717
Gimap8	0.015097692	-0.113865668	0.33	0.358	1	0.56806717
Ccdc93	0.015106953	-0.090569818	0.042	0.058	1	0.56806717
Gatd1	0.01512168	-0.134534509	0.079	0.097	1	0.56806717
mt-Atp8	0.015198584	-0.055991309	0.98	0.985	1	0.569843211
Taf1c	0.015251414	-0.102582736	0.037	0.05	1	0.570711483
Cep70	0.015313694	-0.069476617	0.018	0.028	1	0.5712372
Lag3	0.015347226	-0.168050626	0.088	0.119	1	0.5712372
B4gat1	0.015369723	0.057975754	0.02	0.009	1	0.5712372
Ppdpf	0.015428465	-0.151000451	0.286	0.309	1	0.5712372
Gm9993	0.015433341	-0.081496446	0.044	0.059	1	0.5712372
Auts2	0.015443659	0.024919216	0.007	0.001	1	0.5712372
Cables2	0.015553928	0.103375994	0.065	0.044	1	0.573420656
Ifitm6	0.015590868	0.156978516	0.089	0.067	1	0.573420656
Gm42829	0.01561949	-0.033466252	0.001	0.005	1	0.573420656
Ift80	0.015697706	0.089087179	0.052	0.033	1	0.573420656
Cib3	0.01572134	0.01995282	0.003	0	1	0.573420656
Hif3a	0.015721349	0.016965474	0.003	0	1	0.573420656
Pld3	0.015808772	-0.124520909	0.196	0.22	1	0.573420656
Rpp21	0.015823171	-0.124357824	0.194	0.217	1	0.573420656
Gm9733	0.015832462	0.057240304	0.018	0.012	1	0.573420656
Thy1	0.015852402	-0.111933614	0.617	0.626	1	0.573420656
Fgr	0.015904263	0.097063566	0.064	0.049	1	0.573420656
Bola2	0.015914221	0.094268061	0.505	0.453	1	0.573420656
Cdkl3	0.015917544	-0.064256917	0.012	0.024	1	0.573420656
Pfkfb2	0.01592007	0.031595417	0.008	0.002	1	0.573420656
Rhou	0.016118665	0.034528192	0.02	0.01	1	0.578687703
Uba3	0.016169598	-0.079419183	0.044	0.058	1	0.578687703
Vangl2	0.016169753	0.020340135	0.006	0.001	1	0.578687703
Id3	0.016186648	0.145197654	0.105	0.083	1	0.578687703
Nus1	0.016229521	0.083209785	0.089	0.069	1	0.579143982
4930430F08Rik	0.016354014	0.065185912	0.018	0.009	1	0.582205977
Snx10	0.016375867	-0.141975302	0.082	0.107	1	0.582205977
Ddx50	0.016580254	-0.137307445	0.192	0.214	1	0.587152286
Gm8797	0.016599077	-0.076704301	0.208	0.219	1	0.587152286
Gm26766	0.016606574	0.018375268	0.005	0.001	1	0.587152286
Rps27a	0.016641677	0.092444339	0.988	0.986	1	0.587313775
Ndufs2	0.016676729	0.13253107	0.18	0.146	1	0.587472907
Arid4b	0.016725681	-0.15295925	0.228	0.255	1	0.587485583
Gm14391	0.016753673	-0.035735668	0.001	0.006	1	0.587485583
Mier3	0.016789475	0.054948044	0.042	0.025	1	0.587485583
Sertad2	0.016799265	-0.134913505	0.081	0.094	1	0.587485583
Myo1f	0.016967542	-0.194779926	0.264	0.286	1	0.592293461
Dvl1	0.017041269	0.084610775	0.045	0.03	1	0.593525588
Gimap3	0.017064555	-0.159300421	0.754	0.771	1	0.593525588
Napb	0.017224918	0.016040391	0.003	0	1	0.595871261
Hacd1	0.017224919	0.018467587	0.003	0	1	0.595871261
Angpt1	0.017224936	0.020053941	0.003	0	1	0.595871261
Ubqln4	0.017256976	0.066567096	0.052	0.034	1	0.595907851
Zc3hav1l	0.017359624	0.041681611	0.009	0.002	1	0.598378144
Ppm1m	0.017451331	-0.103972551	0.091	0.111	1	0.600463164
Rpl39l	0.017542865	-0.055445398	0.003	0.007	1	0.602534751
Gmfg	0.017656858	0.104513452	0.588	0.546	1	0.604498949
Dtl	0.01766291	0.024311194	0.014	0.005	1	0.604498949
Hist1h2bn	0.017736426	0.037852919	0.017	0.01	1	0.605519164
Rpl10	0.017755683	0.082363158	0.784	0.754	1	0.605519164
Cenpl	0.017881083	0.060648259	0.023	0.014	1	0.60780926
Plxnb2	0.017886037	0.0292189	0.01	0.002	1	0.60780926
Xrn2	0.01795994	0.098671042	0.343	0.293	1	0.60924426
Zfp985	0.018040642	-0.017699885	0.001	0.004	1	0.610904418
AY036118	0.018107363	-0.010791393	0.77	0.778	1	0.612086144
Pde4dip	0.018257535	-0.0809112	0.051	0.06	1	0.616079699
2810006K23Rik	0.018296781	0.081571201	0.032	0.021	1	0.616322758
Gdi2	0.018413028	-0.139537787	0.325	0.348	1	0.618892117
Coro1a	0.018462376	-0.062103585	0.877	0.897	1	0.618892117
Mmp8	0.01847762	0.122474153	0.068	0.047	1	0.618892117
Ciapin1	0.018501766	-0.09193537	0.071	0.085	1	0.618892117
1810062O18Rik	0.018563445	-0.048132522	0.008	0.015	1	0.619017943
Atg10	0.018569895	-0.055641209	0.017	0.026	1	0.619017943
Ly75	0.018618415	0.097427382	0.113	0.091	1	0.619561598
Cd63	0.018686896	0.085962184	0.055	0.041	1	0.620766437
A430035B10Rik	0.018770281	0.026155257	0.007	0.002	1	0.621184326
Herc2	0.018794916	-0.14394995	0.147	0.178	1	0.621184326
Mdh2	0.018818364	-0.143202904	0.318	0.337	1	0.621184326
Rpl23a	0.018975502	0.05669866	0.847	0.819	1	0.621184326
Mesd	0.019026455	0.106212411	0.115	0.086	1	0.621184326
Exoc4	0.019118285	-0.130716519	0.095	0.11	1	0.621184326
Col27a1	0.019130473	-0.02283118	0.002	0.003	1	0.621184326
Vps4a	0.01914847	0.087676935	0.073	0.054	1	0.621184326
Kdm5d	0.01920445	0.107119932	0.044	0.025	1	0.621184326
Ly6g	0.01921516	0.141496522	0.061	0.049	1	0.621184326
Gm32772	0.019217467	-0.051028794	0.008	0.015	1	0.621184326
Slc39a14	0.019370403	0.048381194	0.027	0.012	1	0.621184326
Psmb9	0.01941114	-0.116206119	0.447	0.481	1	0.621184326
Gpr34	0.01943098	0.066434649	0.017	0.007	1	0.621184326
Alkbh1	0.019491911	-0.105581469	0.086	0.109	1	0.621184326
Sfmbt2	0.01951645	0.02825031	0.007	0.002	1	0.621184326
Hist1h2ab	0.019517299	0.076578504	0.041	0.033	1	0.621184326
Qars	0.019550478	-0.116624614	0.098	0.118	1	0.621184326
Cdon	0.019576766	-0.076559053	0.029	0.04	1	0.621184326
Ssr1	0.019712098	-0.16261296	0.122	0.145	1	0.621184326
Gnl2	0.01971564	0.11060049	0.078	0.053	1	0.621184326
Diablo	0.019718686	-0.106194948	0.064	0.08	1	0.621184326
Atp2b1	0.019726404	-0.134351816	0.315	0.344	1	0.621184326
Os9	0.019926272	-0.185891378	0.227	0.244	1	0.621184326
Gm31583	0.019927432	0.006400991	0.002	0	1	0.621184326
Tafa3	0.019927432	0.010147937	0.002	0	1	0.621184326
Map3k13	0.019927434	0.008823328	0.002	0	1	0.621184326
Tmod1	0.019927436	0.008668569	0.002	0	1	0.621184326
Gm12592	0.019927436	0.010970659	0.003	0	1	0.621184326
Gm49077	0.019927437	0.013318932	0.003	0	1	0.621184326
Palm3	0.019927438	0.009962619	0.003	0	1	0.621184326
9030624G23Rik	0.019927441	0.011124152	0.002	0	1	0.621184326
Lonrf3	0.019927442	0.007729742	0.003	0	1	0.621184326
Cct6b	0.019927443	0.017618998	0.004	0	1	0.621184326
Fat1	0.019927444	0.007829288	0.002	0	1	0.621184326
Gm20544	0.019927449	0.021511412	0.002	0	1	0.621184326
Bex4	0.019927464	0.016979543	0.002	0	1	0.621184326
Gm29994	0.01992747	0.016265606	0.003	0	1	0.621184326
Stk38	0.019980629	0.126186115	0.264	0.237	1	0.621184326
Lrba	0.019991323	-0.129430415	0.098	0.117	1	0.621184326
Xrcc6	0.020062652	-0.098696906	0.049	0.065	1	0.622395247
Klc1	0.020242566	-0.120775632	0.069	0.085	1	0.626965415
Tmem250-ps	0.020312858	-0.090933388	0.036	0.046	1	0.628131054
Zbed3	0.020531622	-0.063531047	0.014	0.024	1	0.631604072
Elac1	0.02054609	-0.080725138	0.024	0.04	1	0.631604072
Cd247	0.020568033	-0.128787002	0.301	0.324	1	0.631604072
Sned1	0.02059709	-0.008727192	0.001	0.003	1	0.631604072
Phip	0.020642994	-0.176215979	0.242	0.265	1	0.631604072
Manba	0.020748123	-0.087654117	0.034	0.044	1	0.631604072
Akt2	0.020749335	0.105674652	0.106	0.085	1	0.631604072
Dimt1	0.020756371	0.054571624	0.029	0.015	1	0.631604072
Rps17	0.020758661	0.100431636	0.767	0.738	1	0.631604072
Kremen2	0.020775298	-0.07374009	0.022	0.033	1	0.631604072
Tex15	0.020810101	-0.032964914	0.006	0.012	1	0.631604072
Hdhd5	0.020825139	-0.066505273	0.071	0.085	1	0.631604072
Ubash3a	0.020852063	-0.099197907	0.163	0.191	1	0.631604072
Dock10	0.021068845	-0.125175341	0.349	0.376	1	0.631970113
Klhl14	0.021163815	-0.013828691	0.001	0.005	1	0.631970113
Flii	0.021221922	-0.085298846	0.168	0.193	1	0.631970113
Atf5	0.02128115	0.028271131	0.01	0.002	1	0.631970113
Adck1	0.021285485	-0.070457862	0.021	0.036	1	0.631970113
Cd24a	0.021303292	0.104600064	0.103	0.081	1	0.631970113
Lztr1	0.021429259	0.087431541	0.047	0.026	1	0.631970113
Fn3k	0.021535543	0.021338515	0.007	0.002	1	0.631970113
Tstd1	0.021611196	-0.011903548	0	0.003	1	0.631970113
Rab7	0.021660597	-0.102697273	0.197	0.223	1	0.631970113
Cers6	0.021673263	0.058088	0.039	0.026	1	0.631970113
Nsg2	0.021679717	0.162697742	0.152	0.125	1	0.631970113
Aaas	0.021683573	-0.075730359	0.043	0.057	1	0.631970113
Hadhb	0.021752133	-0.136999301	0.157	0.176	1	0.631970113
Malat1	0.021764531	-0.084696351	0.971	0.98	1	0.631970113
Yipf6	0.021819178	-0.089163143	0.046	0.057	1	0.631970113
Sh2d5	0.02182246	-0.028448483	0.001	0.004	1	0.631970113
Trgv2	0.021851598	-0.128474292	0.09	0.102	1	0.631970113
Ncapd3	0.021858937	0.107267264	0.077	0.058	1	0.631970113
Gm9895	0.021891667	0.015506241	0.002	0	1	0.631970113
Gm38336	0.021891667	0.015497315	0.002	0	1	0.631970113
Dach2	0.021891669	0.008756681	0.002	0	1	0.631970113
Pter	0.021891671	0.012071529	0.002	0	1	0.631970113
Ptprm	0.021891671	0.015545859	0.003	0	1	0.631970113
Smc2os	0.021891676	0.010588911	0.002	0	1	0.631970113
Kcnb1	0.021891678	0.009078841	0.003	0	1	0.631970113
Khdc1a	0.021891693	0.024106904	0.002	0	1	0.631970113
Celf5	0.021891697	0.024598175	0.002	0	1	0.631970113
Pglyrp1	0.021901504	0.159017903	0.448	0.416	1	0.631970113
Orai3	0.02194563	-0.082495702	0.078	0.091	1	0.631970113
Gm31597	0.021956207	-0.083175227	0.031	0.046	1	0.631970113
Lamtor5	0.022019996	-0.093133723	0.152	0.178	1	0.631970113
Slco3a1	0.022020244	0.102674291	0.106	0.078	1	0.631970113
Rasgrp2	0.022037578	0.123797294	0.2	0.173	1	0.631970113
Usp45	0.022070083	-0.091187985	0.037	0.05	1	0.631970113
Gipc2	0.02207528	-0.032144763	0.003	0.01	1	0.631970113
Hist1h2an	0.022102686	0.050099799	0.024	0.015	1	0.631970113
F2r	0.022112711	-0.117110001	0.101	0.122	1	0.631970113
Spata13	0.022224487	-0.161501825	0.244	0.266	1	0.634222216
Sqstm1	0.022272091	-0.114649081	0.318	0.336	1	0.634639121
Il7r	0.022318673	0.100551969	0.429	0.39	1	0.634993072
Cpt1a	0.022361753	0.125326804	0.081	0.058	1	0.634993072
Rpl6	0.022405153	0.100199101	0.969	0.96	1	0.634993072
Tmem185a	0.022466988	0.053958439	0.029	0.019	1	0.634993072
Nmnat3	0.022529601	0.058612868	0.021	0.011	1	0.634993072
Eif3b	0.022544797	-0.099191763	0.162	0.19	1	0.634993072
Arl6ip4	0.022576325	-0.082137337	0.159	0.179	1	0.634993072
Spaca6	0.022580141	0.042218502	0.01	0.002	1	0.634993072
Tkt	0.02258164	0.116344672	0.269	0.232	1	0.634993072
Ppip5k1	0.022694298	0.051569533	0.027	0.018	1	0.635463169
Clcn4	0.022696662	0.116050062	0.095	0.072	1	0.635463169
Erbin	0.022697473	-0.105971207	0.168	0.198	1	0.635463169
Rcan3	0.022896582	0.063437973	0.024	0.015	1	0.637969722
Spop	0.02289745	-0.194746391	0.144	0.157	1	0.637969722
Ipo8	0.022919456	-0.120670097	0.067	0.089	1	0.637969722
Fgfr1op	0.022919678	-0.056725752	0.037	0.053	1	0.637969722
Actn1	0.023019549	0.129478727	0.144	0.111	1	0.638463652
Btk	0.023035922	0.027630597	0.017	0.007	1	0.638463652
Hbb-bs	0.023068931	0.229696198	0.301	0.269	1	0.638463652
Tulp3	0.023092311	0.024251	0.006	0.002	1	0.638463652
Fbxo11	0.023103395	0.067686902	0.095	0.072	1	0.638463652
Zik1	0.023167013	0.028598554	0.006	0.001	1	0.639303189
Rpl35a	0.023257075	0.080844243	0.948	0.94	1	0.63953047
Paox	0.023284366	-0.060648446	0.011	0.018	1	0.63953047
Ado	0.02330135	-0.067369104	0.05	0.066	1	0.63953047
Ostf1	0.023334322	0.109873606	0.412	0.365	1	0.63953047
Nup37	0.023341499	-0.052675382	0.027	0.037	1	0.63953047
Immp2l	0.023456746	-0.052095303	0.022	0.029	1	0.641673978
Tap2	0.023486455	-0.132113378	0.333	0.358	1	0.641673978
Pdzd2	0.023587665	0.018871711	0.005	0.001	1	0.641931691
H2-Q6	0.023588128	-0.15948707	0.64	0.662	1	0.641931691
Timm8b	0.023596013	-0.121074817	0.141	0.158	1	0.641931691
Myb	0.02364336	0.103527952	0.06	0.047	1	0.642311294
Slc50a1	0.023807008	-0.129394603	0.232	0.244	1	0.643038286
Emilin2	0.023894087	0.052315249	0.019	0.011	1	0.643038286
Cdkn1b	0.023932115	-0.116139852	0.264	0.285	1	0.643038286
Hp	0.023965637	0.112710134	0.078	0.063	1	0.643038286
Gm27162	0.024039288	0.014929329	0.002	0	1	0.643038286
Mdk	0.024039293	0.017034017	0.003	0	1	0.643038286
A930012O16Rik	0.024039293	0.011554031	0.003	0	1	0.643038286
Ptgs2os2	0.024039295	0.011504301	0.003	0	1	0.643038286
Crygn	0.024039297	0.021309752	0.003	0	1	0.643038286
Trav16d-dv11	0.024039314	0.01133419	0.003	0	1	0.643038286
Polr2e	0.024137301	-0.106254632	0.232	0.254	1	0.643038286
2010300C02Rik	0.024144437	0.030364908	0.022	0.011	1	0.643038286
Cdkn2aipnl	0.024146284	-0.114515055	0.148	0.172	1	0.643038286
Rcc1	0.024148659	0.045135298	0.024	0.011	1	0.643038286
Slamf7	0.024218065	-0.13428856	0.121	0.154	1	0.643038286
Oplah	0.024224643	-0.049979349	0.007	0.015	1	0.643038286
Pigh	0.024238471	0.03583489	0.02	0.011	1	0.643038286
A230072C01Rik	0.024359364	-0.02304885	0.003	0.008	1	0.645355382
Supt5	0.024467766	-0.133295003	0.179	0.205	1	0.647335634
Pecr	0.024595754	0.039410293	0.014	0.006	1	0.649100573
Uchl3	0.024601971	0.1026392	0.125	0.096	1	0.649100573
Gm16185	0.024678717	0.022747879	0.005	0.001	1	0.650233482
Kif2a	0.024792358	0.071938303	0.157	0.126	1	0.651671753
Chml	0.024801067	-0.012679247	0.003	0.007	1	0.651671753
Ube2t	0.02492474	-0.042355381	0.022	0.032	1	0.654027902
Lrrc49	0.024995384	0.012950229	0.003	0.001	1	0.654988039
Acadsb	0.025092701	-0.092796681	0.038	0.051	1	0.656040979
2610204G07Rik	0.025142986	0.040583388	0.006	0.002	1	0.656040979
Gm44174	0.025153458	-0.019295487	0.006	0.011	1	0.656040979
Mpc1	0.025219268	0.106925599	0.21	0.176	1	0.656040979
Tagap1	0.025242211	0.070957477	0.034	0.023	1	0.656040979
Tmem127	0.02525117	-0.116561289	0.105	0.125	1	0.656040979
Tnks2	0.025274325	-0.170076624	0.257	0.288	1	0.656040979
Cd14	0.025333791	-0.019838576	0.002	0.005	1	0.656698302
Slc5a3	0.025480322	0.03791021	0.021	0.011	1	0.658711592
Fam160b2	0.025502827	-0.085654096	0.046	0.059	1	0.658711592
Pld2	0.025514201	0.049020608	0.015	0.007	1	0.658711592
Snx2	0.025619976	-0.103485023	0.12	0.14	1	0.659733055
Fbxo36	0.025645028	-0.01744127	0.003	0.008	1	0.659733055
Dusp4	0.025728572	-0.02942161	0.002	0.006	1	0.659733055
Tipin	0.025734313	0.081629386	0.072	0.049	1	0.659733055
Gypa	0.025775943	0.033036744	0.008	0.003	1	0.659733055
Spef2	0.025789633	-0.037868337	0.007	0.017	1	0.659733055
Efr3a	0.025793868	-0.105181215	0.247	0.272	1	0.659733055
Slc1a5	0.02599339	-0.105577979	0.181	0.202	1	0.662445406
Eif2d	0.026062064	-0.091583482	0.045	0.055	1	0.662445406
4930503L19Rik	0.026070977	-0.104807914	0.038	0.048	1	0.662445406
Lsm14a	0.026141917	-0.087593116	0.181	0.211	1	0.662445406
Arid5a	0.02617934	-0.138243954	0.145	0.16	1	0.662445406
Pdcd6	0.026203209	-0.12037939	0.222	0.249	1	0.662445406
Rexo2	0.026283311	0.089515645	0.249	0.21	1	0.662445406
Gm17509	0.026293835	-0.049121133	0.012	0.02	1	0.662445406
Cab39	0.02631991	-0.119866382	0.252	0.28	1	0.662445406
2310074N15Rik	0.026386607	0.00983755	0.002	0	1	0.662445406
Acot1	0.026386607	0.009405762	0.002	0	1	0.662445406
Bambi	0.026386609	0.014089978	0.003	0	1	0.662445406
Plekhh3	0.026386614	0.011595871	0.002	0	1	0.662445406
Gm43258	0.026413326	-0.022906833	0.001	0.005	1	0.662445406
Rpl9	0.026482172	0.075188706	0.894	0.882	1	0.662445406
Maip1	0.02653087	-0.088911897	0.049	0.059	1	0.662445406
Gm28935	0.026585886	0.05950249	0.039	0.028	1	0.662445406
Rnps1	0.026615654	-0.107447259	0.21	0.233	1	0.662445406
Stat1	0.026616427	-0.14632253	0.364	0.395	1	0.662445406
Tmem140	0.026626406	-0.085213162	0.022	0.037	1	0.662445406
Borcs8	0.026636909	-0.136392145	0.129	0.146	1	0.662445406
Ankrd46	0.026701919	-0.08913947	0.051	0.067	1	0.662445406
Lncpint	0.026743987	-0.104652221	0.083	0.102	1	0.662445406
Zc3h6	0.026773942	-0.113159431	0.067	0.08	1	0.662445406
Slc16a5	0.026783527	0.033250169	0.011	0.003	1	0.662445406
Apeh	0.026859862	-0.130439041	0.101	0.124	1	0.662445406
Mapkapk5	0.02686266	-0.04217848	0.027	0.036	1	0.662445406
Arglu1	0.026906174	-0.123949281	0.277	0.307	1	0.662445406
Phf6	0.026906397	-0.112496001	0.112	0.126	1	0.662445406
Pfdn5	0.026933155	-0.071131929	0.787	0.807	1	0.662445406
Slc4a2	0.027248339	0.073055574	0.071	0.053	1	0.667928159
Gsn	0.027248407	0.074276601	0.061	0.05	1	0.667928159
Tex264	0.027260248	-0.120860371	0.086	0.104	1	0.667928159
Tmem33	0.027309219	0.096193288	0.099	0.079	1	0.668276737
Ncf2	0.027429837	0.086103737	0.068	0.052	1	0.670375462
Mettl9	0.027490245	0.099675338	0.113	0.089	1	0.670999207
Mrps22	0.027616113	0.074230394	0.034	0.021	1	0.673217129
Ctla2b	0.027728055	-0.085107975	0.097	0.115	1	0.674464818
Atp5f1	0.027737427	-0.133360068	0.44	0.464	1	0.674464818
Pgrmc1	0.027783003	-0.118574225	0.073	0.089	1	0.674720049
Ier5l	0.02792169	0.064690394	0.018	0.008	1	0.677233033
Ptma	0.027959526	0.075747838	0.857	0.829	1	0.677296636
Pi4k2a	0.028143985	-0.087369382	0.054	0.067	1	0.680907435
Ap3d1	0.028207036	-0.093205346	0.105	0.125	1	0.681575552
Derl2	0.028302119	0.088782786	0.103	0.079	1	0.683015006
Gm50431	0.028357668	-0.023677909	0.001	0.004	1	0.683497987
Znrd1as	0.028414306	0.046026508	0.019	0.009	1	0.684005957
Mis18a	0.028488852	0.082823996	0.11	0.081	1	0.684943218
Dnajc14	0.028529545	0.105654121	0.097	0.077	1	0.685065261
Pmm1	0.028598258	-0.06631743	0.023	0.029	1	0.685858971
Mrpl40	0.028658273	-0.105562011	0.115	0.131	1	0.686442359
Ppp2r3c	0.028872222	0.067250452	0.052	0.039	1	0.690706852
Gm45733	0.028951354	0.013038094	0.002	0	1	0.690777453
Gm867	0.028951356	0.014524969	0.002	0	1	0.690777453
Rai14	0.028985227	-0.021583974	0.002	0.006	1	0.690777453
Apobec2	0.02901883	-0.065350541	0.009	0.018	1	0.690777453
Mypopos	0.029084819	-0.101636063	0.058	0.064	1	0.69149247
Plekha2	0.029129751	-0.130948441	0.169	0.191	1	0.691517511
Itgal	0.029172839	-0.149842884	0.474	0.51	1	0.691517511
Trac	0.029193731	-0.172638664	0.471	0.498	1	0.691517511
Il10ra	0.029374337	-0.157084782	0.182	0.207	1	0.694939718
Haao	0.029517318	0.059291328	0.032	0.02	1	0.697401022
Adam19	0.029581073	-0.133293831	0.16	0.18	1	0.697401022
Hist2h2aa1	0.02958715	0.064200477	0.042	0.028	1	0.697401022
Fasl	0.029675101	-0.120733169	0.098	0.107	1	0.698617984
Zfp511	0.029990101	-0.097732105	0.061	0.076	1	0.702992525
Gm3839	0.030083148	-0.032062916	0.003	0.008	1	0.702992525
Gng12	0.030086257	0.060774132	0.03	0.02	1	0.702992525
Gm31793	0.030112269	-0.036269134	0.015	0.022	1	0.702992525
Ephx2	0.030114604	-0.029590023	0	0.002	1	0.702992525
Thbs2	0.030114605	-0.025037295	0	0.002	1	0.702992525
Scly	0.030116764	-0.103813374	0.07	0.084	1	0.702992525
Ube2v1	0.030198383	-0.143572665	0.224	0.246	1	0.704043272
Srpr	0.030326598	-0.143388973	0.209	0.234	1	0.704495049
Pf4	0.030327381	0.183199633	0.031	0.024	1	0.704495049
Pcgf5	0.030327644	0.115795736	0.112	0.086	1	0.704495049
Zfp160	0.030385916	-0.0651525	0.037	0.047	1	0.704821867
Npm1	0.030415002	0.09651631	0.819	0.799	1	0.704821867
Rps8	0.030463864	0.069007433	0.994	0.993	1	0.705104647
Rasgrp1	0.03066212	-0.122825542	0.232	0.26	1	0.708840394
Tmem70	0.030754681	-0.067058803	0.048	0.065	1	0.709884189
Msrb1	0.030782017	0.114062275	0.166	0.142	1	0.709884189
Gpr15	0.030817994	0.059456166	0.021	0.008	1	0.709884189
Mrvi1	0.030917388	-0.03539275	0.002	0.006	1	0.710484978
Zmym2	0.030917954	0.078972623	0.099	0.073	1	0.710484978
Parp9	0.030973626	0.077872036	0.084	0.064	1	0.710914937
Dhodh	0.031050201	-0.050112975	0.02	0.033	1	0.711035738
Gm48552	0.031052824	0.021489845	0.004	0.001	1	0.711035738
Klra9	0.031266345	0.178984652	0.07	0.046	1	0.714424804
Cxxc1	0.031303315	-0.113051224	0.078	0.101	1	0.714424804
Ctsc	0.031416004	-0.092611215	0.102	0.12	1	0.714424804
Rflnb	0.031432249	0.123263302	0.155	0.126	1	0.714424804
Mapk1	0.031464244	-0.130660873	0.241	0.262	1	0.714424804
Gm31718	0.031471974	0.052143626	0.012	0.006	1	0.714424804
Pomc	0.031506403	-0.032658928	0.005	0.011	1	0.714424804
B630019A10Rik	0.031676521	0.038729117	0.014	0.008	1	0.714424804
Ccdc66	0.031734188	-0.067377894	0.024	0.03	1	0.714424804
Txndc11	0.031747561	0.090685555	0.083	0.067	1	0.714424804
Trbv12-1	0.031769624	0.115727468	0.032	0.02	1	0.714424804
Gm16201	0.031782406	0.033686931	0.008	0.002	1	0.714424804
Pola2	0.031801946	0.091670327	0.067	0.055	1	0.714424804
Skp1a	0.031860024	0.074894571	0.355	0.307	1	0.714424804
Ddost	0.031950115	-0.119589466	0.191	0.209	1	0.714424804
Hagh	0.031963863	0.055663257	0.061	0.041	1	0.714424804
Ddit4	0.031966293	-0.106006716	0.124	0.143	1	0.714424804
AI662270	0.032060697	0.088433447	0.148	0.124	1	0.714424804
Rhob	0.032130861	0.066547614	0.057	0.043	1	0.714424804
Eef1b2	0.032133869	0.092464547	0.887	0.869	1	0.714424804
Slc22a5	0.032158046	-0.045484068	0.016	0.025	1	0.714424804
Ptges3l	0.032235365	-0.013065042	0.001	0.006	1	0.714424804
Rgs2	0.032295278	0.081453159	0.071	0.058	1	0.714424804
Dpp9	0.032314682	-0.099873522	0.06	0.07	1	0.714424804
Zfp7	0.032324917	-0.066569528	0.032	0.047	1	0.714424804
Bcl2a1a	0.032416777	0.02119389	0.004	0.001	1	0.714424804
Tmem129	0.032584639	-0.054241363	0.017	0.024	1	0.714424804
C230066G23Rik	0.03262827	-0.048471697	0.004	0.011	1	0.714424804
Zfp383	0.032723125	-0.026596855	0.001	0.004	1	0.714424804
Ascl2	0.032723253	-0.034600649	0.003	0.007	1	0.714424804
Rpp30	0.032791673	-0.104928177	0.041	0.048	1	0.714424804
Tigd2	0.032877345	0.093269288	0.147	0.115	1	0.714424804
Sumo1	0.033034109	-0.121003492	0.328	0.355	1	0.714424804
4930581F22Rik	0.033178499	-0.076911325	0.07	0.082	1	0.714424804
Ube2e1	0.033348164	-0.102542144	0.122	0.133	1	0.714424804
Aqp1	0.033368228	-0.017801293	0.001	0.004	1	0.714424804
Gm44053	0.033384697	-0.009768186	0	0.003	1	0.714424804
Syne4	0.033398439	-0.021172058	0.001	0.004	1	0.714424804
Edrf1	0.033477657	-0.080242803	0.037	0.048	1	0.714424804
Lmo2	0.033522945	0.035558301	0.022	0.015	1	0.714424804
Sh3rf2	0.033617799	0.008000933	0.002	0	1	0.714424804
Gm16157	0.0336178	0.010906545	0.002	0	1	0.714424804
Siah3	0.0336178	0.01302078	0.002	0	1	0.714424804
Map9	0.0336178	0.006983974	0.002	0	1	0.714424804
C2cd4b	0.033617801	0.016337275	0.002	0	1	0.714424804
Baiap2l2	0.033617801	0.010556762	0.002	0	1	0.714424804
5330439K02Rik	0.033617802	0.014101406	0.002	0	1	0.714424804
Olfr60	0.033617802	0.017796863	0.002	0	1	0.714424804
Lgr5	0.033617803	0.007642661	0.002	0	1	0.714424804
Spink13	0.033617804	0.010186064	0.003	0	1	0.714424804
Dnah11	0.033617805	0.01127212	0.002	0	1	0.714424804
Gm48754	0.03361781	0.006514403	0.002	0	1	0.714424804
Ermn	0.033617813	0.005142079	0.002	0	1	0.714424804
Gm16741	0.033617818	0.017228944	0.003	0	1	0.714424804
Gm5475	0.033617824	0.00862318	0.002	0	1	0.714424804
S100a6	0.033710357	0.175835672	0.621	0.604	1	0.714424804
U2af1	0.033711448	0.056326019	0.237	0.201	1	0.714424804
Nr2c1	0.033839995	0.031863661	0.013	0.006	1	0.714424804
Dip2b	0.033895163	-0.124857345	0.134	0.146	1	0.714424804
Itga2b	0.033895788	0.030324483	0.007	0.002	1	0.714424804
F13a1	0.033906986	0.044338025	0.01	0.005	1	0.714424804
Abhd17a	0.033991158	-0.113145274	0.16	0.177	1	0.714424804
Ehmt1	0.034046709	-0.0737772	0.083	0.102	1	0.714424804
Stim2	0.034078032	0.101888437	0.13	0.106	1	0.714424804
Chn1	0.034209857	-0.059299879	0.005	0.011	1	0.714424804
6530402F18Rik	0.034224571	-0.050315005	0.022	0.029	1	0.714424804
Plekhg1	0.034228641	0.014710061	0.006	0.002	1	0.714424804
A530072M11Rik	0.034230291	-0.034505612	0.003	0.007	1	0.714424804
Shf	0.034250334	0.013518785	0.005	0.001	1	0.714424804
Mir142hg	0.034279081	0.131009412	0.092	0.07	1	0.714424804
Fv1	0.034285687	-0.033864138	0.003	0.008	1	0.714424804
Hist1h2af	0.034298339	0.072142946	0.025	0.016	1	0.714424804
Mrm1	0.034629765	-0.069599044	0.025	0.035	1	0.714424804
Ccdc191	0.034640091	-0.057187455	0.02	0.031	1	0.714424804
Sdr42e1	0.034726765	0.031298809	0.007	0.002	1	0.714424804
Gm14302	0.034738187	-0.026914202	0	0.002	1	0.714424804
C77080	0.034834408	-0.014029844	0	0.003	1	0.714424804
Lix1l	0.034862426	-0.041560482	0.004	0.008	1	0.714424804
4931431B13Rik	0.034864647	-0.010501249	0	0.003	1	0.714424804
Pdcd10	0.034867965	-0.136538535	0.306	0.337	1	0.714424804
4833420G17Rik	0.034869737	-0.107651316	0.153	0.164	1	0.714424804
Aopep	0.034890569	-0.153368124	0.134	0.154	1	0.714424804
Anp32b	0.034953829	0.08193047	0.45	0.416	1	0.714424804
Tomm6	0.035192225	-0.122449234	0.639	0.654	1	0.714424804
Slc9a3r1	0.03536295	-0.103567786	0.271	0.31	1	0.714424804
Racgap1	0.03557098	-0.094443158	0.098	0.119	1	0.714424804
C1qbp	0.035772045	0.134310206	0.227	0.183	1	0.714424804
Klra3	0.035820364	0.141107926	0.059	0.031	1	0.714424804
Bcor	0.036000257	-0.094472101	0.136	0.157	1	0.714424804
Timm9	0.036084588	-0.102655844	0.071	0.081	1	0.714424804
Zfp958	0.036166706	-0.050571287	0.024	0.033	1	0.714424804
Pear1	0.036259059	-0.125837447	0.086	0.104	1	0.714424804
Tmem60	0.036341496	-0.12018472	0.1	0.115	1	0.714424804
Arhgef25	0.036420476	-0.007158825	0.001	0.002	1	0.714424804
Adamts17	0.036420511	-0.01116306	0	0.002	1	0.714424804
Gm30961	0.036420511	-0.007254841	0	0.002	1	0.714424804
Ackr2	0.036420512	-0.007698887	0	0.002	1	0.714424804
Gm11690	0.036420512	-0.007649271	0	0.002	1	0.714424804
Ttll13	0.036420512	-0.009125874	0	0.002	1	0.714424804
Pkia	0.036420512	-0.005835954	0	0.002	1	0.714424804
Pdzd3	0.036420512	-0.003931572	0	0.002	1	0.714424804
Arhgef28	0.036420512	-0.014991354	0	0.002	1	0.714424804
Paqr5	0.036420512	-0.00637707	0	0.002	1	0.714424804
Havcr1	0.036420512	-0.006510842	0	0.002	1	0.714424804
Tmigd3	0.036420513	-0.007684339	0	0.002	1	0.714424804
Gm49025	0.036420513	-0.013056928	0	0.002	1	0.714424804
Gm48079	0.036420514	-0.014597149	0	0.002	1	0.714424804
Gm13375	0.036420517	-0.007815385	0	0.002	1	0.714424804
Pde9a	0.036420519	-0.01213652	0	0.002	1	0.714424804
Gm9922	0.036420569	-0.005971047	0	0.002	1	0.714424804
4931428F04Rik	0.03650575	0.015136757	0.006	0.002	1	0.714424804
Eif3m	0.036618495	0.095744925	0.373	0.329	1	0.714424804
Med7	0.036656143	-0.072579298	0.032	0.046	1	0.714424804
Cntln	0.036667542	0.043494639	0.024	0.014	1	0.714424804
Parp16	0.036696345	0.029438004	0.022	0.011	1	0.714424804
Epb41l4b	0.036831169	-0.014255171	0.001	0.004	1	0.714424804
T2	0.03684684	-0.027558634	0.001	0.005	1	0.714424804
Abraxas2	0.03693375	-0.081297219	0.055	0.069	1	0.714424804
Zfp689	0.036963056	-0.061343798	0.012	0.021	1	0.714424804
Tes3-ps	0.0369951	0.006453121	0.002	0	1	0.714424804
Slc38a5	0.0369951	0.015968492	0.002	0	1	0.714424804
Cd200r3	0.036995104	0.00857863	0.002	0	1	0.714424804
Gm33460	0.036995106	0.009269297	0.002	0	1	0.714424804
1700124L16Rik	0.036995107	0.011308055	0.002	0	1	0.714424804
Car3	0.036995107	0.00611055	0.002	0	1	0.714424804
Cpa3	0.036995111	0.017733033	0.002	0	1	0.714424804
Kcnc3	0.036995121	0.009055647	0.002	0	1	0.714424804
Gm46224	0.036995131	0.007409166	0.002	0	1	0.714424804
Ifit1bl1	0.037024893	-0.094328925	0.074	0.102	1	0.714424804
Slc39a7	0.037064549	-0.068033178	0.093	0.11	1	0.714424804
Cd38	0.037150619	-0.096994272	0.079	0.099	1	0.714424804
Plgrkt	0.037246106	-0.131519314	0.175	0.188	1	0.714424804
Slc25a29	0.037267381	-0.041813734	0.007	0.013	1	0.714424804
Slc38a10	0.037448742	0.080427701	0.101	0.081	1	0.714424804
4930570N18Rik	0.037456936	0.011744266	0.003	0.001	1	0.714424804
Tgfbr3	0.037467637	-0.072718603	0.032	0.044	1	0.714424804
Arhgap45	0.037472082	-0.089647152	0.707	0.723	1	0.714424804
Xylt2	0.037506083	-0.089611429	0.041	0.059	1	0.714424804
Itgad	0.037580064	-0.093292503	0.025	0.04	1	0.714424804
Commd8	0.03761414	0.090580191	0.179	0.143	1	0.714424804
Dync2li1	0.037646648	0.018346671	0.004	0.002	1	0.714424804
Treml2	0.037660856	0.0894916	0.086	0.068	1	0.714424804
Efhc2	0.037663279	0.016260096	0.004	0.002	1	0.714424804
Tfdp1	0.037676597	0.053371773	0.077	0.061	1	0.714424804
Fut11	0.037709684	-0.062795258	0.052	0.064	1	0.714424804
Ckap4	0.037733667	0.067415369	0.066	0.052	1	0.714424804
1700026D11Rik	0.037763177	-0.033527867	0.003	0.007	1	0.714424804
Trmo	0.037877243	-0.065496922	0.02	0.029	1	0.714424804
Nacc2	0.037910544	0.023020831	0.009	0.002	1	0.714424804
Fryl	0.037917407	-0.170325701	0.314	0.342	1	0.714424804
Uqcrh	0.038019709	0.0352746	0.854	0.835	1	0.714424804
Plekhf2	0.038117214	0.063034429	0.044	0.032	1	0.714424804
Gas8	0.038315068	0.024480054	0.005	0.001	1	0.714424804
Cfl2	0.038351133	-0.098449384	0.049	0.062	1	0.714424804
Hist1h3e	0.038521712	0.051749404	0.056	0.039	1	0.714424804
Mov10	0.03854165	0.0418474	0.079	0.058	1	0.714424804
E2f6	0.038609394	-0.051254776	0.024	0.033	1	0.714424804
Mink1	0.038636221	-0.123199458	0.149	0.169	1	0.714424804
Gm20707	0.038800199	-0.060372132	0.026	0.037	1	0.714424804
Zfp966	0.03882102	0.016616367	0.004	0.001	1	0.714424804
Coch	0.038859099	-0.015561462	0	0.003	1	0.714424804
Ankra2	0.038914591	-0.089254638	0.099	0.113	1	0.714424804
Gm15441	0.038934632	-0.071375349	0.037	0.05	1	0.714424804
Abcc1	0.038948894	0.068398837	0.053	0.041	1	0.714424804
Cdkl2	0.038962447	-0.036731822	0.006	0.011	1	0.714424804
Hist1h2bf	0.038972686	-0.026039021	0.003	0.007	1	0.714424804
Pqlc2	0.038979259	-0.040978759	0.006	0.013	1	0.714424804
Ubap1	0.039015129	-0.085554718	0.051	0.063	1	0.714424804
Aamp	0.03905885	-0.12621051	0.164	0.184	1	0.714424804
Pkib	0.039076061	-0.024633926	0.004	0.01	1	0.714424804
Mlh1	0.039076627	-0.076374399	0.028	0.04	1	0.714424804
Scoc	0.039086299	0.048649064	0.048	0.035	1	0.714424804
Nop10	0.039146722	0.037842178	0.578	0.525	1	0.714424804
Galnt10	0.039158269	0.079230603	0.066	0.045	1	0.714424804
Zbtb11os1	0.039203743	0.077227577	0.033	0.02	1	0.714424804
Dlg5	0.039233488	0.024102968	0.01	0.004	1	0.714424804
Gm12655	0.039358701	-0.025129498	0.002	0.009	1	0.714424804
Washc2	0.039358953	0.07522157	0.113	0.091	1	0.714424804
Cd40	0.039434342	0.018582484	0.006	0.002	1	0.714424804
Ly6k	0.039505732	-0.047880398	0.007	0.013	1	0.714424804
Gm43703	0.039540695	0.027682522	0.006	0.002	1	0.714424804
C530005A16Rik	0.039576048	0.018032795	0.004	0.002	1	0.714424804
Dipk1a	0.0395852	-0.090171919	0.07	0.088	1	0.714424804
Pclaf	0.039661575	0.100129126	0.034	0.024	1	0.714424804
Swi5	0.039729169	-0.1141047	0.373	0.39	1	0.714424804
Asap2	0.039759951	-0.07003111	0.043	0.053	1	0.714424804
Tmem87b	0.039953908	0.058433555	0.044	0.028	1	0.714424804
Ifit1	0.040088454	-0.075297627	0.018	0.031	1	0.714424804
Rpl22	0.040106623	0.068966747	0.972	0.972	1	0.714424804
Ccnd1	0.040183473	-0.029673591	0.002	0.005	1	0.714424804
5730405O15Rik	0.0402365	-0.016287525	0.005	0.009	1	0.714424804
Acsl4	0.040310658	0.048362144	0.083	0.059	1	0.714424804
Mif4gd	0.04035905	-0.091891114	0.1	0.12	1	0.714424804
Tmem131	0.040383932	-0.088200385	0.105	0.124	1	0.714424804
Ddc	0.040428393	-0.104861184	0.047	0.054	1	0.714424804
Mrtfa	0.040430034	-0.119541534	0.143	0.157	1	0.714424804
Rfxank	0.040432595	0.075361618	0.046	0.033	1	0.714424804
Zhx3	0.040452167	0.054223751	0.025	0.015	1	0.714424804
Trav13-2	0.040498398	-0.083872922	0.007	0.014	1	0.714424804
Cmtm4	0.040574257	0.045997278	0.015	0.008	1	0.714424804
Prkcq	0.040609522	-0.097882521	0.286	0.31	1	0.714424804
Lyve1	0.040698524	0.004365375	0.002	0	1	0.714424804
Il27	0.040698525	0.007614197	0.002	0	1	0.714424804
Mfsd2b	0.040698525	0.009624498	0.002	0	1	0.714424804
Ptpn14	0.040698526	0.006980508	0.002	0	1	0.714424804
1110028F11Rik	0.040698529	0.01565605	0.002	0	1	0.714424804
Tmtc2	0.040698529	0.012861815	0.003	0	1	0.714424804
Gm4208	0.04069853	0.012009596	0.002	0	1	0.714424804
Morc1	0.040698531	0.014926224	0.002	0	1	0.714424804
Papss2	0.040698543	0.017573715	0.002	0	1	0.714424804
Rian	0.040698546	0.011543076	0.002	0	1	0.714424804
Dars2	0.040776054	-0.040459934	0.01	0.016	1	0.714424804
Hbp1	0.040803686	-0.098226261	0.115	0.133	1	0.714424804
Tgfbr2	0.04082016	-0.084537134	0.227	0.245	1	0.714424804
Fbxl14	0.040849845	-0.116660507	0.113	0.129	1	0.714424804
B2m	0.040967542	-0.097955317	0.975	0.98	1	0.714424804
Med13l	0.041025061	-0.12958438	0.111	0.129	1	0.714424804
Lrg1	0.041097925	0.074478238	0.051	0.04	1	0.714424804
Spen	0.041198525	-0.086076772	0.113	0.137	1	0.714424804
1810037I17Rik	0.041221936	-0.130971321	0.483	0.515	1	0.714424804
Ddx17	0.04123884	-0.173367847	0.273	0.3	1	0.714424804
Rps9	0.041242844	0.047302487	0.988	0.984	1	0.714424804
Shoc2	0.041332999	0.070232529	0.136	0.105	1	0.714424804
Caap1	0.041342105	-0.116635421	0.068	0.08	1	0.714424804
Irf6	0.041354541	-0.029666105	0.005	0.01	1	0.714424804
Gm47939	0.04148292	0.02386216	0.007	0.003	1	0.714424804
Lrrc75b	0.04149964	0.030439584	0.008	0.003	1	0.714424804
Hmox2	0.041518452	-0.080856701	0.113	0.133	1	0.714424804
Vipr1	0.041521799	0.056953339	0.03	0.02	1	0.714424804
Hibadh	0.041585165	-0.064357131	0.078	0.099	1	0.714424804
Tmem186	0.041644101	-0.045820571	0.022	0.03	1	0.714424804
Ccr9	0.041648862	0.059077308	0.014	0.007	1	0.714424804
Gls	0.041692349	-0.170086684	0.263	0.289	1	0.714424804
Slc11a2	0.041712223	0.063979772	0.045	0.029	1	0.714424804
Plod3	0.04175243	0.056721826	0.029	0.02	1	0.714424804
Sox4	0.041770803	0.069144621	0.02	0.014	1	0.714424804
Itgb8	0.041843328	0.064836816	0.023	0.012	1	0.714424804
Eipr1	0.041986031	0.055325587	0.056	0.038	1	0.714424804
Arfgap2	0.042030542	0.097570862	0.105	0.086	1	0.714424804
Rps6	0.042037146	0.050154614	0.924	0.902	1	0.714424804
Inip	0.042055549	-0.092394029	0.052	0.067	1	0.714424804
Usp51	0.04214017	-0.017249145	0.001	0.003	1	0.714424804
Drap1	0.042189406	-0.092451616	0.295	0.312	1	0.714424804
Eif3c	0.042212749	0.057196024	0.387	0.354	1	0.714424804
Pafah2	0.04225183	0.016900728	0.005	0.002	1	0.714424804
Gm48768	0.042288909	0.011061299	0.006	0.001	1	0.714424804
Mmp25	0.04229931	0.074083332	0.04	0.031	1	0.714424804
Setd3	0.042333375	-0.127277785	0.113	0.129	1	0.714424804
Cdc6	0.042458369	0.025431765	0.009	0.004	1	0.714424804
Senp6	0.042477387	-0.109260516	0.245	0.272	1	0.714424804
Rbm15	0.042571785	-0.067033849	0.033	0.05	1	0.714424804
0610038B21Rik	0.042632478	-0.039716942	0.004	0.01	1	0.714424804
Gm12932	0.042850211	0.019628088	0.005	0.001	1	0.714424804
Twf2	0.042853359	-0.116626773	0.232	0.242	1	0.714424804
Dbf4	0.042861826	-0.083167741	0.047	0.066	1	0.714424804
Zfp507	0.042942997	-0.115318246	0.046	0.054	1	0.714424804
Adcy6	0.042966229	0.024167455	0.003	0.001	1	0.714424804
Gm527	0.043075722	-0.035540775	0.003	0.009	1	0.714424804
Sirt5	0.043107696	-0.067570827	0.031	0.037	1	0.714424804
Trmt1l	0.043164998	-0.090638738	0.09	0.103	1	0.714424804
Mrpl33	0.043189564	0.084050135	0.447	0.407	1	0.714424804
Adgrl1	0.043216363	0.055817282	0.092	0.064	1	0.714424804
Phb	0.043388796	-0.061291052	0.132	0.154	1	0.714424804
Bcl9	0.04340231	0.046872508	0.019	0.011	1	0.714424804
Ddx24	0.043526459	-0.113424733	0.322	0.346	1	0.714424804
Mcm4	0.043594708	-0.078893618	0.096	0.114	1	0.714424804
Snapc2	0.043625607	-0.072325314	0.03	0.042	1	0.714424804
Zfand3	0.043664678	-0.13430219	0.151	0.169	1	0.714424804
Tmem97	0.043811597	0.041422752	0.014	0.007	1	0.714424804
Rims3	0.043865725	0.019126704	0.005	0.001	1	0.714424804
Kbtbd4	0.043954393	-0.063653324	0.026	0.037	1	0.714424804
Fam83a	0.043977895	-0.005900536	0	0.002	1	0.714424804
Abat	0.043977912	-0.006907713	0	0.002	1	0.714424804
Gm17203	0.043977924	-0.007608991	0	0.002	1	0.714424804
Gm42596	0.043977929	-6.29E-04	0	0.002	1	0.714424804
Gm43514	0.043977937	-0.007527775	0	0.002	1	0.714424804
Gm3854	0.043977944	-0.006908446	0	0.002	1	0.714424804
Hoxa3	0.043977944	-0.008198029	0	0.002	1	0.714424804
Shcbp1l	0.043977944	-0.004207895	0	0.002	1	0.714424804
1010001B22Rik	0.043977944	-0.011411151	0	0.002	1	0.714424804
Gzmc	0.043977944	-0.006128995	0	0.002	1	0.714424804
Trp73	0.043977944	-0.004444701	0	0.002	1	0.714424804
Kcnh6	0.043977944	-0.009874566	0	0.002	1	0.714424804
Gm43585	0.043977944	-0.011090509	0	0.002	1	0.714424804
9530052C20Rik	0.043977944	-0.003535264	0	0.002	1	0.714424804
1700011L03Rik	0.043977944	-0.006110924	0	0.002	1	0.714424804
Wdpcp	0.043977944	-0.009543704	0	0.002	1	0.714424804
1700087I21Rik	0.043977944	-0.009265568	0	0.002	1	0.714424804
Fosl1	0.043977944	-0.003218678	0	0.002	1	0.714424804
4930553M12Rik	0.043977944	-0.008512288	0	0.002	1	0.714424804
BC037032	0.043977944	-0.006935644	0	0.002	1	0.714424804
4833412C05Rik	0.043977944	-0.002749721	0	0.002	1	0.714424804
Gm16548	0.043977944	-0.004567778	0	0.002	1	0.714424804
Cdh17	0.043977944	-0.005277144	0	0.002	1	0.714424804
Gm16144	0.043977944	-0.005878534	0	0.002	1	0.714424804
4930566F21Rik	0.043977944	-0.006789532	0	0.002	1	0.714424804
Gm26838	0.043977944	-0.006704066	0	0.002	1	0.714424804
6330409D20Rik	0.043977944	-0.005702108	0	0.002	1	0.714424804
Hoxc4	0.043977944	-0.012162651	0	0.002	1	0.714424804
Olfr157	0.043977944	-0.006875028	0	0.002	1	0.714424804
Myo18b	0.043977944	-0.010378943	0	0.002	1	0.714424804
Asb14	0.043977945	-0.007922008	0	0.002	1	0.714424804
Gm12737	0.043977945	-0.004862313	0	0.002	1	0.714424804
Gm39822	0.043977945	-0.0111827	0	0.002	1	0.714424804
4632428C04Rik	0.043977945	-0.003484481	0	0.002	1	0.714424804
Trav5-1	0.043977945	-0.00901213	0	0.002	1	0.714424804
Clec2g	0.043977945	-0.009957359	0	0.002	1	0.714424804
Brsk2	0.043977945	-0.005226035	0	0.002	1	0.714424804
Gm37336	0.043977945	-0.007090478	0	0.002	1	0.714424804
Zmynd12	0.043977945	-0.006189093	0	0.002	1	0.714424804
Gm47140	0.043977945	-0.01533749	0	0.002	1	0.714424804
Pglyrp4	0.043977945	-0.003422835	0	0.002	1	0.714424804
4930412C18Rik	0.043977945	-0.005235532	0	0.002	1	0.714424804
Fam83f	0.043977945	-0.006188137	0	0.002	1	0.714424804
L3hypdh	0.043977945	-0.00296185	0	0.002	1	0.714424804
Spats1	0.043977945	-0.005635052	0	0.002	1	0.714424804
Gm12195	0.043977946	-0.014048123	0	0.002	1	0.714424804
Tmem89	0.043977946	-0.007811768	0	0.002	1	0.714424804
Gm13986	0.043977946	-0.002682985	0	0.002	1	0.714424804
A530083I20Rik	0.043977946	-0.008818707	0	0.002	1	0.714424804
Klhl30	0.043977946	-0.003248672	0	0.002	1	0.714424804
Trav17	0.043977946	-0.006654687	0	0.002	1	0.714424804
Islr	0.043977947	-0.007711161	0	0.002	1	0.714424804
Proca1	0.043977947	-0.003156917	0	0.002	1	0.714424804
Gm11457	0.043977947	-0.00121231	0	0.002	1	0.714424804
Galr2	0.043977947	-0.007971501	0	0.002	1	0.714424804
Tead2	0.043977947	-0.006987012	0	0.002	1	0.714424804
Gm9008	0.043977947	-0.003495598	0	0.002	1	0.714424804
Cntnap1	0.043977947	-0.004873751	0	0.002	1	0.714424804
A530021J07Rik	0.043977948	-0.010890136	0	0.002	1	0.714424804
Pcdh1	0.043977948	-0.006512258	0	0.002	1	0.714424804
Otof	0.043977949	-0.001573013	0	0.002	1	0.714424804
Lrrc73	0.043977949	-0.011669941	0	0.002	1	0.714424804
Dnah7a	0.04397795	-0.008778007	0	0.002	1	0.714424804
Gm15713	0.043977951	-0.005740592	0	0.002	1	0.714424804
Plekha4	0.043977954	-0.006100307	0	0.002	1	0.714424804
Zan	0.043977957	-0.003489039	0	0.002	1	0.714424804
Trav10d	0.04397797	-0.006563023	0.001	0.002	1	0.714424804
Rps6kl1	0.04397802	-0.005690732	0	0.002	1	0.714424804
Ly6g6f	0.043978051	-0.004769853	0	0.002	1	0.714424804
Cdk18	0.043978059	0.001071581	0.002	0.002	1	0.714424804
Htra3	0.043978069	-0.003633777	0	0.002	1	0.714424804
Cst6	0.043978106	-0.004160465	0	0.002	1	0.714424804
Gm14418	0.043978318	-0.006878857	0	0.002	1	0.714424804
Sik3	0.044017974	-0.120791709	0.1	0.123	1	0.714465574
Rfc2	0.044266155	-0.103425632	0.108	0.119	1	0.715604761
Senp3	0.044297053	-0.082576123	0.066	0.076	1	0.715604761
Cntrob	0.044355763	-0.060302856	0.015	0.027	1	0.715604761
Kars	0.044356183	-0.076299034	0.102	0.115	1	0.715604761
Ube2l6	0.044358341	0.091415802	0.035	0.029	1	0.715604761
Rras2	0.044370233	0.11143093	0.121	0.094	1	0.715604761
Tsen15	0.044463887	-0.08145019	0.035	0.041	1	0.715604761
R3hcc1	0.044522377	-0.046007598	0.025	0.038	1	0.715604761
Gm45902	0.044553245	-0.027826814	0.006	0.011	1	0.715604761
Ago2	0.044586267	-0.08723239	0.209	0.23	1	0.715604761
Mcemp1	0.044649406	0.062614158	0.064	0.049	1	0.715604761
Cd200r2	0.044677606	-0.029950251	0.001	0.005	1	0.715604761
Tyw1	0.044719172	-0.08247255	0.048	0.059	1	0.715604761
Bcl7c	0.044722121	-0.112391161	0.123	0.141	1	0.715604761
Id2	0.044735083	-0.120131949	0.522	0.555	1	0.715604761
Scn4a	0.044758979	0.008818208	0.002	0	1	0.715604761
Myl9	0.04475898	0.017190067	0.003	0	1	0.715604761
Arhgap21	0.0447638	-0.031431913	0.013	0.018	1	0.715604761
Lrrc1	0.044797378	0.03489328	0.013	0.006	1	0.715604761
Ccdc77	0.044832263	-0.054739067	0.02	0.029	1	0.715604761
Zfp764	0.045045696	-0.04796315	0.013	0.023	1	0.715633496
Myl2	0.045089613	0.012063001	0.004	0.001	1	0.715633496
Shprh	0.045145873	-0.129817458	0.079	0.087	1	0.715633496
Ak4	0.045163197	-0.032801999	0	0.002	1	0.715633496
Sp100	0.045190444	-0.114658265	0.572	0.589	1	0.715633496
Gm43848	0.045206238	-0.042451818	0.006	0.013	1	0.715633496
Trav7-5	0.045233937	-0.036159518	0.003	0.01	1	0.715633496
Tmem59	0.045250997	-0.117427628	0.273	0.287	1	0.715633496
Ccdc50	0.04526666	0.071492996	0.134	0.114	1	0.715633496
Tubgcp3	0.045342075	-0.0934145	0.04	0.051	1	0.715633496
Tdrp	0.045381426	0.083060635	0.031	0.018	1	0.715633496
Acyp2	0.045426345	0.033840318	0.016	0.008	1	0.715633496
Rpa1	0.04548598	0.088751952	0.129	0.105	1	0.715633496
Fpr2	0.045509222	0.07007794	0.058	0.044	1	0.715633496
Tbc1d23	0.045523351	0.0774846	0.066	0.05	1	0.715633496
D17H6S53E	0.045568139	-0.068755624	0.021	0.031	1	0.715633496
Apoc2	0.045576425	0.021093196	0.003	0.001	1	0.715633496
Neu1	0.045590947	-0.072185852	0.079	0.089	1	0.715633496
Ripor3	0.045612198	0.030605841	0.006	0.001	1	0.715633496
Emc6	0.045617082	-0.11647772	0.182	0.205	1	0.715633496
Wipf2	0.045632788	-0.111202013	0.087	0.106	1	0.715633496
Ndufa12	0.04565261	-0.085355319	0.207	0.231	1	0.715633496
Psmd11	0.045747411	0.060899356	0.172	0.142	1	0.715742071
Lta4h	0.045772854	-0.114619739	0.229	0.246	1	0.715742071
Impad1	0.045779584	0.076402015	0.075	0.062	1	0.715742071
Pdia4	0.045808386	-0.093384067	0.139	0.164	1	0.715742071
Tbc1d13	0.045880996	0.061398454	0.05	0.033	1	0.715791047
Gm42372	0.045927439	-0.03550128	0.009	0.015	1	0.715791047
Commd3	0.046009416	-0.120060581	0.179	0.202	1	0.715791047
Mvb12b	0.046027925	0.043439987	0.058	0.042	1	0.715791047
Faxc	0.046035392	-0.024684163	0.003	0.007	1	0.715791047
Sec61b	0.046038447	-0.078570872	0.693	0.715	1	0.715791047
Ssc4d	0.046072024	0.016315862	0.006	0.002	1	0.715791047
Sdhaf3	0.046116802	0.050241071	0.025	0.015	1	0.715908451
Trp53	0.04622783	-0.093602658	0.255	0.268	1	0.717053291
Zfp839	0.046323315	-0.045784597	0.006	0.012	1	0.717055213
Tsc22d2	0.046335178	-0.081187522	0.063	0.082	1	0.717055213
Cxxc5	0.046339796	0.047548374	0.045	0.032	1	0.717055213
Orm1	0.046672079	0.02878413	0.015	0.009	1	0.721029989
Tomm7	0.046677962	0.036787906	0.669	0.633	1	0.721029989
Lcorl	0.046709128	-0.091158193	0.05	0.062	1	0.721029989
4930522L14Rik	0.046818437	0.080680352	0.058	0.046	1	0.721685388
Doc2a	0.046826628	-0.01351195	0.001	0.004	1	0.721685388
Golga4	0.046941471	0.105636073	0.166	0.14	1	0.722876103
Dram1	0.047057389	0.032301441	0.014	0.009	1	0.724081452
Rmnd5b	0.04714007	0.115565893	0.086	0.063	1	0.724773868
2810405F17Rik	0.047218327	-0.040015048	0.007	0.011	1	0.725397206
Bcl2	0.047357156	0.043731835	0.46	0.401	1	0.72646397
Faf1	0.047363306	-0.084051721	0.065	0.076	1	0.72646397
Als2	0.047573	-0.056236126	0.012	0.02	1	0.72864456
Tmed3	0.04758124	-0.109778323	0.09	0.103	1	0.72864456
Crmp1	0.047642307	-0.078658723	0.022	0.029	1	0.728999312
Ptpn6	0.047767912	0.115314885	0.23	0.198	1	0.730340243
Galk1	0.04799687	-0.066420065	0.05	0.065	1	0.732070446
Mapk7	0.04801922	0.050687933	0.029	0.02	1	0.732070446
Gm34095	0.048019337	-0.011408419	0.001	0.003	1	0.732070446
Fbxl12	0.048033321	-0.115786726	0.096	0.108	1	0.732070446
Abcd4	0.048145987	-0.050836226	0.021	0.033	1	0.733206587
Cldn1	0.048212238	0.014848858	0.007	0.003	1	0.733406866
Vopp1	0.0482354	-0.139810578	0.078	0.089	1	0.733406866
Mansc1	0.048293698	0.032783887	0.007	0.002	1	0.733713264
Prkce	0.048560233	0.064022402	0.049	0.036	1	0.737180357
Slc12a9	0.048755815	-0.067771698	0.025	0.034	1	0.738602372
Slc26a10	0.048780228	-0.022720551	0.009	0.013	1	0.738602372
Dok2	0.048857333	-0.09750028	0.169	0.189	1	0.738602372
Tlr13	0.048876785	0.03291634	0.011	0.007	1	0.738602372
Atn1	0.048880767	0.074857091	0.116	0.089	1	0.738602372
Cyb5rl	0.04888431	-0.038132806	0.007	0.011	1	0.738602372
B4galt1	0.049004675	0.10426907	0.195	0.168	1	0.739839807
Cyld	0.049076678	-0.141259137	0.265	0.293	1	0.740345741
Srsf11	0.049115926	-0.103011259	0.303	0.312	1	0.740357141
Caml	0.049172376	-0.087261555	0.041	0.054	1	0.740479431
Dcp1b	0.049201035	-0.12692093	0.061	0.074	1	0.740479431
Hist1h3g	0.049361184	0.023028636	0.008	0.003	1	0.74208147
As3mt	0.049403006	-0.063610425	0.033	0.042	1	0.74208147
Tmed9	0.049423228	-0.105047803	0.292	0.304	1	0.74208147
Cd99l2	0.049643282	-0.029777886	0.024	0.033	1	0.744804127
Zfp882	0.049695581	-0.046492245	0.01	0.017	1	0.74500764
Kmt5a	0.049735286	-0.085215496	0.106	0.125	1	0.745022194
Ccdc69	0.049775106	-0.08175939	0.035	0.046	1	0.74503843
Pask	0.049830811	0.016373385	0.004	0.001	1	0.745292233
Tceanc	0.049926043	-0.030464114	0.01	0.015	1	0.745708607
Slc22a4	0.049945885	0.019329281	0.005	0.002	1	0.745708607
Mical1	0.049974961	-0.11737766	0.137	0.148	1	0.745708607
Trmt112	0.05007642	-0.110076866	0.584	0.599	1	0.746469971
Lst1	0.050110675	0.06805957	0.085	0.068	1	0.746469971
Trim10	0.050184663	0.020801397	0.005	0.001	1	0.746469971
Nsun4	0.050313226	-0.042035123	0.021	0.032	1	0.746469971
Ptp4a2	0.050318002	-0.150155983	0.472	0.485	1	0.746469971
Mrpl52	0.050371431	-0.15589009	0.621	0.631	1	0.746469971
Sostdc1	0.050435354	0.228567303	0.027	0.02	1	0.746469971
Trip11	0.050455701	-0.077785397	0.167	0.191	1	0.746469971
Tmem263	0.05045793	0.049512276	0.037	0.023	1	0.746469971
Srpk1	0.050474304	-0.097568586	0.257	0.27	1	0.746469971
Tmcc1	0.050494553	0.078950092	0.124	0.1	1	0.746469971
Sart3	0.050509661	-0.140818543	0.099	0.119	1	0.746469971
Prepl	0.050530514	0.033105999	0.022	0.014	1	0.746469971
Cd300lb	0.050671578	0.029015732	0.02	0.012	1	0.747242558
Dctn3	0.050672135	0.073966868	0.232	0.201	1	0.747242558
Cmip	0.050755285	-0.079641746	0.083	0.102	1	0.747242558
Apba1	0.05077243	-0.008128534	0.001	0.003	1	0.747242558
Gmnn	0.050777063	0.06774988	0.058	0.045	1	0.747242558
Nsun7	0.050895331	-0.033868388	0.002	0.006	1	0.748410397
Tmem62	0.05094286	-0.044340232	0.021	0.028	1	0.748537024
Washc4	0.051025521	-0.083472524	0.078	0.097	1	0.749179291
Tmem81	0.051163136	0.030033111	0.009	0.004	1	0.749616787
Snhg3	0.051179133	0.132299713	0.168	0.139	1	0.749616787
Slc19a1	0.051241492	-0.03259428	0.014	0.023	1	0.749616787
Birc6	0.051248306	-0.140315901	0.319	0.35	1	0.749616787
Irf5	0.051250186	0.056497278	0.03	0.02	1	0.749616787
Mnat1	0.051439843	-0.065876589	0.051	0.064	1	0.750508073
Aldh3b3	0.051459918	-0.007227628	0.001	0.003	1	0.750508073
Timm44	0.051475855	0.099707702	0.08	0.061	1	0.750508073
Saraf	0.051556022	-0.045372042	0.386	0.399	1	0.750508073
5830416I19Rik	0.051609654	-0.031989151	0.003	0.009	1	0.750508073
Ccr2	0.051618159	-0.170820244	0.192	0.222	1	0.750508073
Gm15859	0.051702055	-0.03773873	0.004	0.01	1	0.750508073
Gm48604	0.051713266	0.024622731	0.005	0.002	1	0.750508073
Amd1	0.051727202	-0.113593653	0.07	0.085	1	0.750508073
Sco1	0.051749025	-0.050243176	0.007	0.013	1	0.750508073
Fgfbp3	0.051898893	-0.0346508	0.005	0.011	1	0.750508073
Med19	0.051907195	-0.047447271	0.049	0.063	1	0.750508073
Zfp326	0.051911117	-0.100063357	0.053	0.067	1	0.750508073
Hnrnpk	0.051912974	-0.125733266	0.531	0.541	1	0.750508073
Cmpk1	0.051934712	0.113912504	0.227	0.202	1	0.750508073
Txndc16	0.05193544	0.048402002	0.028	0.02	1	0.750508073
Gm7008	0.052039664	0.009902179	0.003	0.001	1	0.751449625
Tmem267	0.052168294	0.041935655	0.007	0.003	1	0.752269887
Trim26	0.052198703	-0.096121151	0.116	0.139	1	0.752269887
Rbm28	0.052213804	0.038548983	0.111	0.091	1	0.752269887
Gapt	0.052389477	0.022293522	0.015	0.009	1	0.753173862
Zfp112	0.052416444	-0.010543163	0.002	0.005	1	0.753173862
Acly	0.052430787	0.109462773	0.166	0.142	1	0.753173862
C2cd3	0.052514747	-0.094040195	0.082	0.1	1	0.753173862
Nlrp3	0.052517755	0.01975806	0.009	0.005	1	0.753173862
Ptprc	0.052579716	-0.055328884	0.851	0.872	1	0.753173862
Blvrb	0.052612141	0.073931034	0.05	0.037	1	0.753173862
Nol6	0.052623828	-0.101459273	0.047	0.06	1	0.753173862
Mpzl3	0.052666835	0.052374251	0.019	0.011	1	0.753173862
Pdcd1	0.052706644	-0.116072593	0.06	0.08	1	0.753173862
Slc25a42	0.05270729	0.034742022	0.013	0.007	1	0.753173862
Casp4	0.052822047	-0.139501183	0.062	0.076	1	0.754253347
Polr3f	0.052907358	-0.083878822	0.039	0.05	1	0.754813592
Trmt61a	0.05293977	0.044735082	0.022	0.014	1	0.754813592
1700029J03Rik	0.053074149	0.025103177	0.007	0.002	1	0.755656639
Pla2g4a	0.053077473	0.005772517	0.003	0.001	1	0.755656639
Cxcr3	0.053172473	-0.133218131	0.305	0.316	1	0.756298754
Gm9725	0.053231038	-0.048350571	0.02	0.028	1	0.756298754
Rapgef1	0.053275668	-0.112140503	0.167	0.182	1	0.756298754
Gm30948	0.053279859	0.037906506	0.006	0.002	1	0.756298754
Tcf7	0.053474579	0.084144149	0.464	0.417	1	0.758502983
Rab4b	0.053681476	-0.064330689	0.189	0.211	1	0.758564601
Gnai2	0.053706447	-0.111210517	0.591	0.606	1	0.758564601
Dnmt1	0.053899374	-0.132358457	0.163	0.173	1	0.758564601
Cdc25b	0.054088907	-0.086459594	0.081	0.099	1	0.758564601
Rabep1	0.054108416	-0.085156447	0.088	0.101	1	0.758564601
Cstdc5	0.054172119	0.10055776	0.004	0.002	1	0.758564601
Fam192a	0.054222175	-0.101954943	0.093	0.108	1	0.758564601
Cdr2	0.054319117	0.032310882	0.015	0.007	1	0.758564601
Pde2a	0.054389959	0.133948781	0.232	0.199	1	0.758564601
Med21	0.054474392	0.086080159	0.132	0.104	1	0.758564601
AC149090.1	0.054493134	-0.136242072	0.262	0.28	1	0.758564601
Arap3	0.054529201	0.062743468	0.042	0.028	1	0.758564601
Afmid	0.054547528	-0.070697901	0.064	0.08	1	0.758564601
Ssh1	0.054563767	-0.098220315	0.1	0.118	1	0.758564601
Gm11175	0.054573243	-0.030747864	0.011	0.018	1	0.758564601
Slc26a6	0.05458551	0.022959669	0.007	0.002	1	0.758564601
Pde1b	0.054608527	-0.053968842	0.016	0.024	1	0.758564601
Zfp119a	0.054620508	-0.039548145	0.01	0.015	1	0.758564601
Map6	0.05473227	-0.032148795	0.005	0.011	1	0.758564601
U2af1l4	0.054740143	-0.04760748	0.05	0.062	1	0.758564601
Chd1l	0.054745741	-0.087859754	0.054	0.068	1	0.758564601
Trio	0.054828934	0.058121778	0.055	0.039	1	0.758564601
Bin2	0.054862825	-0.11167534	0.392	0.393	1	0.758564601
Exosc9	0.054863311	-0.083408226	0.059	0.07	1	0.758564601
Tpd52	0.054910034	-0.121766763	0.078	0.093	1	0.758564601
Ikzf5	0.055087429	0.071359018	0.063	0.046	1	0.758564601
Ociad1	0.055114094	-0.127674961	0.334	0.356	1	0.758564601
Cdc42se2	0.055142159	-0.08925116	0.224	0.24	1	0.758564601
Lrrc39	0.055326418	-0.01978892	0.003	0.007	1	0.758564601
Slc25a51	0.055405663	-0.084290104	0.066	0.08	1	0.758564601
Wdr76	0.055423276	0.063589828	0.045	0.027	1	0.758564601
Gna14	0.055498723	0.018217081	0.003	0.001	1	0.758564601
Pkn1	0.055543968	-0.100348756	0.294	0.309	1	0.758564601
Dusp1	0.055659203	-0.172150938	0.087	0.112	1	0.758564601
Sh2d1b2	0.055817204	0.025767079	0.008	0.004	1	0.758564601
Rpusd4	0.055828391	-0.07745576	0.06	0.068	1	0.758564601
Emid1	0.055890273	-0.034060132	0.019	0.027	1	0.758564601
Abracl	0.055911471	-0.132314757	0.47	0.492	1	0.758564601
Zfp174	0.05592029	0.019582147	0.006	0.002	1	0.758564601
Sgsh	0.055988637	-0.083528408	0.064	0.076	1	0.758564601
Aig1	0.056188026	-0.091134484	0.064	0.078	1	0.758564601
Fam129a	0.056268973	0.097230071	0.131	0.117	1	0.758564601
Rrm2	0.056274639	0.050113461	0.027	0.021	1	0.758564601
Bcl9l	0.056286782	0.111874234	0.144	0.115	1	0.758564601
Ldhc	0.056307073	-0.015543556	0.002	0.005	1	0.758564601
Tiprl	0.056333197	-0.121501207	0.125	0.136	1	0.758564601
Ss18l1	0.056357098	0.025331571	0.009	0.003	1	0.758564601
Trav9-2	0.056418731	-0.044919154	0.003	0.009	1	0.758564601
Tyrobp	0.05643056	0.100474492	0.235	0.201	1	0.758564601
Ginm1	0.056560744	-0.07137848	0.07	0.079	1	0.758564601
Hipk2	0.056634479	0.102879036	0.087	0.067	1	0.758564601
Gm21962	0.056639315	-0.02393548	0	0.002	1	0.758564601
Atp6v0a2	0.056702736	-0.100421298	0.149	0.15	1	0.758564601
Il1rl2	0.056728246	-0.024977141	0.004	0.011	1	0.758564601
Zfp560	0.056819922	0.069301284	0.099	0.08	1	0.758564601
Rffl	0.056889374	-0.061876851	0.026	0.036	1	0.758564601
Snrpd1	0.056944427	0.111587854	0.25	0.225	1	0.758564601
9230116N13Rik	0.056959464	-0.052101069	0.011	0.017	1	0.758564601
Pira2	0.05702056	0.022381901	0.015	0.009	1	0.758564601
Gm16341	0.057050981	-0.02755749	0.004	0.008	1	0.758564601
Gm42047	0.057077927	0.071091629	0.068	0.05	1	0.758564601
Stac3	0.057199194	-0.015151257	0	0.002	1	0.758564601
Hace1	0.05720045	-0.060138404	0.044	0.06	1	0.758564601
Caprin1	0.057253523	-0.113789724	0.25	0.28	1	0.758564601
Kcnip2	0.057341992	0.035020008	0.008	0.002	1	0.758564601
Stat3	0.05741163	-0.081635938	0.251	0.267	1	0.758564601
Gm17455	0.057422759	0.005236179	0.002	0	1	0.758564601
Adhfe1	0.057422759	0.00153491	0.002	0	1	0.758564601
Gm43017	0.05742276	0.005891255	0.002	0	1	0.758564601
B130046B21Rik	0.05742276	0.005375323	0.002	0	1	0.758564601
Gm43581	0.05742276	0.008772743	0.002	0	1	0.758564601
Gm9821	0.057422762	0.005959369	0.002	0	1	0.758564601
Chrm3	0.057422762	0.004825765	0.002	0	1	0.758564601
Fam81a	0.057422763	0.006898955	0.002	0	1	0.758564601
Map6d1	0.057422764	0.01082196	0.002	0	1	0.758564601
A930002I21Rik	0.057422764	0.006155111	0.002	0	1	0.758564601
Gm13977	0.057422765	0.005690807	0.002	0	1	0.758564601
Gm28085	0.057422765	0.010995224	0.002	0	1	0.758564601
Gm5127	0.057422765	0.009529586	0.002	0	1	0.758564601
Itgb4	0.057422765	0.007179968	0.002	0	1	0.758564601
Ibsp	0.057422766	0.007413313	0.002	0	1	0.758564601
Slc4a5	0.057422767	0.00565178	0.002	0	1	0.758564601
Gm44190	0.057422767	0.010144257	0.002	0	1	0.758564601
Gm28198	0.057422767	0.004556924	0.002	0	1	0.758564601
Trav7d-4	0.057422768	0.011161862	0.002	0	1	0.758564601
Mag	0.057422768	0.00639622	0.002	0	1	0.758564601
Trbv30	0.05742277	0.016450946	0.002	0	1	0.758564601
Dnajc6	0.05742277	0.017084021	0.003	0	1	0.758564601
Xkrx	0.057422771	0.009731903	0.002	0	1	0.758564601
Gm28512	0.057422772	0.004190024	0.002	0	1	0.758564601
Gm49216	0.057422772	0.004751542	0.002	0	1	0.758564601
Psd2	0.057422773	0.010587404	0.003	0	1	0.758564601
Gm28379	0.057422774	0.004643605	0.002	0	1	0.758564601
B3galt1	0.057422774	0.01139319	0.002	0	1	0.758564601
Trav8d-2	0.057422777	0.017116315	0.003	0	1	0.758564601
Gm10518	0.057422783	0.007244984	0.002	0	1	0.758564601
Klhl23	0.057422789	0.012144989	0.002	0	1	0.758564601
Gm50196	0.057422791	0.010687586	0.003	0	1	0.758564601
Rasip1	0.057422794	0.00362371	0.002	0	1	0.758564601
Flrt2	0.057422796	0.009141108	0.002	0	1	0.758564601
Phf12	0.057556054	-0.093493273	0.132	0.159	1	0.759560256
Ccdc92	0.057577147	-0.059152668	0.046	0.056	1	0.759560256
Sptlc1	0.05764113	-0.094180522	0.059	0.072	1	0.759569921
Mipep	0.057673438	0.03143225	0.024	0.012	1	0.759569921
Mgst3	0.057696353	0.05367737	0.021	0.014	1	0.759569921
Gm16565	0.057853699	-0.079396051	0.021	0.029	1	0.760385636
Slc39a13	0.057865312	-0.066357909	0.025	0.032	1	0.760385636
Pilrb2	0.057909038	0.030953527	0.026	0.02	1	0.760385636
Thumpd1	0.05803137	-0.091882841	0.093	0.106	1	0.760385636
Leprot	0.058062978	-0.068079417	0.063	0.079	1	0.760385636
Myc	0.058082974	0.09395094	0.1	0.078	1	0.760385636
Tcf7l1	0.05811206	-0.00995459	0.001	0.004	1	0.760385636
Dcaf11	0.058113924	-0.12186869	0.09	0.106	1	0.760385636
Frmd4a	0.058114115	-0.038001859	0.012	0.017	1	0.760385636
Tcf3	0.058270055	0.092890144	0.171	0.14	1	0.760894544
Rab12	0.058288952	-0.06974133	0.046	0.063	1	0.760894544
Rpp14	0.05832368	0.058257697	0.044	0.029	1	0.760894544
Cdk9	0.058386405	-0.087182194	0.165	0.188	1	0.760894544
Washc5	0.058418885	0.074745336	0.061	0.044	1	0.760894544
Slc35e2	0.058431482	0.078092434	0.058	0.04	1	0.760894544
Mirt2	0.058467672	0.029552158	0.011	0.007	1	0.760894544
Gdpd3	0.058469488	0.024593542	0.021	0.012	1	0.760894544
Pim1	0.058786592	0.112810011	0.235	0.198	1	0.764503924
Gpr21	0.05884176	-0.013705667	0.001	0.003	1	0.76470433
Shpk	0.058921972	0.046578587	0.016	0.009	1	0.764931942
Cdca7	0.058938813	0.039254245	0.03	0.017	1	0.764931942
Cd28	0.059045091	-0.120670136	0.287	0.328	1	0.765794526
Mxi1	0.059197263	0.068378494	0.06	0.047	1	0.767250785
Gm49785	0.059373512	0.014439509	0.006	0.001	1	0.768374642
Dusp5	0.059409053	-0.109720423	0.062	0.075	1	0.768374642
Gm38979	0.059441546	-0.045057544	0.005	0.01	1	0.768374642
Map3k8	0.05944377	-0.054309581	0.047	0.06	1	0.768374642
Cyp51	0.059601057	-0.054443688	0.02	0.031	1	0.76869586
Gm5914	0.059603003	0.067982477	0.045	0.03	1	0.76869586
Macf1	0.059606342	-0.105499277	0.455	0.472	1	0.76869586
Mrpl36	0.059660936	-0.093518033	0.14	0.165	1	0.76869586
Ets1	0.059677157	-0.120142004	0.684	0.702	1	0.76869586
Tanc2	0.059708413	0.034698214	0.011	0.005	1	0.76869586
Scfd1	0.059945347	0.079565243	0.092	0.067	1	0.770894684
Abca7	0.059977207	-0.112378516	0.109	0.123	1	0.770894684
Gm16091	0.060031014	0.037655825	0.022	0.01	1	0.770894684
Cmpk2	0.060039526	0.057800014	0.031	0.025	1	0.770894684
Ywhaz	0.06011849	-0.071712067	0.623	0.654	1	0.771393617
3300002I08Rik	0.060239288	-0.017181047	0.006	0.011	1	0.772428311
Uxs1	0.060317781	0.060997272	0.042	0.029	1	0.772919527
Sik1	0.060517219	0.03032245	0.023	0.015	1	0.774918504
Gba2	0.060572328	-0.067971609	0.036	0.045	1	0.774918504
Jaml	0.060594646	0.107594766	0.114	0.087	1	0.774918504
Prkd3	0.060847764	0.102642347	0.103	0.08	1	0.7771674
Tmem191c	0.06085131	-0.088664315	0.043	0.054	1	0.7771674
Clec2d	0.060943076	-0.102023786	0.523	0.546	1	0.777767763
Ap1b1	0.061154606	-0.090110037	0.118	0.137	1	0.777767763
Uvrag	0.061239998	-0.080424995	0.095	0.112	1	0.777767763
Acap3	0.061281254	-0.062664596	0.034	0.044	1	0.777767763
Mrpl18	0.061349335	0.080196666	0.234	0.211	1	0.777767763
Dyrk4	0.061349796	0.020048116	0.006	0.002	1	0.777767763
Xpo7	0.061351553	0.077442224	0.107	0.085	1	0.777767763
Zgrf1	0.061435906	0.027388314	0.011	0.005	1	0.777767763
Aasdh	0.061466767	0.040558079	0.023	0.012	1	0.777767763
Sap30	0.061715057	0.043297224	0.04	0.031	1	0.777767763
Ftl1-ps1	0.061763443	-0.074237637	0.041	0.052	1	0.777767763
Bloc1s6os	0.061766216	-0.022247594	0.002	0.007	1	0.777767763
Id1	0.061791385	0.016993347	0.012	0.006	1	0.777767763
Gm49625	0.061995088	-0.014740385	0.002	0.005	1	0.777767763
Arhgdia	0.062127324	-0.107254792	0.449	0.462	1	0.777767763
Bak1	0.062129612	-0.051560881	0.079	0.098	1	0.777767763
Gbp9	0.062204194	-0.091124392	0.08	0.09	1	0.777767763
Kras	0.062210137	0.079453334	0.206	0.182	1	0.777767763
Galnt2	0.06240388	-0.078135556	0.133	0.15	1	0.777767763
B3gntl1	0.062414899	-0.028219293	0.018	0.024	1	0.777767763
Klra5	0.062491195	0.02664649	0.015	0.007	1	0.777767763
Pspc1	0.062528261	-0.091320581	0.073	0.086	1	0.777767763
Klra2	0.062537934	0.027205776	0.011	0.007	1	0.777767763
Tm9sf2	0.062749377	0.083039773	0.212	0.181	1	0.777767763
Gm38394	0.062826941	-0.01928976	0.003	0.009	1	0.777767763
Slc25a16	0.062841169	0.038541162	0.043	0.031	1	0.777767763
Tgoln1	0.062844401	-0.155844804	0.24	0.257	1	0.777767763
Spaca9	0.062872632	-0.022536466	0.005	0.011	1	0.777767763
Cenpv	0.062890252	-0.032614101	0.051	0.059	1	0.777767763
Hist1h2ap	0.062924402	0.227473494	0.085	0.064	1	0.777767763
Nbr1	0.062984066	0.101885985	0.089	0.069	1	0.777767763
Ptp4a1.1	0.062995955	-0.050539848	0.032	0.044	1	0.777767763
Klf6	0.063087996	-0.156733034	0.28	0.311	1	0.777767763
Rad21	0.063094288	-0.127781839	0.232	0.257	1	0.777767763
Zfp52	0.06317594	-0.055191556	0.057	0.076	1	0.777767763
Sipa1l1	0.063201956	-0.073436888	0.074	0.078	1	0.777767763
Proser2	0.063352678	0.009070316	0.002	0	1	0.777767763
Spag6	0.063352678	0.006556352	0.002	0	1	0.777767763
A230056P14Rik	0.063352679	0.007175234	0.002	0	1	0.777767763
Treml1	0.063352679	0.012398467	0.002	0	1	0.777767763
Fcer1a	0.063352679	0.005579681	0.002	0	1	0.777767763
Myh3	0.06335268	0.005384431	0.002	0	1	0.777767763
Skint3	0.063352681	0.011490079	0.002	0	1	0.777767763
Gm35154	0.063352681	0.00295818	0.002	0	1	0.777767763
3110083C13Rik	0.063352681	0.00745681	0.002	0	1	0.777767763
Rsph10b	0.063352682	0.013395556	0.002	0	1	0.777767763
4921511C10Rik	0.063352683	0.00639782	0.002	0	1	0.777767763
Dleu7	0.063352683	0.006604046	0.002	0	1	0.777767763
Gabrd	0.063352683	0.009786734	0.002	0	1	0.777767763
Gm43714	0.063352684	0.005356827	0.002	0	1	0.777767763
Gm16094	0.063352684	0.003482996	0.002	0	1	0.777767763
Apc2	0.063352685	0.009007835	0.002	0	1	0.777767763
Serac1	0.063352685	0.007049423	0.002	0	1	0.777767763
5330426L24Rik	0.063352686	0.009180337	0.002	0	1	0.777767763
Acvr1	0.063352689	0.005354854	0.002	0	1	0.777767763
1110013H19Rik	0.063352689	0.010753738	0.002	0	1	0.777767763
1700102H20Rik	0.06335269	0.006854179	0.002	0	1	0.777767763
Map7d3	0.06335269	0.010187678	0.002	0	1	0.777767763
5033403F01Rik	0.063352695	0.011814213	0.002	0	1	0.777767763
Mustn1	0.063352703	0.008692871	0.002	0	1	0.777767763
Rom1	0.063364983	-0.043431697	0.012	0.022	1	0.777767763
Fcgr2b	0.063495555	0.045340391	0.032	0.02	1	0.778873403
Pigp	0.06368335	-0.10187157	0.168	0.177	1	0.780679128
Larp1b	0.063739255	-0.0851877	0.059	0.071	1	0.780803422
9930111J21Rik1	0.063774679	-0.043620011	0.029	0.04	1	0.780803422
Hnrnph2	0.063906294	-0.091859181	0.146	0.167	1	0.781457866
B3galnt2	0.063909391	-0.076578468	0.038	0.05	1	0.781457866
Hexim2	0.064104238	0.018476608	0.003	0.001	1	0.783342388
Itpkb	0.06415557	-0.082015275	0.284	0.307	1	0.783471891
Zfp971	0.06423287	0.063321043	0.029	0.019	1	0.783918165
Mettl18	0.06429554	-0.04566386	0.016	0.025	1	0.784185422
Nolc1	0.064487175	-0.064717949	0.142	0.164	1	0.784682146
Ptrh2	0.064523129	-0.091517988	0.059	0.074	1	0.784682146
Zc3h4	0.064539353	-0.094107733	0.098	0.113	1	0.784682146
Cfap74	0.06456083	0.013477292	0.004	0.002	1	0.784682146
Stx5a	0.064571337	-0.084342412	0.081	0.094	1	0.784682146
Sirt2	0.064617536	-0.087718862	0.085	0.099	1	0.784682146
Zfp36l1	0.064675181	0.101903349	0.351	0.313	1	0.784682146
Zdhhc2	0.064702335	-0.085357079	0.057	0.074	1	0.784682146
5-Mar	0.064760609	-0.0937151	0.088	0.102	1	0.784682146
Rad51	0.064784909	0.032044505	0.017	0.011	1	0.784682146
Sass6	0.064810274	0.037486882	0.025	0.017	1	0.784682146
Nfatc2ip	0.064825826	-0.089505108	0.045	0.055	1	0.784682146
Hacd4	0.064872103	0.052502972	0.034	0.024	1	0.784748441
Marf1	0.06493701	-0.123619036	0.127	0.14	1	0.785039886
Bbs12	0.06500805	-0.036538249	0.007	0.011	1	0.785319235
Kbtbd8	0.065041777	-0.053002068	0.006	0.012	1	0.785319235
Ap5m1	0.065090689	-0.058784442	0.073	0.091	1	0.785416763
Gpr18	0.065140457	-0.083689847	0.133	0.146	1	0.785524488
Rsad2	0.065294787	0.062304392	0.02	0.013	1	0.786095089
Zfp976	0.065302859	0.022929095	0.006	0.002	1	0.786095089
Baz1b	0.065310385	-0.095990243	0.22	0.251	1	0.786095089
Faap24	0.065496323	-0.06335398	0.022	0.027	1	0.787694545
Cebpg	0.065525178	-0.094284986	0.086	0.093	1	0.787694545
Rpusd1	0.065582389	-0.033130235	0.007	0.011	1	0.787889862
Zbtb26	0.065681007	-0.0488924	0.011	0.019	1	0.788050556
Ern1	0.065682141	0.061271846	0.029	0.02	1	0.788050556
Top1	0.06571868	-0.116837949	0.296	0.318	1	0.788050556
Pafah1b1	0.065768677	-0.071196391	0.399	0.42	1	0.788158709
Zfp143	0.066138867	0.075513646	0.064	0.049	1	0.791433251
Ube2l3	0.066146289	-0.124603499	0.263	0.285	1	0.791433251
AA467197	0.066165367	0.043980834	0.037	0.025	1	0.791433251
Gab2	0.066241744	-0.018696063	0.008	0.014	1	0.791854388
Tspyl3	0.066302107	-0.058825154	0.039	0.052	1	0.792083681
Cdh23	0.066463364	-0.026212512	0.004	0.009	1	0.792999051
Atmin	0.066514968	-0.083521332	0.045	0.059	1	0.792999051
Dnajc11	0.06651982	0.073069979	0.054	0.037	1	0.792999051
4932422M17Rik	0.066546792	0.037687844	0.011	0.007	1	0.792999051
Tcf7l2	0.066584874	0.016444868	0.003	0.001	1	0.792999051
Clec12a	0.066639805	0.052351752	0.04	0.031	1	0.79316214
Tut4	0.066882052	-0.116950301	0.328	0.342	1	0.795553112
Gm43672	0.067022482	0.021245777	0.024	0.015	1	0.796242689
Ckap2	0.067033587	0.027938794	0.012	0.007	1	0.796242689
Gm11973	0.067064217	-0.022156184	0.003	0.01	1	0.796242689
Izumo1r	0.067151658	-0.216622559	0.155	0.177	1	0.796789015
Tmem128	0.067343849	0.083340242	0.199	0.167	1	0.798063283
Gm11110	0.067368968	-0.064383632	0.022	0.031	1	0.798063283
Eef1g	0.067420013	0.08570804	0.636	0.602	1	0.798063283
Tbcd	0.067440656	0.040875446	0.066	0.05	1	0.798063283
2410006H16Rik	0.067478108	0.09158771	0.474	0.431	1	0.798063283
Brca2	0.067508005	0.053712594	0.019	0.014	1	0.798063283
Rbm33	0.06758327	0.103973724	0.142	0.112	1	0.7984623
Gm50228	0.067626631	-0.020992984	0.006	0.01	1	0.798484115
Tmed5	0.067797214	-0.121620843	0.208	0.224	1	0.799771144
Rbm19	0.067843036	0.055329624	0.044	0.03	1	0.799771144
Mob1b	0.067860378	-0.068974935	0.044	0.054	1	0.799771144
Fam168b	0.068006515	0.103813424	0.232	0.202	1	0.800634643
Frmd4b	0.068058378	-0.046737897	0.012	0.017	1	0.800634643
Zfyve19	0.068081056	-0.043923653	0.029	0.039	1	0.800634643
Vps13a	0.06810015	-0.083769683	0.273	0.299	1	0.800634643
Rfx5	0.068406713	-0.088009697	0.03	0.037	1	0.801721323
Dipk1b	0.068442141	-0.045605403	0.015	0.02	1	0.801721323
Dgkh	0.068450723	-0.062352511	0.036	0.048	1	0.801721323
Hist1h2bg	0.068458718	0.043456658	0.028	0.018	1	0.801721323
Pwwp2a	0.068458822	-0.101048141	0.061	0.076	1	0.801721323
Uqcrq	0.068469874	0.079334839	0.481	0.439	1	0.801721323
Taf6	0.068484358	0.065845266	0.047	0.034	1	0.801721323
Zbtb6	0.068572223	-0.05700505	0.044	0.056	1	0.801874198
AC163685.1	0.068580797	-0.01083875	0.001	0.003	1	0.801874198
Ccl9	0.068698207	0.036606785	0.009	0.005	1	0.802756605
Pcsk1	0.06876107	-0.071132167	0.004	0.01	1	0.802756605
Stk35	0.068792945	-0.034047077	0.01	0.018	1	0.802756605
Slc37a3	0.068823211	-0.035745776	0.031	0.046	1	0.802756605
Ftl1	0.068934241	0.109618264	0.787	0.762	1	0.803428755
Alkbh6	0.068964379	-0.075514208	0.059	0.068	1	0.803428755
Pvrig	0.069062837	-0.064901719	0.016	0.02	1	0.804088746
Aqp3	0.069154702	0.05397731	0.024	0.015	1	0.804671224
Hax1	0.069250186	0.053156648	0.068	0.047	1	0.805155846
Apbb1ip	0.069280073	-0.11607775	0.411	0.421	1	0.805155846
Tomm70a	0.069411917	-0.088687887	0.175	0.191	1	0.805740199
Ube2j2	0.069557713	-0.099667353	0.131	0.145	1	0.805740199
Elovl5	0.069567386	-0.057543938	0.103	0.113	1	0.805740199
Inpp5b	0.069669574	-0.076273029	0.091	0.108	1	0.805740199
Tmem214	0.069729128	-0.083563956	0.041	0.048	1	0.805740199
2900005J15Rik	0.069750982	-0.046908566	0.012	0.015	1	0.805740199
Slfn14	0.069885109	0.009868028	0.002	0	1	0.805740199
Gm28535	0.069885111	0.005971106	0.002	0	1	0.805740199
Gtf2a1l	0.069885111	0.010697924	0.002	0	1	0.805740199
Phyhip	0.069885113	0.01180232	0.002	0	1	0.805740199
Fbxo2	0.069885122	0.008651412	0.002	0	1	0.805740199
Crlf1	0.069885132	0.010910476	0.002	0	1	0.805740199
Cdh2	0.069885135	0.007347292	0.002	0	1	0.805740199
E030030I06Rik	0.07003279	-0.057929003	0.021	0.031	1	0.805740199
Coa3	0.070078155	0.062222584	0.212	0.183	1	0.805740199
Hip1r	0.070095253	-0.075255973	0.082	0.098	1	0.805740199
Hlf	0.070095727	0.041475997	0.015	0.007	1	0.805740199
Mcts1	0.070139879	-0.069052302	0.145	0.161	1	0.805740199
Gm19409	0.070202223	0.009968362	0.003	0.001	1	0.805740199
Gcn1	0.070204186	-0.0387456	0.102	0.117	1	0.805740199
Gsk3b	0.070212625	-0.108348119	0.224	0.241	1	0.805740199
Zfand1	0.070251966	-0.032896905	0.037	0.046	1	0.805740199
Leprotl1	0.070326009	-0.109711665	0.469	0.493	1	0.806108733
Pgpep1l	0.070379718	-0.019997045	0.001	0.003	1	0.80624389
Ube2k	0.070459894	-0.125808984	0.159	0.171	1	0.806283909
Mfsd4a	0.070561355	0.038253344	0.014	0.007	1	0.806283909
Tmem248	0.070584693	-0.074894367	0.093	0.109	1	0.806283909
Cby1	0.070587023	-0.032305507	0.014	0.021	1	0.806283909
Qser1	0.070610015	0.034183976	0.02	0.008	1	0.806283909
Zbtb41	0.070634729	-0.073550021	0.025	0.033	1	0.806283909
Trav13-1	0.07073604	0.009949107	0.026	0.017	1	0.806961443
Pnpt1	0.070887168	-0.064437605	0.038	0.046	1	0.808206159
Rad18	0.070971505	-0.079609182	0.045	0.053	1	0.808688348
Pde12	0.07111987	-0.044044903	0.043	0.06	1	0.809899104
Sp3	0.071199733	0.116983216	0.149	0.136	1	0.810214864
Ddx3x	0.071231846	0.099555277	0.244	0.224	1	0.810214864
Mapk14	0.071435739	-0.156168944	0.113	0.129	1	0.810982959
Exoc2	0.071461503	-0.090509261	0.107	0.12	1	0.810982959
Supt20	0.07150284	-0.12957291	0.169	0.187	1	0.810982959
Cenpt	0.071512915	0.048826667	0.022	0.017	1	0.810982959
Trav3-3	0.07151895	-0.057699616	0.011	0.018	1	0.810982959
Elf2	0.071552359	-0.124222872	0.209	0.221	1	0.810982959
Foxp3	0.071603525	-0.113650309	0.057	0.07	1	0.811084923
Zfp358	0.071726212	0.042007872	0.017	0.009	1	0.811238995
H2-M3	0.071779817	-0.083772551	0.124	0.141	1	0.811238995
Pls3	0.071838104	-0.051445509	0.003	0.005	1	0.811238995
2500002B13Rik	0.071895932	-0.027396939	0.005	0.009	1	0.811238995
Myl12a	0.07194132	-0.107578215	0.591	0.607	1	0.811238995
E130308A19Rik	0.071953512	-0.065575126	0.025	0.037	1	0.811238995
Cisd1	0.071992609	0.046925488	0.091	0.074	1	0.811238995
Lypla1	0.071994628	-0.081204111	0.09	0.099	1	0.811238995
Mon1b	0.071996723	-0.04956029	0.04	0.045	1	0.811238995
Vps4b	0.072094412	-0.148856328	0.224	0.237	1	0.811571988
Shc1	0.072110665	0.059874858	0.066	0.047	1	0.811571988
Cebpd	0.072377257	0.034613522	0.056	0.04	1	0.813237454
Wfs1	0.072426993	-0.03224335	0.005	0.009	1	0.813237454
Smim10l2a	0.072470126	0.021405963	0.004	0.001	1	0.813237454
Gm28417	0.072578862	0.039519611	0.022	0.015	1	0.813237454
Psmd10	0.072659123	-0.080950148	0.075	0.096	1	0.813237454
Prrg1	0.072673336	-0.052500709	0.012	0.017	1	0.813237454
Sec61g	0.072733016	0.051294118	0.657	0.63	1	0.813237454
Crybg1	0.072733636	-0.089389304	0.089	0.101	1	0.813237454
Rasgrf1	0.07285429	-0.036700032	0.003	0.008	1	0.813237454
Nacc1	0.072862401	-0.062820188	0.071	0.074	1	0.813237454
Gm11454	0.072865542	-0.038878762	0.004	0.009	1	0.813237454
Gm12999	0.072947658	-0.012366473	0	0.002	1	0.813237454
Rab3d	0.072950301	0.066350786	0.052	0.041	1	0.813237454
Dok3	0.072962088	0.067312634	0.056	0.046	1	0.813237454
Brix1	0.073111184	0.099169006	0.117	0.096	1	0.813237454
Dip2a	0.073116078	-0.05803709	0.014	0.019	1	0.813237454
Reep4	0.0731194	-0.069350074	0.052	0.06	1	0.813237454
Zfp324	0.073149496	-0.043813903	0.007	0.011	1	0.813237454
Mfsd9	0.073150561	-0.016486687	0.002	0.004	1	0.813237454
Akap13	0.073181174	-0.107273142	0.555	0.572	1	0.813237454
Fam126b	0.07318858	0.057454001	0.044	0.031	1	0.813237454
Phlpp2	0.073249624	-0.043189541	0.018	0.027	1	0.813237454
Nid2	0.073250566	0.012536756	0.003	0.001	1	0.813237454
Dhrs3	0.073304681	-0.040891555	0.007	0.012	1	0.813237454
Brip1os	0.073334236	-0.08872005	0.047	0.058	1	0.813237454
Zfp317	0.073361764	-0.101489096	0.036	0.046	1	0.813237454
Fam53c	0.07340024	0.047731587	0.048	0.034	1	0.813237454
Usp35	0.073445516	-0.02054759	0.003	0.007	1	0.813270617
Tes	0.073498263	-0.125091572	0.272	0.288	1	0.813318832
Pstpip1	0.073534442	-0.090214785	0.198	0.22	1	0.813318832
Ppp1r2	0.073600079	0.077827917	0.167	0.141	1	0.813574492
C9orf72	0.073642154	0.030294482	0.011	0.006	1	0.813574492
Dicer1	0.073937476	-0.144161094	0.12	0.135	1	0.815859052
Fry	0.073970455	0.059214496	0.046	0.034	1	0.815859052
Pwwp3a	0.073994059	0.072786853	0.106	0.089	1	0.815859052
Ptpn1	0.074018615	-0.084332597	0.248	0.267	1	0.815859052
C1galt1c1	0.074072991	0.066360157	0.028	0.02	1	0.815990787
Stard9	0.074392975	-0.017045109	0.002	0.006	1	0.818831003
Rsph9	0.074415961	-0.008303957	0	0.003	1	0.818831003
Idh1	0.074618436	0.032261851	0.021	0.015	1	0.820235869
Gm14296	0.074628926	0.017595842	0.006	0.002	1	0.820235869
Ms4a3	0.074725429	0.028969071	0.008	0.004	1	0.820288167
Ppp1r16a	0.07474473	0.046129079	0.023	0.015	1	0.820288167
Vwa7	0.074761628	-0.016494372	0.002	0.004	1	0.820288167
Snrpf	0.074856019	0.04498846	0.554	0.508	1	0.820305658
Rpap1	0.075032506	-0.065842522	0.037	0.046	1	0.820305658
Rcor3	0.075043348	0.075393115	0.045	0.035	1	0.820305658
Gys1	0.07513658	0.044601924	0.027	0.019	1	0.820305658
Susd4	0.075192341	-0.0294874	0.001	0.004	1	0.820305658
Hdgf	0.075201723	-0.134188881	0.175	0.193	1	0.820305658
Vcam1	0.075244796	0.05148015	0.01	0.006	1	0.820305658
Chd9	0.075281432	-0.099658028	0.162	0.176	1	0.820305658
Ccdc126	0.075286274	-0.034495132	0.015	0.022	1	0.820305658
Gm20234	0.075293408	-0.081699923	0.044	0.047	1	0.820305658
Zfp799	0.075295314	0.033210425	0.047	0.031	1	0.820305658
Rnf145	0.075308956	-0.107479973	0.125	0.14	1	0.820305658
Jag1	0.075356888	-0.020981337	0.002	0.004	1	0.820305658
Bag3	0.075360305	0.055528388	0.045	0.033	1	0.820305658
Ifi47	0.075471746	-0.088195921	0.307	0.328	1	0.821054046
Pmpca	0.075548346	-0.082225573	0.063	0.071	1	0.821422775
Kdelr2	0.075738275	-0.107248015	0.096	0.107	1	0.822118642
Crat	0.075738945	0.02861527	0.014	0.008	1	0.822118642
Spryd4	0.075740576	-0.022567031	0.012	0.016	1	0.822118642
Npnt	0.075836186	0.01895519	0.005	0.001	1	0.822692157
Ubr2	0.075881864	-0.152367267	0.173	0.187	1	0.822723655
B930095G15Rik	0.076060563	-0.04045601	0.005	0.01	1	0.823998167
Pygm	0.076101416	-0.008763614	0.003	0.006	1	0.823998167
Sf3b2	0.076127937	-0.058244516	0.412	0.425	1	0.823998167
Fam131a	0.076290485	-0.009459329	0.001	0.005	1	0.825247192
Plbd1	0.076445435	0.041737386	0.054	0.044	1	0.825247192
Ric1	0.076464158	-0.048045584	0.046	0.059	1	0.825247192
Cinp	0.076494827	0.056779287	0.038	0.024	1	0.825247192
Ssna1	0.076535547	-0.108336428	0.173	0.187	1	0.825247192
Htra2	0.076554756	-0.089135123	0.039	0.049	1	0.825247192
Trim3	0.076642739	0.032811807	0.014	0.007	1	0.825247192
Depdc1a	0.076659954	0.019406114	0.01	0.007	1	0.825247192
Zfp871	0.07668303	-0.086739785	0.159	0.179	1	0.825247192
Wbp2	0.076706232	-0.053323142	0.164	0.179	1	0.825247192
Thtpa	0.076715295	-0.052297687	0.03	0.033	1	0.825247192
Ddx19b	0.076848776	-0.069504142	0.027	0.035	1	0.825603821
Hnrnpu	0.07689535	-0.094679829	0.503	0.529	1	0.825603821
Cdyl2	0.076992472	-0.048433532	0.024	0.029	1	0.825603821
Olfr658	0.07708306	0.010944974	0.002	0	1	0.825603821
Hsd17b14	0.077083076	0.013881717	0.002	0	1	0.825603821
Gm10184	0.077083089	0.007025462	0.002	0	1	0.825603821
P2ry6	0.077083105	0.009178075	0.002	0	1	0.825603821
6-Mar	0.077091841	-0.083144646	0.089	0.104	1	0.825603821
Rps6ka3	0.077229049	0.054379886	0.178	0.154	1	0.826458284
Nup205	0.077261983	0.051408994	0.056	0.044	1	0.826458284
Abcb1a	0.077301879	-0.093353769	0.081	0.093	1	0.826458284
Trappc9	0.077343502	-0.100491967	0.046	0.057	1	0.826458284
Tpp2	0.077575424	-0.083212723	0.208	0.237	1	0.828476241
Tmem176a	0.077762659	0.07840562	0.038	0.025	1	0.830014976
Auh	0.077932759	-0.043539289	0.085	0.094	1	0.831321693
Slf2	0.077971526	-0.064869247	0.059	0.076	1	0.831321693
Psmd7	0.078072112	-0.084587038	0.137	0.146	1	0.831674323
Utp15	0.078151611	0.064701151	0.058	0.045	1	0.831674323
Hist1h2bh	0.078169462	0.018150349	0.008	0.004	1	0.831674323
Retsat	0.078208593	-0.021741899	0.004	0.007	1	0.831674323
Fli1	0.078220799	-0.129761009	0.201	0.204	1	0.831674323
Pagr1a	0.078283613	-0.015688901	0.001	0.004	1	0.831882331
Ddx39	0.078436562	-0.085739491	0.158	0.175	1	0.832996423
Lime1	0.078475071	-0.051493739	0.074	0.085	1	0.832996423
Ppip5k2	0.078592853	-0.093641245	0.088	0.101	1	0.833154618
Rnf149	0.078595227	-0.07388084	0.042	0.05	1	0.833154618
Gm29542	0.078630913	-0.006977837	0.002	0.003	1	0.833154618
Prrc2a	0.078663241	-0.042850662	0.327	0.341	1	0.833154618
Usp34	0.078922741	0.077210425	0.235	0.213	1	0.835428177
Mkln1	0.078964772	-0.107247568	0.14	0.159	1	0.835428177
Camk4	0.079073572	0.093905939	0.074	0.051	1	0.835912961
Txnip	0.079115293	-0.078685096	0.487	0.502	1	0.835912961
1700020D05Rik	0.079221334	-0.013718997	0.001	0.003	1	0.835912961
Rpl7l1	0.079224093	-0.040296493	0.086	0.094	1	0.835912961
Alad	0.079227895	-0.074283758	0.068	0.078	1	0.835912961
Srsf2	0.079343148	-0.078718718	0.311	0.325	1	0.836670011
Apmap	0.079553984	-0.06865302	0.05	0.063	1	0.837867586
Nsmce2	0.079610961	-0.096748075	0.103	0.117	1	0.837867586
Cdc20	0.079642986	-0.025023133	0.015	0.022	1	0.837867586
Gbp2	0.079675941	-0.109150764	0.083	0.102	1	0.837867586
Plekha7	0.079712564	-0.049792677	0.011	0.017	1	0.837867586
Chfr	0.079718087	-0.096879924	0.169	0.18	1	0.837867586
Zscan20	0.079785966	0.024598695	0.016	0.009	1	0.83812303
1110035H17Rik	0.079857494	-0.023093463	0.003	0.006	1	0.838416509
Tnpo3	0.079946008	-0.110144667	0.111	0.124	1	0.838802948
C3	0.079981523	0.050987062	0.036	0.03	1	0.838802948
2900093K20Rik	0.080086963	0.034022772	0.028	0.019	1	0.83945103
Atf7	0.080236707	0.075767012	0.085	0.069	1	0.839909805
Rbm17	0.080344198	-0.104305551	0.143	0.165	1	0.839909805
Bmp7	0.080395985	0.044183557	0.039	0.028	1	0.839909805
Agap2	0.080414297	-0.067121136	0.075	0.091	1	0.839909805
Nudc	0.080515031	-0.079353234	0.169	0.184	1	0.839909805
Gm12596	0.080542492	0.007680644	0.004	0.001	1	0.839909805
Fam185a	0.08069562	-0.042480027	0.016	0.024	1	0.839909805
1600012H06Rik	0.0807289	0.058907471	0.033	0.024	1	0.839909805
Aph1b	0.080734597	-0.033715179	0.008	0.016	1	0.839909805
Dph5	0.080801359	0.085287367	0.076	0.06	1	0.839909805
Snhg4	0.080884877	0.09296096	0.075	0.063	1	0.839909805
Trav4-3	0.080894699	0.027853972	0.008	0.003	1	0.839909805
Pigc	0.080996598	0.056648621	0.038	0.028	1	0.839909805
Ceacam10	0.081005948	0.041305829	0.022	0.017	1	0.839909805
Fam3a	0.081013178	-0.056203672	0.025	0.03	1	0.839909805
Ccdc40	0.081013985	-0.025707159	0.002	0.004	1	0.839909805
Emc10	0.081025017	-0.087760204	0.224	0.237	1	0.839909805
Naa30	0.081033986	-0.091013306	0.065	0.075	1	0.839909805
Luc7l	0.081044354	-0.100114757	0.139	0.15	1	0.839909805
Limk1	0.081044663	-0.066879621	0.047	0.058	1	0.839909805
Heatr9	0.081047759	-0.039351722	0.007	0.012	1	0.839909805
Lmo1	0.081148183	-0.116314503	0.049	0.063	1	0.840137877
Stc2	0.081157127	-0.027777693	0.011	0.012	1	0.840137877
Il18rap	0.081255354	0.077208081	0.22	0.184	1	0.840307703
Rrp1b	0.081315816	-0.080892497	0.061	0.073	1	0.840307703
Zfp74	0.081330199	0.047861988	0.032	0.021	1	0.840307703
Rhag	0.081358116	0.016879965	0.003	0.001	1	0.840307703
Cadps2	0.081391975	-0.012727482	0.002	0.005	1	0.840307703
Muc6	0.081696321	-0.040229711	0.005	0.008	1	0.842695495
Sem1	0.081770118	0.082033107	0.719	0.7	1	0.842695495
Depdc5	0.081887372	0.056748261	0.038	0.028	1	0.842695495
Dclk1	0.081893083	-0.018130562	0	0.003	1	0.842695495
Rwdd2b	0.081900595	0.024522929	0.014	0.008	1	0.842695495
Ndufc1	0.081909972	0.056695768	0.336	0.309	1	0.842695495
Gm2000	0.081959921	-0.068629263	0.034	0.045	1	0.842695495
Tvp23b	0.081973758	-0.082008479	0.062	0.076	1	0.842695495
Klhdc1	0.082072629	0.088269676	0.083	0.059	1	0.843144561
Gm4951	0.082138208	-0.073318214	0.003	0.007	1	0.843144561
Pdap1	0.082184122	-0.123451894	0.169	0.186	1	0.843144561
Lmln	0.082250918	0.008889032	0.003	0.001	1	0.843144561
Pifo	0.082276375	0.014931853	0.003	0.001	1	0.843144561
Tmprss13	0.082314876	0.014253024	0.004	0.001	1	0.843144561
Lnx2	0.082332984	-0.084982893	0.049	0.061	1	0.843144561
Cenpa	0.082397465	-0.093079161	0.052	0.063	1	0.843144561
Mthfsd	0.082420563	-0.039242992	0.029	0.034	1	0.843144561
5830418P13Rik	0.08247346	-0.010662973	0	0.002	1	0.843144561
Slc2a8	0.082499639	-0.01257678	0.013	0.017	1	0.843144561
Arl4d	0.082673062	0.04706415	0.086	0.06	1	0.844468224
Ift122	0.083028561	-0.036848583	0.002	0.006	1	0.845794787
Fam160a2	0.083112501	-0.057022866	0.058	0.071	1	0.845794787
Golga3	0.083218296	-0.072381461	0.056	0.067	1	0.845794787
Cobl	0.083251183	0.028767714	0.003	0.001	1	0.845794787
Arf4	0.083274645	-0.087972779	0.171	0.196	1	0.845794787
Tnfrsf19	0.083400439	-0.005938752	0	0.002	1	0.845794787
Flnb	0.083490253	-0.077152088	0.041	0.054	1	0.845794787
Rab28	0.083782912	-0.095709146	0.045	0.053	1	0.845794787
Arap2	0.083884374	-0.152223524	0.273	0.282	1	0.845794787
C130026I21Rik	0.083985361	-0.039794871	0.012	0.02	1	0.845794787
Magi3	0.084066531	-0.037896188	0.008	0.015	1	0.845794787
Phc1	0.084091596	0.038938149	0.019	0.011	1	0.845794787
Mzt2	0.084232917	0.049477485	0.036	0.024	1	0.845794787
Lgals3	0.084321803	0.093967156	0.127	0.106	1	0.845794787
Ankrd55	0.084356907	-0.035239862	0.005	0.01	1	0.845794787
Prkci	0.084400155	0.02962777	0.011	0.007	1	0.845794787
Zfp467	0.084491398	-0.08160164	0.024	0.033	1	0.845794787
Kif11	0.084686683	0.03721273	0.02	0.014	1	0.845794787
Ppih	0.084695793	-0.09524388	0.07	0.077	1	0.845794787
1300002E11Rik	0.084702467	0.069356778	0.089	0.075	1	0.845794787
Zfp719	0.084732753	0.048253067	0.015	0.008	1	0.845794787
Helb	0.084779213	0.067553791	0.054	0.039	1	0.845794787
Themis	0.084820957	-0.097962618	0.185	0.208	1	0.845794787
6-Sep	0.084955287	-0.088061717	0.292	0.299	1	0.845794787
Pcbp3	0.084968073	0.030634986	0.01	0.004	1	0.845794787
1700062C10Rik	0.085017003	0.014024217	0.002	0	1	0.845794787
Myl1	0.085017003	0.007292977	0.002	0	1	0.845794787
Meis1	0.085047117	-0.005516048	0	0.002	1	0.845794787
Gm16894	0.085089998	0.016351808	0.004	0.001	1	0.845794787
Rsph3a	0.085143166	-0.062899463	0.029	0.037	1	0.845794787
Lyst	0.085385727	0.098335361	0.249	0.223	1	0.845794787
Trem3	0.085451578	0.05041706	0.046	0.035	1	0.845794787
Nod1	0.085478418	-0.099974374	0.11	0.122	1	0.845794787
Trim33	0.085520926	-0.08861566	0.122	0.136	1	0.845794787
Adamtsl4	0.085543681	-0.027440746	0.002	0.007	1	0.845794787
Ddx23	0.085551681	-0.10434631	0.108	0.113	1	0.845794787
Pus10	0.085748307	-0.046564096	0.018	0.024	1	0.845794787
Mtm1	0.08579647	0.05743733	0.03	0.019	1	0.845794787
Pomt2	0.085886273	0.025620568	0.008	0.004	1	0.845794787
Pianp	0.085903003	0.028103447	0.01	0.005	1	0.845794787
Arpc4	0.085986904	0.038924109	0.384	0.341	1	0.845794787
Mboat1	0.085997908	-0.042112607	0.024	0.031	1	0.845794787
Atp11b	0.08626391	-0.0908944	0.283	0.302	1	0.845794787
Tmed8	0.086304575	-0.065692801	0.048	0.055	1	0.845794787
Cdk7	0.086332797	-0.056227487	0.05	0.06	1	0.845794787
Tmem50b	0.086432684	0.037479693	0.029	0.022	1	0.845794787
Xlr4a	0.086547377	0.037729248	0.07	0.054	1	0.845794787
4833407H14Rik	0.08661455	-0.04364845	0.014	0.019	1	0.845794787
Dclre1b	0.086619458	-0.052349113	0.036	0.046	1	0.845794787
Tstd2	0.086659142	-0.055847466	0.029	0.034	1	0.845794787
Pole4	0.086695397	0.064052482	0.288	0.25	1	0.845794787
Slco4c1	0.086752509	0.02074086	0.014	0.007	1	0.845794787
Adtrp	0.086857001	-0.00666418	0	0.002	1	0.845794787
Ngdn	0.086910348	-0.074110122	0.144	0.161	1	0.845794787
Rnf32	0.086981289	-0.023446735	0.004	0.005	1	0.845794787
D16Ertd472e	0.0870047	-0.118854709	0.177	0.19	1	0.845794787
Tsta3	0.087044857	0.062134541	0.072	0.053	1	0.845794787
Atrnl1	0.087137934	-0.022333762	0.004	0.007	1	0.845794787
Fpgt	0.0872212	-0.074964061	0.029	0.04	1	0.845794787
Cish	0.087367607	-0.139636526	0.093	0.108	1	0.845794787
Sspo	0.087416135	0.017767113	0.003	0.001	1	0.845794787
Tbc1d15	0.087424039	-0.075733769	0.088	0.096	1	0.845794787
Ccdc163	0.087512186	-0.045271433	0.01	0.016	1	0.845794787
Myzap	0.0875334	0.0096018	0.003	0.002	1	0.845794787
1700028K03Rik	0.087604751	-0.02522258	0.001	0.003	1	0.845794787
Bloc1s5	0.087633236	0.053268371	0.022	0.015	1	0.845794787
Ppp6r1	0.087679721	-0.076404183	0.179	0.191	1	0.845794787
Tmem69	0.087755444	-0.042425473	0.012	0.02	1	0.845794787
Pag1	0.087924231	0.084613015	0.148	0.115	1	0.845794787
Lin54	0.08792509	0.042240598	0.031	0.023	1	0.845794787
9130221H12Rik	0.088010967	0.069168663	0.028	0.021	1	0.845794787
Htra1	0.088081499	-0.006612508	0	0.002	1	0.845794787
Mfap1b	0.088154932	-0.11768423	0.129	0.141	1	0.845794787
Ifitm10	0.088203341	-0.101930347	0.226	0.233	1	0.845794787
Zfp992	0.088258064	0.029467261	0.016	0.009	1	0.845794787
Rela	0.08826135	-0.060372644	0.13	0.144	1	0.845794787
Rab2a	0.088268837	-0.06393728	0.321	0.337	1	0.845794787
Chchd10	0.088330365	-0.107530331	0.112	0.124	1	0.845794787
Ddx27	0.088346363	0.080225408	0.127	0.101	1	0.845794787
Napa	0.088347914	-0.085154456	0.141	0.16	1	0.845794787
Strip1	0.088389756	-0.051129108	0.069	0.08	1	0.845794787
Gm16541	0.088440018	0.007811058	0.002	0.001	1	0.845794787
Rap2a	0.088460418	-0.053565002	0.046	0.06	1	0.845794787
Gm14029	0.08850468	-0.048962496	0.058	0.069	1	0.845794787
Ncdn	0.088544096	0.052603434	0.047	0.033	1	0.845794787
Zfp951	0.088544757	0.045662823	0.021	0.014	1	0.845794787
Golm1	0.088567113	-0.059301493	0.086	0.097	1	0.845794787
Pim2	0.088827982	-0.100144264	0.159	0.167	1	0.845794787
Serf1	0.08884758	0.017576237	0.012	0.006	1	0.845794787
Agfg2	0.08886716	-0.060151891	0.046	0.058	1	0.845794787
Ppp1r13b	0.088896878	-0.092001999	0.069	0.077	1	0.845794787
Kcnd1	0.088933247	0.015385077	0.003	0.001	1	0.845794787
Cep135	0.088987927	-0.071881715	0.036	0.047	1	0.845794787
Gm4787	0.089152209	-0.010660466	0.001	0.002	1	0.845794787
Rab22a	0.089233886	-0.085994817	0.098	0.109	1	0.845794787
Pcmt1	0.089336351	0.080316125	0.15	0.125	1	0.845794787
6330415G19Rik	0.089413577	-0.013372425	0.003	0.004	1	0.845794787
Lzic	0.089446442	-0.054843996	0.031	0.04	1	0.845794787
Palm	0.089489602	0.027743033	0.019	0.013	1	0.845794787
Gm5129	0.089513281	0.017731509	0.009	0.003	1	0.845794787
Cdk12	0.089556121	-0.055577205	0.135	0.15	1	0.845794787
Pram1	0.089571782	0.044902172	0.04	0.029	1	0.845794787
Tmem240	0.089623192	-0.031483729	0.005	0.011	1	0.845794787
2610507B11Rik	0.089641665	-0.093513229	0.128	0.142	1	0.845794787
Gm46430	0.089660152	-0.03996457	0.02	0.02	1	0.845794787
Nasp	0.089681358	0.068684177	0.093	0.076	1	0.845794787
Gramd1a	0.089731216	0.093809901	0.2	0.172	1	0.845794787
Atp5e	0.089786024	0.021229773	0.897	0.883	1	0.845794787
Nrm	0.089997918	0.090030262	0.066	0.054	1	0.845794787
Gna15	0.09007508	-0.021569378	0.042	0.054	1	0.845794787
Slc35b1	0.090177708	-0.09116427	0.069	0.085	1	0.845794787
Tfec	0.090187281	-0.016006405	0	0.002	1	0.845794787
Lpin1	0.090274313	-0.125277818	0.143	0.151	1	0.845794787
Ftsj1	0.090283587	-0.028559931	0.018	0.024	1	0.845794787
Prmt6	0.090371136	-0.0425638	0.019	0.024	1	0.845794787
Ltv1	0.090444484	0.072297084	0.062	0.045	1	0.845794787
[truncated: 17,235 more rows]
