# Supplementary material for: Complement C3d enables cell-mediated immunity capable of distinguishing spontaneously transformed from nontransformed cells
Source: Proc Natl Acad Sci U S A. 2024 Dec 18;121(52):e2405824121. doi: 10.1073/pnas.2405824121 (PMC11670236; doi:10.1073/pnas.2405824121)
Supplement: Supplementary file 11 — Dataset S10 (CSV) [file pnas.2405824121.sd10.csv]

gene	avg_log2FC	p_val_adj_bh	neg_log10_p_val_aj_bh
S100a8	0.648289102	2.80E-34	33.55338208		Differential gene expression by T cells in C3d treated versus not treated mice
S100a9	0.521399277	2.94E-23	22.53141315
Rps29	0.277800781	7.15E-18	17.14562664
Rps28	0.287791078	1.05E-15	14.97698522
Rpl38	0.213736245	1.69E-13	12.77314919
Camp	0.441327861	3.23E-12	11.49042737
Ly6c2	0.464837784	9.43E-09	8.025531929
Xist	-0.50319348	3.01E-08	7.521226689
H2-K1	-0.175073396	1.68E-07	6.774036198
Rpl39	0.178583851	3.50E-07	6.456248741
Gzmk	-0.490396367	3.50E-07	6.456248741
Gm42418	-0.133530788	3.50E-07	6.456248741
Ngp	0.352529332	1.95E-06	5.710727831
Rps21	0.155595952	1.33E-05	4.874580223
Itga4	-0.271759037	4.40E-05	4.356855254
Ccl4	-0.612291215	2.92E-04	3.534021073
Lck	-0.238104422	3.34E-04	3.476266904
Satb1	0.365333617	5.57E-04	3.254158519
Rpl37	0.114360517	6.02E-04	3.220338764
Elane	0.145972554	6.50E-04	3.186886432
Eomes	-0.323772935	6.50E-04	3.186886432
Lyz2	0.26482801	8.87E-04	3.052286896
Ccl3	-0.391470707	0.001351345	2.869233685
H2-D1	-0.139589819	0.001351345	2.869233685
Cd5	-0.30929014	0.001351345	2.869233685
Sh2d1a	-0.277410726	0.001514597	2.819702795
Lars2	-0.119152211	0.002540694	2.595047651
H2-Q7	-0.205857365	0.002956312	2.52924969
Rps27	0.134224065	0.003338447	2.47645556
Gm10076	0.110937387	0.004151708	2.381773241
Rpl35	0.155185007	0.004422782	2.354304451
Shisa5	-0.156245719	0.004598472	2.337386414
Dusp2	-0.367222653	0.004598472	2.337386414
Wfdc21	0.326419063	0.005370574	2.269979303
Rplp2	0.114459216	0.005370574	2.269979303
Nmt1	-0.208103795	0.006978034	2.156266921
Ndufb1-ps	0.167325044	0.008876059	2.051779807
Trav13d-1	-0.081946655	0.009533594	2.020743326
Tnfaip3	-0.262688251	0.009663812	2.014851547
H2-T23	-0.21715905	0.010470005	1.980053102
Retnlg	0.685286317	0.010470005	1.980053102
Lcn2	0.33451602	0.012022552	1.920003354
Slpi	0.305526967	0.012713844	1.895723112
Fyn	-0.26023356	0.015272153	1.81609973
Plac8	0.249769873	0.016012973	1.795528034
Chsy1	-0.21334968	0.016496671	1.782603685
Tent5a	0.259652341	0.017187172	1.764795584
Csf2ra	0.097832196	0.017187172	1.764795584
AW112010	-0.20180669	0.018900008	1.723538021
Pcbp2	0.177992252	0.025402432	1.595124698
Slc6a19	0.063829894	0.026294756	1.580130851
Nsmaf	-0.281653658	0.026296779	1.580097444
Cchcr1	0.086748097	0.027026436	1.568211229
Gm21887	-0.109787757	0.027680331	1.557828715
Chac2	0.088025451	0.027830713	1.555475667
hMYC	-0.214229106	0.027830713	1.555475667
Gimap7	-0.216990086	0.032467058	1.488557057
Irf1	-0.159910536	0.032467058	1.488557057
Cyfip1	-0.2254109	0.036515361	1.437524407
Tgfbi	0.103889579	0.04211125	1.375601868
Lrp10	-0.229105292	0.043004294	1.366488173
Ctsd	-0.184631272	0.046670132	1.330960967
Ttc41	-0.038833981	0.04949282	1.305457797
Atg4d	-0.157549134	0.049905114	1.301854945
Arhgap10	-0.170955068	0.05004727	1.300619607
Ccr5	-0.342334942	0.05004727	1.300619607
Maf	-0.277693246	0.05004727	1.300619607
Rps26	0.119616734	0.05004727	1.300619607
Ddx5	-0.179067388	0.05004727	1.300619607
Dapl1	0.197631303	0.051252703	1.290283228
Rps19	0.14797993	0.051321485	1.289700784
Ccl6	0.337610532	0.051321485	1.289700784
St3gal5	0.119800993	0.051321485	1.289700784
Asap1	-0.23842468	0.051321485	1.289700784
Ifi27l2a	-0.342831134	0.051321485	1.289700784
Mid1	-0.094992147	0.052833307	1.277092201
Mcoln3	-0.05165372	0.060004788	1.221814093
Alox5ap	0.20546572	0.060004788	1.221814093
Bcl11b	-0.190452179	0.062278767	1.205659991
Rcn3	0.119451483	0.067749708	1.169092575
Btg1	-0.208569845	0.067749708	1.169092575
Nkg7	-0.306911613	0.068409346	1.16488456
Cd3g	-0.160223136	0.070850817	1.149655135
Arl4c	0.154592177	0.071961176	1.142901749
Bcap31	-0.180848806	0.073129777	1.135905753
Irf2	-0.239276706	0.076635157	1.115571948
Rps20	0.140680809	0.077059129	1.113175901
Hist1h2bj	0.086608491	0.080216249	1.095737652
Tigit	-0.211667545	0.085478066	1.06814531
Gbe1	0.124260204	0.085478066	1.06814531
Rpl41	0.113842989	0.090617293	1.042788917
Bmx	0.059762531	0.090617293	1.042788917
Gpx1	0.197502128	0.101651781	0.992885008
Tmbim6	-0.188774183	0.107365111	0.969136821
Radx	0.026191651	0.107365111	0.969136821
Ezr	-0.159072139	0.112390146	0.949271763
Hist1h3c	0.091238241	0.117003828	0.931799931
Apobec3	-0.210640968	0.119361527	0.923135633
Nab1	-0.21770549	0.119361527	0.923135633
9-Sep	-0.169187962	0.119361527	0.923135633
Prtn3	0.115763011	0.125240201	0.902256244
Rnf43	-0.190357986	0.12885195	0.889909005
H3f3b	-0.212286545	0.12885195	0.889909005
Eef1a1	-0.02859831	0.129391439	0.888094457
Ccl5	-0.403907901	0.129391439	0.888094457
Ccpg1os	0.055483019	0.131587057	0.880786825
Cd3e	-0.109777159	0.133714881	0.873820259
Il18r1	0.169705981	0.134775051	0.870390496
Aoc2	0.037115287	0.135834462	0.866990031
Smc4	0.168936993	0.136953854	0.863425742
Gm4070	-0.128694445	0.137806671	0.860729757
Prf1	-0.225626318	0.138214045	0.859447821
Jchain	0.098275433	0.141162323	0.850281204
Akna	-0.159179165	0.145983555	0.835696064
Smim13	0.077537411	0.149686616	0.824817028
Ralgapb	-0.162364913	0.152979325	0.815367259
Sms	-0.153926063	0.155845802	0.807304893
Casp1	-0.229344097	0.160222186	0.795277346
Pdcd6ip	-0.170105057	0.160836082	0.793616515
Hist1h1a	0.084557384	0.16544991	0.781333464
Tox	-0.246538026	0.165867301	0.780239222
Clstn1	-0.120506627	0.166859182	0.77764989
Dcaf12	0.146539864	0.17392828	0.759629797
Atp5mpl	0.11518426	0.17392828	0.759629797
Atp10a	-0.078724896	0.176350245	0.753623933
Lonp2	-0.179448366	0.182362948	0.739063396
2610507I01Rik	0.039597258	0.182802842	0.738017057
Rasal3	-0.193991455	0.182802842	0.738017057
Tax1bp1	-0.210578733	0.182802842	0.738017057
Pum1	-0.187607351	0.184960289	0.732921504
Kctd12	0.13123913	0.187685926	0.726568293
Wbp1l	-0.167736299	0.187685926	0.726568293
Angptl4	0.057547433	0.199520806	0.70001181
Gxylt1	-0.17691339	0.200072607	0.698812369
Recql4	0.021170062	0.200708141	0.697435011
Srrm2	-0.137351869	0.201372508	0.695999821
Trav7-4	-0.085816097	0.202350231	0.693896295
Dnajc15	0.21577819	0.202350231	0.693896295
Tmsb10	0.121055128	0.202350231	0.693896295
Stxbp2	0.120945067	0.202350231	0.693896295
Trav12-3	-0.046387436	0.202350231	0.693896295
Golph3	0.144679441	0.202350231	0.693896295
Cd37	-0.155705701	0.207947099	0.682047133
Rpl37a	0.098404801	0.209695132	0.678411652
Slc35a3	-0.122208525	0.209695132	0.678411652
Vav3	0.124970717	0.213097987	0.671420653
Etv6	-0.169315388	0.213097987	0.671420653
Dcxr	-0.12618662	0.21683669	0.663867232
Hmgn3	-0.102786121	0.219628763	0.658310784
Siglece	0.081192448	0.219628763	0.658310784
Tshz2	-0.08878261	0.219628763	0.658310784
Gpx3	0.048397629	0.231439976	0.635561625
Pltp	-0.052256623	0.236969139	0.62530821
Vmp1	-0.228648068	0.243448166	0.613593493
Sema4d	-0.186300785	0.252693104	0.59740661
Gimap1	-0.184796997	0.257421086	0.589355882
Nrarp	-0.078954434	0.257600912	0.589052604
Ntng1	-0.021559435	0.260094624	0.584868625
Nmi	-0.206570598	0.260094624	0.584868625
Rpl36a	0.14492021	0.268472771	0.571099754
Pdk1	0.147664947	0.268472771	0.571099754
Uxt	0.118711957	0.268966293	0.570302143
Nbea	0.023958749	0.268966293	0.570302143
Cd302	0.026949275	0.268966293	0.570302143
Kxd1	-0.159725125	0.268966293	0.570302143
Itgb2	-0.142825915	0.26898625	0.57026992
Hist2h2bb	0.078728301	0.27376983	0.562614414
Ncf1	0.140014296	0.27376983	0.562614414
Arfip2	0.075884182	0.27376983	0.562614414
Smim4	0.157863033	0.27376983	0.562614414
Pycard	-0.212538862	0.27376983	0.562614414
Gm49871	-0.030343311	0.287676419	0.541095736
Coro2a	-0.248778373	0.289992305	0.537613526
Ms4a4c	0.143642183	0.289992305	0.537613526
mt-Nd3	0.078283529	0.289992305	0.537613526
Cr1l	-0.15837554	0.289992305	0.537613526
mt-Co1	0.045789942	0.289992305	0.537613526
Pde4a	-0.063786148	0.289992305	0.537613526
Msto1	-0.116234033	0.289992305	0.537613526
Zfp369	-0.118004647	0.296894633	0.527397653
Ltf	0.312252476	0.296894633	0.527397653
Anxa1	0.167845248	0.299857413	0.52308521
Rap1b	-0.176603726	0.301743674	0.520361826
Asb6	-0.092085161	0.302809205	0.518830927
Selenos	0.083781179	0.309061158	0.509955572
Wsb2	-0.136612106	0.309061158	0.509955572
Kif13b	-0.118434201	0.309061158	0.509955572
Trav1	-0.062307659	0.309061158	0.509955572
Jak3	-0.172956141	0.309061158	0.509955572
Zfp182	-0.129740489	0.309061158	0.509955572
Hist1h2ae	0.069243824	0.309061158	0.509955572
Lims1	-0.196157937	0.309061158	0.509955572
S100a10	-0.214489715	0.309061158	0.509955572
Wsb1	0.149960077	0.309061158	0.509955572
Endou	0.014683218	0.309061158	0.509955572
Arxes2	0.029659103	0.309061158	0.509955572
2700081O15Rik	0.01698491	0.309061158	0.509955572
Lmf1	-0.055097616	0.315402351	0.501135074
Slc44a1	0.058167498	0.319325567	0.495766307
Ubc	-0.194515446	0.319325567	0.495766307
9130401M01Rik	-0.136848251	0.319325567	0.495766307
Scrib	-0.132588786	0.319325567	0.495766307
Fbxo17	0.067323919	0.319325567	0.495766307
Dtd1	-0.104102705	0.319325567	0.495766307
Tgfb3	0.018200867	0.319325567	0.495766307
Cldn13	0.027691606	0.319325567	0.495766307
Mxra8	0.01811965	0.319325567	0.495766307
Six5	0.025000558	0.319325567	0.495766307
Ccr7	0.217703347	0.319325567	0.495766307
Rgs1	-0.327430652	0.327474606	0.484822372
Srgap3	0.060978071	0.327474606	0.484822372
Map2k1	-0.129732781	0.327474606	0.484822372
Gimap4	-0.156139673	0.327474606	0.484822372
Ubd	-0.017105161	0.327474606	0.484822372
Nat14	-0.018587926	0.327474606	0.484822372
Jak1	-0.122292398	0.327474606	0.484822372
Cebpa	0.046303986	0.327474606	0.484822372
Snhg8	0.12451505	0.327908489	0.484247341
Dusp16	0.063043496	0.327908489	0.484247341
Sh2d2a	-0.144220026	0.327908489	0.484247341
Mrpl4	-0.136015674	0.340666854	0.46767012
Coq10a	-0.096944082	0.342979567	0.464731753
Slc9a1	-0.115187131	0.344056085	0.463370756
Gid4	0.091349047	0.344056085	0.463370756
Kcna2	0.044868195	0.344056085	0.463370756
Yipf3	-0.137397332	0.349719555	0.456280083
Ift172	-0.058159573	0.350820023	0.454915627
Ube2f	-0.150853527	0.350820023	0.454915627
Cd2	-0.158281074	0.352454781	0.452896594
Gm15326	-0.035432	0.352454781	0.452896594
Gm20219	-0.030289552	0.354522177	0.450356593
Msh6	0.100685696	0.355190507	0.44953865
Trav15-2-dv6-2	0.018627893	0.355190507	0.44953865
8030451A03Rik	0.022093732	0.355190507	0.44953865
Gm43057	-0.020673991	0.355190507	0.44953865
Gm30177	-0.013684736	0.355190507	0.44953865
Traj12	-0.010197455	0.355190507	0.44953865
Lgalsl	-0.103965811	0.355787768	0.448808987
Cstdc4	0.463011391	0.363335638	0.439692002
Peli2	0.026298684	0.365520812	0.43708789
Pfn1	-0.094151945	0.365520812	0.43708789
Tob1	0.091939227	0.365520812	0.43708789
Tspan13	-0.170962371	0.365520812	0.43708789
Txnrd1	0.142245442	0.365520812	0.43708789
Itpk1	-0.136676703	0.365520812	0.43708789
Tmem108	0.133691407	0.365520812	0.43708789
Sirpa	0.083007621	0.365520812	0.43708789
Adss	0.139692105	0.366787592	0.435585364
Gm16364.1	0.025126434	0.367697097	0.434509799
Cst7	-0.160283452	0.3676976	0.434509205
Foxp1	0.14204855	0.368460742	0.433608778
Zfp948	-0.030960417	0.371260192	0.430321615
Tert	-0.053779855	0.371820554	0.429666607
Stfa2l1	0.351861569	0.371820554	0.429666607
0610010K14Rik	0.147114968	0.375952179	0.424867394
Trav6n-6	-0.039343975	0.3767628	0.423931984
Rps27rt	-0.187312082	0.377344574	0.423261891
Psma6	0.099135937	0.377344574	0.423261891
Rbm3	0.064995486	0.377472359	0.423114845
Ddx3y	0.1668281	0.379323298	0.420990482
Mtmr12	-0.136409859	0.380439092	0.419714863
Dazap1	-0.135636196	0.380439092	0.419714863
Rnf144b	0.016127353	0.381162473	0.418889864
Rps24	0.090786287	0.381200685	0.418846328
Hivep3	0.108134779	0.381200685	0.418846328
Cdk2ap1	-0.13949251	0.381200685	0.418846328
Fosb	0.093618366	0.381200685	0.418846328
Ier3	-0.174008521	0.386889649	0.41241289
Ybey	0.059441782	0.386990093	0.412300153
Cd82	-0.145692918	0.386990093	0.412300153
Laptm5	-0.136459473	0.388899879	0.410162192
Nol10	-0.110834075	0.388899879	0.410162192
Polr3e	-0.123776188	0.390917192	0.40791523
Cenpu	0.051377856	0.391084255	0.407729668
Hnmt	0.01773299	0.392793001	0.40583626
Myh9	-0.128527054	0.393184393	0.405403729
Sbf1	-0.148358902	0.393184393	0.405403729
Ipo4	-0.072083016	0.393184393	0.405403729
Rtkn2	0.011775186	0.393184393	0.405403729
Sarm1	-0.030369918	0.402940981	0.39475856
Rpl31	0.093750061	0.402940981	0.39475856
Gm42595	0.034414534	0.405929763	0.391549105
Ccdc47	-0.143733396	0.405929763	0.391549105
Gm10101	-0.042035422	0.405929763	0.391549105
Tmem156	0.07804961	0.408937361	0.38834321
C1qb	0.044428982	0.41611932	0.38078212
Gm44752	-0.026670245	0.41611932	0.38078212
Gm27184	0.022508529	0.41611932	0.38078212
Rapgefl1	-0.022731831	0.41611932	0.38078212
3830403N18Rik	-0.042914497	0.419538076	0.377228618
Zfp1	-0.124520413	0.419538076	0.377228618
Hadh	-0.122101725	0.419538076	0.377228618
Pogk	-0.122942036	0.419538076	0.377228618
Gm9844	-0.133664383	0.420903505	0.375817458
Hist1h4h	0.089191149	0.421237242	0.37547324
Guca1b	-0.034340727	0.423219533	0.373434297
Extl3	-0.091508394	0.423539078	0.373106513
mt-Nd5	0.049162632	0.429672615	0.366862325
Arpc1b	-0.132780039	0.429672615	0.366862325
Zbtb11	0.107262484	0.432357951	0.36415655
Psmd1	0.11566607	0.432357951	0.36415655
Rpl36	0.117956942	0.432817598	0.36369509
Gm48302	0.020087962	0.432817598	0.36369509
Slc16a6	-0.117459642	0.43552658	0.360985335
Cars	-0.089163333	0.43552658	0.360985335
Dnajc2	0.117073622	0.443502874	0.353103562
Oxsm	0.04657494	0.443502874	0.353103562
Lratd1	0.023056652	0.44675962	0.349926088
Gm26614	0.020256087	0.44675962	0.349926088
Lmo4	0.114367368	0.452289265	0.34458372
Ttc39c	-0.109412035	0.454394052	0.342567362
Lat	-0.168660632	0.454394052	0.342567362
Arf2	0.058507411	0.454394052	0.342567362
Ppp2r5a	0.119728918	0.454394052	0.342567362
Trav3-1	0.021219876	0.454394052	0.342567362
Idh3a	-0.112282653	0.454394052	0.342567362
Ttpal	-0.12081379	0.454394052	0.342567362
Usp47	-0.155811478	0.457113653	0.339975807
Baiap3	-0.137421822	0.457113653	0.339975807
Plaat3	-0.148679699	0.457113653	0.339975807
Spryd7	-0.092443825	0.457113653	0.339975807
Gm15513	-0.042305077	0.458138007	0.339003677
Dck	0.090652517	0.459656267	0.337566815
Pde7a	-0.158357797	0.464776228	0.332756093
Cd177	0.131661029	0.464776228	0.332756093
Krt17	-0.028631985	0.464776228	0.332756093
Taf11	0.10739587	0.464776228	0.332756093
Hist1h1b	0.096965212	0.464776228	0.332756093
AB124611	-0.115744947	0.464776228	0.332756093
Rnase6	0.044821737	0.464776228	0.332756093
Trbv13-2	-0.230487797	0.464776228	0.332756093
Mycbp2	-0.173855034	0.464776228	0.332756093
Prex1	-0.133170228	0.464978035	0.332567562
1810041H14Rik	0.089897767	0.464978035	0.332567562
Fam241b	-0.069658247	0.464978035	0.332567562
Hic1	-0.078890744	0.464980342	0.332565408
Gda	0.093301151	0.464980342	0.332565408
Fam189b	-0.144352487	0.464980342	0.332565408
Capzb	-0.137865962	0.464980342	0.332565408
Gm20663	-0.013072411	0.466655447	0.33100366
Klf2	0.146554409	0.470267863	0.327654699
Cyb5d1	-0.036156437	0.47306174	0.325082175
Vcpkmt	-0.097503445	0.47484074	0.323452027
Gm16536	-0.060589523	0.47484074	0.323452027
Trappc6a	0.1144355	0.47484074	0.323452027
Golga1	-0.085887938	0.47484074	0.323452027
Gm42658	0.018483076	0.47484074	0.323452027
Plau	0.011961675	0.47484074	0.323452027
Itsn2	-0.1870742	0.47484074	0.323452027
Reck	0.106767097	0.47484074	0.323452027
Mmp9	0.126541295	0.47484074	0.323452027
Prcc	-0.111557066	0.47484074	0.323452027
Ret	-0.041872075	0.475366331	0.322971581
Ifitm2	0.178349281	0.475366331	0.322971581
Rab1b	-0.154563268	0.477904086	0.320659256
Plxdc1	-0.035039368	0.478876965	0.319776053
Cd8b1	0.205846589	0.478876965	0.319776053
Dcakd	-0.072242642	0.478876965	0.319776053
Slfn5	0.134710204	0.478876965	0.319776053
Actb	-0.071936846	0.479338069	0.319358078
Dbnl	-0.146690263	0.48132155	0.317564694
Sell	0.163380073	0.481739836	0.317187439
Gm4356	0.049835779	0.481739836	0.317187439
Zfp69	-0.060010756	0.481739836	0.317187439
Cep112	-0.04982535	0.484679797	0.314545082
Esm1	-0.110270734	0.484986176	0.314270641
Trbv2	-0.041426116	0.485080946	0.314185784
Slc35e1	0.080713628	0.48522285	0.314058756
Pdgfb	-0.106624331	0.485598533	0.313722634
Atp5k	0.072602611	0.486407962	0.312999325
Gm2788	-0.03678715	0.486407962	0.312999325
Gp9	0.014292834	0.486407962	0.312999325
Atm	-0.160616202	0.486407962	0.312999325
Cep120	-0.138824154	0.486407962	0.312999325
Ganc	-0.100428419	0.488569272	0.311073851
Traf3	-0.11922997	0.489855041	0.309932418
Gpbp1l1	-0.157342904	0.489855041	0.309932418
Acot7	-0.142062624	0.491712548	0.308288708
Tle5	-0.075223051	0.491712548	0.308288708
Brip1	0.02305574	0.491712548	0.308288708
Trbv26	-0.257829903	0.491712548	0.308288708
Cdnf	0.025352894	0.491712548	0.308288708
Ndufa3	0.070443761	0.491712548	0.308288708
Kifc2	-0.073017114	0.491712548	0.308288708
Med13	-0.151510987	0.492287946	0.307780798
Fabp4	0.064690693	0.493929211	0.306335289
Rnf216	-0.102746594	0.495017014	0.305379874
Gm26602	-0.012660319	0.495474712	0.304978506
2310057M21Rik	0.079366273	0.495474712	0.304978506
Prkag1	-0.088827066	0.495474712	0.304978506
Rps15a	0.085302567	0.495474712	0.304978506
Csf3r	0.084502912	0.495474712	0.304978506
Ocel1	-0.108816504	0.495474712	0.304978506
Ikzf3	-0.153110843	0.495474712	0.304978506
Gm30211	-0.168339891	0.495474712	0.304978506
Ndufs8	-0.142532688	0.495474712	0.304978506
Hist1h4d	0.078546184	0.498155701	0.302634895
B930094E09Rik	-0.01531135	0.499054982	0.301851604
4933421O10Rik	-0.077143153	0.49946073	0.301498652
Elovl7	0.034114215	0.50221978	0.299106187
E2f7	0.020014229	0.506336557	0.295560716
1500009L16Rik	-0.035854737	0.507657813	0.294428925
Gclc	-0.125239725	0.509443016	0.292904387
Trim65	-0.093850051	0.514906651	0.288271498
Trpm7	0.118266189	0.514906651	0.288271498
2410018L13Rik	0.027755744	0.515954267	0.287388792
Smpdl3b	-0.08106604	0.515977893	0.287368905
9130008F23Rik	-0.029195401	0.52135127	0.282869564
Alkbh3	-0.105355905	0.52135127	0.282869564
Bcl2a1b	-0.213914671	0.52135127	0.282869564
Gsdmd	-0.117676942	0.52135127	0.282869564
Mpo	0.084823979	0.52135127	0.282869564
Dcbld1	-0.00695712	0.527555258	0.277732044
1700063J08Rik	-0.00595627	0.527555258	0.277732044
Kmt2c	-0.100331278	0.527555258	0.277732044
Mcm5	0.07996672	0.53761761	0.269526514
Nrros	-0.113677585	0.53761761	0.269526514
Dnajb11	-0.127346835	0.539402424	0.268087106
Ebp	-0.101397202	0.539402424	0.268087106
Chil3	0.128094671	0.539402424	0.268087106
Trbj2-4	0.017619814	0.539402424	0.268087106
Gm11529	0.013562365	0.539402424	0.268087106
Trav14-1	0.023655632	0.539402424	0.268087106
Gm16984	0.00703458	0.539402424	0.268087106
Junos	0.014124006	0.539402424	0.268087106
A430005L14Rik	-0.06604038	0.539978902	0.267623208
Llph	0.126134579	0.542675978	0.265459403
Prkch	-0.146870784	0.546437624	0.262459406
Tmem121b	-0.021361108	0.546437624	0.262459406
Xlr3b	-0.044735736	0.546437624	0.262459406
Rasa3	-0.13464799	0.546437624	0.262459406
Mtrf1	0.029006427	0.546437624	0.262459406
Suv39h1	-0.07353686	0.546437624	0.262459406
Ear2	0.046731037	0.546437624	0.262459406
Gm38115	0.041979686	0.546437624	0.262459406
Fkbp1a	-0.116924838	0.546437624	0.262459406
Opa1	-0.078480856	0.546437624	0.262459406
Dusp3	0.045442262	0.546437624	0.262459406
Zbtb9	-0.082347224	0.546437624	0.262459406
Nemf	0.119181229	0.546437624	0.262459406
mt-Nd1	0.06276776	0.546437624	0.262459406
Gm15886	-0.041163585	0.546437624	0.262459406
D030055H07Rik	0.012770239	0.546437624	0.262459406
Prickle1	0.023149426	0.546437624	0.262459406
Hepacam2	0.007819981	0.546437624	0.262459406
E030042O20Rik	0.024394972	0.546437624	0.262459406
Pfkfb3	-0.052877284	0.546437624	0.262459406
4933427D14Rik	-0.022460174	0.546437624	0.262459406
Dmac2l	-0.051569997	0.546437624	0.262459406
Upp2	-0.018617481	0.546437624	0.262459406
Xrn1	-0.201313513	0.546437624	0.262459406
Mtx1	0.082229791	0.546437624	0.262459406
Oxsr1	-0.118891998	0.546437624	0.262459406
Phactr2	0.068529057	0.546437624	0.262459406
Rftn1	-0.137515776	0.546437624	0.262459406
Sdhaf2	-0.089594388	0.546437624	0.262459406
Eml4	-0.155283252	0.546437624	0.262459406
Morf4l2	-0.112700074	0.546437624	0.262459406
Gm15471	-0.007431817	0.546437624	0.262459406
Pm20d2	0.002351259	0.546437624	0.262459406
Carmil3	-0.014853596	0.546437624	0.262459406
Lhfpl1	-0.008972434	0.546437624	0.262459406
Gm11674	-0.00610929	0.546437624	0.262459406
Adam22	-0.005736212	0.546437624	0.262459406
E330021D16Rik	-0.017799889	0.546437624	0.262459406
Miat	-0.018038333	0.546437624	0.262459406
Dlec1	-0.0115649	0.546437624	0.262459406
Gm48809	-0.008964551	0.546437624	0.262459406
Gm31897	-0.010323969	0.546437624	0.262459406
Gm19710	-0.011574064	0.546437624	0.262459406
Mroh2a	-0.009152983	0.546437624	0.262459406
1700088E04Rik	-0.011414675	0.546437624	0.262459406
Gm19719	-0.00488644	0.546437624	0.262459406
Trav10n	-0.016843185	0.546437624	0.262459406
Tnfaip6	-0.008051874	0.546437624	0.262459406
Trbj1-3	-0.004574181	0.546437624	0.262459406
Gm16224	-0.00717842	0.546437624	0.262459406
Gm26686	-0.001402495	0.546437624	0.262459406
Ghrl	-0.005784221	0.546437624	0.262459406
Pofut2	0.102619994	0.547045695	0.261976395
Carns1	0.09057884	0.548962944	0.26045697
Alas1	0.093685366	0.548962944	0.26045697
Rsad1	0.043708779	0.548962944	0.26045697
Ube2j1	-0.150283161	0.553517928	0.256868308
Gm26533	-0.04824876	0.554419664	0.256161375
Unc5cl	-0.12483077	0.555821203	0.25506489
Tspan31	0.099845959	0.555821203	0.25506489
Ubb	-0.092637073	0.555821203	0.25506489
Smad4	-0.12887033	0.559307495	0.252349361
Mmp27	0.008424234	0.559631598	0.252097772
Gm45014	0.011672988	0.559631598	0.252097772
Gprc5b	0.013541141	0.559631598	0.252097772
Il18	0.021839559	0.559631598	0.252097772
Rpl11	0.100041285	0.560028974	0.251789503
Zfp827	-0.083805012	0.562284785	0.250043668
Rasgrp3	-0.022671905	0.562284785	0.250043668
Gskip	-0.089233073	0.562284785	0.250043668
Ranbp9	-0.127321854	0.562284785	0.250043668
Sipa1	-0.141934616	0.563423299	0.249165197
Cdc23	-0.108844941	0.56364421	0.24899495
Actr6	0.074533885	0.564897912	0.248030031
Mageh1	-0.048755946	0.564897912	0.248030031
Ovca2	-0.047623199	0.564897912	0.248030031
Rac2	-0.100759489	0.566672886	0.246667567
Trf	0.060424578	0.56806717	0.245600309
Wls	-0.126511261	0.56806717	0.245600309
Jpt1	0.102591587	0.56806717	0.245600309
Tbc1d4	-0.236399459	0.56806717	0.245600309
Rasl11a	-0.051685822	0.56806717	0.245600309
Gimap8	-0.113865668	0.56806717	0.245600309
Ccdc93	-0.090569818	0.56806717	0.245600309
Gatd1	-0.134534509	0.56806717	0.245600309
mt-Atp8	-0.055991309	0.569843211	0.244244621
Taf1c	-0.102582736	0.570711483	0.243583389
Cep70	-0.069476617	0.5712372	0.243183519
Lag3	-0.168050626	0.5712372	0.243183519
B4gat1	0.057975754	0.5712372	0.243183519
Ppdpf	-0.151000451	0.5712372	0.243183519
Gm9993	-0.081496446	0.5712372	0.243183519
Auts2	0.024919216	0.5712372	0.243183519
Cables2	0.103375994	0.573420656	0.241526666
Ifitm6	0.156978516	0.573420656	0.241526666
Gm42829	-0.033466252	0.573420656	0.241526666
Ift80	0.089087179	0.573420656	0.241526666
Cib3	0.01995282	0.573420656	0.241526666
Hif3a	0.016965474	0.573420656	0.241526666
Pld3	-0.124520909	0.573420656	0.241526666
Rpp21	-0.124357824	0.573420656	0.241526666
Gm9733	0.057240304	0.573420656	0.241526666
Thy1	-0.111933614	0.573420656	0.241526666
Fgr	0.097063566	0.573420656	0.241526666
Bola2	0.094268061	0.573420656	0.241526666
Cdkl3	-0.064256917	0.573420656	0.241526666
Pfkfb2	0.031595417	0.573420656	0.241526666
Rhou	0.034528192	0.578687703	0.237555746
Uba3	-0.079419183	0.578687703	0.237555746
Vangl2	0.020340135	0.578687703	0.237555746
Id3	0.145197654	0.578687703	0.237555746
Nus1	0.083209785	0.579143982	0.237213452
4930430F08Rik	0.065185912	0.582205977	0.234923341
Snx10	-0.141975302	0.582205977	0.234923341
Ddx50	-0.137307445	0.587152286	0.231249244
Gm8797	-0.076704301	0.587152286	0.231249244
Gm26766	0.018375268	0.587152286	0.231249244
Rps27a	0.092444339	0.587313775	0.231129813
Ndufs2	0.13253107	0.587472907	0.231012158
Arid4b	-0.15295925	0.587485583	0.231002786
Gm14391	-0.035735668	0.587485583	0.231002786
Mier3	0.054948044	0.587485583	0.231002786
Sertad2	-0.134913505	0.587485583	0.231002786
Myo1f	-0.194779926	0.592293461	0.227463062
Dvl1	0.084610775	0.593525588	0.226560553
Gimap3	-0.159300421	0.593525588	0.226560553
Napb	0.016040391	0.595871261	0.22484756
Hacd1	0.018467587	0.595871261	0.22484756
Angpt1	0.020053941	0.595871261	0.22484756
Ubqln4	0.066567096	0.595907851	0.224820893
Zc3hav1l	0.041681611	0.598378144	0.223024277
Ppm1m	-0.103972551	0.600463164	0.22151363
Rpl39l	-0.055445398	0.602534751	0.2200179
Gmfg	0.104513452	0.604498949	0.21860445
Dtl	0.024311194	0.604498949	0.21860445
Hist1h2bn	0.037852919	0.605519164	0.217872107
Rpl10	0.082363158	0.605519164	0.217872107
Cenpl	0.060648259	0.60780926	0.216232688
Plxnb2	0.0292189	0.60780926	0.216232688
Xrn2	0.098671042	0.60924426	0.215208554
Zfp985	-0.017699885	0.610904418	0.214026734
AY036118	-0.010791393	0.612086144	0.213187452
Pde4dip	-0.0809112	0.616079699	0.210363102
2810006K23Rik	0.081571201	0.616322758	0.210191796
Gdi2	-0.139537787	0.618892117	0.208385049
Coro1a	-0.062103585	0.618892117	0.208385049
Mmp8	0.122474153	0.618892117	0.208385049
Ciapin1	-0.09193537	0.618892117	0.208385049
1810062O18Rik	-0.048132522	0.619017943	0.208296763
Atg10	-0.055641209	0.619017943	0.208296763
Ly75	0.097427382	0.619561598	0.207915509
Cd63	0.085962184	0.620766437	0.207071772
A430035B10Rik	0.026155257	0.621184326	0.206779511
Herc2	-0.14394995	0.621184326	0.206779511
Mdh2	-0.143202904	0.621184326	0.206779511
Rpl23a	0.05669866	0.621184326	0.206779511
Mesd	0.106212411	0.621184326	0.206779511
Exoc4	-0.130716519	0.621184326	0.206779511
Col27a1	-0.02283118	0.621184326	0.206779511
Vps4a	0.087676935	0.621184326	0.206779511
Kdm5d	0.107119932	0.621184326	0.206779511
Ly6g	0.141496522	0.621184326	0.206779511
Gm32772	-0.051028794	0.621184326	0.206779511
Slc39a14	0.048381194	0.621184326	0.206779511
Psmb9	-0.116206119	0.621184326	0.206779511
Gpr34	0.066434649	0.621184326	0.206779511
Alkbh1	-0.105581469	0.621184326	0.206779511
Sfmbt2	0.02825031	0.621184326	0.206779511
Hist1h2ab	0.076578504	0.621184326	0.206779511
Qars	-0.116624614	0.621184326	0.206779511
Cdon	-0.076559053	0.621184326	0.206779511
Ssr1	-0.16261296	0.621184326	0.206779511
Gnl2	0.11060049	0.621184326	0.206779511
Diablo	-0.106194948	0.621184326	0.206779511
Atp2b1	-0.134351816	0.621184326	0.206779511
Os9	-0.185891378	0.621184326	0.206779511
Gm31583	0.006400991	0.621184326	0.206779511
Tafa3	0.010147937	0.621184326	0.206779511
Map3k13	0.008823328	0.621184326	0.206779511
Tmod1	0.008668569	0.621184326	0.206779511
Gm12592	0.010970659	0.621184326	0.206779511
Gm49077	0.013318932	0.621184326	0.206779511
Palm3	0.009962619	0.621184326	0.206779511
9030624G23Rik	0.011124152	0.621184326	0.206779511
Lonrf3	0.007729742	0.621184326	0.206779511
Cct6b	0.017618998	0.621184326	0.206779511
Fat1	0.007829288	0.621184326	0.206779511
Gm20544	0.021511412	0.621184326	0.206779511
Bex4	0.016979543	0.621184326	0.206779511
Gm29994	0.016265606	0.621184326	0.206779511
Stk38	0.126186115	0.621184326	0.206779511
Lrba	-0.129430415	0.621184326	0.206779511
Xrcc6	-0.098696906	0.622395247	0.205933732
Klc1	-0.120775632	0.626965415	0.202756415
Tmem250-ps	-0.090933388	0.628131054	0.201949735
Zbed3	-0.063531047	0.631604072	0.199555079
Elac1	-0.080725138	0.631604072	0.199555079
Cd247	-0.128787002	0.631604072	0.199555079
Sned1	-0.008727192	0.631604072	0.199555079
Phip	-0.176215979	0.631604072	0.199555079
Manba	-0.087654117	0.631604072	0.199555079
Akt2	0.105674652	0.631604072	0.199555079
Dimt1	0.054571624	0.631604072	0.199555079
Rps17	0.100431636	0.631604072	0.199555079
Kremen2	-0.07374009	0.631604072	0.199555079
Tex15	-0.032964914	0.631604072	0.199555079
Hdhd5	-0.066505273	0.631604072	0.199555079
Ubash3a	-0.099197907	0.631604072	0.199555079
Dock10	-0.125175341	0.631970113	0.19930346
Klhl14	-0.013828691	0.631970113	0.19930346
Flii	-0.085298846	0.631970113	0.19930346
Atf5	0.028271131	0.631970113	0.19930346
Adck1	-0.070457862	0.631970113	0.19930346
Cd24a	0.104600064	0.631970113	0.19930346
Lztr1	0.087431541	0.631970113	0.19930346
Fn3k	0.021338515	0.631970113	0.19930346
Tstd1	-0.011903548	0.631970113	0.19930346
Rab7	-0.102697273	0.631970113	0.19930346
Cers6	0.058088	0.631970113	0.19930346
Nsg2	0.162697742	0.631970113	0.19930346
Aaas	-0.075730359	0.631970113	0.19930346
Hadhb	-0.136999301	0.631970113	0.19930346
Malat1	-0.084696351	0.631970113	0.19930346
Yipf6	-0.089163143	0.631970113	0.19930346
Sh2d5	-0.028448483	0.631970113	0.19930346
Trgv2	-0.128474292	0.631970113	0.19930346
Ncapd3	0.107267264	0.631970113	0.19930346
Gm9895	0.015506241	0.631970113	0.19930346
Gm38336	0.015497315	0.631970113	0.19930346
Dach2	0.008756681	0.631970113	0.19930346
Pter	0.012071529	0.631970113	0.19930346
Ptprm	0.015545859	0.631970113	0.19930346
Smc2os	0.010588911	0.631970113	0.19930346
Kcnb1	0.009078841	0.631970113	0.19930346
Khdc1a	0.024106904	0.631970113	0.19930346
Celf5	0.024598175	0.631970113	0.19930346
Pglyrp1	0.159017903	0.631970113	0.19930346
Orai3	-0.082495702	0.631970113	0.19930346
Gm31597	-0.083175227	0.631970113	0.19930346
Lamtor5	-0.093133723	0.631970113	0.19930346
Slco3a1	0.102674291	0.631970113	0.19930346
Rasgrp2	0.123797294	0.631970113	0.19930346
Usp45	-0.091187985	0.631970113	0.19930346
Gipc2	-0.032144763	0.631970113	0.19930346
Hist1h2an	0.050099799	0.631970113	0.19930346
F2r	-0.117110001	0.631970113	0.19930346
Spata13	-0.161501825	0.634222216	0.197758549
Sqstm1	-0.114649081	0.634639121	0.19747316
Il7r	0.100551969	0.634993072	0.197231013
Cpt1a	0.125326804	0.634993072	0.197231013
Rpl6	0.100199101	0.634993072	0.197231013
Tmem185a	0.053958439	0.634993072	0.197231013
Nmnat3	0.058612868	0.634993072	0.197231013
Eif3b	-0.099191763	0.634993072	0.197231013
Arl6ip4	-0.082137337	0.634993072	0.197231013
Spaca6	0.042218502	0.634993072	0.197231013
Tkt	0.116344672	0.634993072	0.197231013
Ppip5k1	0.051569533	0.635463169	0.196909616
Clcn4	0.116050062	0.635463169	0.196909616
Erbin	-0.105971207	0.635463169	0.196909616
Rcan3	0.063437973	0.637969722	0.195199933
Spop	-0.194746391	0.637969722	0.195199933
Ipo8	-0.120670097	0.637969722	0.195199933
Fgfr1op	-0.056725752	0.637969722	0.195199933
Actn1	0.129478727	0.638463652	0.194863822
Btk	0.027630597	0.638463652	0.194863822
Hbb-bs	0.229696198	0.638463652	0.194863822
Tulp3	0.024251	0.638463652	0.194863822
Fbxo11	0.067686902	0.638463652	0.194863822
Zik1	0.028598554	0.639303189	0.194293129
Rpl35a	0.080844243	0.63953047	0.194138759
Paox	-0.060648446	0.63953047	0.194138759
Ado	-0.067369104	0.63953047	0.194138759
Ostf1	0.109873606	0.63953047	0.194138759
Nup37	-0.052675382	0.63953047	0.194138759
Immp2l	-0.052095303	0.641673978	0.192685572
Tap2	-0.132113378	0.641673978	0.192685572
Pdzd2	0.018871711	0.641931691	0.192511184
H2-Q6	-0.15948707	0.641931691	0.192511184
Timm8b	-0.121074817	0.641931691	0.192511184
Myb	0.103527952	0.642311294	0.192254442
Slc50a1	-0.129394603	0.643038286	0.191763168
Emilin2	0.052315249	0.643038286	0.191763168
Cdkn1b	-0.116139852	0.643038286	0.191763168
Hp	0.112710134	0.643038286	0.191763168
Gm27162	0.014929329	0.643038286	0.191763168
Mdk	0.017034017	0.643038286	0.191763168
A930012O16Rik	0.011554031	0.643038286	0.191763168
Ptgs2os2	0.011504301	0.643038286	0.191763168
Crygn	0.021309752	0.643038286	0.191763168
Trav16d-dv11	0.01133419	0.643038286	0.191763168
Polr2e	-0.106254632	0.643038286	0.191763168
2010300C02Rik	0.030364908	0.643038286	0.191763168
Cdkn2aipnl	-0.114515055	0.643038286	0.191763168
Rcc1	0.045135298	0.643038286	0.191763168
Slamf7	-0.13428856	0.643038286	0.191763168
Oplah	-0.049979349	0.643038286	0.191763168
Pigh	0.03583489	0.643038286	0.191763168
A230072C01Rik	-0.02304885	0.645355382	0.190201064
Supt5	-0.133295003	0.647335634	0.188870486
Pecr	0.039410293	0.649100573	0.187688007
Uchl3	0.1026392	0.649100573	0.187688007
Gm16185	0.022747879	0.650233482	0.186930671
Kif2a	0.071938303	0.651671753	0.185971104
Chml	-0.012679247	0.651671753	0.185971104
Ube2t	-0.042355381	0.654027902	0.184403724
Lrrc49	0.012950229	0.654988039	0.183766631
Acadsb	-0.092796681	0.656040979	0.183069032
2610204G07Rik	0.040583388	0.656040979	0.183069032
Gm44174	-0.019295487	0.656040979	0.183069032
Mpc1	0.106925599	0.656040979	0.183069032
Tagap1	0.070957477	0.656040979	0.183069032
Tmem127	-0.116561289	0.656040979	0.183069032
Tnks2	-0.170076624	0.656040979	0.183069032
Cd14	-0.019838576	0.656698302	0.182634106
Slc5a3	0.03791021	0.658711592	0.181304694
Fam160b2	-0.085654096	0.658711592	0.181304694
Pld2	0.049020608	0.658711592	0.181304694
Snx2	-0.103485023	0.659733055	0.180631756
Fbxo36	-0.01744127	0.659733055	0.180631756
Dusp4	-0.02942161	0.659733055	0.180631756
Tipin	0.081629386	0.659733055	0.180631756
Gypa	0.033036744	0.659733055	0.180631756
Spef2	-0.037868337	0.659733055	0.180631756
Efr3a	-0.105181215	0.659733055	0.180631756
Slc1a5	-0.105577979	0.662445406	0.178849907
Eif2d	-0.091583482	0.662445406	0.178849907
4930503L19Rik	-0.104807914	0.662445406	0.178849907
Lsm14a	-0.087593116	0.662445406	0.178849907
Arid5a	-0.138243954	0.662445406	0.178849907
Pdcd6	-0.12037939	0.662445406	0.178849907
Rexo2	0.089515645	0.662445406	0.178849907
Gm17509	-0.049121133	0.662445406	0.178849907
Cab39	-0.119866382	0.662445406	0.178849907
2310074N15Rik	0.00983755	0.662445406	0.178849907
Acot1	0.009405762	0.662445406	0.178849907
Bambi	0.014089978	0.662445406	0.178849907
Plekhh3	0.011595871	0.662445406	0.178849907
Gm43258	-0.022906833	0.662445406	0.178849907
Rpl9	0.075188706	0.662445406	0.178849907
Maip1	-0.088911897	0.662445406	0.178849907
Gm28935	0.05950249	0.662445406	0.178849907
Rnps1	-0.107447259	0.662445406	0.178849907
Stat1	-0.14632253	0.662445406	0.178849907
Tmem140	-0.085213162	0.662445406	0.178849907
Borcs8	-0.136392145	0.662445406	0.178849907
Ankrd46	-0.08913947	0.662445406	0.178849907
Lncpint	-0.104652221	0.662445406	0.178849907
Zc3h6	-0.113159431	0.662445406	0.178849907
Slc16a5	0.033250169	0.662445406	0.178849907
Apeh	-0.130439041	0.662445406	0.178849907
Mapkapk5	-0.04217848	0.662445406	0.178849907
Arglu1	-0.123949281	0.662445406	0.178849907
Phf6	-0.112496001	0.662445406	0.178849907
Pfdn5	-0.071131929	0.662445406	0.178849907
Slc4a2	0.073055574	0.667928159	0.175270247
Gsn	0.074276601	0.667928159	0.175270247
Tex264	-0.120860371	0.667928159	0.175270247
Tmem33	0.096193288	0.668276737	0.175043657
Ncf2	0.086103737	0.670375462	0.173681891
Mettl9	0.099675338	0.670999207	0.173277993
Mrps22	0.074230394	0.673217129	0.171844842
Ctla2b	-0.085107975	0.674464818	0.171040699
Atp5f1	-0.133360068	0.674464818	0.171040699
Pgrmc1	-0.118574225	0.674720049	0.170876385
Ier5l	0.064690394	0.677233033	0.169261867
Ptma	0.075747838	0.677296636	0.169221082
Pi4k2a	-0.087369382	0.680907435	0.166911923
Ap3d1	-0.093205346	0.681575552	0.166485996
Derl2	0.088782786	0.683015006	0.165569754
Gm50431	-0.023677909	0.683497987	0.16526276
Znrd1as	0.046026508	0.684005957	0.164940116
Mis18a	0.082823996	0.684943218	0.16434543
Dnajc14	0.105654121	0.685065261	0.164268055
Pmm1	-0.06631743	0.685858971	0.163765177
Mrpl40	-0.105562011	0.686442359	0.163395925
Ppp2r3c	0.067250452	0.690706852	0.160706235
Gm45733	0.013038094	0.690777453	0.160661846
Gm867	0.014524969	0.690777453	0.160661846
Rai14	-0.021583974	0.690777453	0.160661846
Apobec2	-0.065350541	0.690777453	0.160661846
Mypopos	-0.101636063	0.69149247	0.160212545
Plekha2	-0.130948441	0.691517511	0.160196818
Itgal	-0.149842884	0.691517511	0.160196818
Trac	-0.172638664	0.691517511	0.160196818
Il10ra	-0.157084782	0.694939718	0.158052866
Haao	0.059291328	0.697401022	0.15651742
Adam19	-0.133293831	0.697401022	0.15651742
Hist2h2aa1	0.064200477	0.697401022	0.15651742
Fasl	-0.120733169	0.698617984	0.155760239
Zfp511	-0.097732105	0.702992525	0.153049293
Gm3839	-0.032062916	0.702992525	0.153049293
Gng12	0.060774132	0.702992525	0.153049293
Gm31793	-0.036269134	0.702992525	0.153049293
Ephx2	-0.029590023	0.702992525	0.153049293
Thbs2	-0.025037295	0.702992525	0.153049293
Scly	-0.103813374	0.702992525	0.153049293
Ube2v1	-0.143572665	0.704043272	0.152400647
Srpr	-0.143388973	0.704495049	0.152122055
Pf4	0.183199633	0.704495049	0.152122055
Pcgf5	0.115795736	0.704495049	0.152122055
Zfp160	-0.0651525	0.704821867	0.151920631
Npm1	0.09651631	0.704821867	0.151920631
Rps8	0.069007433	0.705104647	0.151746423
Rasgrp1	-0.122825542	0.708840394	0.149451542
Tmem70	-0.067058803	0.709884189	0.148812497
Msrb1	0.114062275	0.709884189	0.148812497
Gpr15	0.059456166	0.709884189	0.148812497
Mrvi1	-0.03539275	0.710484978	0.1484451
Zmym2	0.078972623	0.710484978	0.1484451
Parp9	0.077872036	0.710914937	0.148182361
Dhodh	-0.050112975	0.711035738	0.14810857
Gm48552	0.021489845	0.711035738	0.14810857
Klra9	0.178984652	0.714424804	0.146043476
Cxxc1	-0.113051224	0.714424804	0.146043476
Ctsc	-0.092611215	0.714424804	0.146043476
Rflnb	0.123263302	0.714424804	0.146043476
Mapk1	-0.130660873	0.714424804	0.146043476
Gm31718	0.052143626	0.714424804	0.146043476
Pomc	-0.032658928	0.714424804	0.146043476
B630019A10Rik	0.038729117	0.714424804	0.146043476
Ccdc66	-0.067377894	0.714424804	0.146043476
Txndc11	0.090685555	0.714424804	0.146043476
Trbv12-1	0.115727468	0.714424804	0.146043476
Gm16201	0.033686931	0.714424804	0.146043476
Pola2	0.091670327	0.714424804	0.146043476
Skp1a	0.074894571	0.714424804	0.146043476
Ddost	-0.119589466	0.714424804	0.146043476
Hagh	0.055663257	0.714424804	0.146043476
Ddit4	-0.106006716	0.714424804	0.146043476
AI662270	0.088433447	0.714424804	0.146043476
Rhob	0.066547614	0.714424804	0.146043476
Eef1b2	0.092464547	0.714424804	0.146043476
Slc22a5	-0.045484068	0.714424804	0.146043476
Ptges3l	-0.013065042	0.714424804	0.146043476
Rgs2	0.081453159	0.714424804	0.146043476
Dpp9	-0.099873522	0.714424804	0.146043476
Zfp7	-0.066569528	0.714424804	0.146043476
Bcl2a1a	0.02119389	0.714424804	0.146043476
Tmem129	-0.054241363	0.714424804	0.146043476
C230066G23Rik	-0.048471697	0.714424804	0.146043476
Zfp383	-0.026596855	0.714424804	0.146043476
Ascl2	-0.034600649	0.714424804	0.146043476
Rpp30	-0.104928177	0.714424804	0.146043476
Tigd2	0.093269288	0.714424804	0.146043476
Sumo1	-0.121003492	0.714424804	0.146043476
4930581F22Rik	-0.076911325	0.714424804	0.146043476
Ube2e1	-0.102542144	0.714424804	0.146043476
Aqp1	-0.017801293	0.714424804	0.146043476
Gm44053	-0.009768186	0.714424804	0.146043476
Syne4	-0.021172058	0.714424804	0.146043476
Edrf1	-0.080242803	0.714424804	0.146043476
Lmo2	0.035558301	0.714424804	0.146043476
Sh3rf2	0.008000933	0.714424804	0.146043476
Gm16157	0.010906545	0.714424804	0.146043476
Siah3	0.01302078	0.714424804	0.146043476
Map9	0.006983974	0.714424804	0.146043476
C2cd4b	0.016337275	0.714424804	0.146043476
Baiap2l2	0.010556762	0.714424804	0.146043476
5330439K02Rik	0.014101406	0.714424804	0.146043476
Olfr60	0.017796863	0.714424804	0.146043476
Lgr5	0.007642661	0.714424804	0.146043476
Spink13	0.010186064	0.714424804	0.146043476
Dnah11	0.01127212	0.714424804	0.146043476
Gm48754	0.006514403	0.714424804	0.146043476
Ermn	0.005142079	0.714424804	0.146043476
Gm16741	0.017228944	0.714424804	0.146043476
Gm5475	0.00862318	0.714424804	0.146043476
S100a6	0.175835672	0.714424804	0.146043476
U2af1	0.056326019	0.714424804	0.146043476
Nr2c1	0.031863661	0.714424804	0.146043476
Dip2b	-0.124857345	0.714424804	0.146043476
Itga2b	0.030324483	0.714424804	0.146043476
F13a1	0.044338025	0.714424804	0.146043476
Abhd17a	-0.113145274	0.714424804	0.146043476
Ehmt1	-0.0737772	0.714424804	0.146043476
Stim2	0.101888437	0.714424804	0.146043476
Chn1	-0.059299879	0.714424804	0.146043476
6530402F18Rik	-0.050315005	0.714424804	0.146043476
Plekhg1	0.014710061	0.714424804	0.146043476
A530072M11Rik	-0.034505612	0.714424804	0.146043476
Shf	0.013518785	0.714424804	0.146043476
Mir142hg	0.131009412	0.714424804	0.146043476
Fv1	-0.033864138	0.714424804	0.146043476
Hist1h2af	0.072142946	0.714424804	0.146043476
Mrm1	-0.069599044	0.714424804	0.146043476
Ccdc191	-0.057187455	0.714424804	0.146043476
Sdr42e1	0.031298809	0.714424804	0.146043476
Gm14302	-0.026914202	0.714424804	0.146043476
C77080	-0.014029844	0.714424804	0.146043476
Lix1l	-0.041560482	0.714424804	0.146043476
4931431B13Rik	-0.010501249	0.714424804	0.146043476
Pdcd10	-0.136538535	0.714424804	0.146043476
4833420G17Rik	-0.107651316	0.714424804	0.146043476
Aopep	-0.153368124	0.714424804	0.146043476
Anp32b	0.08193047	0.714424804	0.146043476
Tomm6	-0.122449234	0.714424804	0.146043476
Slc9a3r1	-0.103567786	0.714424804	0.146043476
Racgap1	-0.094443158	0.714424804	0.146043476
C1qbp	0.134310206	0.714424804	0.146043476
Klra3	0.141107926	0.714424804	0.146043476
Bcor	-0.094472101	0.714424804	0.146043476
Timm9	-0.102655844	0.714424804	0.146043476
Zfp958	-0.050571287	0.714424804	0.146043476
Pear1	-0.125837447	0.714424804	0.146043476
Tmem60	-0.12018472	0.714424804	0.146043476
Arhgef25	-0.007158825	0.714424804	0.146043476
Adamts17	-0.01116306	0.714424804	0.146043476
Gm30961	-0.007254841	0.714424804	0.146043476
Ackr2	-0.007698887	0.714424804	0.146043476
Gm11690	-0.007649271	0.714424804	0.146043476
Ttll13	-0.009125874	0.714424804	0.146043476
Pkia	-0.005835954	0.714424804	0.146043476
Pdzd3	-0.003931572	0.714424804	0.146043476
Arhgef28	-0.014991354	0.714424804	0.146043476
Paqr5	-0.00637707	0.714424804	0.146043476
Havcr1	-0.006510842	0.714424804	0.146043476
Tmigd3	-0.007684339	0.714424804	0.146043476
Gm49025	-0.013056928	0.714424804	0.146043476
Gm48079	-0.014597149	0.714424804	0.146043476
Gm13375	-0.007815385	0.714424804	0.146043476
Pde9a	-0.01213652	0.714424804	0.146043476
Gm9922	-0.005971047	0.714424804	0.146043476
4931428F04Rik	0.015136757	0.714424804	0.146043476
Eif3m	0.095744925	0.714424804	0.146043476
Med7	-0.072579298	0.714424804	0.146043476
Cntln	0.043494639	0.714424804	0.146043476
Parp16	0.029438004	0.714424804	0.146043476
Epb41l4b	-0.014255171	0.714424804	0.146043476
T2	-0.027558634	0.714424804	0.146043476
Abraxas2	-0.081297219	0.714424804	0.146043476
Zfp689	-0.061343798	0.714424804	0.146043476
Tes3-ps	0.006453121	0.714424804	0.146043476
Slc38a5	0.015968492	0.714424804	0.146043476
Cd200r3	0.00857863	0.714424804	0.146043476
Gm33460	0.009269297	0.714424804	0.146043476
1700124L16Rik	0.011308055	0.714424804	0.146043476
Car3	0.00611055	0.714424804	0.146043476
Cpa3	0.017733033	0.714424804	0.146043476
Kcnc3	0.009055647	0.714424804	0.146043476
Gm46224	0.007409166	0.714424804	0.146043476
Ifit1bl1	-0.094328925	0.714424804	0.146043476
Slc39a7	-0.068033178	0.714424804	0.146043476
Cd38	-0.096994272	0.714424804	0.146043476
Plgrkt	-0.131519314	0.714424804	0.146043476
Slc25a29	-0.041813734	0.714424804	0.146043476
Slc38a10	0.080427701	0.714424804	0.146043476
4930570N18Rik	0.011744266	0.714424804	0.146043476
Tgfbr3	-0.072718603	0.714424804	0.146043476
Arhgap45	-0.089647152	0.714424804	0.146043476
Xylt2	-0.089611429	0.714424804	0.146043476
Itgad	-0.093292503	0.714424804	0.146043476
Commd8	0.090580191	0.714424804	0.146043476
Dync2li1	0.018346671	0.714424804	0.146043476
Treml2	0.0894916	0.714424804	0.146043476
Efhc2	0.016260096	0.714424804	0.146043476
Tfdp1	0.053371773	0.714424804	0.146043476
Fut11	-0.062795258	0.714424804	0.146043476
Ckap4	0.067415369	0.714424804	0.146043476
1700026D11Rik	-0.033527867	0.714424804	0.146043476
Trmo	-0.065496922	0.714424804	0.146043476
Nacc2	0.023020831	0.714424804	0.146043476
Fryl	-0.170325701	0.714424804	0.146043476
Uqcrh	0.0352746	0.714424804	0.146043476
Plekhf2	0.063034429	0.714424804	0.146043476
Gas8	0.024480054	0.714424804	0.146043476
Cfl2	-0.098449384	0.714424804	0.146043476
Hist1h3e	0.051749404	0.714424804	0.146043476
Mov10	0.0418474	0.714424804	0.146043476
E2f6	-0.051254776	0.714424804	0.146043476
Mink1	-0.123199458	0.714424804	0.146043476
Gm20707	-0.060372132	0.714424804	0.146043476
Zfp966	0.016616367	0.714424804	0.146043476
Coch	-0.015561462	0.714424804	0.146043476
Ankra2	-0.089254638	0.714424804	0.146043476
Gm15441	-0.071375349	0.714424804	0.146043476
Abcc1	0.068398837	0.714424804	0.146043476
Cdkl2	-0.036731822	0.714424804	0.146043476
Hist1h2bf	-0.026039021	0.714424804	0.146043476
Pqlc2	-0.040978759	0.714424804	0.146043476
Ubap1	-0.085554718	0.714424804	0.146043476
Aamp	-0.12621051	0.714424804	0.146043476
Pkib	-0.024633926	0.714424804	0.146043476
Mlh1	-0.076374399	0.714424804	0.146043476
Scoc	0.048649064	0.714424804	0.146043476
Nop10	0.037842178	0.714424804	0.146043476
Galnt10	0.079230603	0.714424804	0.146043476
Zbtb11os1	0.077227577	0.714424804	0.146043476
Dlg5	0.024102968	0.714424804	0.146043476
Gm12655	-0.025129498	0.714424804	0.146043476
Washc2	0.07522157	0.714424804	0.146043476
Cd40	0.018582484	0.714424804	0.146043476
Ly6k	-0.047880398	0.714424804	0.146043476
Gm43703	0.027682522	0.714424804	0.146043476
C530005A16Rik	0.018032795	0.714424804	0.146043476
Dipk1a	-0.090171919	0.714424804	0.146043476
Pclaf	0.100129126	0.714424804	0.146043476
Swi5	-0.1141047	0.714424804	0.146043476
Asap2	-0.07003111	0.714424804	0.146043476
Tmem87b	0.058433555	0.714424804	0.146043476
Ifit1	-0.075297627	0.714424804	0.146043476
Rpl22	0.068966747	0.714424804	0.146043476
Ccnd1	-0.029673591	0.714424804	0.146043476
5730405O15Rik	-0.016287525	0.714424804	0.146043476
Acsl4	0.048362144	0.714424804	0.146043476
Mif4gd	-0.091891114	0.714424804	0.146043476
Tmem131	-0.088200385	0.714424804	0.146043476
Ddc	-0.104861184	0.714424804	0.146043476
Mrtfa	-0.119541534	0.714424804	0.146043476
Rfxank	0.075361618	0.714424804	0.146043476
Zhx3	0.054223751	0.714424804	0.146043476
Trav13-2	-0.083872922	0.714424804	0.146043476
Cmtm4	0.045997278	0.714424804	0.146043476
Prkcq	-0.097882521	0.714424804	0.146043476
Lyve1	0.004365375	0.714424804	0.146043476
Il27	0.007614197	0.714424804	0.146043476
Mfsd2b	0.009624498	0.714424804	0.146043476
Ptpn14	0.006980508	0.714424804	0.146043476
1110028F11Rik	0.01565605	0.714424804	0.146043476
Tmtc2	0.012861815	0.714424804	0.146043476
Gm4208	0.012009596	0.714424804	0.146043476
Morc1	0.014926224	0.714424804	0.146043476
Papss2	0.017573715	0.714424804	0.146043476
Rian	0.011543076	0.714424804	0.146043476
Dars2	-0.040459934	0.714424804	0.146043476
Hbp1	-0.098226261	0.714424804	0.146043476
Tgfbr2	-0.084537134	0.714424804	0.146043476
Fbxl14	-0.116660507	0.714424804	0.146043476
B2m	-0.097955317	0.714424804	0.146043476
Med13l	-0.12958438	0.714424804	0.146043476
Lrg1	0.074478238	0.714424804	0.146043476
Spen	-0.086076772	0.714424804	0.146043476
1810037I17Rik	-0.130971321	0.714424804	0.146043476
Ddx17	-0.173367847	0.714424804	0.146043476
Rps9	0.047302487	0.714424804	0.146043476
Shoc2	0.070232529	0.714424804	0.146043476
Caap1	-0.116635421	0.714424804	0.146043476
Irf6	-0.029666105	0.714424804	0.146043476
Gm47939	0.02386216	0.714424804	0.146043476
Lrrc75b	0.030439584	0.714424804	0.146043476
Hmox2	-0.080856701	0.714424804	0.146043476
Vipr1	0.056953339	0.714424804	0.146043476
Hibadh	-0.064357131	0.714424804	0.146043476
Tmem186	-0.045820571	0.714424804	0.146043476
Ccr9	0.059077308	0.714424804	0.146043476
Gls	-0.170086684	0.714424804	0.146043476
Slc11a2	0.063979772	0.714424804	0.146043476
Plod3	0.056721826	0.714424804	0.146043476
Sox4	0.069144621	0.714424804	0.146043476
Itgb8	0.064836816	0.714424804	0.146043476
Eipr1	0.055325587	0.714424804	0.146043476
Arfgap2	0.097570862	0.714424804	0.146043476
Rps6	0.050154614	0.714424804	0.146043476
Inip	-0.092394029	0.714424804	0.146043476
Usp51	-0.017249145	0.714424804	0.146043476
Drap1	-0.092451616	0.714424804	0.146043476
Eif3c	0.057196024	0.714424804	0.146043476
Pafah2	0.016900728	0.714424804	0.146043476
Gm48768	0.011061299	0.714424804	0.146043476
Mmp25	0.074083332	0.714424804	0.146043476
Setd3	-0.127277785	0.714424804	0.146043476
Cdc6	0.025431765	0.714424804	0.146043476
Senp6	-0.109260516	0.714424804	0.146043476
Rbm15	-0.067033849	0.714424804	0.146043476
0610038B21Rik	-0.039716942	0.714424804	0.146043476
Gm12932	0.019628088	0.714424804	0.146043476
Twf2	-0.116626773	0.714424804	0.146043476
Dbf4	-0.083167741	0.714424804	0.146043476
Zfp507	-0.115318246	0.714424804	0.146043476
Adcy6	0.024167455	0.714424804	0.146043476
Gm527	-0.035540775	0.714424804	0.146043476
Sirt5	-0.067570827	0.714424804	0.146043476
Trmt1l	-0.090638738	0.714424804	0.146043476
Mrpl33	0.084050135	0.714424804	0.146043476
Adgrl1	0.055817282	0.714424804	0.146043476
Phb	-0.061291052	0.714424804	0.146043476
Bcl9	0.046872508	0.714424804	0.146043476
Ddx24	-0.113424733	0.714424804	0.146043476
Mcm4	-0.078893618	0.714424804	0.146043476
Snapc2	-0.072325314	0.714424804	0.146043476
Zfand3	-0.13430219	0.714424804	0.146043476
Tmem97	0.041422752	0.714424804	0.146043476
Rims3	0.019126704	0.714424804	0.146043476
Kbtbd4	-0.063653324	0.714424804	0.146043476
Fam83a	-0.005900536	0.714424804	0.146043476
Abat	-0.006907713	0.714424804	0.146043476
Gm17203	-0.007608991	0.714424804	0.146043476
Gm42596	-6.29E-04	0.714424804	0.146043476
Gm43514	-0.007527775	0.714424804	0.146043476
Gm3854	-0.006908446	0.714424804	0.146043476
Hoxa3	-0.008198029	0.714424804	0.146043476
Shcbp1l	-0.004207895	0.714424804	0.146043476
1010001B22Rik	-0.011411151	0.714424804	0.146043476
Gzmc	-0.006128995	0.714424804	0.146043476
Trp73	-0.004444701	0.714424804	0.146043476
Kcnh6	-0.009874566	0.714424804	0.146043476
Gm43585	-0.011090509	0.714424804	0.146043476
9530052C20Rik	-0.003535264	0.714424804	0.146043476
1700011L03Rik	-0.006110924	0.714424804	0.146043476
Wdpcp	-0.009543704	0.714424804	0.146043476
1700087I21Rik	-0.009265568	0.714424804	0.146043476
Fosl1	-0.003218678	0.714424804	0.146043476
4930553M12Rik	-0.008512288	0.714424804	0.146043476
BC037032	-0.006935644	0.714424804	0.146043476
4833412C05Rik	-0.002749721	0.714424804	0.146043476
Gm16548	-0.004567778	0.714424804	0.146043476
Cdh17	-0.005277144	0.714424804	0.146043476
Gm16144	-0.005878534	0.714424804	0.146043476
4930566F21Rik	-0.006789532	0.714424804	0.146043476
Gm26838	-0.006704066	0.714424804	0.146043476
6330409D20Rik	-0.005702108	0.714424804	0.146043476
Hoxc4	-0.012162651	0.714424804	0.146043476
Olfr157	-0.006875028	0.714424804	0.146043476
Myo18b	-0.010378943	0.714424804	0.146043476
Asb14	-0.007922008	0.714424804	0.146043476
Gm12737	-0.004862313	0.714424804	0.146043476
Gm39822	-0.0111827	0.714424804	0.146043476
4632428C04Rik	-0.003484481	0.714424804	0.146043476
Trav5-1	-0.00901213	0.714424804	0.146043476
Clec2g	-0.009957359	0.714424804	0.146043476
Brsk2	-0.005226035	0.714424804	0.146043476
Gm37336	-0.007090478	0.714424804	0.146043476
Zmynd12	-0.006189093	0.714424804	0.146043476
Gm47140	-0.01533749	0.714424804	0.146043476
Pglyrp4	-0.003422835	0.714424804	0.146043476
4930412C18Rik	-0.005235532	0.714424804	0.146043476
Fam83f	-0.006188137	0.714424804	0.146043476
L3hypdh	-0.00296185	0.714424804	0.146043476
Spats1	-0.005635052	0.714424804	0.146043476
Gm12195	-0.014048123	0.714424804	0.146043476
Tmem89	-0.007811768	0.714424804	0.146043476
Gm13986	-0.002682985	0.714424804	0.146043476
A530083I20Rik	-0.008818707	0.714424804	0.146043476
Klhl30	-0.003248672	0.714424804	0.146043476
Trav17	-0.006654687	0.714424804	0.146043476
Islr	-0.007711161	0.714424804	0.146043476
Proca1	-0.003156917	0.714424804	0.146043476
Gm11457	-0.00121231	0.714424804	0.146043476
Galr2	-0.007971501	0.714424804	0.146043476
Tead2	-0.006987012	0.714424804	0.146043476
Gm9008	-0.003495598	0.714424804	0.146043476
Cntnap1	-0.004873751	0.714424804	0.146043476
A530021J07Rik	-0.010890136	0.714424804	0.146043476
Pcdh1	-0.006512258	0.714424804	0.146043476
Otof	-0.001573013	0.714424804	0.146043476
Lrrc73	-0.011669941	0.714424804	0.146043476
Dnah7a	-0.008778007	0.714424804	0.146043476
Gm15713	-0.005740592	0.714424804	0.146043476
Plekha4	-0.006100307	0.714424804	0.146043476
Zan	-0.003489039	0.714424804	0.146043476
Trav10d	-0.006563023	0.714424804	0.146043476
Rps6kl1	-0.005690732	0.714424804	0.146043476
Ly6g6f	-0.004769853	0.714424804	0.146043476
Cdk18	0.001071581	0.714424804	0.146043476
Htra3	-0.003633777	0.714424804	0.146043476
Cst6	-0.004160465	0.714424804	0.146043476
Gm14418	-0.006878857	0.714424804	0.146043476
Sik3	-0.120791709	0.714465574	0.146018692
Rfc2	-0.103425632	0.715604761	0.145326779
Senp3	-0.082576123	0.715604761	0.145326779
Cntrob	-0.060302856	0.715604761	0.145326779
Kars	-0.076299034	0.715604761	0.145326779
Ube2l6	0.091415802	0.715604761	0.145326779
Rras2	0.11143093	0.715604761	0.145326779
Tsen15	-0.08145019	0.715604761	0.145326779
R3hcc1	-0.046007598	0.715604761	0.145326779
Gm45902	-0.027826814	0.715604761	0.145326779
Ago2	-0.08723239	0.715604761	0.145326779
Mcemp1	0.062614158	0.715604761	0.145326779
Cd200r2	-0.029950251	0.715604761	0.145326779
Tyw1	-0.08247255	0.715604761	0.145326779
Bcl7c	-0.112391161	0.715604761	0.145326779
Id2	-0.120131949	0.715604761	0.145326779
Scn4a	0.008818208	0.715604761	0.145326779
Myl9	0.017190067	0.715604761	0.145326779
Arhgap21	-0.031431913	0.715604761	0.145326779
Lrrc1	0.03489328	0.715604761	0.145326779
Ccdc77	-0.054739067	0.715604761	0.145326779
Zfp764	-0.04796315	0.715633496	0.14530934
Myl2	0.012063001	0.715633496	0.14530934
Shprh	-0.129817458	0.715633496	0.14530934
Ak4	-0.032801999	0.715633496	0.14530934
Sp100	-0.114658265	0.715633496	0.14530934
Gm43848	-0.042451818	0.715633496	0.14530934
Trav7-5	-0.036159518	0.715633496	0.14530934
Tmem59	-0.117427628	0.715633496	0.14530934
Ccdc50	0.071492996	0.715633496	0.14530934
Tubgcp3	-0.0934145	0.715633496	0.14530934
Tdrp	0.083060635	0.715633496	0.14530934
Acyp2	0.033840318	0.715633496	0.14530934
Rpa1	0.088751952	0.715633496	0.14530934
Fpr2	0.07007794	0.715633496	0.14530934
Tbc1d23	0.0774846	0.715633496	0.14530934
D17H6S53E	-0.068755624	0.715633496	0.14530934
Apoc2	0.021093196	0.715633496	0.14530934
Neu1	-0.072185852	0.715633496	0.14530934
Ripor3	0.030605841	0.715633496	0.14530934
Emc6	-0.11647772	0.715633496	0.14530934
Wipf2	-0.111202013	0.715633496	0.14530934
Ndufa12	-0.085355319	0.715633496	0.14530934
Psmd11	0.060899356	0.715742071	0.145243454
Lta4h	-0.114619739	0.715742071	0.145243454
Impad1	0.076402015	0.715742071	0.145243454
Pdia4	-0.093384067	0.715742071	0.145243454
Tbc1d13	0.061398454	0.715791047	0.145213738
Gm42372	-0.03550128	0.715791047	0.145213738
Commd3	-0.120060581	0.715791047	0.145213738
Mvb12b	0.043439987	0.715791047	0.145213738
Faxc	-0.024684163	0.715791047	0.145213738
Sec61b	-0.078570872	0.715791047	0.145213738
Ssc4d	0.016315862	0.715791047	0.145213738
Sdhaf3	0.050241071	0.715908451	0.145142511
Trp53	-0.093602658	0.717053291	0.144448566
Zfp839	-0.045784597	0.717055213	0.144447403
Tsc22d2	-0.081187522	0.717055213	0.144447403
Cxxc5	0.047548374	0.717055213	0.144447403
Orm1	0.02878413	0.721029989	0.142046672
Tomm7	0.036787906	0.721029989	0.142046672
Lcorl	-0.091158193	0.721029989	0.142046672
4930522L14Rik	0.080680352	0.721685388	0.141652088
Doc2a	-0.01351195	0.721685388	0.141652088
Golga4	0.105636073	0.722876103	0.140936132
Dram1	0.032301441	0.724081452	0.140212577
Rmnd5b	0.115565893	0.724773868	0.139797474
2810405F17Rik	-0.040015048	0.725397206	0.139424122
Bcl2	0.043731835	0.72646397	0.13878592
Faf1	-0.084051721	0.72646397	0.13878592
Als2	-0.056236126	0.72864456	0.137484273
Tmed3	-0.109778323	0.72864456	0.137484273
Crmp1	-0.078658723	0.728999312	0.137272882
Ptpn6	0.115314885	0.730340243	0.136474768
Galk1	-0.066420065	0.732070446	0.135447126
Mapk7	0.050687933	0.732070446	0.135447126
Gm34095	-0.011408419	0.732070446	0.135447126
Fbxl12	-0.115786726	0.732070446	0.135447126
Abcd4	-0.050836226	0.733206587	0.134773642
Cldn1	0.014848858	0.733406866	0.134655029
Vopp1	-0.139810578	0.733406866	0.134655029
Mansc1	0.032783887	0.733713264	0.13447363
Prkce	0.064022402	0.737180357	0.132426245
Slc12a9	-0.067771698	0.738602372	0.131589302
Slc26a10	-0.022720551	0.738602372	0.131589302
Dok2	-0.09750028	0.738602372	0.131589302
Tlr13	0.03291634	0.738602372	0.131589302
Atn1	0.074857091	0.738602372	0.131589302
Cyb5rl	-0.038132806	0.738602372	0.131589302
B4galt1	0.10426907	0.739839807	0.130862305
Cyld	-0.141259137	0.740345741	0.130565417
Srsf11	-0.103011259	0.740357141	0.13055873
Caml	-0.087261555	0.740479431	0.130487001
Dcp1b	-0.12692093	0.740479431	0.130487001
Hist1h3g	0.023028636	0.74208147	0.129548413
As3mt	-0.063610425	0.74208147	0.129548413
Tmed9	-0.105047803	0.74208147	0.129548413
Cd99l2	-0.029777886	0.744804127	0.127957925
Zfp882	-0.046492245	0.74500764	0.127839273
Kmt5a	-0.085215496	0.745022194	0.12783079
Ccdc69	-0.08175939	0.74503843	0.127821325
Pask	0.016373385	0.745292233	0.127673405
Tceanc	-0.030464114	0.745708607	0.127430844
Slc22a4	0.019329281	0.745708607	0.127430844
Mical1	-0.11737766	0.745708607	0.127430844
Trmt112	-0.110076866	0.746469971	0.126987658
Lst1	0.06805957	0.746469971	0.126987658
Trim10	0.020801397	0.746469971	0.126987658
Nsun4	-0.042035123	0.746469971	0.126987658
Ptp4a2	-0.150155983	0.746469971	0.126987658
Mrpl52	-0.15589009	0.746469971	0.126987658
Sostdc1	0.228567303	0.746469971	0.126987658
Trip11	-0.077785397	0.746469971	0.126987658
Tmem263	0.049512276	0.746469971	0.126987658
Srpk1	-0.097568586	0.746469971	0.126987658
Tmcc1	0.078950092	0.746469971	0.126987658
Sart3	-0.140818543	0.746469971	0.126987658
Prepl	0.033105999	0.746469971	0.126987658
Cd300lb	0.029015732	0.747242558	0.126538401
Dctn3	0.073966868	0.747242558	0.126538401
Cmip	-0.079641746	0.747242558	0.126538401
Apba1	-0.008128534	0.747242558	0.126538401
Gmnn	0.06774988	0.747242558	0.126538401
Nsun7	-0.033868388	0.748410397	0.125860188
Tmem62	-0.044340232	0.748537024	0.125786714
Washc4	-0.083472524	0.749179291	0.125414236
Tmem81	0.030033111	0.749616787	0.125160697
Snhg3	0.132299713	0.749616787	0.125160697
Slc19a1	-0.03259428	0.749616787	0.125160697
Birc6	-0.140315901	0.749616787	0.125160697
Irf5	0.056497278	0.749616787	0.125160697
Mnat1	-0.065876589	0.750508073	0.124644632
Aldh3b3	-0.007227628	0.750508073	0.124644632
Timm44	0.099707702	0.750508073	0.124644632
Saraf	-0.045372042	0.750508073	0.124644632
5830416I19Rik	-0.031989151	0.750508073	0.124644632
Ccr2	-0.170820244	0.750508073	0.124644632
Gm15859	-0.03773873	0.750508073	0.124644632
Gm48604	0.024622731	0.750508073	0.124644632
Amd1	-0.113593653	0.750508073	0.124644632
Sco1	-0.050243176	0.750508073	0.124644632
Fgfbp3	-0.0346508	0.750508073	0.124644632
Med19	-0.047447271	0.750508073	0.124644632
Zfp326	-0.100063357	0.750508073	0.124644632
Hnrnpk	-0.125733266	0.750508073	0.124644632
Cmpk1	0.113912504	0.750508073	0.124644632
Txndc16	0.048402002	0.750508073	0.124644632
Gm7008	0.009902179	0.751449625	0.124100128
Tmem267	0.041935655	0.752269887	0.123626322
Trim26	-0.096121151	0.752269887	0.123626322
Rbm28	0.038548983	0.752269887	0.123626322
Gapt	0.022293522	0.753173862	0.12310476
Zfp112	-0.010543163	0.753173862	0.12310476
Acly	0.109462773	0.753173862	0.12310476
C2cd3	-0.094040195	0.753173862	0.12310476
Nlrp3	0.01975806	0.753173862	0.12310476
Ptprc	-0.055328884	0.753173862	0.12310476
Blvrb	0.073931034	0.753173862	0.12310476
Nol6	-0.101459273	0.753173862	0.12310476
Mpzl3	0.052374251	0.753173862	0.12310476
Pdcd1	-0.116072593	0.753173862	0.12310476
Slc25a42	0.034742022	0.753173862	0.12310476
Casp4	-0.139501183	0.754253347	0.122482754
Polr3f	-0.083878822	0.754813592	0.122160288
Trmt61a	0.044735082	0.754813592	0.122160288
1700029J03Rik	0.025103177	0.755656639	0.121675498
Pla2g4a	0.005772517	0.755656639	0.121675498
Cxcr3	-0.133218131	0.756298754	0.121306615
Gm9725	-0.048350571	0.756298754	0.121306615
Rapgef1	-0.112140503	0.756298754	0.121306615
Gm30948	0.037906506	0.756298754	0.121306615
Tcf7	0.084144149	0.758502983	0.120042707
Rab4b	-0.064330689	0.758564601	0.120007428
Gnai2	-0.111210517	0.758564601	0.120007428
Dnmt1	-0.132358457	0.758564601	0.120007428
Cdc25b	-0.086459594	0.758564601	0.120007428
Rabep1	-0.085156447	0.758564601	0.120007428
Cstdc5	0.10055776	0.758564601	0.120007428
Fam192a	-0.101954943	0.758564601	0.120007428
Cdr2	0.032310882	0.758564601	0.120007428
Pde2a	0.133948781	0.758564601	0.120007428
Med21	0.086080159	0.758564601	0.120007428
AC149090.1	-0.136242072	0.758564601	0.120007428
Arap3	0.062743468	0.758564601	0.120007428
Afmid	-0.070697901	0.758564601	0.120007428
Ssh1	-0.098220315	0.758564601	0.120007428
Gm11175	-0.030747864	0.758564601	0.120007428
Slc26a6	0.022959669	0.758564601	0.120007428
Pde1b	-0.053968842	0.758564601	0.120007428
Zfp119a	-0.039548145	0.758564601	0.120007428
Map6	-0.032148795	0.758564601	0.120007428
U2af1l4	-0.04760748	0.758564601	0.120007428
Chd1l	-0.087859754	0.758564601	0.120007428
Trio	0.058121778	0.758564601	0.120007428
Bin2	-0.11167534	0.758564601	0.120007428
Exosc9	-0.083408226	0.758564601	0.120007428
Tpd52	-0.121766763	0.758564601	0.120007428
Ikzf5	0.071359018	0.758564601	0.120007428
Ociad1	-0.127674961	0.758564601	0.120007428
Cdc42se2	-0.08925116	0.758564601	0.120007428
Lrrc39	-0.01978892	0.758564601	0.120007428
Slc25a51	-0.084290104	0.758564601	0.120007428
Wdr76	0.063589828	0.758564601	0.120007428
Gna14	0.018217081	0.758564601	0.120007428
Pkn1	-0.100348756	0.758564601	0.120007428
Dusp1	-0.172150938	0.758564601	0.120007428
Sh2d1b2	0.025767079	0.758564601	0.120007428
Rpusd4	-0.07745576	0.758564601	0.120007428
Emid1	-0.034060132	0.758564601	0.120007428
Abracl	-0.132314757	0.758564601	0.120007428
Zfp174	0.019582147	0.758564601	0.120007428
Sgsh	-0.083528408	0.758564601	0.120007428
Aig1	-0.091134484	0.758564601	0.120007428
Fam129a	0.097230071	0.758564601	0.120007428
Rrm2	0.050113461	0.758564601	0.120007428
Bcl9l	0.111874234	0.758564601	0.120007428
Ldhc	-0.015543556	0.758564601	0.120007428
Tiprl	-0.121501207	0.758564601	0.120007428
Ss18l1	0.025331571	0.758564601	0.120007428
Trav9-2	-0.044919154	0.758564601	0.120007428
Tyrobp	0.100474492	0.758564601	0.120007428
Ginm1	-0.07137848	0.758564601	0.120007428
Hipk2	0.102879036	0.758564601	0.120007428
Gm21962	-0.02393548	0.758564601	0.120007428
Atp6v0a2	-0.100421298	0.758564601	0.120007428
Il1rl2	-0.024977141	0.758564601	0.120007428
Zfp560	0.069301284	0.758564601	0.120007428
Rffl	-0.061876851	0.758564601	0.120007428
Snrpd1	0.111587854	0.758564601	0.120007428
9230116N13Rik	-0.052101069	0.758564601	0.120007428
Pira2	0.022381901	0.758564601	0.120007428
Gm16341	-0.02755749	0.758564601	0.120007428
Gm42047	0.071091629	0.758564601	0.120007428
Stac3	-0.015151257	0.758564601	0.120007428
Hace1	-0.060138404	0.758564601	0.120007428
Caprin1	-0.113789724	0.758564601	0.120007428
Kcnip2	0.035020008	0.758564601	0.120007428
Stat3	-0.081635938	0.758564601	0.120007428
Gm17455	0.005236179	0.758564601	0.120007428
Adhfe1	0.00153491	0.758564601	0.120007428
Gm43017	0.005891255	0.758564601	0.120007428
B130046B21Rik	0.005375323	0.758564601	0.120007428
Gm43581	0.008772743	0.758564601	0.120007428
Gm9821	0.005959369	0.758564601	0.120007428
Chrm3	0.004825765	0.758564601	0.120007428
Fam81a	0.006898955	0.758564601	0.120007428
Map6d1	0.01082196	0.758564601	0.120007428
A930002I21Rik	0.006155111	0.758564601	0.120007428
Gm13977	0.005690807	0.758564601	0.120007428
Gm28085	0.010995224	0.758564601	0.120007428
Gm5127	0.009529586	0.758564601	0.120007428
Itgb4	0.007179968	0.758564601	0.120007428
Ibsp	0.007413313	0.758564601	0.120007428
Slc4a5	0.00565178	0.758564601	0.120007428
Gm44190	0.010144257	0.758564601	0.120007428
Gm28198	0.004556924	0.758564601	0.120007428
Trav7d-4	0.011161862	0.758564601	0.120007428
Mag	0.00639622	0.758564601	0.120007428
Trbv30	0.016450946	0.758564601	0.120007428
Dnajc6	0.017084021	0.758564601	0.120007428
Xkrx	0.009731903	0.758564601	0.120007428
Gm28512	0.004190024	0.758564601	0.120007428
Gm49216	0.004751542	0.758564601	0.120007428
Psd2	0.010587404	0.758564601	0.120007428
Gm28379	0.004643605	0.758564601	0.120007428
B3galt1	0.01139319	0.758564601	0.120007428
Trav8d-2	0.017116315	0.758564601	0.120007428
Gm10518	0.007244984	0.758564601	0.120007428
Klhl23	0.012144989	0.758564601	0.120007428
Gm50196	0.010687586	0.758564601	0.120007428
Rasip1	0.00362371	0.758564601	0.120007428
Flrt2	0.009141108	0.758564601	0.120007428
Phf12	-0.093493273	0.759560256	0.119437768
Ccdc92	-0.059152668	0.759560256	0.119437768
Sptlc1	-0.094180522	0.759569921	0.119432242
Mipep	0.03143225	0.759569921	0.119432242
Mgst3	0.05367737	0.759569921	0.119432242
Gm16565	-0.079396051	0.760385636	0.118966096
Slc39a13	-0.066357909	0.760385636	0.118966096
Pilrb2	0.030953527	0.760385636	0.118966096
Thumpd1	-0.091882841	0.760385636	0.118966096
Leprot	-0.068079417	0.760385636	0.118966096
Myc	0.09395094	0.760385636	0.118966096
Tcf7l1	-0.00995459	0.760385636	0.118966096
Dcaf11	-0.12186869	0.760385636	0.118966096
Frmd4a	-0.038001859	0.760385636	0.118966096
Tcf3	0.092890144	0.760894544	0.11867553
Rab12	-0.06974133	0.760894544	0.11867553
Rpp14	0.058257697	0.760894544	0.11867553
Cdk9	-0.087182194	0.760894544	0.11867553
Washc5	0.074745336	0.760894544	0.11867553
Slc35e2	0.078092434	0.760894544	0.11867553
Mirt2	0.029552158	0.760894544	0.11867553
Gdpd3	0.024593542	0.760894544	0.11867553
Pim1	0.112810011	0.764503924	0.116620281
Gpr21	-0.013705667	0.76470433	0.116506451
Shpk	0.046578587	0.764931942	0.116377204
Cdca7	0.039254245	0.764931942	0.116377204
Cd28	-0.120670136	0.765794526	0.115887742
Mxi1	0.068378494	0.767250785	0.115062659
Gm49785	0.014439509	0.768374642	0.114426976
Dusp5	-0.109720423	0.768374642	0.114426976
Gm38979	-0.045057544	0.768374642	0.114426976
Map3k8	-0.054309581	0.768374642	0.114426976
Cyp51	-0.054443688	0.76869586	0.114245458
Gm5914	0.067982477	0.76869586	0.114245458
Macf1	-0.105499277	0.76869586	0.114245458
Mrpl36	-0.093518033	0.76869586	0.114245458
Ets1	-0.120142004	0.76869586	0.114245458
Tanc2	0.034698214	0.76869586	0.114245458
Scfd1	0.079565243	0.770894684	0.113004949
Abca7	-0.112378516	0.770894684	0.113004949
Gm16091	0.037655825	0.770894684	0.113004949
Cmpk2	0.057800014	0.770894684	0.113004949
Ywhaz	-0.071712067	0.771393617	0.112723959
3300002I08Rik	-0.017181047	0.772428311	0.112141817
Uxs1	0.060997272	0.772919527	0.111865721
Sik1	0.03032245	0.774918504	0.110743968
Gba2	-0.067971609	0.774918504	0.110743968
Jaml	0.107594766	0.774918504	0.110743968
Prkd3	0.102642347	0.7771674	0.109485425
Tmem191c	-0.088664315	0.7771674	0.109485425
Clec2d	-0.102023786	0.777767763	0.109150061
Ap1b1	-0.090110037	0.777767763	0.109150061
Uvrag	-0.080424995	0.777767763	0.109150061
Acap3	-0.062664596	0.777767763	0.109150061
Mrpl18	0.080196666	0.777767763	0.109150061
Dyrk4	0.020048116	0.777767763	0.109150061
Xpo7	0.077442224	0.777767763	0.109150061
Zgrf1	0.027388314	0.777767763	0.109150061
Aasdh	0.040558079	0.777767763	0.109150061
Sap30	0.043297224	0.777767763	0.109150061
Ftl1-ps1	-0.074237637	0.777767763	0.109150061
Bloc1s6os	-0.022247594	0.777767763	0.109150061
Id1	0.016993347	0.777767763	0.109150061
Gm49625	-0.014740385	0.777767763	0.109150061
Arhgdia	-0.107254792	0.777767763	0.109150061
Bak1	-0.051560881	0.777767763	0.109150061
Gbp9	-0.091124392	0.777767763	0.109150061
Kras	0.079453334	0.777767763	0.109150061
Galnt2	-0.078135556	0.777767763	0.109150061
B3gntl1	-0.028219293	0.777767763	0.109150061
Klra5	0.02664649	0.777767763	0.109150061
Pspc1	-0.091320581	0.777767763	0.109150061
Klra2	0.027205776	0.777767763	0.109150061
Tm9sf2	0.083039773	0.777767763	0.109150061
Gm38394	-0.01928976	0.777767763	0.109150061
Slc25a16	0.038541162	0.777767763	0.109150061
Tgoln1	-0.155844804	0.777767763	0.109150061
Spaca9	-0.022536466	0.777767763	0.109150061
Cenpv	-0.032614101	0.777767763	0.109150061
Hist1h2ap	0.227473494	0.777767763	0.109150061
Nbr1	0.101885985	0.777767763	0.109150061
Ptp4a1.1	-0.050539848	0.777767763	0.109150061
Klf6	-0.156733034	0.777767763	0.109150061
Rad21	-0.127781839	0.777767763	0.109150061
Zfp52	-0.055191556	0.777767763	0.109150061
Sipa1l1	-0.073436888	0.777767763	0.109150061
Proser2	0.009070316	0.777767763	0.109150061
Spag6	0.006556352	0.777767763	0.109150061
A230056P14Rik	0.007175234	0.777767763	0.109150061
Treml1	0.012398467	0.777767763	0.109150061
Fcer1a	0.005579681	0.777767763	0.109150061
Myh3	0.005384431	0.777767763	0.109150061
Skint3	0.011490079	0.777767763	0.109150061
Gm35154	0.00295818	0.777767763	0.109150061
3110083C13Rik	0.00745681	0.777767763	0.109150061
Rsph10b	0.013395556	0.777767763	0.109150061
4921511C10Rik	0.00639782	0.777767763	0.109150061
Dleu7	0.006604046	0.777767763	0.109150061
Gabrd	0.009786734	0.777767763	0.109150061
Gm43714	0.005356827	0.777767763	0.109150061
Gm16094	0.003482996	0.777767763	0.109150061
Apc2	0.009007835	0.777767763	0.109150061
Serac1	0.007049423	0.777767763	0.109150061
5330426L24Rik	0.009180337	0.777767763	0.109150061
Acvr1	0.005354854	0.777767763	0.109150061
1110013H19Rik	0.010753738	0.777767763	0.109150061
1700102H20Rik	0.006854179	0.777767763	0.109150061
Map7d3	0.010187678	0.777767763	0.109150061
5033403F01Rik	0.011814213	0.777767763	0.109150061
Mustn1	0.008692871	0.777767763	0.109150061
Rom1	-0.043431697	0.777767763	0.109150061
Fcgr2b	0.045340391	0.778873403	0.108533126
Pigp	-0.10187157	0.780679128	0.107527432
Larp1b	-0.0851877	0.780803422	0.107458292
9930111J21Rik1	-0.043620011	0.780803422	0.107458292
Hnrnph2	-0.091859181	0.781457866	0.107094433
B3galnt2	-0.076578468	0.781457866	0.107094433
Hexim2	0.018476608	0.783342388	0.106048372
Itpkb	-0.082015275	0.783471891	0.10597658
Zfp971	0.063321043	0.783918165	0.105729272
Mettl18	-0.04566386	0.784185422	0.105581236
Nolc1	-0.064717949	0.784682146	0.105306229
Ptrh2	-0.091517988	0.784682146	0.105306229
Zc3h4	-0.094107733	0.784682146	0.105306229
Cfap74	0.013477292	0.784682146	0.105306229
Stx5a	-0.084342412	0.784682146	0.105306229
Sirt2	-0.087718862	0.784682146	0.105306229
Zfp36l1	0.101903349	0.784682146	0.105306229
Zdhhc2	-0.085357079	0.784682146	0.105306229
5-Mar	-0.0937151	0.784682146	0.105306229
Rad51	0.032044505	0.784682146	0.105306229
Sass6	0.037486882	0.784682146	0.105306229
Nfatc2ip	-0.089505108	0.784682146	0.105306229
Hacd4	0.052502972	0.784748441	0.105269539
Marf1	-0.123619036	0.785039886	0.105108278
Bbs12	-0.036538249	0.785319235	0.104953765
Kbtbd8	-0.053002068	0.785319235	0.104953765
Ap5m1	-0.058784442	0.785416763	0.104899834
Gpr18	-0.083689847	0.785524488	0.104840272
Rsad2	0.062304392	0.786095089	0.104524917
Zfp976	0.022929095	0.786095089	0.104524917
Baz1b	-0.095990243	0.786095089	0.104524917
Faap24	-0.06335398	0.787694545	0.103642162
Cebpg	-0.094284986	0.787694545	0.103642162
Rpusd1	-0.033130235	0.787889862	0.103534488
Zbtb26	-0.0488924	0.788050556	0.10344592
Ern1	0.061271846	0.788050556	0.10344592
Top1	-0.116837949	0.788050556	0.10344592
Pafah1b1	-0.071196391	0.788158709	0.103386321
Zfp143	0.075513646	0.791433251	0.101585707
Ube2l3	-0.124603499	0.791433251	0.101585707
AA467197	0.043980834	0.791433251	0.101585707
Gab2	-0.018696063	0.791854388	0.101354673
Tspyl3	-0.058825154	0.792083681	0.101228934
Cdh23	-0.026212512	0.792999051	0.100727332
Atmin	-0.083521332	0.792999051	0.100727332
Dnajc11	0.073069979	0.792999051	0.100727332
4932422M17Rik	0.037687844	0.792999051	0.100727332
Tcf7l2	0.016444868	0.792999051	0.100727332
Clec12a	0.052351752	0.79316214	0.100638024
Tut4	-0.116950301	0.795553112	0.099330821
Gm43672	0.021245777	0.796242689	0.098954542
Ckap2	0.027938794	0.796242689	0.098954542
Gm11973	-0.022156184	0.796242689	0.098954542
Izumo1r	-0.216622559	0.796789015	0.098656662
Tmem128	0.083340242	0.798063283	0.09796267
Gm11110	-0.064383632	0.798063283	0.09796267
Eef1g	0.08570804	0.798063283	0.09796267
Tbcd	0.040875446	0.798063283	0.09796267
2410006H16Rik	0.09158771	0.798063283	0.09796267
Brca2	0.053712594	0.798063283	0.09796267
Rbm33	0.103973724	0.7984623	0.097745584
Gm50228	-0.020992984	0.798484115	0.097733719
Tmed5	-0.121620843	0.799771144	0.097034269
Rbm19	0.055329624	0.799771144	0.097034269
Mob1b	-0.068974935	0.799771144	0.097034269
Fam168b	0.103813424	0.800634643	0.096565622
Frmd4b	-0.046737897	0.800634643	0.096565622
Zfyve19	-0.043923653	0.800634643	0.096565622
Vps13a	-0.083769683	0.800634643	0.096565622
Rfx5	-0.088009697	0.801721323	0.095976565
Dipk1b	-0.045605403	0.801721323	0.095976565
Dgkh	-0.062352511	0.801721323	0.095976565
Hist1h2bg	0.043456658	0.801721323	0.095976565
Pwwp2a	-0.101048141	0.801721323	0.095976565
Uqcrq	0.079334839	0.801721323	0.095976565
Taf6	0.065845266	0.801721323	0.095976565
Zbtb6	-0.05700505	0.801874198	0.09589376
AC163685.1	-0.01083875	0.801874198	0.09589376
Ccl9	0.036606785	0.802756605	0.095416113
Pcsk1	-0.071132167	0.802756605	0.095416113
Stk35	-0.034047077	0.802756605	0.095416113
Slc37a3	-0.035745776	0.802756605	0.095416113
Ftl1	0.109618264	0.803428755	0.095052629
Alkbh6	-0.075514208	0.803428755	0.095052629
Pvrig	-0.064901719	0.804088746	0.094696016
Aqp3	0.05397731	0.804671224	0.094381529
Hax1	0.053156648	0.805155846	0.09412005
Apbb1ip	-0.11607775	0.805155846	0.09412005
Tomm70a	-0.088687887	0.805740199	0.093804969
Ube2j2	-0.099667353	0.805740199	0.093804969
Elovl5	-0.057543938	0.805740199	0.093804969
Inpp5b	-0.076273029	0.805740199	0.093804969
Tmem214	-0.083563956	0.805740199	0.093804969
2900005J15Rik	-0.046908566	0.805740199	0.093804969
Slfn14	0.009868028	0.805740199	0.093804969
Gm28535	0.005971106	0.805740199	0.093804969
Gtf2a1l	0.010697924	0.805740199	0.093804969
Phyhip	0.01180232	0.805740199	0.093804969
Fbxo2	0.008651412	0.805740199	0.093804969
Crlf1	0.010910476	0.805740199	0.093804969
Cdh2	0.007347292	0.805740199	0.093804969
E030030I06Rik	-0.057929003	0.805740199	0.093804969
Coa3	0.062222584	0.805740199	0.093804969
Hip1r	-0.075255973	0.805740199	0.093804969
Hlf	0.041475997	0.805740199	0.093804969
Mcts1	-0.069052302	0.805740199	0.093804969
Gm19409	0.009968362	0.805740199	0.093804969
Gcn1	-0.0387456	0.805740199	0.093804969
Gsk3b	-0.108348119	0.805740199	0.093804969
Zfand1	-0.032896905	0.805740199	0.093804969
Leprotl1	-0.109711665	0.806108733	0.093606374
Pgpep1l	-0.019997045	0.80624389	0.093533564
Ube2k	-0.125808984	0.806283909	0.093512007
Mfsd4a	0.038253344	0.806283909	0.093512007
Tmem248	-0.074894367	0.806283909	0.093512007
Cby1	-0.032305507	0.806283909	0.093512007
Qser1	0.034183976	0.806283909	0.093512007
Zbtb41	-0.073550021	0.806283909	0.093512007
Trav13-1	0.009949107	0.806961443	0.093147216
Pnpt1	-0.064437605	0.808206159	0.092477844
Rad18	-0.079609182	0.808688348	0.092218814
Pde12	-0.044044903	0.809899104	0.091569081
Sp3	0.116983216	0.810214864	0.091399793
Ddx3x	0.099555277	0.810214864	0.091399793
Mapk14	-0.156168944	0.810982959	0.090988272
Exoc2	-0.090509261	0.810982959	0.090988272
Supt20	-0.12957291	0.810982959	0.090988272
Cenpt	0.048826667	0.810982959	0.090988272
Trav3-3	-0.057699616	0.810982959	0.090988272
Elf2	-0.124222872	0.810982959	0.090988272
Foxp3	-0.113650309	0.811084923	0.090933672
Zfp358	0.042007872	0.811238995	0.090851182
H2-M3	-0.083772551	0.811238995	0.090851182
Pls3	-0.051445509	0.811238995	0.090851182
2500002B13Rik	-0.027396939	0.811238995	0.090851182
Myl12a	-0.107578215	0.811238995	0.090851182
E130308A19Rik	-0.065575126	0.811238995	0.090851182
Cisd1	0.046925488	0.811238995	0.090851182
Lypla1	-0.081204111	0.811238995	0.090851182
Mon1b	-0.04956029	0.811238995	0.090851182
Vps4b	-0.148856328	0.811571988	0.090672952
Shc1	0.059874858	0.811571988	0.090672952
Cebpd	0.034613522	0.813237454	0.089782628
Wfs1	-0.03224335	0.813237454	0.089782628
Smim10l2a	0.021405963	0.813237454	0.089782628
Gm28417	0.039519611	0.813237454	0.089782628
Psmd10	-0.080950148	0.813237454	0.089782628
Prrg1	-0.052500709	0.813237454	0.089782628
Sec61g	0.051294118	0.813237454	0.089782628
Crybg1	-0.089389304	0.813237454	0.089782628
Rasgrf1	-0.036700032	0.813237454	0.089782628
Nacc1	-0.062820188	0.813237454	0.089782628
Gm11454	-0.038878762	0.813237454	0.089782628
Gm12999	-0.012366473	0.813237454	0.089782628
Rab3d	0.066350786	0.813237454	0.089782628
Dok3	0.067312634	0.813237454	0.089782628
Brix1	0.099169006	0.813237454	0.089782628
Dip2a	-0.05803709	0.813237454	0.089782628
Reep4	-0.069350074	0.813237454	0.089782628
Zfp324	-0.043813903	0.813237454	0.089782628
Mfsd9	-0.016486687	0.813237454	0.089782628
Akap13	-0.107273142	0.813237454	0.089782628
Fam126b	0.057454001	0.813237454	0.089782628
Phlpp2	-0.043189541	0.813237454	0.089782628
Nid2	0.012536756	0.813237454	0.089782628
Dhrs3	-0.040891555	0.813237454	0.089782628
Brip1os	-0.08872005	0.813237454	0.089782628
Zfp317	-0.101489096	0.813237454	0.089782628
Fam53c	0.047731587	0.813237454	0.089782628
Usp35	-0.02054759	0.813270617	0.089764918
Tes	-0.125091572	0.813318832	0.089739172
Pstpip1	-0.090214785	0.813318832	0.089739172
Ppp1r2	0.077827917	0.813574492	0.089602676
C9orf72	0.030294482	0.813574492	0.089602676
Dicer1	-0.144161094	0.815859052	0.088384864
Fry	0.059214496	0.815859052	0.088384864
Pwwp3a	0.072786853	0.815859052	0.088384864
Ptpn1	-0.084332597	0.815859052	0.088384864
C1galt1c1	0.066360157	0.815990787	0.088314744
Stard9	-0.017045109	0.818831003	0.086805722
Rsph9	-0.008303957	0.818831003	0.086805722
Idh1	0.032261851	0.820235869	0.086061243
Gm14296	0.017595842	0.820235869	0.086061243
Ms4a3	0.028969071	0.820288167	0.086033554
Ppp1r16a	0.046129079	0.820288167	0.086033554
Vwa7	-0.016494372	0.820288167	0.086033554
Snrpf	0.04498846	0.820305658	0.086024293
Rpap1	-0.065842522	0.820305658	0.086024293
Rcor3	0.075393115	0.820305658	0.086024293
Gys1	0.044601924	0.820305658	0.086024293
Susd4	-0.0294874	0.820305658	0.086024293
Hdgf	-0.134188881	0.820305658	0.086024293
Vcam1	0.05148015	0.820305658	0.086024293
Chd9	-0.099658028	0.820305658	0.086024293
Ccdc126	-0.034495132	0.820305658	0.086024293
Gm20234	-0.081699923	0.820305658	0.086024293
Zfp799	0.033210425	0.820305658	0.086024293
Rnf145	-0.107479973	0.820305658	0.086024293
Jag1	-0.020981337	0.820305658	0.086024293
Bag3	0.055528388	0.820305658	0.086024293
Ifi47	-0.088195921	0.821054046	0.085628254
Pmpca	-0.082225573	0.821422775	0.08543326
Kdelr2	-0.107248015	0.822118642	0.085065504
Crat	0.02861527	0.822118642	0.085065504
Spryd4	-0.022567031	0.822118642	0.085065504
Npnt	0.01895519	0.822692157	0.084762643
Ubr2	-0.152367267	0.822723655	0.084746016
B930095G15Rik	-0.04045601	0.823998167	0.084073755
Pygm	-0.008763614	0.823998167	0.084073755
Sf3b2	-0.058244516	0.823998167	0.084073755
Fam131a	-0.009459329	0.825247192	0.083415945
Plbd1	0.041737386	0.825247192	0.083415945
Ric1	-0.048045584	0.825247192	0.083415945
Cinp	0.056779287	0.825247192	0.083415945
Ssna1	-0.108336428	0.825247192	0.083415945
Htra2	-0.089135123	0.825247192	0.083415945
Trim3	0.032811807	0.825247192	0.083415945
Depdc1a	0.019406114	0.825247192	0.083415945
Zfp871	-0.086739785	0.825247192	0.083415945
Wbp2	-0.053323142	0.825247192	0.083415945
Thtpa	-0.052297687	0.825247192	0.083415945
Ddx19b	-0.069504142	0.825603821	0.083228306
Hnrnpu	-0.094679829	0.825603821	0.083228306
Cdyl2	-0.048433532	0.825603821	0.083228306
Olfr658	0.010944974	0.825603821	0.083228306
Hsd17b14	0.013881717	0.825603821	0.083228306
Gm10184	0.007025462	0.825603821	0.083228306
P2ry6	0.009178075	0.825603821	0.083228306
6-Mar	-0.083144646	0.825603821	0.083228306
Rps6ka3	0.054379886	0.826458284	0.082779063
Nup205	0.051408994	0.826458284	0.082779063
Abcb1a	-0.093353769	0.826458284	0.082779063
Trappc9	-0.100491967	0.826458284	0.082779063
Tpp2	-0.083212723	0.828476241	0.081719942
Tmem176a	0.07840562	0.830014976	0.080914071
Auh	-0.043539289	0.831321693	0.080230886
Slf2	-0.064869247	0.831321693	0.080230886
Psmd7	-0.084587038	0.831674323	0.080046707
Utp15	0.064701151	0.831674323	0.080046707
Hist1h2bh	0.018150349	0.831674323	0.080046707
Retsat	-0.021741899	0.831674323	0.080046707
Fli1	-0.129761009	0.831674323	0.080046707
Pagr1a	-0.015688901	0.831882331	0.0799381
Ddx39	-0.085739491	0.832996423	0.079356863
Lime1	-0.051493739	0.832996423	0.079356863
Ppip5k2	-0.093641245	0.833154618	0.079274394
Rnf149	-0.07388084	0.833154618	0.079274394
Gm29542	-0.006977837	0.833154618	0.079274394
Prrc2a	-0.042850662	0.833154618	0.079274394
Usp34	0.077210425	0.835428177	0.078090881
Mkln1	-0.107247568	0.835428177	0.078090881
Camk4	0.093905939	0.835912961	0.077838941
Txnip	-0.078685096	0.835912961	0.077838941
1700020D05Rik	-0.013718997	0.835912961	0.077838941
Rpl7l1	-0.040296493	0.835912961	0.077838941
Alad	-0.074283758	0.835912961	0.077838941
Srsf2	-0.078718718	0.836670011	0.077445797
Apmap	-0.06865302	0.837867586	0.076824611
Nsmce2	-0.096748075	0.837867586	0.076824611
Cdc20	-0.025023133	0.837867586	0.076824611
Gbp2	-0.109150764	0.837867586	0.076824611
Plekha7	-0.049792677	0.837867586	0.076824611
Chfr	-0.096879924	0.837867586	0.076824611
Zscan20	0.024598695	0.83812303	0.076692226
1110035H17Rik	-0.023093463	0.838416509	0.076540179
Tnpo3	-0.110144667	0.838802948	0.076340052
C3	0.050987062	0.838802948	0.076340052
2900093K20Rik	0.034022772	0.83945103	0.076004634
Atf7	0.075767012	0.839909805	0.075767349
Rbm17	-0.104305551	0.839909805	0.075767349
Bmp7	0.044183557	0.839909805	0.075767349
Agap2	-0.067121136	0.839909805	0.075767349
Nudc	-0.079353234	0.839909805	0.075767349
Gm12596	0.007680644	0.839909805	0.075767349
Fam185a	-0.042480027	0.839909805	0.075767349
1600012H06Rik	0.058907471	0.839909805	0.075767349
Aph1b	-0.033715179	0.839909805	0.075767349
Dph5	0.085287367	0.839909805	0.075767349
Snhg4	0.09296096	0.839909805	0.075767349
Trav4-3	0.027853972	0.839909805	0.075767349
Pigc	0.056648621	0.839909805	0.075767349
Ceacam10	0.041305829	0.839909805	0.075767349
Fam3a	-0.056203672	0.839909805	0.075767349
Ccdc40	-0.025707159	0.839909805	0.075767349
Emc10	-0.087760204	0.839909805	0.075767349
Naa30	-0.091013306	0.839909805	0.075767349
Luc7l	-0.100114757	0.839909805	0.075767349
Limk1	-0.066879621	0.839909805	0.075767349
Heatr9	-0.039351722	0.839909805	0.075767349
Lmo1	-0.116314503	0.840137877	0.075649435
Stc2	-0.027777693	0.840137877	0.075649435
Il18rap	0.077208081	0.840307703	0.075561656
Rrp1b	-0.080892497	0.840307703	0.075561656
Zfp74	0.047861988	0.840307703	0.075561656
Rhag	0.016879965	0.840307703	0.075561656
Cadps2	-0.012727482	0.840307703	0.075561656
Muc6	-0.040229711	0.842695495	0.074329328
Sem1	0.082033107	0.842695495	0.074329328
Depdc5	0.056748261	0.842695495	0.074329328
Dclk1	-0.018130562	0.842695495	0.074329328
Rwdd2b	0.024522929	0.842695495	0.074329328
Ndufc1	0.056695768	0.842695495	0.074329328
Gm2000	-0.068629263	0.842695495	0.074329328
Tvp23b	-0.082008479	0.842695495	0.074329328
Klhdc1	0.088269676	0.843144561	0.074097957
Gm4951	-0.073318214	0.843144561	0.074097957
Pdap1	-0.123451894	0.843144561	0.074097957
Lmln	0.008889032	0.843144561	0.074097957
Pifo	0.014931853	0.843144561	0.074097957
Tmprss13	0.014253024	0.843144561	0.074097957
Lnx2	-0.084982893	0.843144561	0.074097957
Cenpa	-0.093079161	0.843144561	0.074097957
Mthfsd	-0.039242992	0.843144561	0.074097957
5830418P13Rik	-0.010662973	0.843144561	0.074097957
Slc2a8	-0.01257678	0.843144561	0.074097957
Arl4d	0.04706415	0.844468224	0.073416687
Ift122	-0.036848583	0.845794787	0.072734996
Fam160a2	-0.057022866	0.845794787	0.072734996
Golga3	-0.072381461	0.845794787	0.072734996
Cobl	0.028767714	0.845794787	0.072734996
Arf4	-0.087972779	0.845794787	0.072734996
Tnfrsf19	-0.005938752	0.845794787	0.072734996
Flnb	-0.077152088	0.845794787	0.072734996
Rab28	-0.095709146	0.845794787	0.072734996
Arap2	-0.152223524	0.845794787	0.072734996
C130026I21Rik	-0.039794871	0.845794787	0.072734996
Magi3	-0.037896188	0.845794787	0.072734996
Phc1	0.038938149	0.845794787	0.072734996
Mzt2	0.049477485	0.845794787	0.072734996
Lgals3	0.093967156	0.845794787	0.072734996
Ankrd55	-0.035239862	0.845794787	0.072734996
Prkci	0.02962777	0.845794787	0.072734996
Zfp467	-0.08160164	0.845794787	0.072734996
Kif11	0.03721273	0.845794787	0.072734996
Ppih	-0.09524388	0.845794787	0.072734996
1300002E11Rik	0.069356778	0.845794787	0.072734996
Zfp719	0.048253067	0.845794787	0.072734996
Helb	0.067553791	0.845794787	0.072734996
Themis	-0.097962618	0.845794787	0.072734996
6-Sep	-0.088061717	0.845794787	0.072734996
Pcbp3	0.030634986	0.845794787	0.072734996
1700062C10Rik	0.014024217	0.845794787	0.072734996
Myl1	0.007292977	0.845794787	0.072734996
Meis1	-0.005516048	0.845794787	0.072734996
Gm16894	0.016351808	0.845794787	0.072734996
Rsph3a	-0.062899463	0.845794787	0.072734996
Lyst	0.098335361	0.845794787	0.072734996
Trem3	0.05041706	0.845794787	0.072734996
Nod1	-0.099974374	0.845794787	0.072734996
Trim33	-0.08861566	0.845794787	0.072734996
Adamtsl4	-0.027440746	0.845794787	0.072734996
Ddx23	-0.10434631	0.845794787	0.072734996
Pus10	-0.046564096	0.845794787	0.072734996
Mtm1	0.05743733	0.845794787	0.072734996
Pomt2	0.025620568	0.845794787	0.072734996
Pianp	0.028103447	0.845794787	0.072734996
Arpc4	0.038924109	0.845794787	0.072734996
Mboat1	-0.042112607	0.845794787	0.072734996
Atp11b	-0.0908944	0.845794787	0.072734996
Tmed8	-0.065692801	0.845794787	0.072734996
Cdk7	-0.056227487	0.845794787	0.072734996
Tmem50b	0.037479693	0.845794787	0.072734996
Xlr4a	0.037729248	0.845794787	0.072734996
4833407H14Rik	-0.04364845	0.845794787	0.072734996
Dclre1b	-0.052349113	0.845794787	0.072734996
Tstd2	-0.055847466	0.845794787	0.072734996
Pole4	0.064052482	0.845794787	0.072734996
Slco4c1	0.02074086	0.845794787	0.072734996
Adtrp	-0.00666418	0.845794787	0.072734996
Ngdn	-0.074110122	0.845794787	0.072734996
Rnf32	-0.023446735	0.845794787	0.072734996
D16Ertd472e	-0.118854709	0.845794787	0.072734996
Tsta3	0.062134541	0.845794787	0.072734996
Atrnl1	-0.022333762	0.845794787	0.072734996
Fpgt	-0.074964061	0.845794787	0.072734996
Cish	-0.139636526	0.845794787	0.072734996
Sspo	0.017767113	0.845794787	0.072734996
Tbc1d15	-0.075733769	0.845794787	0.072734996
Ccdc163	-0.045271433	0.845794787	0.072734996
Myzap	0.0096018	0.845794787	0.072734996
1700028K03Rik	-0.02522258	0.845794787	0.072734996
Bloc1s5	0.053268371	0.845794787	0.072734996
Ppp6r1	-0.076404183	0.845794787	0.072734996
Tmem69	-0.042425473	0.845794787	0.072734996
Pag1	0.084613015	0.845794787	0.072734996
Lin54	0.042240598	0.845794787	0.072734996
9130221H12Rik	0.069168663	0.845794787	0.072734996
Htra1	-0.006612508	0.845794787	0.072734996
Mfap1b	-0.11768423	0.845794787	0.072734996
Ifitm10	-0.101930347	0.845794787	0.072734996
Zfp992	0.029467261	0.845794787	0.072734996
Rela	-0.060372644	0.845794787	0.072734996
Rab2a	-0.06393728	0.845794787	0.072734996
Chchd10	-0.107530331	0.845794787	0.072734996
Ddx27	0.080225408	0.845794787	0.072734996
Napa	-0.085154456	0.845794787	0.072734996
Strip1	-0.051129108	0.845794787	0.072734996
Gm16541	0.007811058	0.845794787	0.072734996
Rap2a	-0.053565002	0.845794787	0.072734996
Gm14029	-0.048962496	0.845794787	0.072734996
Ncdn	0.052603434	0.845794787	0.072734996
Zfp951	0.045662823	0.845794787	0.072734996
Golm1	-0.059301493	0.845794787	0.072734996
Pim2	-0.100144264	0.845794787	0.072734996
Serf1	0.017576237	0.845794787	0.072734996
Agfg2	-0.060151891	0.845794787	0.072734996
Ppp1r13b	-0.092001999	0.845794787	0.072734996
Kcnd1	0.015385077	0.845794787	0.072734996
Cep135	-0.071881715	0.845794787	0.072734996
Gm4787	-0.010660466	0.845794787	0.072734996
Rab22a	-0.085994817	0.845794787	0.072734996
Pcmt1	0.080316125	0.845794787	0.072734996
6330415G19Rik	-0.013372425	0.845794787	0.072734996
Lzic	-0.054843996	0.845794787	0.072734996
Palm	0.027743033	0.845794787	0.072734996
Gm5129	0.017731509	0.845794787	0.072734996
Cdk12	-0.055577205	0.845794787	0.072734996
Pram1	0.044902172	0.845794787	0.072734996
Tmem240	-0.031483729	0.845794787	0.072734996
2610507B11Rik	-0.093513229	0.845794787	0.072734996
Gm46430	-0.03996457	0.845794787	0.072734996
Nasp	0.068684177	0.845794787	0.072734996
Gramd1a	0.093809901	0.845794787	0.072734996
Atp5e	0.021229773	0.845794787	0.072734996
Nrm	0.090030262	0.845794787	0.072734996
Gna15	-0.021569378	0.845794787	0.072734996
Slc35b1	-0.09116427	0.845794787	0.072734996
Tfec	-0.016006405	0.845794787	0.072734996
Lpin1	-0.125277818	0.845794787	0.072734996
Ftsj1	-0.028559931	0.845794787	0.072734996
Prmt6	-0.0425638	0.845794787	0.072734996
Ltv1	0.072297084	0.845794787	0.072734996
[truncated: 17,235 more rows]
