# Supplementary material for: Complement C3d enables cell-mediated immunity capable of distinguishing spontaneously transformed from nontransformed cells
Source: Proc Natl Acad Sci U S A. 2024 Dec 18;121(52):e2405824121. doi: 10.1073/pnas.2405824121 (PMC11670236; doi:10.1073/pnas.2405824121)
Supplement: Supplementary file 12 — Dataset S11 (CSV) [file pnas.2405824121.sd11.csv]

gene	p_val	avg_log2FC	pct.1	pct.2	p_val_adj	p_val_adj_bh
Jchain	6.83E-44	0.336296189	0.067	0.028	1.33E-39	1.31E-39	DE gene expression in granulocytes
Junb	9.44E-35	0.180309	0.73	0.717	1.84E-30	9.08E-31
Cxcl2	1.30E-32	-0.652552113	0.107	0.193	2.54E-28	8.34E-29
Ifi27l2a	2.51E-31	-0.533036816	0.229	0.315	4.91E-27	1.21E-27
Elane	9.81E-28	0.228501001	0.047	0.02	1.91E-23	3.77E-24
Rps29	2.70E-27	0.2383691	0.66	0.598	5.27E-23	8.65E-24
Gm42418	1.93E-26	-0.250562121	0.973	0.982	3.76E-22	5.29E-23
Rps28	1.36E-23	0.28490407	0.279	0.227	2.66E-19	3.27E-20
S100a8	1.41E-22	0.120344889	0.999	0.998	2.76E-18	3.02E-19
Ier2	3.41E-21	0.183916648	0.572	0.531	6.66E-17	6.56E-18
AY036118	2.08E-19	-0.116623183	0.657	0.708	4.05E-15	3.63E-16
Rpl38	9.63E-17	0.1733701	0.444	0.39	1.88E-12	1.54E-13
Hist1h4d	9.23E-16	0.140424247	0.054	0.034	1.80E-11	1.37E-12
Stfa2l1	1.69E-15	0.349911003	0.361	0.313	3.29E-11	2.32E-12
Ptma	6.04E-15	0.221732771	0.128	0.095	1.18E-10	7.74E-12
Ier5	2.62E-13	0.125294135	0.438	0.412	5.12E-09	3.16E-10
Tmsb4x	3.04E-13	-0.056014249	0.999	0.999	5.93E-09	3.44E-10
Hist1h2ab	2.09E-11	0.098568681	0.031	0.017	4.08E-07	2.24E-08
Cstdc4	4.59E-11	0.335827888	0.275	0.233	8.95E-07	4.64E-08
Rpl39	6.94E-11	0.153607711	0.429	0.392	1.35E-06	6.68E-08
Oas3	1.19E-10	-0.275073842	0.175	0.223	2.32E-06	1.09E-07
Mpo	1.74E-10	0.080652823	0.024	0.013	3.40E-06	1.52E-07
Slfn4	2.23E-10	-0.240218073	0.376	0.427	4.35E-06	1.86E-07
Xist	2.54E-10	-0.188423646	0.035	0.067	4.96E-06	2.04E-07
Rtp4	1.25E-09	-0.267123674	0.142	0.187	2.44E-05	9.62E-07
Hist1h2ae	1.44E-09	0.111908404	0.038	0.025	2.82E-05	1.07E-06
Gm10076	1.51E-09	0.123186905	0.819	0.793	2.95E-05	1.08E-06
Nfkbia	1.96E-09	-0.189260299	0.212	0.262	3.82E-05	1.34E-06
Hist1h2ap	2.62E-09	0.246091233	0.175	0.122	5.12E-05	1.74E-06
Ifitm3	3.27E-09	-0.146052327	0.768	0.795	6.38E-05	2.10E-06
Pf4	3.41E-09	0.183668944	0.023	0.012	6.65E-05	2.12E-06
Ndufb1-ps	4.91E-09	0.132423579	0.384	0.352	9.59E-05	2.95E-06
Isg15	1.42E-08	-0.216023956	0.088	0.121	2.77E-04	8.27E-06
Rps27	1.52E-08	0.09708437	0.758	0.736	2.96E-04	8.58E-06
Prtn3	1.57E-08	0.103285713	0.035	0.023	3.06E-04	8.60E-06
Hist1h3b	5.15E-08	0.048493893	0.011	0.005	0.001004661	2.75E-05
Rpl36	6.66E-08	0.148094549	0.242	0.217	0.001298831	3.46E-05
Actg1	6.91E-08	-0.093997813	0.938	0.95	0.001347679	3.49E-05
Crip1	7.08E-08	0.11753191	0.027	0.016	0.00138182	3.49E-05
Hist1h1b	8.30E-08	0.09153284	0.039	0.028	0.00161932	3.99E-05
Oas1a	1.22E-07	-0.140939577	0.033	0.053	0.002379031	5.72E-05
Hist1h2af	1.45E-07	0.048814524	0.013	0.007	0.002831139	6.64E-05
Grap	1.77E-07	-0.055831254	0.002	0.006	0.003446386	7.90E-05
Hist1h3e	2.81E-07	0.083257978	0.028	0.018	0.005492091	1.22E-04
Prdx5	2.85E-07	-0.091207938	0.904	0.913	0.005563003	1.22E-04
Ubc	3.16E-07	0.072516555	0.463	0.455	0.006162358	1.32E-04
Gm21188	3.28E-07	-0.143390751	0.076	0.101	0.006409294	1.34E-04
Egr1	3.49E-07	0.11431623	0.098	0.086	0.006819788	1.40E-04
Anxa6	4.76E-07	-0.119374855	0.015	0.025	0.00929717	1.87E-04
Hist1h4h	5.46E-07	0.081152552	0.024	0.013	0.010657589	2.10E-04
Oaz1	6.48E-07	-0.092318036	0.712	0.738	0.012651891	2.44E-04
Ddx3y	8.22E-07	0.122293223	0.031	0.015	0.016044495	3.04E-04
Thbs1	8.48E-07	0.132420598	0.09	0.086	0.016540188	3.08E-04
Camp	8.95E-07	0.046477965	0.547	0.488	0.017463165	3.19E-04
Btg2	1.13E-06	0.134983345	0.538	0.525	0.022110285	3.94E-04
Hist1h3c	1.15E-06	0.056819209	0.015	0.009	0.022366081	3.94E-04
Zfp36	1.22E-06	-0.007479039	0.668	0.653	0.023793881	4.11E-04
mt-Nd1	1.59E-06	0.367167815	0.199	0.18	0.031018318	5.27E-04
Trib1	1.69E-06	-0.183301565	0.137	0.179	0.033047639	5.52E-04
Rps21	2.01E-06	0.095797652	0.567	0.542	0.039309235	6.46E-04
Gm47766	2.14E-06	-0.040998946	0.01	0.017	0.041706623	6.72E-04
G0s2	2.17E-06	-0.17763963	0.27	0.311	0.042293627	6.72E-04
Eif2s3y	2.44E-06	0.143417559	0.055	0.032	0.047690671	7.46E-04
Hist1h2an	4.52E-06	0.048940418	0.015	0.009	0.088157744	0.001357561
Mrpl33	4.96E-06	0.077505418	0.797	0.779	0.096710031	0.001466348
Ier3	5.87E-06	0.074717136	0.265	0.252	0.114480056	0.001709483
Rpl35	7.97E-06	0.114265757	0.277	0.257	0.155628357	0.002289247
Hmgb1	8.91E-06	0.13354375	0.231	0.206	0.173823995	0.002519298
Irf9	1.52E-05	-0.154197302	0.094	0.12	0.297338354	0.004246984
Actb	1.55E-05	-0.021688825	0.998	0.998	0.302071621	0.004252954
Lonp2	1.68E-05	-0.116859939	0.068	0.086	0.328464117	0.004559407
Mki67	2.30E-05	0.060643563	0.017	0.01	0.448193059	0.006134956
H2-T24	2.56E-05	-0.113609582	0.049	0.065	0.498846697	0.006641011
Ube2m	2.56E-05	-0.096572701	0.092	0.116	0.498879055	0.006641011
Atp5md	2.59E-05	0.094800333	0.317	0.293	0.505378378	0.006641011
Pet100	2.92E-05	0.076002491	0.362	0.337	0.569688321	0.007387586
Krtcap2	2.97E-05	0.063144142	0.011	0.006	0.580546991	0.007430627
Ifi27	3.19E-05	-0.142763238	0.138	0.166	0.621946045	0.00785845
Hist1h4c	3.42E-05	0.060541302	0.022	0.015	0.666708313	0.0083174
Prr13	3.51E-05	-0.079411328	0.792	0.812	0.684609465	0.008433963
Gm15417	4.16E-05	0.115902621	0.066	0.052	0.81143089	0.009872913
H2-Q6	4.59E-05	0.074883524	0.022	0.014	0.895177358	0.010579306
Gm36161	4.60E-05	-0.127381092	0.063	0.08	0.897556482	0.010579306
Sp100	4.62E-05	-0.15985166	0.262	0.299	0.901690849	0.010579306
Mmp8	4.98E-05	-0.122530563	0.797	0.811	0.971467379	0.011263882
Hist2h2aa1	5.06E-05	0.243204288	0.19	0.143	0.988342448	0.011326293
Fos	5.56E-05	0.047330144	0.393	0.409	1	0.012290713
Alox5ap	5.91E-05	-0.014883598	0.923	0.933	1	0.012911878
Fkbp5	6.34E-05	-0.093716528	0.045	0.058	1	0.013697378
Ms4a3	6.49E-05	0.031321697	0.006	0.003	1	0.013871357
Hba-a2	6.65E-05	0.308760327	0.076	0.058	1	0.014051127
Rpl10	7.16E-05	0.117287068	0.164	0.148	1	0.014967278
Wfdc17	7.42E-05	0.359016915	0.276	0.252	1	0.015338249
Ccrl2	8.07E-05	-0.09043222	0.007	0.014	1	0.016502422
Gm20559	8.49E-05	-0.106310713	0.052	0.071	1	0.01718133
Fabp4	8.63E-05	0.047026861	0.007	0.003	1	0.01728306
Hist1h1a	8.72E-05	0.038487745	0.01	0.006	1	0.01728306
Cebpd	9.32E-05	0.083799364	0.571	0.546	1	0.018297404
mt-Nd4	9.59E-05	0.195580591	0.274	0.256	1	0.018624141
Hnrnph1	9.68E-05	0.0705799	0.123	0.109	1	0.018624141
Esd	1.09E-04	-0.115419291	0.156	0.174	1	0.020667809
Ctsg	1.25E-04	0.043014739	0.01	0.007	1	0.023546223
Flii	1.27E-04	-0.093797231	0.118	0.138	1	0.023675243
Fam32a	1.28E-04	-0.145839259	0.301	0.322	1	0.023675243
Phospho1	1.36E-04	-0.026558411	0.098	0.103	1	0.024830182
Atox1	1.37E-04	0.10590985	0.405	0.384	1	0.024830182
Ube2c	1.39E-04	0.052463269	0.012	0.007	1	0.024843299
Paics	1.39E-04	0.032721027	0.004	0.001	1	0.024843299
Zmpste24	1.58E-04	0.058032476	0.022	0.016	1	0.027859347
Gpx4	1.60E-04	-0.08064371	0.475	0.493	1	0.027959472
Gm45449	1.69E-04	0.013319137	0.002	0	1	0.029246279
Rpl37a	1.72E-04	0.056963794	0.72	0.706	1	0.029455596
Myl12b	1.80E-04	-0.068933275	0.807	0.823	1	0.030343035
Atp5k	1.83E-04	0.080560071	0.176	0.157	1	0.030343035
Kctd12	1.84E-04	0.076383807	0.357	0.351	1	0.030343035
Fosl2	1.85E-04	0.077720763	0.259	0.246	1	0.030343035
Cyp2b10	1.85E-04	-0.014166177	0	0.001	1	0.030343035
Hist1h2ag	1.92E-04	0.02652787	0.005	0.001	1	0.031352739
Smim11	2.12E-04	-0.117386852	0.038	0.048	1	0.034328643
Ly6e	2.18E-04	-0.141677018	0.193	0.215	1	0.034764185
Abi3	2.19E-04	-0.067670206	0.049	0.06	1	0.034764185
Cnih1	2.33E-04	0.020378572	0.003	0.001	1	0.036713165
Mpeg1	2.47E-04	0.10248565	0.195	0.173	1	0.038524885
Tubb5	2.48E-04	0.074980397	0.031	0.023	1	0.038524885
Ftl1	2.51E-04	-0.019475142	0.965	0.972	1	0.038638675
Rps26	2.68E-04	0.086283664	0.403	0.388	1	0.040839977
Slfn2	2.78E-04	-0.088000664	0.601	0.627	1	0.042048287
Ebi3	2.82E-04	-0.122874301	0.16	0.181	1	0.042302441
Otoa	2.86E-04	-0.005454241	0	0.001	1	0.042648099
Stmn1	2.98E-04	0.035369855	0.009	0.004	1	0.043667902
Apeh	3.00E-04	0.054877074	0.019	0.013	1	0.043667902
Rhob	3.02E-04	0.071155965	0.171	0.16	1	0.043667902
Ccna2	3.02E-04	0.029630123	0.005	0.002	1	0.043667902
Anp32b	3.09E-04	0.078498329	0.058	0.046	1	0.044397776
mt-Nd3	3.52E-04	0.150736127	0.063	0.051	1	0.050099789
Gadd45b	3.54E-04	0.097277854	0.109	0.096	1	0.050099789
Fosl1	3.69E-04	-0.019604285	0.004	0.009	1	0.051860474
4930519G04Rik	3.73E-04	0.02959337	0.007	0.003	1	0.051954223
Rpl36a	3.83E-04	0.094877261	0.108	0.094	1	0.053062742
Ppp1r3d	3.93E-04	0.07843248	0.106	0.093	1	0.053966326
Gnb2	4.01E-04	-0.086108251	0.541	0.566	1	0.054731931
Smim8	4.21E-04	0.056764865	0.021	0.015	1	0.056998605
Pih1d1	4.38E-04	0.06493617	0.042	0.032	1	0.05895734
Mgst1	4.45E-04	-0.116132746	0.635	0.663	1	0.059204677
E230001N04Rik	4.46E-04	-0.094821438	0.047	0.06	1	0.059204677
Tlcd1	4.55E-04	0.015056878	0.002	0	1	0.060002185
Rpl37	4.61E-04	0.058626248	0.869	0.852	1	0.060262283
Senp5	4.94E-04	0.041001107	0.009	0.005	1	0.064146672
Snrpf	4.99E-04	0.044530676	0.012	0.007	1	0.064433023
Tchh	5.17E-04	-0.012275805	0	0.001	1	0.066258435
Nfkbid	5.22E-04	-0.111398423	0.074	0.091	1	0.066539683
Eif1	5.66E-04	-0.051990999	0.896	0.902	1	0.071672143
Hist1h3f	5.80E-04	0.039094512	0.013	0.009	1	0.072860332
Ebp	5.86E-04	-0.06574922	0.025	0.035	1	0.073240477
Nusap1	6.01E-04	0.020848325	0.005	0.002	1	0.073938776
Fbxl5	6.03E-04	0.062154663	0.37	0.364	1	0.073938776
Mmp9	6.04E-04	-0.063846736	0.942	0.946	1	0.073938776
Cmss1	6.10E-04	0.007922997	0.001	0	1	0.074198749
Ltb	6.20E-04	-0.101485451	0.344	0.37	1	0.075038084
Ezr	6.56E-04	-0.0988584	0.179	0.195	1	0.078872616
Slc25a39	6.94E-04	0.069227772	0.044	0.033	1	0.082929889
Rps2	7.39E-04	0.109786293	0.258	0.239	1	0.087670489
Tmem80	7.43E-04	-0.057420954	0.016	0.023	1	0.087670489
Ormdl1	7.73E-04	0.060364992	0.022	0.016	1	0.089655852
Ctsd	7.73E-04	-0.061632458	0.562	0.579	1	0.089655852
Lyz2	7.75E-04	-0.097361128	0.933	0.933	1	0.089655852
1700030K09Rik	7.78E-04	0.006699372	0.001	0	1	0.089655852
Hnrnph3	7.94E-04	-0.077893779	0.042	0.05	1	0.089972646
Nr2f6	7.94E-04	-0.033042081	0.007	0.011	1	0.089972646
Gnai2	7.95E-04	-0.066935063	0.78	0.793	1	0.089972646
Hist1h2bj	8.13E-04	0.037192465	0.01	0.006	1	0.091457755
Eif2s1	8.32E-04	0.026978464	0.007	0.004	1	0.093063965
Rtn4	8.39E-04	0.096619364	0.168	0.155	1	0.093298978
Mafg	8.66E-04	-0.130261946	0.19	0.209	1	0.095644088
Taldo1	8.70E-04	-0.070741307	0.879	0.884	1	0.095644088
mt-Atp6	8.85E-04	0.194738263	0.378	0.367	1	0.09670555
Tmem127	8.97E-04	-0.091321404	0.101	0.117	1	0.097471071
Vasp	9.10E-04	-0.091735651	0.586	0.609	1	0.098332283
Gpr146	9.35E-04	0.080704714	0.039	0.032	1	0.100473633
Ftl1-ps1	9.40E-04	-0.085292934	0.11	0.118	1	0.100473633
Oas1g	9.65E-04	-0.045476868	0.006	0.01	1	0.102079023
Psmd8	9.66E-04	-0.065839103	0.093	0.106	1	0.102079023
Cavin2	9.81E-04	0.022241978	0.002	0.001	1	0.103158249
Ppia	9.87E-04	0.069588674	0.213	0.194	1	0.103192014
Lrwd1	0.001024583	-0.037460667	0.013	0.018	1	0.106523408
Pcbp2	0.001034727	0.0509863	0.23	0.214	1	0.106999628
Dnajc16	0.001043061	0.02089795	0.003	0.001	1	0.107284694
Tpm3	0.001077541	-0.096228894	0.494	0.527	1	0.110241566
Zfand2b	0.001090739	-0.059441383	0.071	0.081	1	0.110805627
Atp5e	0.001096499	0.04202914	0.646	0.626	1	0.110805627
Dek	0.001100337	0.055752682	0.042	0.032	1	0.110805627
Hnrnpa3	0.001128263	0.084029375	0.21	0.194	1	0.112909848
Ifitm1	0.001137926	0.209996439	0.376	0.351	1	0.112909848
Gm37401	0.001140459	-0.039453491	0.012	0.016	1	0.112909848
Gpcpd1	0.001144714	-0.122187626	0.297	0.325	1	0.112909848
Stfa1	0.001175507	0.261624829	0.078	0.066	1	0.115355653
mt-Co2	0.001189413	0.204399041	0.603	0.593	1	0.116127789
Gpaa1	0.001197679	-0.045521151	0.017	0.022	1	0.11634427
Ubl5	0.001209284	0.055843715	0.569	0.544	1	0.116881235
Ncl	0.001230975	0.061917148	0.08	0.071	1	0.118083763
Upp1	0.001234004	-0.083513617	0.065	0.081	1	0.118083763
Knl1	0.001286379	0.022666228	0.003	0.001	1	0.12248618
Ttll3	0.001322975	-0.058409092	0.022	0.031	1	0.125350226
Hspa13	0.001335557	-0.058897453	0.018	0.025	1	0.12541879
Samd9l	0.00133674	-0.158531452	0.236	0.272	1	0.12541879
Npm1	0.001358283	0.077925253	0.046	0.04	1	0.126821445
Ap3d1	0.001392542	-0.070172637	0.069	0.079	1	0.129392057
Fis1	0.00144273	-0.079185623	0.525	0.542	1	0.13322697
Lrpprc	0.001447667	0.017170254	0.002	0.001	1	0.13322697
Zwilch	0.00150263	0.007473285	0.001	0	1	0.137601786
Rpl36al	0.001509513	0.109297362	0.06	0.053	1	0.137601786
5-Sep	0.001545283	-0.054239425	0.081	0.093	1	0.139656158
Plekho2	0.001546572	0.084547964	0.133	0.115	1	0.139656158
Oas2	0.001557103	-0.107382833	0.041	0.056	1	0.139950064
Tbkbp1	0.001601089	0.062809184	0.035	0.028	1	0.14278194
Gspt1	0.001603457	0.040715742	0.014	0.009	1	0.14278194
F630028O10Rik	0.00161842	-0.11493451	0.337	0.359	1	0.143450167
Tmem40	0.001636528	-0.106022157	0.093	0.105	1	0.144389835
Phf11c	0.001772577	-0.007387731	0	0.001	1	0.1556792
Gm43138	0.001788986	0.009514584	0.001	0	1	0.156406193
Cct3	0.001804821	0.028566423	0.005	0.003	1	0.156872752
Sec61g	0.001810635	0.06325837	0.184	0.167	1	0.156872752
Bad	0.001828601	-0.064530448	0.036	0.044	1	0.157718882
Hist1h2ai	0.001858585	0.025212089	0.009	0.005	1	0.159251744
Rom1	0.001908046	-0.015303798	0.001	0.002	1	0.159251744
Tppp3	0.001909844	-0.008058392	0	0.001	1	0.159251744
Adam28	0.00190985	-0.013821648	0	0.001	1	0.159251744
Gm43837	0.00190985	-0.006246998	0	0.001	1	0.159251744
Pde10a	0.001909884	-0.00272586	0	0.001	1	0.159251744
Cmpk2	0.001912804	-0.112507348	0.095	0.117	1	0.159251744
Gm47031	0.001923786	0.007654221	0.001	0	1	0.159251744
Wee1	0.001923787	0.011800294	0.001	0	1	0.159251744
Rps19	0.00192917	0.1112997	0.224	0.214	1	0.159251744
Dut	0.002002379	0.037750911	0.008	0.005	1	0.164562953
Platr1	0.00201365	-0.022723787	0.002	0.005	1	0.164562953
Tomm22	0.002019177	-0.10311607	0.246	0.267	1	0.164562953
Isg20	0.002052003	-0.080957414	0.054	0.064	1	0.166532565
Orai1	0.002110722	-0.093486424	0.204	0.226	1	0.17057827
Ifih1	0.002137431	-0.062316483	0.02	0.03	1	0.171622346
Pdcd1lg2	0.002141487	-0.027177872	0.001	0.002	1	0.171622346
Cd226	0.002209532	0.005684983	0.001	0	1	0.176340847
Rsad2	0.002239504	-0.109588532	0.075	0.094	1	0.177994325
Chst12	0.002268692	-0.087278711	0.144	0.163	1	0.179572127
Ankrd10	0.002288224	0.014265682	0.003	0.001	1	0.18037586
Cisd1	0.002318102	0.025425301	0.005	0.002	1	0.181985195
Nedd4l	0.002333574	-0.049663857	0.021	0.027	1	0.182455093
Fam107b	0.00234395	-0.115440806	0.289	0.315	1	0.182524456
Cybb	0.002357444	-0.132633115	0.437	0.468	1	0.182834967
Olfr373	0.002381535	0.00944529	0.002	0	1	0.183220141
Socs3	0.002389328	0.071779778	0.082	0.072	1	0.183220141
Plaa	0.002390988	-0.05330615	0.021	0.028	1	0.183220141
Rps15a	0.002410674	0.085039438	0.344	0.333	1	0.183995661
Smpdl3b	0.002437842	-0.008157337	0	0.002	1	0.185333811
Ncapd2	0.002485308	0.023561664	0.004	0.002	1	0.188198503
Tmem167	0.002532559	0.094490275	0.149	0.137	1	0.191024438
Hist1h2bm	0.002546532	0.020257236	0.004	0.001	1	0.191328103
Ndufa3	0.002607802	0.041637656	0.457	0.434	1	0.195169152
Rps3a1	0.00265278	0.065019926	0.511	0.492	1	0.197765764
Lsp1	0.002666189	-0.062213858	0.739	0.75	1	0.197997958
Rpl10a	0.002713622	0.1027349	0.072	0.064	1	0.200745424
Esf1	0.002749015	0.018968125	0.003	0.001	1	0.20258447
Acbd6	0.002845896	-0.038206394	0.018	0.024	1	0.208390508
Tuba1b	0.00284947	0.070812108	0.029	0.026	1	0.208390508
Scamp1	0.002882497	-0.063840809	0.04	0.049	1	0.210007351
Hcfc1r1	0.002932931	-0.098083683	0.161	0.174	1	0.212875465
Nos1ap	0.003058003	-0.030858483	0.011	0.018	1	0.221118874
Slfn5	0.003086669	-0.115833189	0.027	0.037	1	0.222355769
Etv5	0.003138592	0.011650907	0.003	0.001	1	0.225252504
Ss18	0.00318739	0.056253521	0.031	0.025	1	0.22676429
Gm50211	0.00319263	-0.005847655	0	0.001	1	0.22676429
Gm34983	0.003203424	0.030498889	0.005	0.003	1	0.22676429
Lsm14a	0.003206815	-0.098138867	0.08	0.094	1	0.22676429
Gm10385	0.003231738	-0.006914265	0	0.002	1	0.227689588
Cdk5rap1	0.003287341	0.024220289	0.006	0.003	1	0.230761773
Txn1	0.00332296	-0.094285652	0.89	0.901	1	0.232413866
Mir142hg	0.003374348	0.062001668	0.092	0.078	1	0.234966669
Rps27rt	0.003383891	-0.074227075	0.027	0.037	1	0.234966669
Lst1	0.003403717	0.053877484	0.632	0.616	1	0.235493108
Fbxo5	0.003473402	0.016441566	0.003	0.001	1	0.239453102
Tomm34	0.003499441	-0.072412376	0.045	0.055	1	0.24038663
Cish	0.003568649	-0.025341994	0.007	0.012	1	0.244268311
Zfp335	0.003603114	-0.073059257	0.023	0.03	1	0.244497408
Hist1h4n	0.003613038	0.032550237	0.02	0.014	1	0.244497408
Clasp2	0.003617183	0.035006626	0.008	0.005	1	0.244497408
Zdhhc7	0.003622843	-0.065531915	0.053	0.063	1	0.244497408
Dazap1	0.003678146	-0.058088192	0.025	0.03	1	0.247000994
Chmp4b	0.003685624	-0.048755034	0.315	0.335	1	0.247000994
Cluh	0.00374325	0.008508076	0.001	0	1	0.24804033
Serf2	0.00377388	-0.067454243	0.912	0.917	1	0.24804033
Atp11c	0.003789117	-0.06221645	0.024	0.034	1	0.24804033
Clint1	0.003789522	-0.083299035	0.184	0.209	1	0.24804033
Slc25a46	0.003790957	-0.055148843	0.015	0.02	1	0.24804033
Tgm1	0.003807523	-0.031859023	0.006	0.011	1	0.24804033
Fcnb	0.003816511	0.015289974	0.005	0.002	1	0.24804033
Plcb2	0.003823545	-0.053166204	0.058	0.071	1	0.24804033
Itgam	0.003831226	-0.103286816	0.497	0.524	1	0.24804033
Zfp729a	0.003835163	-0.074351317	0.023	0.029	1	0.24804033
Hba-a1	0.003842987	0.293291845	0.124	0.108	1	0.24804033
Tarm1	0.003986694	-0.081400235	0.137	0.158	1	0.255405674
Dhx15	0.003992164	0.058970991	0.04	0.032	1	0.255405674
Cmas	0.003996938	-0.058974317	0.034	0.042	1	0.255405674
Ifitm2	0.004076098	0.114806198	0.8	0.778	1	0.25937178
Ccnd3	0.004089827	-0.089784273	0.413	0.434	1	0.25937178
Clec4d	0.00409946	0.023955798	0.444	0.434	1	0.25937178
Ccnl1	0.004175933	-0.080246075	0.141	0.169	1	0.261627513
Gm21887	0.004189418	-0.006480143	0	0.001	1	0.261627513
Redrum	0.004189418	-0.00529509	0	0.001	1	0.261627513
4930405A21Rik	0.004189522	-0.003403564	0	0.001	1	0.261627513
Samd8	0.004268768	0.057670448	0.097	0.088	1	0.264522556
Ptpn22	0.004293651	0.037181454	0.041	0.034	1	0.264522556
Nacc2	0.004304646	0.005041743	0.001	0	1	0.264522556
3110070M22Rik	0.004304646	0.006613702	0.001	0	1	0.264522556
Tpst1	0.004304646	0.00831334	0.001	0	1	0.264522556
Dlst	0.004372115	-0.060295118	0.062	0.072	1	0.26534867
Acod1	0.004372873	-0.079932966	0.041	0.054	1	0.26534867
Samhd1	0.00437326	-0.098047228	0.573	0.594	1	0.26534867
Casc3	0.004373273	0.062397558	0.09	0.077	1	0.26534867
Uba7	0.004442085	-0.094482633	0.058	0.071	1	0.268676315
Triobp	0.004471015	-0.10937305	0.17	0.188	1	0.268685259
Elovl7	0.004474262	-0.076751954	0.033	0.042	1	0.268685259
Gm34455	0.004484141	0.030860567	0.039	0.036	1	0.268685259
Ptpn23	0.004508484	-0.05620044	0.016	0.022	1	0.269304931
Top2a	0.00454111	0.029282751	0.011	0.007	1	0.269954229
Hcls1	0.004555484	-0.085258654	0.458	0.481	1	0.269954229
H2-Q10	0.00456146	0.051961673	0.33	0.305	1	0.269954229
Son	0.004590466	0.064544366	0.453	0.439	1	0.270222106
Dnajc9	0.004594085	0.034379859	0.009	0.005	1	0.270222106
Rps8	0.004616591	0.066533461	0.437	0.433	1	0.270718
Txlna	0.004664043	-0.044476344	0.009	0.014	1	0.272669282
Dnttip1	0.004711685	-0.062669674	0.033	0.042	1	0.274619857
Mgp	0.004738573	-0.019004773	0.001	0.003	1	0.274678341
Aggf1	0.004742611	0.067468307	0.056	0.047	1	0.274678341
Ndst2	0.004755531	0.025720595	0.009	0.006	1	0.274678341
Sltm	0.004831108	0.055339854	0.066	0.057	1	0.278208174
Sra1	0.004870439	-0.069048634	0.088	0.098	1	0.279635871
Car2	0.004913811	0.042852321	0.016	0.011	1	0.279683927
Mettl1	0.004932421	0.013311708	0.001	0	1	0.279683927
Ntpcr	0.004942148	-0.032085692	0.014	0.02	1	0.279683927
Vav2	0.004951261	0.006788525	0.001	0	1	0.279683927
Zfp358	0.004957482	0.016843255	0.004	0.002	1	0.279683927
Pgd	0.004958522	-0.091787538	0.621	0.637	1	0.279683927
Syt11	0.005021184	0.044984431	0.009	0.006	1	0.281606326
Rhou	0.005021887	-0.070342217	0.067	0.079	1	0.281606326
Lmo4	0.00504365	-0.10004566	0.358	0.378	1	0.28200456
Cep85	0.005082745	0.018661681	0.002	0.001	1	0.283366724
Cbx5	0.00511434	0.022556224	0.004	0.002	1	0.284304064
Abcg3	0.005152699	-0.043156181	0.004	0.008	1	0.285610996
Ccp110	0.005184134	0.020724441	0.005	0.002	1	0.286527677
Ascc2	0.005220468	0.029270472	0.007	0.003	1	0.287219932
Apobr	0.005227162	-0.086710903	0.225	0.247	1	0.287219932
H2-DMb2	0.005241458	-0.020723432	0.002	0.004	1	0.287219932
Gucy2c	0.005274133	0.013409749	0.003	0.001	1	0.288189434
Taf13	0.005313236	-0.054905971	0.042	0.051	1	0.289095538
Mphosph8	0.005378526	0.030597777	0.008	0.004	1	0.289095538
Plrg1	0.005417876	-0.036384412	0.012	0.017	1	0.289095538
Med28	0.005447172	-0.084654104	0.074	0.084	1	0.289095538
Ctu1	0.005470529	-0.009409263	0	0.001	1	0.289095538
Kif20b	0.00549303	0.015453737	0.002	0.001	1	0.289095538
Gm16538	0.005501142	-0.003971996	0	0.001	1	0.289095538
Gm19325	0.005501142	-0.006608305	0	0.001	1	0.289095538
Macrod1	0.005501142	-0.003586666	0	0.001	1	0.289095538
Abcb1b	0.005501142	-0.006723615	0	0.001	1	0.289095538
Spsb1	0.005501142	-0.004045444	0	0.001	1	0.289095538
Gm6034	0.005501142	-0.005634026	0	0.001	1	0.289095538
Prrx1	0.005501142	-0.004228895	0	0.001	1	0.289095538
Pidd1	0.005501142	-0.004586052	0	0.001	1	0.289095538
Snx22	0.005534635	0.004920526	0.001	0	1	0.290063111
Snapc5	0.005671913	0.049056478	0.117	0.109	1	0.2963651
Kansl3	0.005698929	-0.05657937	0.014	0.02	1	0.2963651
Leprot	0.005701107	-0.057208348	0.029	0.038	1	0.2963651
6430548M08Rik	0.005738487	-0.101778557	0.293	0.311	1	0.297504188
Csf2rb2	0.005817869	-0.038647416	0.028	0.038	1	0.300808828
Asxl2	0.005841307	-0.062521978	0.026	0.034	1	0.30121099
Stimate	0.005907949	0.029882078	0.011	0.007	1	0.303832863
Trim44	0.005939828	0.014954539	0.002	0.001	1	0.304657723
Parp3	0.006036735	-0.032083177	0.012	0.018	1	0.307294525
Eif3f	0.006067514	-0.072566168	0.173	0.189	1	0.307294525
Sugp2	0.006068373	0.017457532	0.006	0.003	1	0.307294525
Jade3	0.006083636	-0.015176417	0.001	0.003	1	0.307294525
Lsm7	0.006090268	0.028955532	0.006	0.004	1	0.307294525
Kcmf1	0.006090457	-0.072870605	0.1	0.113	1	0.307294525
Mcm2	0.006118343	0.015626794	0.003	0.001	1	0.307294525
Fbxo6	0.00611905	-0.046359638	0.018	0.024	1	0.307294525
Nme2	0.006157523	0.047154212	0.018	0.014	1	0.308421331
Trappc8	0.006189425	-0.069325837	0.041	0.049	1	0.309214029
Vps26a	0.006245243	-0.060916246	0.044	0.054	1	0.310051918
AI467606	0.006261658	0.081526796	0.25	0.23	1	0.310051918
Ifit3b	0.006354179	-0.076130222	0.016	0.023	1	0.310051918
Casc4	0.006371862	0.005573103	0.001	0	1	0.310051918
Nprl3	0.006371863	0.006249888	0.001	0	1	0.310051918
Pimreg	0.006371863	0.005674168	0.001	0	1	0.310051918
Klrb1f	0.006371863	0.006361516	0.001	0	1	0.310051918
Fam83d	0.006371864	0.006303285	0.001	0	1	0.310051918
Mogat2	0.006371865	0.005874649	0.001	0	1	0.310051918
Hspe1	0.006377121	0.035165976	0.013	0.009	1	0.310051918
Fcer1g	0.006383517	-0.044278553	0.935	0.938	1	0.310051918
Lyst	0.006443543	-0.090136992	0.481	0.51	1	0.312179099
Ethe1	0.006497527	-0.095355825	0.156	0.173	1	0.313353737
Atp11a	0.006525876	-0.097256509	0.135	0.155	1	0.313353737
Pim2	0.006543735	-0.017434339	0.002	0.003	1	0.313353737
BC035044	0.00658928	0.014037278	0.002	0	1	0.313353737
9130019O22Rik	0.006607311	0.010995606	0.002	0	1	0.313353737
Cbx3	0.00661639	0.055687672	0.045	0.037	1	0.313353737
Vamp3	0.006626773	-0.045275985	0.096	0.113	1	0.313353737
Rpl8	0.006639279	0.082084367	0.272	0.256	1	0.313353737
Eif4g2	0.006652589	0.055141209	0.255	0.243	1	0.313353737
Epsti1	0.006661216	-0.092114103	0.041	0.052	1	0.313353737
Picalm	0.006663145	0.044629324	0.377	0.375	1	0.313353737
Cops9	0.006663288	-0.086701741	0.249	0.267	1	0.313353737
Gpi1	0.006707432	-0.066810424	0.581	0.592	1	0.314660357
Otud5	0.006728246	-0.062694593	0.097	0.109	1	0.314868798
Pygl	0.006814216	-0.086715782	0.665	0.686	1	0.317581974
Rab8b	0.006819245	-0.08369719	0.205	0.227	1	0.317581974
Exoc4	0.006922113	-0.024210908	0.005	0.009	1	0.320269529
Gapdh	0.00692348	-6.34E-04	0.834	0.84	1	0.320269529
Vsig10l	0.006937037	0.051937679	0.025	0.019	1	0.320269529
Trp53i13	0.006943558	0.054891178	0.041	0.033	1	0.320269529
Gm9887	0.00699547	0.009981964	0.002	0.001	1	0.320890116
Gm20682	0.007012781	-0.007442718	0	0.001	1	0.320890116
Dnajc13	0.00702068	0.044764796	0.032	0.027	1	0.320890116
Flna	0.007025102	-0.074569223	0.58	0.599	1	0.320890116
Gorab	0.007049559	-0.017007869	0.001	0.003	1	0.320890116
Rdh10	0.007057113	0.025767623	0.006	0.004	1	0.320890116
H2-Q7	0.007082854	0.028714708	0.022	0.017	1	0.321300975
Degs1	0.007142211	-0.099053954	0.276	0.301	1	0.321866228
Hist1h2bn	0.007160864	0.021968078	0.007	0.005	1	0.321866228
Tlr13	0.007195376	-0.103351944	0.184	0.204	1	0.321866228
Vpreb3	0.007235665	0.027863525	0.005	0.003	1	0.321866228
Zbtb43	0.007238159	-0.033130311	0.011	0.015	1	0.321866228
Bloc1s2	0.007250292	-0.085399322	0.057	0.066	1	0.321866228
Xk	0.007254389	0.018807458	0.005	0.003	1	0.321866228
Dpy30	0.007257731	0.032068988	0.014	0.009	1	0.321866228
Eef2	0.007262342	-0.062277465	0.166	0.181	1	0.321866228
Vti1a	0.007262657	-0.070068239	0.049	0.059	1	0.321866228
Gstm1	0.007283652	0.026058336	0.009	0.006	1	0.322054621
Armc12	0.007313465	-0.006389719	0.001	0.002	1	0.322631168
Rpl30	0.007340489	-0.056093748	0.624	0.646	1	0.323082298
Rnf11	0.007381731	-0.076558351	0.231	0.257	1	0.323575602
Plxnc1	0.007385343	-0.073556284	0.098	0.114	1	0.323575602
Sirpb1c	0.007438108	0.088782704	0.137	0.122	1	0.323973205
Trit1	0.00744509	-0.01207455	0	0.001	1	0.323973205
Slc25a44	0.007458265	-0.066256034	0.024	0.03	1	0.323973205
Oasl2	0.007461793	-0.144806489	0.144	0.167	1	0.323973205
Clk2	0.007484161	-0.03988066	0.024	0.031	1	0.324212516
Bod1	0.007538164	0.010886658	0.003	0.001	1	0.325796427
1700006J14Rik	0.007554602	-0.03471732	0.005	0.008	1	0.325796427
Mir22hg	0.007603673	0.093210929	0.107	0.099	1	0.327179094
Zfp983	0.007686962	0.024613746	0.006	0.004	1	0.329500527
Gm43598	0.007706709	-0.013224913	0	0.001	1	0.329500527
Set	0.007709017	0.057158013	0.043	0.036	1	0.329500527
Rnf169	0.00774757	-0.053439515	0.063	0.073	1	0.330414104
Psmc5	0.007774317	-0.058087715	0.02	0.024	1	0.330821263
Map4	0.00780907	-0.075584987	0.092	0.109	1	0.331566555
Brk1	0.007829474	-0.061416763	0.232	0.25	1	0.33170066
Manf	0.007879151	0.033582005	0.015	0.011	1	0.333071625
Thoc2	0.007918543	0.053822963	0.077	0.07	1	0.334002755
2810408A11Rik	0.007949338	0.008888551	0.001	0	1	0.334567972
Smarcc1	0.007992784	0.021595566	0.005	0.003	1	0.335662024
B230208H11Rik	0.008099344	-0.077736095	0.163	0.175	1	0.338280611
Adgre5	0.008100646	-0.046248217	0.183	0.201	1	0.338280611
Crtc2	0.008109271	-0.065239866	0.043	0.051	1	0.338280611
Gm50217	0.008125488	-0.020386857	0.002	0.005	1	0.338280611
Rnf213	0.008225057	-0.095917477	0.072	0.085	1	0.341686267
Rnf8	0.008296466	-0.045407266	0.037	0.046	1	0.343113431
Scd2	0.008318287	0.020429286	0.003	0.002	1	0.343113431
Hspd1	0.008325962	0.03497452	0.015	0.012	1	0.343113431
Aars	0.008330767	-0.020052123	0.002	0.004	1	0.343113431
Dleu2	0.008390318	0.060376528	0.257	0.236	1	0.344827714
Sod1	0.008434572	0.044134298	0.025	0.02	1	0.345907391
Kdm5d	0.008510032	0.034036797	0.008	0.003	1	0.347894486
Ppa1	0.008525413	0.015511467	0.002	0.001	1	0.347894486
Catsper2	0.008537288	-0.009919516	0	0.001	1	0.347894486
Ascc1	0.00868814	0.019338868	0.006	0.004	1	0.353293216
Ddx23	0.00887207	-0.055036788	0.017	0.021	1	0.35947867
St8sia4	0.008884437	0.042692539	0.141	0.135	1	0.35947867
Vps35	0.008898811	-0.077891945	0.088	0.102	1	0.35947867
Dync1i2	0.008916216	-0.066161381	0.11	0.129	1	0.35947867
Slc25a40	0.008933701	-0.015466969	0.002	0.003	1	0.35947867
Tsc22d3	0.009002964	-0.112205104	0.205	0.231	1	0.361383619
Mien1	0.00901862	-0.082614504	0.105	0.115	1	0.361383619
Fas	0.009042923	0.040341725	0.182	0.172	1	0.361604118
Rsbn1l	0.009109508	-0.095939023	0.146	0.159	1	0.363222904
Aak1	0.009146365	-0.043995088	0.019	0.024	1	0.363222904
Tmem18	0.009151295	-0.022284608	0.006	0.01	1	0.363222904
Trim30a	0.009158943	-0.122509736	0.171	0.2	1	0.363222904
Gm49207	0.00928383	-0.005802674	0	0	1	0.365427432
Atp6v0b	0.009286376	-0.069292006	0.417	0.431	1	0.365427432
Dgkd	0.009291093	0.069938703	0.094	0.082	1	0.365427432
Foxn3	0.009318932	-0.061874685	0.027	0.034	1	0.365427432
Usp15	0.009325099	-0.091640308	0.074	0.089	1	0.365427432
9430060I03Rik	0.009328741	0.040138316	0.015	0.008	1	0.365427432
Gm45871	0.009366484	0.014074852	0.003	0.001	1	0.365427432
Copg1	0.009398734	0.032348189	0.019	0.016	1	0.365427432
Mfsd10	0.009428248	-0.053392437	0.017	0.022	1	0.365427432
Ifi35	0.009444611	-0.039429147	0.023	0.03	1	0.365427432
Fau	0.009459321	-0.020218188	0.989	0.992	1	0.365427432
Car15	0.009461519	0.006097693	0.001	0	1	0.365427432
Col10a1	0.009461519	0.003387427	0.001	0	1	0.365427432
Styxl1	0.009586953	-0.018163437	0.004	0.007	1	0.369529973
Gcc1	0.009629774	-0.049101743	0.029	0.035	1	0.369874884
Myl6	0.009650652	0.029305429	0.882	0.868	1	0.369874884
Gbp7	0.009668477	-0.076651853	0.031	0.041	1	0.369874884
Tmem8	0.009678507	-0.062244151	0.032	0.04	1	0.369874884
Gm16933	0.009692053	-0.004884578	0	0.001	1	0.369874884
Gimap4	0.009776433	-0.015921791	0.001	0.002	1	0.371823513
Capns2	0.009784068	0.023563426	0.006	0.005	1	0.371823513
Hoxb3os	0.009801109	-0.009606597	0	0.001	1	0.371823513
Kcnj2	0.00984371	0.065521715	0.053	0.047	1	0.372704575
Ccdc180	0.009901981	0.045036688	0.166	0.155	1	0.374174258
Lsm8	0.009940799	-0.080129855	0.08	0.09	1	0.374904577
Fzd1	0.009960768	-0.006304683	0	0.001	1	0.374922537
Ddhd1	0.010014344	-0.01915564	0.002	0.004	1	0.376202915
Tnrc18	0.010046279	-0.086888616	0.196	0.214	1	0.376666932
Fanca	0.010092263	-0.029601097	0.008	0.011	1	0.377654835
S100a10	0.010163183	0.028103736	0.008	0.005	1	0.379570207
Zbp1	0.010219902	-0.092302577	0.046	0.059	1	0.38094882
Cep68	0.010361515	-0.009106587	0.001	0.002	1	0.385286391
Galm	0.010416325	0.049781489	0.021	0.016	1	0.385286391
Trappc6a	0.010429107	-0.041802315	0.024	0.03	1	0.385286391
Ccne2	0.01043477	0.01306875	0.002	0.001	1	0.385286391
Hist1h2ah	0.010438649	0.013680192	0.002	0.001	1	0.385286391
Tmem143	0.010456457	0.009051637	0.002	0	1	0.385286391
Gm44148	0.010653332	-0.017703347	0.001	0.002	1	0.391790024
Sri	0.010695701	-0.102717204	0.396	0.415	1	0.39259754
Ehbp1l1	0.010727716	-0.077229152	0.162	0.175	1	0.392726297
Gm15535	0.010740045	-0.012296013	0	0.001	1	0.392726297
Ptrhd1	0.010815292	-0.050000758	0.025	0.03	1	0.393733198
Slc24a3	0.010856711	-0.006407387	0.001	0.002	1	0.393733198
Tkt	0.010897156	-0.065995123	0.557	0.573	1	0.393733198
Taf9b	0.010910873	0.004792086	0.001	0	1	0.393733198
Gm11613	0.010910873	0.008221937	0.001	0	1	0.393733198
Lgalsl	0.010910873	0.008357418	0.001	0	1	0.393733198
Hist1h2bl	0.010910876	0.009978604	0.001	0	1	0.393733198
Atp6v1b2	0.011072903	-0.081563055	0.247	0.26	1	0.398151291
Inpp4a	0.011074708	0.060331738	0.137	0.13	1	0.398151291
Cd14	0.011148812	-0.048362996	0.018	0.027	1	0.400067646
Mif	0.011171948	0.06906638	0.034	0.026	1	0.400151316
Gm9856	0.011196736	-0.034632321	0.008	0.011	1	0.400293725
Cage1	0.011307045	-0.043482194	0.01	0.014	1	0.402749218
Ppbp	0.011308485	0.05275003	0.012	0.009	1	0.402749218
Hnrnpab	0.011328238	0.063697164	0.053	0.047	1	0.402749218
Myadml2	0.011435338	-0.006403199	0	0.001	1	0.403814365
Eps8	0.011437722	0.03167809	0.005	0.003	1	0.403814365
Prkrip1	0.011466161	0.040946051	0.022	0.016	1	0.403814365
Cdc14a	0.011474187	0.047533701	0.071	0.067	1	0.403814365
Gm49980	0.011495175	-0.020435562	0.001	0.003	1	0.403814365
Hist1h4i	0.011500349	0.034999494	0.083	0.071	1	0.403814365
Agfg1	0.011505161	-0.091701141	0.071	0.087	1	0.403814365
Nploc4	0.011557699	-0.039967678	0.024	0.029	1	0.404268598
Pim1	0.01156014	-0.095893125	0.228	0.249	1	0.404268598
Tmc8	0.011702116	-0.049341594	0.024	0.032	1	0.408490907
Slc22a4	0.011764986	-0.024755979	0.005	0.009	1	0.409941547
5031434O11Rik	0.011838977	-0.03800347	0.005	0.007	1	0.411773757
Snrpe	0.011941276	0.048660713	0.067	0.055	1	0.413457814
Ppp1r14b	0.011967368	0.025085026	0.009	0.006	1	0.413457814
mt-Nd4l	0.01197203	0.20452642	0.184	0.176	1	0.413457814
Skiv2l	0.011973381	-0.037952911	0.055	0.063	1	0.413457814
Aprt	0.012003237	-0.094315602	0.192	0.204	1	0.413522652
Wsb1	0.012030051	0.052067245	0.118	0.109	1	0.413522652
Rpl6	0.012171198	0.055733836	0.306	0.298	1	0.413522652
Arfip1	0.012174379	-0.086375399	0.075	0.085	1	0.413522652
Hist2h2ac	0.012184141	0.018958242	0.01	0.007	1	0.413522652
Rnf214	0.012196411	0.037887164	0.023	0.019	1	0.413522652
2310010J17Rik	0.012231714	0.05615669	0.096	0.088	1	0.413522652
Gm4258	0.012259199	-0.002729351	0	0	1	0.413522652
Atp9a	0.0122592	-0.004289703	0	0	1	0.413522652
Irf6	0.0122592	-0.004579523	0	0	1	0.413522652
Poglut3	0.012259201	-0.004302729	0	0	1	0.413522652
Zfp473	0.012259254	-0.004594879	0	0	1	0.413522652
5430403G16Rik	0.012259318	-0.003486151	0	0	1	0.413522652
Pglyrp1	0.012297552	-0.078428998	0.965	0.963	1	0.413522652
Ramp1	0.012344777	-0.082788493	0.142	0.154	1	0.413522652
Ncapd3	0.012349853	0.020423889	0.005	0.003	1	0.413522652
S100a4	0.012361429	0.01745358	0.007	0.004	1	0.413522652
Gm20406	0.01236225	0.077243022	0.124	0.114	1	0.413522652
Psmd4	0.012499125	-0.070643942	0.099	0.109	1	0.417375285
Fcer1a	0.012587021	0.006969926	0.001	0	1	0.41958192
Nit1	0.012680782	-0.048231977	0.023	0.028	1	0.421976047
Il1rn	0.012759338	-0.107688026	0.233	0.249	1	0.423856837
Aldoa	0.012868061	-0.045102511	0.511	0.524	1	0.426731531
Pnp2	0.012918124	-0.010766422	0.001	0.003	1	0.427654381
Gimap5	0.012945822	0.006409267	0.001	0	1	0.427834955
Ccr2	0.013072699	0.02109076	0.004	0.002	1	0.431286939
Micu1	0.013097584	-0.061363066	0.068	0.082	1	0.431368044
Bank1	0.013158257	-0.042896577	0.012	0.017	1	0.432625499
Cd300ld	0.013217037	-0.07379945	0.333	0.353	1	0.433699212
Fam102a	0.013236011	-0.056663409	0.027	0.034	1	0.433699212
Ankrd16	0.013317627	-0.062818998	0.036	0.042	1	0.434530546
Setd4	0.013357659	-0.004033512	0	0.001	1	0.434530546
Ddx51	0.013362691	-0.007385635	0	0.001	1	0.434530546
Zfp445	0.013369772	0.056646277	0.079	0.071	1	0.434530546
Limd2	0.013374341	-0.047671676	0.535	0.547	1	0.434530546
Map3k5	0.013492361	0.081589147	0.139	0.127	1	0.437068755
Nup88	0.013497912	0.024701792	0.015	0.011	1	0.437068755
Afap1	0.013585818	0.023553439	0.005	0.003	1	0.439175825
Stk36	0.013767042	0.015261471	0.004	0.002	1	0.444287387
Dyrk2	0.01382521	0.026943557	0.008	0.004	1	0.445417246
Slc12a2	0.014042852	-0.008729125	0	0.001	1	0.451672598
Irgm2	0.014093988	-0.063584529	0.035	0.045	1	0.452203602
Smarcd1	0.014106383	0.020485823	0.008	0.006	1	0.452203602
Zfp120	0.014493771	0.024536186	0.023	0.016	1	0.463848902
Asah2	0.014526704	0.007445665	0.001	0	1	0.464130591
H2-T23	0.01457711	-0.085414089	0.335	0.376	1	0.464254433
Fam221b	0.014589306	-0.020408851	0.004	0.008	1	0.464254433
Aldh2	0.014602991	-0.077457515	0.402	0.419	1	0.464254433
Zbtb14	0.014680843	-0.019063888	0.003	0.004	1	0.46580128
Ap4s1	0.014700082	-0.039724845	0.027	0.033	1	0.46580128
Gm29361	0.014739283	0.006814957	0.001	0	1	0.466275294
Rpl32	0.014888808	0.078872932	0.225	0.22	1	0.469813133
Sp3	0.014899969	0.049618528	0.155	0.15	1	0.469813133
Wtap	0.014942543	0.073188372	0.062	0.056	1	0.47038442
Exoc7	0.015000335	-0.057091207	0.027	0.033	1	0.471246195
Ddx60	0.015018921	-0.119706824	0.151	0.176	1	0.471246195
Gtf3c3	0.0151259	-0.021777926	0.003	0.005	1	0.47255975
Zbtb6	0.015144696	-0.039022928	0.017	0.023	1	0.47255975
Nuf2	0.015146266	0.007051723	0.001	0	1	0.47255975
Rhag	0.01515906	0.006164255	0.001	0	1	0.47255975
Hist2h2aa2	0.01526014	0.015303518	0.005	0.003	1	0.473286828
Cpne2	0.015294009	-0.064940139	0.149	0.162	1	0.473286828
Faf2	0.01534051	-0.046944947	0.026	0.034	1	0.473286828
5031425E22Rik	0.015367208	0.063729088	0.066	0.058	1	0.473286828
Fxr2	0.015389558	-0.040171594	0.026	0.032	1	0.473286828
Il1rl1	0.015442193	0.021055914	0.004	0.002	1	0.473286828
Taf6	0.015444098	0.020083389	0.006	0.003	1	0.473286828
Ninj1	0.015461216	-0.077404282	0.153	0.161	1	0.473286828
Klf8	0.01569681	0.010265162	0.002	0.001	1	0.473286828
Zfp141	0.01571098	0.044572472	0.02	0.017	1	0.473286828
Dgcr2	0.015770954	0.035584591	0.016	0.011	1	0.473286828
Mfsd8	0.015823199	-0.020336995	0.003	0.005	1	0.473286828
Cnp	0.015939231	0.020325588	0.007	0.005	1	0.473286828
Txndc17	0.015986624	-0.094031726	0.224	0.241	1	0.473286828
Lars2	0.01603332	0.040881463	0.626	0.635	1	0.473286828
Brca2	0.016052483	0.008798984	0.001	0	1	0.473286828
Wfdc18	0.016062313	0.009113197	0.001	0	1	0.473286828
Stx5a	0.016087888	-0.052845604	0.05	0.056	1	0.473286828
E130309D02Rik	0.016103516	0.028064498	0.008	0.005	1	0.473286828
Pip5k1b	0.016104916	-0.058386971	0.04	0.052	1	0.473286828
Upf2	0.016112831	0.042914394	0.081	0.072	1	0.473286828
Anapc15-ps	0.016211814	-0.001465302	0	0	1	0.473286828
Large2	0.016211815	-0.002120142	0	0	1	0.473286828
Tmem121b	0.016211815	-0.002577233	0	0	1	0.473286828
Gm50350	0.016211815	-0.002769456	0	0	1	0.473286828
Adgre4	0.016211815	-0.003425758	0	0	1	0.473286828
4933404O12Rik	0.016211815	-0.004489999	0	0	1	0.473286828
9530046B11Rik	0.016211815	-0.003863102	0	0	1	0.473286828
Hmga2	0.016211815	-0.00266751	0	0	1	0.473286828
Gm50163	0.016211815	-0.002553248	0	0	1	0.473286828
Rapgef4	0.016211815	-0.002799542	0	0	1	0.473286828
Gm49617	0.016211815	-0.001598773	0	0	1	0.473286828
Gm9821	0.016211815	-0.002429969	0	0	1	0.473286828
Gm41307	0.016211815	-0.002275296	0	0	1	0.473286828
Adam4	0.016211815	-0.002964367	0	0	1	0.473286828
Gm41396	0.016211816	-0.004786472	0	0	1	0.473286828
Tnfrsf26	0.016211996	0.02281785	0.004	0.002	1	0.473286828
Gm42917	0.016212038	-0.002899959	0	0	1	0.473286828
Nsg1	0.016212201	-0.003493741	0	0	1	0.473286828
Muc1	0.016212363	-0.004317331	0	0	1	0.473286828
Gm17227	0.016289684	0.004722131	0	0	1	0.473286828
Gnao1	0.016289686	0.004019482	0	0	1	0.473286828
Slamf6	0.016289687	0.005498455	0.001	0	1	0.473286828
1700025G04Rik	0.016289689	0.004373054	0	0	1	0.473286828
Zfp54	0.016289689	0.004534542	0	0	1	0.473286828
Ermard	0.016350001	-0.04160746	0.013	0.016	1	0.474322662
Rps20	0.016417396	0.071657487	0.257	0.251	1	0.474920507
Orc5	0.016435501	0.016785543	0.003	0.002	1	0.474920507
Smad5	0.016462033	0.019180458	0.006	0.003	1	0.474920507
Zfp280d	0.016469376	0.016458756	0.005	0.003	1	0.474920507
Rpl12	0.01652295	0.03750056	0.052	0.047	1	0.475752123
Hepacam2	0.016772945	0.006585941	0.001	0	1	0.482116338
Trappc1	0.016818004	-0.049095136	0.055	0.061	1	0.482116338
Ncf1	0.016819178	-0.067263137	0.652	0.663	1	0.482116338
Rfc4	0.016879062	0.019372726	0.003	0.001	1	0.482558261
Cd9	0.016884772	0.040711841	0.544	0.534	1	0.482558261
Msn	0.017052393	-0.051229122	0.492	0.508	1	0.485566911
Gtf2a1	0.017057444	0.046408927	0.049	0.044	1	0.485566911
Napa	0.017077251	0.073327049	0.084	0.074	1	0.485566911
Cdc42se1	0.017091026	-0.100195924	0.423	0.445	1	0.485566911
Hist1h3d	0.017238723	0.010981312	0.002	0.001	1	0.488367598
Zbtb41	0.017240387	-0.017252351	0.001	0.003	1	0.488367598
Mocos	0.01731436	0.050856503	0.068	0.063	1	0.489330217
Zfp951	0.01734621	0.007688547	0.001	0	1	0.489330217
Ptpa	0.017350692	0.033888262	0.021	0.016	1	0.489330217
Arap2	0.017393357	-0.035135424	0.012	0.016	1	0.489815264
Rps18	0.017464477	0.083844424	0.122	0.119	1	0.49109905
Atp5g1	0.017551514	0.045653934	0.025	0.019	1	0.4923992
Trir	0.017578402	0.042686409	0.2	0.187	1	0.4923992
Polr2g	0.017591543	-0.06196855	0.052	0.058	1	0.4923992
Smpd2	0.017613115	-0.041002933	0.019	0.024	1	0.4923992
Rnase4	0.017697903	-0.017165931	0.001	0.003	1	0.493806138
Lamtor5	0.017719899	0.079955749	0.064	0.055	1	0.493806138
9330160F10Rik	0.017740462	-0.069319189	0.059	0.064	1	0.493806138
Phf20l1	0.017823346	0.042160659	0.334	0.323	1	0.49448847
Selenok	0.017826323	-0.064611232	0.29	0.309	1	0.49448847
Spp1	0.017842102	0.03835125	0.009	0.005	1	0.49448847
5830444B04Rik	0.017880869	-0.024541926	0.003	0.005	1	0.494849847
Pcp4	0.017950849	0.020700424	0.008	0.006	1	0.494955631
Nup93	0.018019992	0.005420054	0.001	0	1	0.494955631
Trrap	0.018041382	-0.076666368	0.055	0.063	1	0.494955631
Ercc2	0.018045003	-0.017329065	0.002	0.004	1	0.494955631
Ubash3b	0.018061996	0.043696756	0.025	0.02	1	0.494955631
Hdgfl2	0.018077518	0.053005917	0.02	0.015	1	0.494955631
Ets2	0.018121687	-0.064748212	0.1	0.113	1	0.494955631
Nceh1	0.018132137	0.024823685	0.023	0.019	1	0.494955631
Mirt2	0.018160163	0.039866749	0.205	0.192	1	0.494955631
Atp6v1g1	0.018223275	-0.063375131	0.678	0.697	1	0.494955631
1810037I17Rik	0.018226843	-0.106414897	0.347	0.366	1	0.494955631
Rps10	0.018227814	-0.063506959	0.642	0.659	1	0.494955631
Cox6c	0.018237457	0.061711157	0.385	0.369	1	0.494955631
Odr4	0.018244959	0.023330915	0.01	0.006	1	0.494955631
Stip1	0.01827524	0.017759019	0.012	0.008	1	0.495078823
Myo1f	0.018315666	-0.088903594	0.448	0.469	1	0.495476112
Rpl3	0.018490395	0.043515265	0.065	0.06	1	0.498804551
Slc27a4	0.018501618	-0.069545909	0.179	0.193	1	0.498804551
2610306M01Rik	0.018516505	-0.015825655	0.004	0.005	1	0.498804551
Rfx5	0.018647178	-0.02428794	0.003	0.005	1	0.500324256
Ubxn6	0.018707384	0.052259888	0.044	0.036	1	0.500324256
Gpm6a	0.018825642	0.008321817	0	0	1	0.500324256
Ticrr	0.018825643	0.003012423	0	0	1	0.500324256
Trub1	0.018825643	0.002126058	0	0	1	0.500324256
1110051M20Rik	0.018825643	0.004222974	0.001	0	1	0.500324256
Ccr9	0.018825643	0.004976371	0	0	1	0.500324256
Ptcra	0.018825644	0.00430083	0	0	1	0.500324256
4930455G09Rik	0.018825645	0.005233208	0	0	1	0.500324256
Gm32515	0.018833044	0.005937492	0.001	0	1	0.500324256
Loxl3	0.01890836	-0.008177936	0	0.001	1	0.501632273
Rapgef6	0.019008061	0.064071096	0.189	0.182	1	0.503114706
C3	0.019016554	-0.082852975	0.156	0.178	1	0.503114706
Lyn	0.019148038	0.0110927	0.356	0.348	1	0.505897484
Slamf9	0.01927055	0.008746702	0.001	0	1	0.508435882
Lgals1	0.019355114	0.022357748	0.011	0.008	1	0.509967491
Slc2a6	0.019400659	0.069466655	0.144	0.132	1	0.510468237
Kdm6a	0.019440401	-0.075263136	0.042	0.053	1	0.510815135
Gm37787	0.019700424	-0.009629668	0	0.001	1	0.516941272
Brca1	0.019768967	0.005425208	0.001	0	1	0.517782115
Dbnl	0.019815758	-0.071118273	0.211	0.225	1	0.517782115
Uhrf1bp1l	0.019835121	-0.062213607	0.13	0.145	1	0.517782115
Cnot3	0.019840149	0.051971139	0.072	0.065	1	0.517782115
Jade2	0.019932285	-0.04777659	0.02	0.025	1	0.519481797
Mdh2	0.01997033	-0.059271877	0.268	0.278	1	0.519769057
Psap	0.020049133	-0.10147527	0.597	0.612	1	0.521114907
Stk4	0.020091095	-0.057821763	0.262	0.286	1	0.521500848
Maco1	0.020132391	0.029641803	0.009	0.006	1	0.521868463
Wdcp	0.020209487	0.019392964	0.003	0.001	1	0.523161863
Pradc1	0.020253485	0.057885046	0.033	0.027	1	0.523410339
Mpg	0.020273511	-0.019446302	0.003	0.004	1	0.523410339
Lmo1	0.020375281	0.023037323	0.007	0.005	1	0.525332656
Rock2	0.020410763	0.038211488	0.065	0.058	1	0.525542994
Cpt2	0.020472265	0.031751737	0.018	0.013	1	0.526421858
Gm807	0.02075328	0.004877344	0.001	0	1	0.531941224
Wasf2	0.020772264	-0.06242144	0.174	0.186	1	0.531941224
Gm22146	0.020787591	-0.003621936	0	0.001	1	0.531941224
Ttll5	0.020797536	-0.010144332	0.001	0.002	1	0.531941224
Ints3	0.020835628	-0.032105976	0.011	0.016	1	0.532071907
Itm2b	0.020857971	-0.033865238	0.831	0.846	1	0.532071907
Hebp1	0.020937082	0.022108579	0.003	0.002	1	0.532884658
Zfp593	0.02095744	0.011563026	0.001	0	1	0.532884658
Rgs1	0.020972948	-0.050038117	0.002	0.005	1	0.532884658
Prorp	0.021006038	-0.005806859	0	0.001	1	0.533021284
Sgk1	0.021041396	0.014133848	0.091	0.085	1	0.533048312
Gm29019	0.021062531	0.005951341	0.001	0	1	0.533048312
Nfe2l1	0.021099124	-0.053090504	0.034	0.041	1	0.533272729
Zfp800	0.021140235	-0.027697224	0.015	0.019	1	0.533610602
Hyal3	0.021232127	-0.009809697	0	0.001	1	0.534533472
Clspn	0.021232379	0.008358685	0.001	0	1	0.534533472
Shoc2	0.021306439	0.0278093	0.11	0.106	1	0.535696785
Tmem116	0.021388157	-0.006483303	0	0.001	1	0.537049369
Cep192	0.021651934	0.030220126	0.015	0.012	1	0.542139119
Diaph2	0.021678142	-0.070103849	0.061	0.072	1	0.542139119
2900009J06Rik	0.021755982	0.012256132	0.001	0	1	0.542139119
Dph6	0.021768298	0.003383899	0	0	1	0.542139119
Crtam	0.021768298	0.004720054	0	0	1	0.542139119
Ccdc106	0.021768304	0.004481244	0.001	0	1	0.542139119
Lamp1	0.021814655	0.052066628	0.13	0.122	1	0.542139119
Setd1b	0.02181635	-0.06509551	0.144	0.158	1	0.542139119
Spire1	0.021871886	0.009367516	0.001	0	1	0.542779537
Fbxw4	0.021898561	-0.04093135	0.02	0.026	1	0.542779537
Fbxl22	0.02203107	-0.016557925	0.005	0.008	1	0.543877855
Ndufc1	0.022035879	0.049535225	0.045	0.038	1	0.543877855
Nbeal2	0.022049622	-0.074057135	0.21	0.224	1	0.543877855
Calm2	0.02205598	0.050457036	0.328	0.317	1	0.543877855
Hyls1	0.022110079	-0.012925252	0.001	0.002	1	0.544232453
Pdzd11	0.022143491	0.041817818	0.03	0.024	1	0.544232453
Gss	0.022155246	-0.02258504	0.004	0.006	1	0.544232453
Ifit1bl2	0.022190619	-0.088993786	0.071	0.084	1	0.54440607
Rag1	0.022286096	0.008761341	0.001	0	1	0.54523722
C730034F03Rik	0.022306636	-0.026774587	0.007	0.009	1	0.54523722
Commd10	0.02230954	0.012657451	0.002	0.001	1	0.54523722
Gm29170	0.022386461	-0.008734493	0.001	0.002	1	0.545927852
Ifit1bl1	0.022394566	-0.028177529	0.003	0.004	1	0.545927852
Safb	0.022527387	-0.066272474	0.085	0.097	1	0.548470576
Plekhg1	0.022705522	-0.035020473	0.025	0.032	1	0.552108735
Plcb4	0.022863781	-0.009142634	0.001	0.003	1	0.554556554
Oip5	0.022863853	0.007969395	0.001	0	1	0.554556554
Nfkbiz	0.022962083	-0.006268942	0.26	0.274	1	0.556237658
Inpp5a	0.023023515	-0.051176226	0.036	0.041	1	0.556863801
Dnajc2	0.023045835	0.046354232	0.021	0.018	1	0.556863801
Iigp1	0.023100174	-0.011449972	0	0.001	1	0.557373742
Rrm2	0.023125956	0.0204591	0.005	0.003	1	0.557373742
Rapgef1	0.023153874	0.025396662	0.042	0.036	1	0.557373742
Kansl1l	0.023394279	-0.033990276	0.015	0.018	1	0.562456946
Rpl5	0.023436574	0.027832482	0.099	0.09	1	0.562770374
Ceacam10	0.023496723	-0.100206057	0.249	0.266	1	0.562981286
Ltn1	0.023507768	-0.031355243	0.022	0.028	1	0.562981286
Tmem176b	0.023555792	0.013344305	0.003	0.002	1	0.562981286
Cox7a2l	0.023562438	-0.050968896	0.143	0.157	1	0.562981286
Cnot11	0.023742406	-0.028518561	0.013	0.016	1	0.566577475
Naa38	0.023850866	0.04519392	0.023	0.018	1	0.568460418
4930597O21Rik	0.023893007	-0.014236812	0.001	0.003	1	0.568760026
Ndufa7	0.024060483	0.051319676	0.339	0.324	1	0.57132856
Mafk	0.024063749	0.03501895	0.028	0.024	1	0.57132856
Lrrk2	0.024110445	-0.075021232	0.236	0.26	1	0.57132856
Gm13822	0.024119725	-0.060568798	0.034	0.042	1	0.57132856
Chsy1	0.024192465	0.053982724	0.083	0.074	1	0.572057031
Cep250	0.024230719	-0.042153762	0.04	0.047	1	0.572057031
Coq6	0.024239705	0.007207279	0.001	0	1	0.572057031
Snrpa1	0.024285315	0.014247576	0.003	0.002	1	0.572431065
Klhl28	0.024459484	-0.061187939	0.034	0.041	1	0.575327037
Mtus1	0.024468	0.019711114	0.345	0.342	1	0.575327037
Npepps	0.024553286	-0.066801653	0.111	0.126	1	0.575977887
Cdkn1a	0.024555572	0.0116307	0.001	0	1	0.575977887
Xndc1	0.024685745	-0.00685384	0	0.001	1	0.578325965
Rpl7	0.02474725	-0.072750837	0.296	0.321	1	0.579061558
9-Sep	0.024893029	-0.045079965	0.223	0.236	1	0.58176491
Ap2b1	0.025177154	-0.067469834	0.05	0.058	1	0.586476989
Gm15758	0.025186126	0.004458983	0	0	1	0.586476989
Cryz	0.025186128	0.004687889	0	0	1	0.586476989
Rpl31	0.02524475	0.059718297	0.162	0.155	1	0.586647415
Galnt4	0.025254448	-0.020360382	0.006	0.009	1	0.586647415
Mrpl52	0.025368637	0.050435816	0.018	0.014	1	0.587803305
Dbf4	0.025408063	0.014820902	0.002	0.001	1	0.587803305
Fam173a	0.025423039	-0.061449375	0.04	0.046	1	0.587803305
Hdac6	0.025426451	0.0082794	0.001	0	1	0.587803305
E2f5	0.025550489	-0.00803961	0	0	1	0.589803027
Ccdc12	0.025608557	-0.102921987	0.335	0.353	1	0.589803027
Oxld1	0.025635198	-0.02506741	0.005	0.008	1	0.589803027
Prkch	0.02563561	-0.028279579	0.004	0.006	1	0.589803027
S100a11	0.026147716	-0.038805486	0.982	0.982	1	0.600866393
Rpa2	0.026272348	0.017005822	0.004	0.002	1	0.602517646
Cirbp	0.026282224	0.119387628	0.096	0.079	1	0.602517646
Slc25a17	0.02639594	0.024141585	0.011	0.008	1	0.603939639
Utp11	0.026407052	-0.046025489	0.028	0.034	1	0.603939639
Kidins220	0.02647427	-0.062762546	0.056	0.066	1	0.604757846
Zfp948	0.026524414	0.007459965	0.001	0	1	0.605184564
Sec11c	0.026665091	-0.089776919	0.282	0.296	1	0.607098633
Pram1	0.026671433	-0.068256431	0.318	0.333	1	0.607098633
Naaa	0.026875997	0.038895273	0.02	0.016	1	0.609637216
Itgb2	0.026919924	-0.060201419	0.546	0.568	1	0.609637216
Hcst	0.026922889	0.048020499	0.619	0.609	1	0.609637216
Tjap1	0.026925774	-0.02012299	0.002	0.004	1	0.609637216
B3gnt9	0.026966365	-0.00558921	0	0.001	1	0.609637216
Gm16536	0.0269759	-0.027183673	0.01	0.013	1	0.609637216
Zfp91	0.02700483	0.071498721	0.059	0.053	1	0.609637216
Gch1	0.027118978	-0.025050303	0.026	0.033	1	0.611215057
Parg	0.027200592	-0.041498278	0.029	0.038	1	0.611215057
Akirin2	0.027212257	0.046762075	0.027	0.023	1	0.611215057
Armcx5	0.027228638	0.019218816	0.008	0.005	1	0.611215057
E2f6	0.027233613	0.005020626	0.001	0	1	0.611215057
Slfn8	0.027346707	-0.080094478	0.035	0.044	1	0.61153184
Eif3a	0.027364541	0.053091711	0.068	0.061	1	0.61153184
Ociad1	0.027418767	-0.061705426	0.05	0.058	1	0.61153184
Cpm	0.027434642	-0.006019514	0	0.001	1	0.61153184
Dbn1	0.027467468	-0.005982688	0	0.001	1	0.61153184
Klf2	0.027488383	0.042315779	0.466	0.459	1	0.61153184
Gpld1	0.027490866	0.020216128	0.005	0.003	1	0.61153184
Cd38	0.027641277	-0.016535585	0.002	0.004	1	0.61153184
Dtd1	0.027728723	0.039439597	0.039	0.032	1	0.61153184
Cdv3	0.0277312	0.049795879	0.041	0.037	1	0.61153184
Fam216a	0.027741524	0.010994793	0.002	0.001	1	0.61153184
Retnla	0.027789652	-0.005294227	0	0	1	0.61153184
Nfam1	0.027845613	-0.074555392	0.538	0.558	1	0.61153184
Abca13	0.02802348	-0.035488711	0.032	0.044	1	0.61153184
Msl2	0.028264934	-0.07138853	0.099	0.112	1	0.61153184
Gm14320	0.028308259	0.001873387	0	0	1	0.61153184
Nxnl2	0.02830826	0.002623313	0	0	1	0.61153184
Met	0.028308261	0.004475671	0	0	1	0.61153184
Plcxd1	0.028308261	0.002489275	0	0	1	0.61153184
Gm5901	0.028308263	0.002361769	0	0	1	0.61153184
9330179D12Rik	0.028308263	0.004653443	0	0	1	0.61153184
Gm49838	0.028308263	0.005607613	0.001	0	1	0.61153184
BC046401	0.028308263	0.003702038	0	0	1	0.61153184
Iqgap3	0.028308263	0.003772973	0	0	1	0.61153184
Tmem163	0.028308263	0.00454302	0	0	1	0.61153184
Gm43674	0.028308264	0.003634499	0	0	1	0.61153184
Olfr460	0.028308264	0.002660878	0	0	1	0.61153184
Zfp239	0.028308265	0.004023876	0	0	1	0.61153184
Gm26935	0.028308266	0.003478441	0	0	1	0.61153184
Gm12971	0.028308266	0.003604316	0	0	1	0.61153184
Gm47767	0.028308269	0.002851462	0.001	0	1	0.61153184
Msh5	0.028308273	0.004568798	0.001	0	1	0.61153184
Crtc1	0.028325385	-0.011048366	0.001	0.003	1	0.61153184
Trbv1	0.028328734	0.018904513	0.006	0.004	1	0.61153184
Hk2	0.028403481	0.06473439	0.061	0.055	1	0.612295952
Slamf7	0.028430771	0.009610392	0.002	0.001	1	0.612295952
Mettl9	0.028469297	-0.060117058	0.323	0.345	1	0.612295952
Ldhd	0.02850179	0.019305413	0.008	0.005	1	0.612295952
Mcm7	0.028523301	0.01807814	0.006	0.003	1	0.612295952
Mcat	0.028709674	-0.01198113	0.002	0.004	1	0.615609662
1810026B05Rik	0.028757183	0.03483079	0.166	0.156	1	0.615821547
Rce1	0.02878359	-0.015511395	0.003	0.006	1	0.615821547
Gm33370	0.028886058	0.008750107	0.001	0	1	0.616668855
D830025C05Rik	0.028887316	0.035623259	0.029	0.023	1	0.616668855
Ttc13	0.028952834	-0.039151887	0.027	0.033	1	0.61681341
Mkrn2	0.028958226	-0.035235875	0.008	0.012	1	0.61681341
Prss34	0.029001123	0.023265594	0.005	0.003	1	0.617043802
Rcan1	0.029092223	-0.007864499	0.004	0.006	1	0.618298146
Tmtc4	0.029160068	0.00488272	0	0	1	0.619056019
AI506816	0.029222819	0.012879587	0.003	0.001	1	0.619704194
Gm26766	0.029290169	-0.004567364	0	0.001	1	0.620448364
Gm36028	0.029338535	0.009646777	0.001	0.001	1	0.620789198
Serac1	0.029625601	0.008248545	0.001	0	1	0.625324773
Hexim1	0.029640391	0.015231962	0.109	0.107	1	0.625324773
Stfa3	0.029650421	0.117971975	0.045	0.039	1	0.625324773
G3bp1	0.029746677	0.029478127	0.012	0.008	1	0.626667667
Mmaa	0.029814856	-0.0164551	0.003	0.005	1	0.627416774
Tomm70a	0.0298818	-0.030074172	0.015	0.02	1	0.627609915
Hexa	0.029927637	-0.06363619	0.166	0.176	1	0.627609915
Gm38336	0.029943226	0.00774098	0.001	0	1	0.627609915
Nop58	0.029954555	0.016846114	0.004	0.002	1	0.627609915
Ddx31	0.030107002	-0.011396355	0.001	0.002	1	0.629540424
Nkg7	0.030112155	0.018442041	0.005	0.003	1	0.629540424
Camk1d	0.030207698	0.050635199	0.086	0.077	1	0.630852187
Ms4a1	0.030336373	-0.016497164	0.001	0.002	1	0.632392513
Hist1h1d	0.030399627	0.017379726	0.016	0.014	1	0.632392513
Got2	0.030407431	0.042611041	0.081	0.073	1	0.632392513
Mrps10	0.030416948	-0.010757121	0.001	0.003	1	0.632392513
2310043O21Rik	0.030445849	0.007938116	0.001	0	1	0.632392513
Plppr3	0.030486477	0.005112219	0.001	0	1	0.632553281
Bpgm	0.030537553	0.018100919	0.003	0.002	1	0.632930273
Zfp653	0.03059502	-0.010656839	0	0.001	1	0.633044499
Rbm3	0.030629541	0.076344435	0.276	0.263	1	0.633044499
Bcl2a1a	0.030668266	-0.03853995	0.006	0.01	1	0.633044499
Tmed10	0.030674715	-0.059579322	0.164	0.176	1	0.633044499
Shc4	0.030731067	0.006061619	0.002	0.001	1	0.633527707
Sf3a2	0.030782756	-0.047966892	0.032	0.037	1	0.63357593
Pde4b	0.030799287	-0.067384366	0.103	0.12	1	0.63357593
Cd163	0.030835184	-0.00585698	0	0.001	1	0.633636676
Bag3	0.030938155	-0.009650718	0	0.001	1	0.635074134
Fth1	0.030983695	-0.023493477	0.962	0.968	1	0.635290717
Mapk8	0.031014765	-0.01227054	0.005	0.008	1	0.635290717
Pygo2	0.03119809	-0.067120893	0.061	0.068	1	0.638366028
Slc35f6	0.031247486	0.030682839	0.021	0.017	1	0.638697276
Ifit3	0.031365126	-0.063465187	0.012	0.018	1	0.639414299
C130026I21Rik	0.031387448	-0.045069353	0.026	0.032	1	0.639414299
Ing5	0.031405656	-0.050350281	0.036	0.044	1	0.639414299
Snhg9	0.031415541	0.013585747	0.001	0	1	0.639414299
Tpx2	0.031453846	0.013747377	0.004	0.002	1	0.63944327
Arl14	0.031509845	-0.008739425	0.001	0.002	1	0.63944327
Gas5	0.031516701	0.047268932	0.08	0.077	1	0.63944327
Mllt3	0.031619091	0.009842799	0.001	0	1	0.640844668
Stfa2	0.03167414	0.233244783	0.04	0.036	1	0.641284647
Surf2	0.031834622	-0.015894104	0.001	0.002	1	0.643108378
Slfn1	0.031840163	-0.071224933	0.527	0.548	1	0.643108378
Leo1	0.031864526	-0.018255111	0.004	0.007	1	0.643108378
Rnf215	0.031955057	0.024190441	0.008	0.006	1	0.644178232
4933433G15Rik	0.031984518	-0.010529591	0.002	0.003	1	0.644178232
Wdr41	0.032058015	-0.033148691	0.007	0.01	1	0.644369981
Tob1	0.032066506	0.034266575	0.162	0.158	1	0.644369981
2010315B03Rik	0.032094543	-0.01838104	0.004	0.005	1	0.644369981
Mxd4	0.032161119	0.076604571	0.065	0.06	1	0.644943777
Ccdc116	0.032190185	0.007372657	0.001	0	1	0.644943777
Stat1	0.032309959	-0.102848495	0.18	0.2	1	0.645658056
Sms	0.032462058	0.013555764	0.003	0.001	1	0.645658056
Usp18	0.032497087	-0.027955553	0.016	0.023	1	0.645658056
Zfp931	0.032552098	0.007581998	0.001	0	1	0.645658056
Gm33424	0.032608039	-0.02740273	0.006	0.008	1	0.645658056
Xaf1	0.032658993	-0.05771806	0.024	0.033	1	0.645658056
Ing3	0.032693275	0.054861191	0.037	0.032	1	0.645658056
Nxpe4	0.032811218	0.002486144	0	0	1	0.645658056
Klhdc1	0.032811219	0.004833275	0	0	1	0.645658056
Lmln	0.032811219	0.002448219	0	0	1	0.645658056
Rras2	0.032811219	0.005221519	0	0	1	0.645658056
Gins1	0.03281122	0.004106031	0	0	1	0.645658056
Zfp623	0.03281122	0.00352464	0	0	1	0.645658056
Rad51c	0.032811221	0.004695301	0	0	1	0.645658056
Gm45627	0.032811221	0.005192211	0	0	1	0.645658056
Wdr90	0.032811224	0.005100524	0	0	1	0.645658056
AV099323	0.032811226	0.005505188	0.001	0	1	0.645658056
Dgat1	0.032830071	-0.085925292	0.314	0.338	1	0.645658056
Nin	0.032961811	-0.05157095	0.251	0.27	1	0.647586796
Klf1	0.03305479	-0.0093962	0	0.002	1	0.648750855
Arpc1b	0.033116631	-0.025885145	0.727	0.739	1	0.649302024
Susd6	0.033195906	0.044892923	0.142	0.134	1	0.650193546
Gp9	0.033304194	-0.008073258	0	0.001	1	0.651650924
Rbms2	0.033365472	-0.009612162	0.001	0.002	1	0.652186481
Gm17146	0.033455157	-0.008865772	0	0.001	1	0.653275623
Rnf126	0.033523698	-0.019630073	0.005	0.008	1	0.6538134
Nudt4	0.033550682	-0.078806062	0.505	0.526	1	0.6538134
Pfn1	0.033731799	-0.043999903	0.94	0.938	1	0.656072976
Fbxo38	0.033734854	0.037840576	0.064	0.059	1	0.656072976
Retn	0.033909661	0.051370188	0.046	0.039	1	0.658806483
2700097O09Rik	0.033974015	0.007003196	0.001	0	1	0.659099902
Fbxl17	0.033993298	-0.007685191	0.006	0.009	1	0.659099902
Gm16867	0.034083061	-0.065975037	0.041	0.048	1	0.660174825
Tpp2	0.03430586	0.031587782	0.035	0.029	1	0.663821845
Hsd17b11	0.03434062	-0.076109055	0.131	0.151	1	0.663826613
Rpl15	0.034383471	0.043870871	0.18	0.171	1	0.663987634
Tmem53	0.034497892	-0.011925938	0.001	0.002	1	0.664749608
Ppp6c	0.034520137	-0.044491039	0.056	0.063	1	0.664749608
Cnot1	0.034526612	0.048043894	0.079	0.074	1	0.664749608
Emc2	0.034593135	0.041775296	0.046	0.042	1	0.665364349
Adnp2	0.034719748	-0.047377654	0.022	0.029	1	0.667132508
Tnfrsf8	0.034785905	0.006971512	0.001	0	1	0.667159004
Coro1a	0.03482075	-0.045151874	0.91	0.914	1	0.667159004
Cdc40	0.034825187	-0.057514121	0.1	0.11	1	0.667159004
Hist2h4	0.035066034	0.016697901	0.004	0.002	1	0.67110457
Cdc20	0.035135628	0.00951691	0.002	0.001	1	0.671768065
Gm19967	0.035278864	0.006422834	0.001	0	1	0.672860928
Abca5	0.035284914	-0.005805163	0	0.001	1	0.672860928
Tspan32	0.035298489	-0.031484842	0.035	0.039	1	0.672860928
Gtpbp10	0.03533272	-0.009958795	0.001	0.002	1	0.672860928
Sypl	0.035406699	0.041798147	0.128	0.12	1	0.67326275
Ppp2r2d	0.035423828	0.038920724	0.05	0.045	1	0.67326275
Bcl9	0.035536991	0.023757877	0.011	0.009	1	0.674746778
Oasl1	0.035609001	-0.047938091	0.017	0.021	1	0.67532454
Zfp146	0.035653681	-0.007477652	0	0.001	1	0.67532454
Slc26a11	0.035672753	0.036573973	0.021	0.016	1	0.67532454
Ybey	0.035793024	0.020252146	0.006	0.003	1	0.676935134
Zdhhc4	0.035841179	0.050421162	0.033	0.027	1	0.677097285
Slc43a1	0.035932875	0.003646866	0.001	0	1	0.677097285
Zbtb8os	0.03606661	-0.041176534	0.037	0.043	1	0.677097285
Mrpl46	0.036093597	0.016427501	0.004	0.002	1	0.677097285
Fkrp	0.036094366	0.018553751	0.007	0.005	1	0.677097285
Ndc1	0.036118704	0.007047215	0.001	0	1	0.677097285
Lrrc56	0.036183414	-0.013672608	0.002	0.004	1	0.677097285
Atxn7l1os2	0.036364373	0.005428514	0.001	0	1	0.677097285
Mrps21	0.036514227	-0.073683937	0.3	0.309	1	0.677097285
Arl6ip5	0.036529118	-0.051014802	0.054	0.059	1	0.677097285
3830403N18Rik	0.036567368	-0.010040563	0.002	0.004	1	0.677097285
Tbc1d8	0.036589957	-0.057019999	0.066	0.076	1	0.677097285
Snrnp35	0.036700013	-0.012229617	0.001	0.002	1	0.677097285
Rps17	0.036743651	0.074922963	0.114	0.106	1	0.677097285
Map4k4	0.036748035	-0.04284558	0.171	0.186	1	0.677097285
hMYC	0.036806249	0.023074361	0.011	0.01	1	0.677097285
Arhgef7	0.037040798	-0.036969741	0.018	0.022	1	0.677097285
Cep131	0.037067003	-0.041349485	0.022	0.026	1	0.677097285
Gm26583	0.037087108	-0.003008246	0	0	1	0.677097285
Pawr	0.037087108	-0.002685715	0	0	1	0.677097285
Gm45081	0.037087108	-0.007019849	0	0	1	0.677097285
Plxna3	0.037087108	-0.003110741	0	0	1	0.677097285
Gm44618	0.037087109	-0.005599716	0	0	1	0.677097285
Themis	0.037087109	-0.004685311	0	0	1	0.677097285
Asap3	0.037087109	-0.004848207	0	0	1	0.677097285
Gm16211	0.037087109	-0.002405294	0	0	1	0.677097285
Gm49067	0.037087109	-0.004870793	0	0	1	0.677097285
Cdkn2b	0.037087109	-0.002891254	0	0	1	0.677097285
F2	0.037087109	-0.001924665	0	0	1	0.677097285
Ankdd1a	0.03708711	-0.002380688	0	0	1	0.677097285
Pard6g	0.03708711	-0.001631247	0	0	1	0.677097285
Yap1	0.03708711	-0.001859233	0	0	1	0.677097285
Faah	0.037087111	-0.004161172	0	0	1	0.677097285
Il5ra	0.037087719	-0.003571074	0	0	1	0.677097285
Loxl1	0.037088332	-0.003967794	0	0	1	0.677097285
M1ap	0.037113011	0.008812617	0.001	0	1	0.677097285
Batf	0.037184524	0.050013093	0.024	0.019	1	0.677097285
Rplp2	0.037358992	0.029113947	0.417	0.406	1	0.677097285
Bud31	0.037359993	0.051154005	0.098	0.092	1	0.677097285
Pcbp1	0.037497195	0.068303197	0.103	0.094	1	0.677097285
Baz2a	0.03753567	-0.07097582	0.111	0.124	1	0.677097285
Slc25a45	0.037635603	0.054372151	0.053	0.049	1	0.677097285
Gm28529	0.03769426	-0.01500337	0.003	0.005	1	0.677097285
Rala	0.037776933	0.038009863	0.153	0.142	1	0.677097285
Mcub	0.037812988	-0.006374245	0	0.001	1	0.677097285
Csnk1e	0.037832175	-0.081747648	0.192	0.2	1	0.677097285
Vim	0.037837409	-0.072841803	0.425	0.439	1	0.677097285
Zfp467	0.037913699	-0.04466867	0.012	0.016	1	0.677097285
Dag1	0.038002415	-0.01189093	0.001	0.002	1	0.677097285
Gpn3	0.038040909	0.023078081	0.008	0.006	1	0.677097285
1700097N02Rik	0.038051736	-0.007408781	0	0.001	1	0.677097285
Socs2	0.038061492	0.005031834	0	0	1	0.677097285
Polr1e	0.038061493	0.00265154	0	0	1	0.677097285
Aldob	0.038061493	0.004026623	0	0	1	0.677097285
Rad51b	0.038061494	0.004322696	0	0	1	0.677097285
Pltp	0.038061494	0.003526246	0	0	1	0.677097285
Lynx1	0.038061496	0.003855117	0	0	1	0.677097285
Shq1	0.038061496	0.005282223	0	0	1	0.677097285
Tppp	0.038061496	0.002515824	0	0	1	0.677097285
Fblim1	0.038061497	0.005572439	0	0	1	0.677097285
Il12a	0.038061497	0.005396987	0	0	1	0.677097285
Hist3h2ba	0.038061511	0.007533604	0.001	0	1	0.677097285
Gm16283	0.038061513	0.00469423	0	0	1	0.677097285
Plk3	0.038139148	-0.098071748	0.109	0.131	1	0.677097285
Xpo5	0.038150345	-0.020101847	0.007	0.009	1	0.677097285
Tnf	0.03815989	-9.64E-04	0.073	0.069	1	0.677097285
Mrpl48	0.038160209	-0.052289316	0.052	0.059	1	0.677097285
Ppp1r15b	0.038204317	-0.088289112	0.162	0.176	1	0.677120971
Nipsnap2	0.038231952	0.048103146	0.036	0.03	1	0.677120971
Cltc	0.038558719	0.059371729	0.179	0.174	1	0.682280043
Poc5	0.038618508	0.019507327	0.006	0.004	1	0.682663836
Trafd1	0.038656814	-0.051018591	0.083	0.095	1	0.682663836
Ptpn1	0.038713208	-0.061855441	0.269	0.287	1	0.682663836
Cdc34	0.038722379	-0.041560176	0.101	0.108	1	0.682663836
Cdkn2c	0.038789408	-0.01934366	0.005	0.007	1	0.6832193
Ripk3	0.03887052	0.009259412	0.001	0	1	0.684021575
Stx18	0.039147676	-0.03066775	0.016	0.019	1	0.685474405
Pja2	0.039168356	0.052236405	0.051	0.045	1	0.685474405
Nek4	0.039204197	0.012761161	0.002	0.001	1	0.685474405
Pnpla6	0.039209052	-0.026557997	0.005	0.007	1	0.685474405
Tuba4a	0.039257508	-0.054883991	0.165	0.183	1	0.685474405
Pfdn1	0.039262047	-0.034635638	0.011	0.015	1	0.685474405
Irf8	0.039264574	0.015405707	0.003	0.001	1	0.685474405
Ect2	0.039284907	0.011076837	0.002	0.001	1	0.685474405
Gpat3	0.03930114	-0.039122373	0.052	0.06	1	0.685474405
Haus2	0.039336499	0.019339143	0.005	0.003	1	0.685474405
Lta4h	0.039376513	-0.058444225	0.062	0.073	1	0.685474405
Cd177	0.039380743	-0.104627264	0.482	0.495	1	0.685474405
Kiz	0.039458618	-0.021826243	0.008	0.012	1	0.685642577
Wasl	0.0394617	0.04474584	0.021	0.016	1	0.685642577
Gm9465	0.039830065	-0.020020275	0.003	0.004	1	0.690446384
Cdk4	0.039831196	0.015092953	0.005	0.003	1	0.690446384
Taf10	0.039911753	-0.03658874	0.113	0.128	1	0.690446384
Cd86	0.04001615	-0.03999451	0.014	0.018	1	0.690446384
Faap20	0.040072176	-0.046068072	0.031	0.034	1	0.690446384
Oxct1	0.040084338	0.026517056	0.009	0.007	1	0.690446384
Card6	0.040086697	-0.059565349	0.066	0.077	1	0.690446384
Lbp	0.040089955	0.025894116	0.024	0.02	1	0.690446384
Strip1	0.04009883	-0.031241926	0.037	0.042	1	0.690446384
Rictor	0.040153682	-0.040417345	0.046	0.055	1	0.690446384
Rcsd1	0.040159722	-0.069163369	0.346	0.365	1	0.690446384
Hook3	0.040168946	-0.080517423	0.12	0.137	1	0.690446384
Fam241a	0.040334978	-0.037742851	0.063	0.077	1	0.692681221
Hsdl1	0.040546234	-0.063485996	0.038	0.043	1	0.693013279
Gm43260	0.040629232	0.014193613	0.006	0.004	1	0.693013279
Cggbp1	0.040661032	0.033926701	0.158	0.152	1	0.693013279
Clk4	0.040793489	0.05002885	0.105	0.098	1	0.693013279
Ubl7	0.040865339	0.081016142	0.08	0.071	1	0.693013279
Ifi213	0.040889834	-0.009246027	0	0.001	1	0.693013279
Jun	0.040920433	0.067987603	0.062	0.062	1	0.693013279
Ctdsp1	0.040973473	-0.047104254	0.116	0.128	1	0.693013279
Ubac1	0.041027731	-0.028719464	0.005	0.006	1	0.693013279
Vps26b	0.041104154	-0.047066656	0.07	0.076	1	0.693013279
Gm43258	0.041132753	-0.014549395	0.002	0.004	1	0.693013279
Ruvbl1	0.041140739	0.010363946	0.003	0.002	1	0.693013279
Hint3	0.041234506	-0.033016585	0.022	0.027	1	0.693013279
Tuba1c	0.041249992	-0.033290575	0.085	0.097	1	0.693013279
Klhl24	0.041405584	0.047309439	0.2	0.192	1	0.693013279
Timp2	0.041556087	-0.068166682	0.359	0.381	1	0.693013279
Lrrc1	0.041605525	-0.016174014	0.002	0.003	1	0.693013279
Nop10	0.041690257	0.030580232	0.027	0.022	1	0.693013279
Lats2	0.041753746	-0.058861668	0.063	0.07	1	0.693013279
Myh9	0.041761107	-0.038669142	0.647	0.66	1	0.693013279
Dph2	0.041808783	0.007614285	0.001	0	1	0.693013279
Nepro	0.041817595	0.011389305	0.002	0.001	1	0.693013279
Mknk1	0.041954221	0.040670892	0.093	0.086	1	0.693013279
Tmem65	0.041998214	-0.013932537	0.007	0.009	1	0.693013279
Ext2	0.041999779	-0.008284873	0.001	0.002	1	0.693013279
Klhl5	0.042009174	0.039011374	0.061	0.057	1	0.693013279
Tmem156	0.042084467	0.042809397	0.045	0.04	1	0.693013279
Tk2	0.0421097	-0.044824705	0.055	0.061	1	0.693013279
Sipa1l2	0.042193483	-0.032672255	0.075	0.083	1	0.693013279
Pdcl3	0.042241757	-0.048578776	0.087	0.097	1	0.693013279
Bbc3	0.042268642	0.027344017	0.021	0.016	1	0.693013279
Cgas	0.042341175	0.009152295	0.002	0.001	1	0.693013279
Lrrc27	0.042350458	-0.024166293	0.008	0.011	1	0.693013279
Scnm1	0.0423711	-0.052731792	0.031	0.037	1	0.693013279
Gatad2a	0.042440846	0.057374162	0.083	0.078	1	0.693013279
Eif4ebp2	0.042461681	-0.06523575	0.213	0.228	1	0.693013279
Tsacc	0.042628251	-0.009283279	0.001	0.002	1	0.693013279
Gsk3a	0.042735803	-0.056358292	0.121	0.131	1	0.693013279
Ly6g	0.042869177	-0.098608837	0.518	0.531	1	0.693013279
Arhgap9	0.042944729	-0.074770545	0.332	0.349	1	0.693013279
Rbbp5	0.042952416	0.035895814	0.017	0.016	1	0.693013279
Cenph	0.043026887	0.007390552	0.001	0	1	0.693013279
Cenpn	0.04309054	0.006474882	0.001	0	1	0.693013279
Tm2d2	0.043091904	-0.050565057	0.049	0.054	1	0.693013279
Eif2d	0.04324906	-0.017656093	0.005	0.007	1	0.693013279
Ufc1	0.043348643	-0.053471936	0.037	0.043	1	0.693013279
Nt5c3	0.043475702	-0.050384476	0.047	0.059	1	0.693013279
Gxylt1	0.043478929	0.061944476	0.09	0.083	1	0.693013279
Ccr1	0.043528899	0.024230483	0.473	0.475	1	0.693013279
Nnat	0.043536262	-0.005329312	0	0.001	1	0.693013279
Cyfip1	0.043547763	-0.059423845	0.06	0.071	1	0.693013279
Siah2	0.043695667	0.007758139	0.001	0	1	0.693013279
Wdr53	0.043725046	-0.021677001	0.008	0.012	1	0.693013279
Atl2	0.043823475	-0.025032948	0.008	0.011	1	0.693013279
Fmnl3	0.043840899	-0.023430484	0.036	0.042	1	0.693013279
Gm13563	0.043860336	-0.008659056	0.002	0.003	1	0.693013279
Atp2a2	0.043881367	0.024321183	0.01	0.007	1	0.693013279
Fam120a	0.043899937	-0.050093363	0.021	0.027	1	0.693013279
Hsd17b1	0.043943122	-0.008290934	0	0.001	1	0.693013279
Cdkl4	0.043972526	-0.005995231	0.002	0.003	1	0.693013279
6530402F18Rik	0.044050146	-0.022660725	0.04	0.046	1	0.693013279
Sec24c	0.044125492	-0.042244214	0.041	0.046	1	0.693013279
Dab2ip	0.044128421	-0.045098926	0.064	0.074	1	0.693013279
Fbxo21	0.044192174	0.003525555	0	0	1	0.693013279
Cdh5	0.044192177	0.004971579	0	0	1	0.693013279
Sash1	0.044192177	0.003633382	0	0	1	0.693013279
Adam8	0.044306827	-0.085782821	0.434	0.459	1	0.693013279
Ppp2r5a	0.044386173	-0.07707023	0.369	0.39	1	0.693013279
Notch2	0.04451868	0.029817163	0.197	0.188	1	0.693013279
Zfp748	0.044525095	0.026400281	0.009	0.007	1	0.693013279
Ppa2	0.044536583	-0.016270809	0.009	0.011	1	0.693013279
Rela	0.044708877	-0.03552216	0.071	0.078	1	0.693013279
Pde6h	0.044716784	0.008121877	0.001	0	1	0.693013279
Vps33a	0.044737646	-0.018717705	0.007	0.009	1	0.693013279
Mdc1	0.044740595	0.022969479	0.005	0.003	1	0.693013279
Alg10b	0.044746259	-0.0184485	0.006	0.009	1	0.693013279
Sgip1	0.044754157	-0.003564064	0	0	1	0.693013279
Pygb	0.044840176	-0.009894904	0.001	0.003	1	0.693013279
Cars	0.044903781	0.020282707	0.009	0.007	1	0.693013279
Dclre1a	0.045080313	0.014425842	0.005	0.004	1	0.693013279
Tubd1	0.045092308	0.009916516	0.002	0.001	1	0.693013279
Ccnc	0.045129778	0.032877815	0.019	0.015	1	0.693013279
Gm38115	0.045133219	0.022226743	0.008	0.006	1	0.693013279
Scarb1	0.045530703	0.008724668	0.002	0.001	1	0.693013279
Sephs2	0.045560368	0.039552622	0.27	0.259	1	0.693013279
Gm2115	0.045606923	0.008881203	0.001	0	1	0.693013279
Kif22	0.045646544	0.01245726	0.002	0.001	1	0.693013279
Tmem120a	0.04574914	-0.054061359	0.113	0.119	1	0.693013279
Rpa1	0.045799998	0.01069322	0.002	0.001	1	0.693013279
Jak3	0.045824496	-0.020916302	0.012	0.016	1	0.693013279
Cic	0.045896495	-0.041879203	0.061	0.069	1	0.693013279
Ccdc142	0.046037196	-0.005945666	0	0.001	1	0.693013279
Tmem185b	0.046049818	0.036668143	0.041	0.036	1	0.693013279
Usp49	0.046079743	0.013644084	0.004	0.003	1	0.693013279
Sfxn2	0.046105765	-0.016762967	0.004	0.006	1	0.693013279
E2f8	0.046155176	0.014099579	0.009	0.006	1	0.693013279
Tstd1	0.046332116	0.0090356	0.001	0	1	0.693013279
Fcor	0.046393212	0.016620348	0.005	0.003	1	0.693013279
Ptpn4	0.046538253	-0.008133394	0	0.001	1	0.693013279
Nxn	0.046602106	-0.039115059	0.053	0.064	1	0.693013279
Dync2li1	0.046698417	-0.028079692	0.007	0.01	1	0.693013279
Klc4	0.046753712	-0.027248973	0.029	0.035	1	0.693013279
Gm49719	0.046771055	0.00595312	0.001	0	1	0.693013279
Gvin1	0.046777503	-0.013518625	0.002	0.004	1	0.693013279
Ncapg	0.046806002	0.009039427	0.002	0.001	1	0.693013279
Gm16286	0.046848456	-0.043369948	0.045	0.054	1	0.693013279
8-Mar	0.046888454	0.017870914	0.011	0.009	1	0.693013279
Gm43387	0.046927806	0.019995805	0.006	0.003	1	0.693013279
Hp1bp3	0.046973686	-0.069903309	0.135	0.145	1	0.693013279
4933421O10Rik	0.04699699	0.022469251	0.012	0.01	1	0.693013279
Fez2	0.047056066	-0.017832056	0.007	0.01	1	0.693013279
2510017J16Rik	0.047095286	0.008650916	0.001	0	1	0.693013279
Immt	0.04711113	0.021988891	0.009	0.007	1	0.693013279
Gpr65	0.04713312	0.037099423	0.085	0.081	1	0.693013279
6-Sep	0.047173978	-0.048260276	0.029	0.034	1	0.693013279
Stx19	0.047196808	-0.010549244	0.001	0.003	1	0.693013279
Ccdc71	0.047213621	0.027898219	0.012	0.009	1	0.693013279
4833438C02Rik	0.047224549	0.018789989	0.009	0.007	1	0.693013279
Dyrk1b	0.047244592	0.026974235	0.009	0.006	1	0.693013279
D430042O09Rik	0.047297128	-0.043121302	0.012	0.014	1	0.693013279
Eif2s3x	0.047392548	-0.064516605	0.028	0.034	1	0.693013279
Slc28a2	0.047708368	-0.043820616	0.059	0.07	1	0.693013279
Lzic	0.047812152	-0.011790653	0.004	0.005	1	0.693013279
Tob2	0.047827294	0.03392732	0.032	0.028	1	0.693013279
Eef2k	0.047900533	0.044761689	0.028	0.024	1	0.693013279
Ranbp9	0.047923745	-0.053885121	0.074	0.086	1	0.693013279
Cstdc5	0.047923903	0.301496737	0.061	0.056	1	0.693013279
Gart	0.048101198	0.018493023	0.009	0.006	1	0.693013279
mt-Cytb	0.048133309	0.192022199	0.348	0.342	1	0.693013279
Isg20l2	0.048136935	0.023654416	0.006	0.005	1	0.693013279
Ptbp2	0.048336435	0.034053492	0.047	0.043	1	0.693013279
Ifi204	0.048506467	-0.113298184	0.081	0.094	1	0.693013279
Rhof	0.048507563	0.048894957	0.04	0.033	1	0.693013279
Gchfr	0.048521797	-0.008031196	0	0.001	1	0.693013279
Actn1	0.048629023	-0.063479603	0.532	0.547	1	0.693013279
Tlk1	0.048817811	-0.054455951	0.047	0.056	1	0.693013279
Tspan31	0.048879347	0.011298288	0.002	0.002	1	0.693013279
Fam129c	0.048982711	-0.006694828	0	0.002	1	0.693013279
Erlin1	0.048991169	-0.030803596	0.012	0.016	1	0.693013279
Meaf6	0.048996935	-0.023191367	0.005	0.008	1	0.693013279
Anapc2	0.049039131	-0.042935601	0.038	0.044	1	0.693013279
Ddx58	0.049150004	-0.077285306	0.077	0.092	1	0.693013279
Cxcl12	0.049284151	0.020701245	0.016	0.014	1	0.693013279
Rusc1	0.049323474	-0.024933647	0.015	0.017	1	0.693013279
Rplp0	0.049335689	-0.061969777	0.298	0.31	1	0.693013279
Ube2d1	0.049360232	0.04224751	0.041	0.039	1	0.693013279
Tm9sf4	0.049424193	-0.028613241	0.018	0.023	1	0.693013279
Cenpw	0.049427356	0.006480015	0.002	0	1	0.693013279
Tedc1	0.049501601	-0.003584478	0	0.001	1	0.693013279
Slc7a8	0.049520257	0.006702225	0.001	0.001	1	0.693013279
Cc2d1a	0.049623724	0.018294809	0.007	0.005	1	0.693013279
Fam219aos	0.049659677	-0.001391603	0	0	1	0.693013279
Gm15350	0.04965979	-0.00244377	0	0	1	0.693013279
Zdhhc23	0.04965979	-0.002645331	0	0	1	0.693013279
Gm13398	0.04965979	-0.001773098	0	0	1	0.693013279
Sowahd	0.04965979	-0.001567035	0	0	1	0.693013279
Olfm2	0.04965979	-0.005359956	0	0	1	0.693013279
Mapk12	0.04965979	-0.002496245	0	0	1	0.693013279
Setbp1	0.04965979	-0.003401701	0	0	1	0.693013279
Nrn1l	0.04965979	-0.001866451	0	0	1	0.693013279
Uaca	0.04965979	-0.001424223	0	0	1	0.693013279
Gm17077	0.04965979	-0.001724614	0	0	1	0.693013279
Gm20644	0.04965979	-0.002036607	0	0	1	0.693013279
Drc7	0.04965979	-0.001693834	0	0	1	0.693013279
Htr2b	0.04965979	-0.001254486	0	0	1	0.693013279
Gm15234	0.04965979	-0.001742449	0	0	1	0.693013279
Cux2	0.04965979	-0.003101702	0	0	1	0.693013279
9-Mar	0.04965979	-0.003567673	0	0	1	0.693013279
Car8	0.04965979	-0.002610531	0	0	1	0.693013279
Tes3-ps	0.04965979	-0.002076853	0	0	1	0.693013279
Proscos	0.04965979	-0.002834057	0	0	1	0.693013279
Efhc1	0.04965979	-0.001848369	0	0	1	0.693013279
4732490B19Rik	0.04965979	-0.003696571	0	0	1	0.693013279
Gm13830	0.04965979	-0.00282786	0	0	1	0.693013279
Sh3bp4	0.04965979	-0.002021327	0	0	1	0.693013279
Ank3	0.04965979	-0.002695309	0	0	1	0.693013279
Gm36037	0.04965979	-0.003892503	0	0	1	0.693013279
Gm15879	0.04965979	-0.002996343	0	0	1	0.693013279
Tm4sf20	0.04965979	-0.002703914	0	0	1	0.693013279
Ccdc159	0.04965979	-0.003828438	0	0	1	0.693013279
Gm10384	0.049659791	-0.005086607	0	0	1	0.693013279
Gm15966	0.049659791	-0.003196603	0	0	1	0.693013279
Angel1	0.049659791	-0.001543379	0	0	1	0.693013279
Papln	0.049659791	-0.00287745	0	0	1	0.693013279
Depdc7	0.049659791	-0.002114451	0	0	1	0.693013279
Prlr	0.049659791	-0.003368038	0	0	1	0.693013279
4930549C15Rik	0.049659791	-0.002257381	0	0	1	0.693013279
Gm17638	0.049659791	-0.002547344	0	0	1	0.693013279
Dnah11	0.049659791	-0.001445275	0	0	1	0.693013279
Necab3	0.049659791	-0.001298233	0	0	1	0.693013279
Klra8	0.049659791	-0.001577199	0	0	1	0.693013279
Adap2os	0.049659791	-0.001043921	0	0	1	0.693013279
Gsto2	0.049659791	-0.002431944	0	0	1	0.693013279
Olfr691	0.049659791	-0.003761529	0	0	1	0.693013279
Gpr152	0.049659791	-0.003130494	0	0	1	0.693013279
Ldlrad1	0.049659791	-0.002438192	0	0	1	0.693013279
Kif7	0.049659791	-0.002688777	0	0	1	0.693013279
Gm36888	0.049659791	-0.002265926	0	0	1	0.693013279
Gm11532	0.049659791	-0.001171072	0	0	1	0.693013279
Gm2762	0.049659791	-0.001686668	0	0	1	0.693013279
6030442K20Rik	0.049659791	-0.003334161	0	0	1	0.693013279
Spag6	0.049659791	-0.002416246	0	0	1	0.693013279
1700125H20Rik	0.049659791	-0.002604401	0	0	1	0.693013279
Fam20a	0.049659791	-0.001904486	0	0	1	0.693013279
Gm15489	0.049659792	-0.001675481	0	0	1	0.693013279
Diras2	0.049659792	-0.006834332	0	0	1	0.693013279
Gm614	0.049659792	-0.001677521	0	0	1	0.693013279
Kazald1	0.049659792	-0.002616989	0	0	1	0.693013279
Triqk	0.049659792	-0.001450542	0	0	1	0.693013279
Ankrd13b	0.049659792	-0.002095207	0	0	1	0.693013279
Inca1	0.049659792	-0.004035974	0	0	1	0.693013279
Gm12522	0.049659792	-0.003114566	0	0	1	0.693013279
Car13	0.049659792	-0.004735895	0	0	1	0.693013279
Gm21860	0.049659792	-0.002498253	0	0	1	0.693013279
Gm45738	0.049659793	-0.005317704	0	0	1	0.693013279
Rtn2	0.049659793	-0.002447883	0	0	1	0.693013279
Ptprb	0.049659793	-0.004225177	0	0	1	0.693013279
Gm15228	0.049659793	-0.003171418	0	0	1	0.693013279
Sema3f	0.049659793	-0.005093565	0	0	1	0.693013279
Gm11772	0.049659794	-0.002125463	0	0	1	0.693013279
Shisa3	0.049660159	-0.001556564	0	0	1	0.693013279
Mmp14	0.04966017	-0.002178617	0	0	1	0.693013279
Gm29233	0.049660181	-0.001485489	0	0	1	0.693013279
Gm7292	0.049660196	-0.00186367	0	0	1	0.693013279
Egfl6	0.049660539	-0.001765124	0	0	1	0.693013279
Dnaaf3	0.049660595	-5.39E-04	0	0	1	0.693013279
Gm21962	0.049660596	-0.001415471	0	0	1	0.693013279
Srpk3	0.049660608	-0.001973239	0	0	1	0.693013279
Acvr2b	0.049660644	-8.74E-04	0	0	1	0.693013279
Polr1b	0.049660677	-0.001846116	0	0	1	0.693013279
Nat14	0.04966106	-9.57E-04	0	0	1	0.693013279
Spata33	0.049661401	-0.003308436	0	0	1	0.693013279
Prox2os	0.049661733	-0.002980333	0	0	1	0.693013279
Tssk4	0.04966181	-0.00333034	0	0	1	0.693013279
Gpr174	0.04966184	-0.00163438	0	0	1	0.693013279
Serpinb9	0.049661997	-0.002331803	0	0	1	0.693013279
Sdc1	0.049692572	-0.0160464	0.001	0.002	1	0.693013279
Sh2b3	0.049802485	0.029590544	0.074	0.069	1	0.693013279
Gm43061	0.049806036	0.007084947	0.001	0	1	0.693013279
Mybph	0.049830354	0.001362844	0	0	1	0.693013279
Gm11837	0.049830354	0.003582005	0	0	1	0.693013279
Enkur	0.049830354	0.002974915	0	0	1	0.693013279
Napb	0.049830355	0.001178351	0	0	1	0.693013279
Gm36634	0.049830355	0.002487228	0	0	1	0.693013279
Cd83	0.049830356	0.002471195	0	0	1	0.693013279
Gm29322	0.049830357	0.003562551	0	0	1	0.693013279
Dlg3	0.049830358	0.003192402	0	0	1	0.693013279
Dock9	0.049830358	0.002273336	0	0	1	0.693013279
Gm12862	0.049830358	0.002773065	0	0	1	0.693013279
3300005D01Rik	0.049830358	0.00278941	0	0	1	0.693013279
Kcnj13	0.049830359	0.00469506	0	0	1	0.693013279
Hist1h4j	0.049830359	0.00344627	0	0	1	0.693013279
Gm7480	0.04983036	0.002254908	0	0	1	0.693013279
Dctd	0.04983036	0.00526597	0	0	1	0.693013279
Amigo1	0.04983036	0.004152151	0	0	1	0.693013279
Prr18	0.049830361	0.003418593	0	0	1	0.693013279
4930444A19Rik	0.049830361	0.00325384	0	0	1	0.693013279
Gm27177	0.049830362	0.002516655	0	0	1	0.693013279
Gm46218	0.049830363	0.001534544	0	0	1	0.693013279
Sergef	0.049830366	0.003050328	0	0	1	0.693013279
A830082N09Rik	0.049830366	0.003560387	0	0	1	0.693013279
Ppef2	0.049830367	0.004784101	0	0	1	0.693013279
Cd28	0.049830371	0.00266563	0	0	1	0.693013279
Chd7	0.049900145	-0.051363781	0.16	0.172	1	0.693151461
Fuz	0.049912383	0.004100504	0.001	0	1	0.693151461
Camta2	0.049955076	-0.044721657	0.073	0.082	1	0.693243818
Tbc1d2b	0.050094403	-0.051580766	0.078	0.088	1	0.694676099
Rskr	0.050156185	0.003882775	0.001	0	1	0.695031741
Dnajb11	0.050267462	-0.009377205	0.032	0.036	1	0.696072255
Tor1b	0.050329117	-0.035725776	0.02	0.026	1	0.696130686
Gm10197	0.050344067	-0.008028128	0.001	0.003	1	0.696130686
Ctsw	0.050447252	-0.003968698	0	0.001	1	0.696478792
Clec2d	0.050449365	0.068539054	0.178	0.17	1	0.696478792
Klf13	0.050477874	-0.067333237	0.253	0.269	1	0.696478792
Kmt2e	0.05056005	0.031955795	0.273	0.266	1	0.696796668
Cep350	0.050573367	-0.037763911	0.089	0.108	1	0.696796668
Dennd2d	0.050645762	-0.053537904	0.041	0.047	1	0.697294624
Gm20528	0.050911512	-0.017933457	0.005	0.007	1	0.700452092
Nfx1	0.051020206	0.030110073	0.019	0.016	1	0.701445775
Cd300lb	0.051175817	0.030078818	0.288	0.278	1	0.702640401
Runx3	0.05118016	0.029550435	0.01	0.008	1	0.702640401
Tab1	0.051289436	0.018046648	0.007	0.004	1	0.703638386
Fads1	0.051362942	0.005097708	0	0	1	0.704144564
Gadd45a	0.051509964	0.016738926	0.355	0.358	1	0.705126546
Phpt1	0.051552039	0.009864495	0.002	0.001	1	0.705126546
Selenop	0.051589303	-0.064208766	0.098	0.112	1	0.705126546
Auh	0.051610839	-0.058711902	0.032	0.038	1	0.705126546
Hmgn5	0.051617873	0.013567547	0.003	0.002	1	0.705126546
Cflar	0.051660696	0.036296751	0.139	0.135	1	0.705210661
Trim68	0.051727327	-0.003385213	0	0.001	1	0.705332259
Gm34961	0.051742946	0.03784592	0.038	0.032	1	0.705332259
Smim4	0.051848222	0.04813286	0.248	0.239	1	0.706266785
Fbxl4	0.051919059	0.010431648	0.003	0.002	1	0.706332676
Gm43774	0.052011421	-0.01809452	0.008	0.011	1	0.706332676
Med20	0.05201309	0.032436155	0.024	0.021	1	0.706332676
Smug1	0.052026744	0.010666147	0.003	0.001	1	0.706332676
Paqr5	0.052036675	-0.019302702	0.003	0.005	1	0.706332676
Dhrs1	0.052167039	-0.038562182	0.065	0.076	1	0.707602838
Smim27	0.052254058	0.031287854	0.027	0.023	1	0.707720606
Ilrun	0.052318644	0.044015875	0.072	0.066	1	0.707720606
Zfp512b	0.052323203	-0.012784126	0.002	0.003	1	0.707720606
Astn2	0.052328634	-0.007349715	0.001	0.001	1	0.707720606
C430049B03Rik	0.052359698	0.01520723	0.005	0.004	1	0.707720606
Fam71b	0.052399615	-0.004623285	0	0.001	1	0.707762782
Med17	0.052456381	-0.054596384	0.042	0.047	1	0.707956071
Gm31812	0.052487541	-0.010401899	0.001	0.002	1	0.707956071
Dvl2	0.052566269	-0.034590886	0.011	0.015	1	0.708061333
Syne1	0.052576247	-0.05843406	0.33	0.356	1	0.708061333
Znhit2	0.052605784	0.018334751	0.017	0.013	1	0.708061333
Svip	0.052915733	-0.078599778	0.137	0.148	1	0.711735113
4632427E13Rik	0.05296178	-0.051663786	0.052	0.055	1	0.711856655
Fam234a	0.053001209	0.022982809	0.027	0.024	1	0.711889138
Itprip	0.053134468	0.029599404	0.157	0.151	1	0.713067479
Rabl3	0.053164466	-0.012056073	0.002	0.004	1	0.713067479
Tmsb10	0.053220924	-0.054204619	0.38	0.366	1	0.713067479
Dtymk	0.053237231	0.025703275	0.008	0.006	1	0.713067479
Psmd1	0.053335297	0.032865016	0.032	0.028	1	0.713883862
Elovl6	0.053400594	0.005096644	0.001	0	1	0.713981557
Mark2	0.053416838	-0.077980388	0.188	0.199	1	0.713981557
Selenow	0.053571863	0.027030037	0.012	0.01	1	0.71442091
Fbxl18	0.053589897	-0.02285701	0.015	0.017	1	0.71442091
Mcl1	0.053599609	-0.070962944	0.681	0.697	1	0.71442091
Med19	0.053636153	-0.018356783	0.005	0.007	1	0.71442091
F5	0.053675777	-0.067980594	0.086	0.1	1	0.71442091
Cacybp	0.053682541	-0.049336716	0.025	0.03	1	0.71442091
Mzb1	0.053733873	0.011788218	0.005	0.003	1	0.71442091
Ly6c2	0.05377556	-0.130514059	0.579	0.592	1	0.71442091
Golph3	0.05382021	0.03742323	0.086	0.079	1	0.71442091
Fpr2	0.053868997	0.008589433	0.485	0.485	1	0.71442091
Gpx1	0.053875333	-0.028702829	0.883	0.89	1	0.71442091
Erh	0.053926909	0.028945154	0.026	0.021	1	0.71442091
Tcea3	0.053932576	0.010691664	0.003	0.002	1	0.71442091
Zyx	0.05401531	-0.052220956	0.54	0.553	1	0.715024414
Kpnb1	0.054134152	0.027962446	0.037	0.032	1	0.715636141
Cx3cr1	0.054152946	0.006590109	0.001	0	1	0.715636141
Zcchc2	0.05420116	-0.058406763	0.049	0.058	1	0.715636141
Hmces	0.054210349	-0.017521657	0.009	0.012	1	0.715636141
Prc1	0.054301921	0.010468201	0.003	0.002	1	0.716353331
Prkx	0.054402664	-0.025676259	0.015	0.02	1	0.717190437
Gm49874	0.05451663	0.006963593	0.001	0	1	0.718200595
Trib3	0.054627888	0.012099356	0.003	0.002	1	0.719173715
Abraxas1	0.054696281	0.007540497	0.001	0	1	0.719277904
Prkar2b	0.054710594	-0.054930949	0.12	0.129	1	0.719277904
Usp45	0.055204841	0.015859226	0.009	0.007	1	0.724129571
Opa1	0.055225679	0.019650048	0.009	0.007	1	0.724129571
Shox2	0.055227302	-0.007616774	0	0	1	0.724129571
Lrrc71	0.055230221	-0.01423968	0.004	0.005	1	0.724129571
Rgs10	0.055397894	0.028731666	0.006	0.004	1	0.725814231
Fam98b	0.05559961	0.032589026	0.033	0.03	1	0.725814231
Csta2	0.055624171	0.052362047	0.007	0.006	1	0.725814231
Psmb6	0.055690539	-0.050403923	0.069	0.075	1	0.725814231
Serpinb1a	0.055719039	-0.079769891	0.158	0.173	1	0.725814231
Atxn1	0.055877101	-0.041018606	0.031	0.037	1	0.725814231
4930578M01Rik	0.055952182	-0.00790494	0.001	0.003	1	0.725814231
Itga6	0.056002804	0.021363015	0.007	0.005	1	0.725814231
Lilr4b	0.056015432	-0.001994771	0.62	0.621	1	0.725814231
Prkd3	0.056146729	-0.058846198	0.052	0.061	1	0.725814231
Gtf3c5	0.056172016	0.009198678	0.001	0	1	0.725814231
Kmt2d	0.056301742	-0.058198642	0.093	0.1	1	0.725814231
Vps13d	0.056307105	-0.045446166	0.062	0.069	1	0.725814231
Bicral	0.056330792	0.042395838	0.027	0.024	1	0.725814231
Slc25a47	0.056541996	0.005762569	0.001	0	1	0.725814231
Ift27	0.056718169	0.004843869	0.001	0	1	0.725814231
Usp46	0.05676384	-0.069084383	0.062	0.07	1	0.725814231
Ednra	0.056768538	-0.019840822	0.009	0.012	1	0.725814231
Gm15747	0.056801114	-0.003339792	0	0.001	1	0.725814231
Gm10851	0.056816982	-0.016268865	0.001	0.002	1	0.725814231
Kif21b	0.056957255	-0.069830146	0.205	0.225	1	0.725814231
Gbp2	0.056982601	-0.062053813	0.027	0.033	1	0.725814231
Supt7l	0.056999719	-0.017316366	0.002	0.003	1	0.725814231
Pld4	0.057004313	0.008101836	0.002	0.001	1	0.725814231
Hist1h2bb	0.057027585	0.018284283	0.006	0.005	1	0.725814231
Pttg1	0.057138656	-0.059096551	0.079	0.089	1	0.725814231
Tusc2	0.057155232	-0.031350205	0.014	0.017	1	0.725814231
Cmah	0.05721276	-0.060775833	0.051	0.064	1	0.725814231
Tsta3	0.057251603	0.037700193	0.017	0.014	1	0.725814231
Dok4	0.057259051	0.00886878	0.002	0.001	1	0.725814231
Acot1	0.057301417	-0.01908428	0.015	0.015	1	0.725814231
Rtn4ip1	0.057345202	0.021607707	0.008	0.006	1	0.725814231
Atp6v1d	0.05734931	-0.059199193	0.153	0.164	1	0.725814231
Supt3	0.057407739	0.016786514	0.007	0.005	1	0.725814231
Pfdn6	0.057417111	0.045298218	0.043	0.037	1	0.725814231
Gprc5c	0.057460693	-0.007070669	0	0.001	1	0.725814231
Rnaseh2a	0.057504932	0.01448056	0.002	0.001	1	0.725814231
Wdr70	0.057629659	-0.008857025	0.004	0.005	1	0.725814231
S100pbp	0.057765699	0.031195309	0.017	0.014	1	0.725814231
Krt83	0.05791933	-0.015597176	0.025	0.03	1	0.725814231
Cdc45	0.057935488	-0.021967326	0.011	0.014	1	0.725814231
Rnf7	0.05798629	-0.036468069	0.047	0.052	1	0.725814231
Insl3	0.058000219	0.002158238	0	0	1	0.725814231
Kif18b	0.058000219	0.002935048	0	0	1	0.725814231
Olfml2a	0.058000219	0.00314003	0	0	1	0.725814231
Gm3550	0.05800022	0.004544075	0	0	1	0.725814231
Tln2	0.05800022	0.002601423	0	0	1	0.725814231
Nr1d1	0.05800022	0.002002129	0	0	1	0.725814231
Bckdhb	0.058000222	0.002911113	0	0	1	0.725814231
Glt1d1	0.058000222	0.002830255	0	0	1	0.725814231
Intu	0.058000222	0.003935919	0	0	1	0.725814231
Gm27017	0.058000222	0.002487401	0	0	1	0.725814231
Gm44647	0.058000223	0.003178021	0	0	1	0.725814231
Mrps27	0.058000224	0.00182958	0	0	1	0.725814231
Tomm6os	0.058000224	0.002692357	0	0	1	0.725814231
Gm33148	0.058000224	0.002131129	0	0	1	0.725814231
Gm15518	0.058000224	0.002643435	0	0	1	0.725814231
Gm14399	0.058000225	0.001798924	0	0	1	0.725814231
Gm26887	0.058000225	0.002778158	0	0	1	0.725814231
Kctd17	0.058000226	0.0031292	0	0	1	0.725814231
Zfp383	0.058000228	0.002390612	0	0	1	0.725814231
Tet1	0.058000228	0.003092654	0	0	1	0.725814231
Tafa4	0.058000228	0.00263951	0	0	1	0.725814231
Micu3	0.058000228	0.002897996	0	0	1	0.725814231
Zfp607a	0.058000229	0.004079896	0	0	1	0.725814231
Gpt2	0.05800023	0.005011499	0	0	1	0.725814231
Il2rb	0.058000231	0.005672222	0	0	1	0.725814231
Xrcc2	0.058000231	0.002391541	0	0	1	0.725814231
Prag1	0.058000231	0.002535366	0	0	1	0.725814231
Kcng2	0.058000233	0.002764813	0	0	1	0.725814231
Pik3ca	0.058076299	-0.06060824	0.047	0.056	1	0.726293589
Eps8l1	0.058119019	-0.023727922	0.006	0.01	1	0.726355565
Aven	0.058230593	0.003084539	0.001	0	1	0.726880325
Gm42047	0.058260877	0.020579285	0.01	0.008	1	0.726880325
Mrpl20	0.058274382	0.048915872	0.129	0.118	1	0.726880325
Cstb	0.05833612	0.043457397	0.163	0.155	1	0.726933274
Txlnb	0.058390341	0.007032534	0.001	0	1	0.726933274
Bmpr1a	0.058392009	-0.080713881	0.089	0.102	1	0.726933274
Zc3h3	0.058440379	-0.018358619	0.016	0.021	1	0.727064847
Ckap4	0.058681643	-0.069915345	0.543	0.561	1	0.729594524
Usp10	0.058765204	0.005745405	0.001	0	1	0.730161453
Gas7	0.058910644	-0.029360047	0.029	0.033	1	0.73149601
Trem1	0.059016411	0.047149155	0.128	0.125	1	0.731943968
Mob3c	0.059042753	0.029634092	0.022	0.018	1	0.731943968
Zxdb	0.059060884	0.020578941	0.01	0.007	1	0.731943968
Mbtd1	0.059139017	0.0427639	0.028	0.024	1	0.732440343
Stx2	0.059209456	0.029399359	0.037	0.034	1	0.732840846
Tmx4	0.059312193	-0.042670325	0.07	0.081	1	0.73320745
Zmat3	0.059315316	0.007663697	0.001	0	1	0.73320745
Gm19265	0.05940247	-0.008080067	0.001	0.001	1	0.733813177
Nmt2	0.059528016	-0.003874429	0.001	0.002	1	0.734892075
Casp3	0.059589054	-0.070733557	0.116	0.129	1	0.735173745
1700003F12Rik	0.059651539	-0.00469197	0	0.001	1	0.735227142
Acot2	0.059669833	-0.01969812	0.006	0.007	1	0.735227142
Slc25a5	0.059716829	-0.057499856	0.125	0.135	1	0.735335134
Med6	0.059818425	-0.024634578	0.007	0.01	1	0.735436628
1700023H06Rik	0.059831179	0.019621823	0.003	0.002	1	0.735436628
Cep83	0.05987059	0.017521298	0.033	0.03	1	0.735436628
9230105E05Rik	0.059878016	-0.012124387	0.001	0.002	1	0.735436628
Parp14	0.060120077	-0.073324149	0.046	0.052	1	0.735908011
Fignl1	0.060123343	0.010900265	0.001	0.001	1	0.735908011
Gm9949	0.060125028	-0.038612706	0.026	0.03	1	0.735908011
Efemp2	0.06012825	-0.005408908	0	0	1	0.735908011
Tctn3	0.060129681	-0.013891614	0.001	0.001	1	0.735908011
Gm39302	0.06014596	0.015526921	0.004	0.002	1	0.735908011
Txnip	0.060315283	0.05089278	0.432	0.432	1	0.736394264
Paox	0.060350784	0.01262254	0.004	0.002	1	0.736394264
Susd1	0.060355024	-0.02780702	0.016	0.021	1	0.736394264
Eloc	0.060368771	0.046478093	0.179	0.172	1	0.736394264
Adam22	0.060414046	-0.003301944	0	0	1	0.736394264
Sap130	0.060420023	0.029172988	0.019	0.016	1	0.736394264
Gm16096	0.060453704	-0.006718081	0	0.001	1	0.736394264
Cstdc6	0.060641462	0.009057419	0.003	0.002	1	0.737617219
Fahd2a	0.060657485	0.013738147	0.003	0.002	1	0.737617219
Txnl4a	0.060669151	-0.036668283	0.015	0.017	1	0.737617219
Ropn1l	0.060843937	-0.012188337	0.002	0.004	1	0.738889851
Plpp3	0.060865772	-0.009842512	0	0.001	1	0.738889851
Ptdss2	0.060893653	-0.008881532	0	0.001	1	0.738889851
AW146154	0.060927488	-0.006051585	0.001	0.002	1	0.738889851
Setd1a	0.061080949	0.027463004	0.01	0.007	1	0.740284168
Rpl17	0.061279769	0.074151187	0.26	0.253	1	0.741817995
Adar	0.061303224	-0.051968547	0.06	0.069	1	0.741817995
Zfp934	0.06132321	0.00462467	0.001	0	1	0.741817995
Hist1h2bh	0.061409326	0.008374575	0.002	0.001	1	0.742392823
Polr2j	0.061578422	-0.056018814	0.068	0.076	1	0.743570881
Gas2l3	0.061584091	-0.013041577	0.001	0.002	1	0.743570881
Zfp654	0.061631959	0.034700895	0.032	0.029	1	0.743681997
Btg1	0.061688517	0.011175109	0.669	0.674	1	0.74389776
Slc25a14	0.061772735	-0.016461525	0.003	0.004	1	0.744147907
Emp3	0.061786639	-0.077514581	0.343	0.359	1	0.744147907
Mpv17	0.061892421	-0.011484471	0.004	0.006	1	0.744955457
Pld1	0.061944812	-0.037790634	0.03	0.037	1	0.745119775
Chtf8	0.062059148	-0.013540948	0.004	0.005	1	0.74602853
Bbs10	0.062106191	-0.006657351	0	0.001	1	0.746127718
Rnf114	0.062166358	-0.057635601	0.109	0.118	1	0.746384354
Hdac8	0.062242199	-0.007329374	0.001	0.002	1	0.746406214
Gne	0.062282301	0.013527018	0.003	0.002	1	0.746406214
Arih1	0.062330694	-0.064424795	0.141	0.156	1	0.746406214
Tmem165	0.062380763	-0.043522882	0.082	0.088	1	0.746406214
Mau2	0.062406832	-0.052960445	0.072	0.08	1	0.746406214
Ap3b1	0.062466136	-0.047735565	0.069	0.077	1	0.746406214
Kctd10	0.062470221	-0.078554584	0.074	0.081	1	0.746406214
Fam222a	0.06254102	0.004961364	0.001	0	1	0.746406214
Mapk9	0.062568382	0.024325628	0.014	0.011	1	0.746406214
Snai1	0.062607747	-0.029498796	0.013	0.019	1	0.746406214
Rap1b	0.062632391	-0.056013211	0.466	0.483	1	0.746406214
Gnpnat1	0.062633858	-0.019357092	0.002	0.003	1	0.746406214
F730016J06Rik	0.062698364	-0.024815643	0.023	0.027	1	0.746712277
Cdk11b	0.062771449	-0.081950813	0.309	0.33	1	0.74712008
A530013C23Rik	0.062942347	-0.015936189	0.002	0.003	1	0.747897052
Dpysl2	0.062973207	0.00729097	0.001	0	1	0.747897052
Kif13b	0.062986178	-0.030801471	0.023	0.028	1	0.747897052
Trmt2b	0.062992265	0.016526894	0.007	0.005	1	0.747897052
Hmgcr	0.063060977	-0.034225281	0.025	0.032	1	0.747932086
Dynlt1b	0.063072988	-0.11009709	0.217	0.223	1	0.747932086
2310022A10Rik	0.063181135	-0.010950738	0.004	0.006	1	0.748752899
Stk11ip	0.063243605	-0.025576758	0.011	0.014	1	0.749031715
Tmem173	0.06331394	0.01183841	0.005	0.003	1	0.749097958
Atp2c1	0.063356542	-0.068311176	0.178	0.192	1	0.749097958
Bckdha	0.063366038	-0.04050478	0.018	0.022	1	0.749097958
Timm17a	0.063479218	0.024079821	0.006	0.004	1	0.74997499
Rdh13	0.063521382	-0.027255163	0.004	0.005	1	0.750012439
Ap5m1	0.063890931	0.039185404	0.021	0.018	1	0.753804633
Rnf10	0.06393029	-0.039413622	0.13	0.14	1	0.753804633
Mospd3	0.063960131	-0.045586357	0.051	0.058	1	0.753804633
Notch1	0.064089125	-0.063259947	0.203	0.22	1	0.75486236
Pex6	0.064186073	-0.034249776	0.024	0.03	1	0.75554157
Chid1	0.064261839	0.011968621	0.002	0.001	1	0.755970768
Coa3	0.064314757	-0.039361314	0.082	0.089	1	0.756046531
Gpr108	0.064346895	0.052054806	0.035	0.03	1	0.756046531
Hist1h2ak	0.064387655	0.012010026	0.005	0.003	1	0.756063587
Vrk3	0.064448677	0.043397847	0.067	0.062	1	0.756318392
Gm34794	0.064504641	0.017996743	0.012	0.009	1	0.756513574
Tti2	0.064665613	-0.029870633	0.009	0.012	1	0.7579393
Nat8f1	0.064727689	-0.012319411	0.001	0.003	1	0.758204855
Slf1	0.06480033	0.004745155	0.001	0	1	0.758548066
Hbb-bt	0.064835865	0.123565988	0.103	0.093	1	0.758548066
Rps27a	0.06494019	-0.047453093	0.89	0.896	1	0.758866474
Gcnt1	0.064949066	0.057550441	0.121	0.116	1	0.758866474
Tbc1d15	0.064981443	0.050550444	0.121	0.114	1	0.758866474
Rapgef2	0.065086627	-0.058626131	0.031	0.036	1	0.759633607
Mpzl3	0.06520647	0.036224153	0.071	0.066	1	0.760204793
Mtif2	0.065214615	0.012878697	0.004	0.003	1	0.760204793
Timm50	0.065296447	0.016024057	0.003	0.001	1	0.760269799
Pirb	0.065318047	-0.040229153	0.474	0.487	1	0.760269799
Mtss1	0.065338774	0.024385413	0.009	0.006	1	0.760269799
Usp42	0.065413246	-0.028031956	0.01	0.013	1	0.760676157
Tbc1d1	0.065482415	-0.071671352	0.051	0.058	1	0.761020401
Cyb561a3	0.065547294	-0.031897911	0.018	0.022	1	0.761065497
Serpina12	0.065565432	0.004343097	0.001	0	1	0.761065497
Gm47248	0.065678679	-0.004452804	0	0	1	0.761920207
Dnmt3a	0.065998761	-0.025052633	0.022	0.027	1	0.764593442
Alg3	0.066015069	-0.004360208	0	0.001	1	0.764593442
Sec61a2	0.066028372	0.006201815	0.001	0	1	0.764593442
Zfyve16	0.066099046	-0.029537132	0.02	0.025	1	0.764951289
Mrps12	0.066208072	0.043533358	0.023	0.019	1	0.765337895
S100a16	0.066349163	-0.00609895	0	0.001	1	0.765337895
Lrrc61	0.066371187	-0.037108987	0.017	0.019	1	0.765337895
Olfm4	0.066420422	-0.100526919	0.078	0.086	1	0.765337895
Mrpl34	0.066435331	-0.049444368	0.071	0.078	1	0.765337895
Riok1	0.06648323	-0.056264466	0.034	0.04	1	0.765337895
AC168977.1	0.066700723	0.007249962	0.001	0	1	0.765337895
Nipal3	0.066792975	-0.024594108	0.014	0.018	1	0.765337895
Plekhn1	0.066893133	-0.017745688	0.005	0.008	1	0.765337895
Sfpq	0.066923979	0.024635463	0.106	0.108	1	0.765337895
Abracl	0.067016819	-0.074190349	0.257	0.267	1	0.765337895
Anxa1	0.067020517	-0.070980038	0.786	0.791	1	0.765337895
Pes1	0.06702814	0.022855176	0.004	0.002	1	0.765337895
Pef1	0.067176882	-0.056295832	0.082	0.088	1	0.765337895
Gp1bb	0.067180301	0.010208458	0.002	0.001	1	0.765337895
4833408A19Rik	0.067290416	-0.017685522	0.003	0.004	1	0.765337895
Sowahc	0.067338683	0.020215665	0.005	0.004	1	0.765337895
Zfp219	0.067345125	0.00928663	0.002	0.001	1	0.765337895
Gm47754	0.067379151	-0.012687646	0.001	0.002	1	0.765337895
Bola2	0.067448911	0.031482541	0.031	0.027	1	0.765337895
Nucks1	0.067460956	0.034167213	0.014	0.011	1	0.765337895
Mettl25	0.067508119	0.012757172	0.004	0.003	1	0.765337895
Lime1	0.067542172	-0.010927456	0.007	0.008	1	0.765337895
Ebf3	0.067550116	-0.006015182	0	0.001	1	0.765337895
Prelid2	0.067596818	0.002619595	0	0	1	0.765337895
P2ry14	0.067596818	0.003159413	0	0	1	0.765337895
Gimap8	0.067596818	0.002126608	0	0	1	0.765337895
AI427809	0.067596821	0.003229533	0	0	1	0.765337895
Rsl1	0.067596824	0.002458146	0	0	1	0.765337895
Clca3a1	0.067596825	0.00398696	0	0	1	0.765337895
Fmo1	0.067596826	0.00634197	0	0	1	0.765337895
Kbtbd11	0.067596828	0.004045789	0	0	1	0.765337895
Fancd2	0.067596828	0.003399222	0	0	1	0.765337895
Lzts2	0.06759683	0.00365944	0	0	1	0.765337895
Trim45	0.067596834	0.002403571	0	0	1	0.765337895
Stamos	0.067596839	0.004437494	0.001	0	1	0.765337895
Gtf2b	0.067604715	-0.048407981	0.055	0.062	1	0.765337895
Gm43661	0.067685383	-0.018889291	0.01	0.012	1	0.765800381
Gm43848	0.067771969	-0.013455774	0.004	0.006	1	0.76632925
Trim11	0.067903736	0.052487599	0.082	0.078	1	0.766934387
Adamts2	0.067905234	-0.007810217	0	0.001	1	0.766934387
Nrde2	0.068201259	0.018372968	0.012	0.009	1	0.76982571
Rnf125	0.068272258	0.021755483	0.017	0.014	1	0.770075114
Slpi	0.068314525	0.023005417	0.941	0.936	1	0.770075114
Tmem170b	0.068359448	0.048068384	0.066	0.064	1	0.770075114
Gm10603	0.068402306	-0.004652626	0	0.001	1	0.770075114
Rps7	0.068452542	0.023603024	0.398	0.393	1	0.770075114
Hist1h4a	0.068463577	0.007142968	0.002	0.001	1	0.770075114
Arhgap31	0.068583345	-0.057489676	0.084	0.09	1	0.770084194
Mavs	0.068588087	-0.010210966	0.001	0.001	1	0.770084194
Arap1	0.068615152	-0.056321906	0.203	0.219	1	0.770084194
Cyb5r1	0.068624535	-0.054322358	0.083	0.091	1	0.770084194
Ndufs6	0.068726929	0.030389198	0.081	0.076	1	0.770218723
Napsa	0.068782517	-0.035383565	0.078	0.087	1	0.770218723
Trim30d	0.06878976	-0.090034654	0.075	0.087	1	0.770218723
Hopx	0.068796702	-0.075145748	0.107	0.121	1	0.770218723
1110038B12Rik	0.068878284	0.012985908	0.004	0.003	1	0.770683484
Pick1	0.068973992	0.00922677	0.002	0.001	1	0.770901202
Ahsa2	0.069003182	0.0210579	0.011	0.009	1	0.770901202
Ankrd22	0.069038644	-0.07843084	0.121	0.13	1	0.770901202
Sumf1	0.069058062	0.008388549	0.003	0.002	1	0.770901202
Nudt14	0.069155355	0.013522655	0.005	0.003	1	0.771289489
Zfp809	0.069173046	0.019556028	0.009	0.007	1	0.771289489
Exosc4	0.069306067	-0.046756752	0.039	0.043	1	0.77232497
Prss36	0.069475305	0.004485019	0.001	0	1	0.772958544
Eif2ak2	0.069501095	-0.043990074	0.03	0.039	1	0.772958544
Rnf14	0.0695078	0.024635067	0.037	0.033	1	0.772958544
Snhg3	0.069524559	0.025371679	0.013	0.009	1	0.772958544
Prrc2c	0.069566531	0.043368946	0.112	0.106	1	0.772958544
Nfatc1	0.069604045	0.044259649	0.107	0.099	1	0.772958544
Pabpc1	0.069694949	-0.056045106	0.366	0.378	1	0.773039491
Exosc2	0.06983662	0.004547329	0.001	0	1	0.773039491
Trim32	0.069844129	-0.005708921	0	0.001	1	0.773039491
Atg3	0.069898797	-0.067036127	0.369	0.385	1	0.773039491
Fam219b	0.06995787	0.014253477	0.007	0.005	1	0.773039491
Fam169b	0.069964361	-0.020478332	0.005	0.008	1	0.773039491
Tmem164	0.070023395	-0.055807974	0.137	0.153	1	0.773039491
Rps25	0.070036767	0.044687788	0.305	0.302	1	0.773039491
Gemin6	0.070044487	0.006116952	0.001	0	1	0.773039491
Dhcr7	0.070053319	-0.007222162	0	0.002	1	0.773039491
Rab5if	0.070053438	-0.048916717	0.503	0.512	1	0.773039491
Mbd2	0.070340535	-0.066606883	0.262	0.281	1	0.775762532
C230013L11Rik	0.070435785	-0.010956925	0.001	0.002	1	0.776367847
Ipp	0.070487562	-0.008257073	0.001	0.001	1	0.776493569
Zfp369	0.070642486	-0.009220822	0.001	0.002	1	0.777365706
Adcy7	0.070647564	0.024004679	0.019	0.015	1	0.777365706
Vps13a	0.070692962	0.023464545	0.017	0.014	1	0.777420491
Ceacam18	0.070815015	-0.006248778	0.001	0.001	1	0.778317717
4930515G01Rik	0.070932764	0.008052193	0.002	0.001	1	0.77877429
B9d2	0.070937535	-0.036588331	0.037	0.042	1	0.77877429
Spa17	0.070987599	0.008637984	0.001	0	1	0.778879336
Mturn	0.071142442	0.01112361	0.002	0.001	1	0.780013052
Nenf	0.071197583	0.011701737	0.002	0.001	1	0.780013052
Pcmt1	0.071228559	-0.050356836	0.087	0.101	1	0.780013052
Gtf2e2	0.071287649	0.026038644	0.022	0.019	1	0.780013052
AW112010	0.071342572	0.019860157	0.006	0.004	1	0.780013052
D1Ertd622e	0.071372556	-0.079405738	0.309	0.329	1	0.780013052
Zbtb24	0.071374804	0.034464677	0.041	0.036	1	0.780013052
Mybl2	0.071517233	-0.012906627	0.001	0.003	1	0.780703255
Nod1	0.071552513	-0.048368641	0.034	0.041	1	0.780703255
Tyk2	0.07155973	-0.012823642	0.014	0.017	1	0.780703255
Tnfrsf13c	0.071660962	0.006384582	0.001	0	1	0.781364478
Lrrc42	0.071974319	-0.014738586	0.001	0.003	1	0.782592271
Ccnj	0.071998751	-0.015625267	0.003	0.006	1	0.782592271
Mrps7	0.072047628	0.017953915	0.007	0.005	1	0.782592271
Gm15354	0.072066604	0.005520498	0.001	0.001	1	0.782592271
Mettl6	0.072089016	0.023176415	0.014	0.011	1	0.782592271
Gm2396	0.072106681	0.009793972	0.002	0.001	1	0.782592271
Tfdp2	0.072115011	-0.017211299	0.002	0.003	1	0.782592271
Supv3l1	0.072137227	-0.012316125	0.002	0.005	1	0.782592271
Slc35b4	0.072142725	0.008245524	0.002	0.001	1	0.782592271
Itga8	0.072200056	0.022646792	0.006	0.004	1	0.782592271
Tnks1bp1	0.072221133	-0.012826528	0.002	0.002	1	0.782592271
Tm2d1	0.072329102	-0.044490352	0.038	0.043	1	0.783310719
Haus1	0.072368886	0.007106225	0.002	0.001	1	0.783310719
Myo1b	0.072480993	-0.00261166	0	0	1	0.78396948
Anxa3	0.072511267	-0.061382661	0.149	0.162	1	0.78396948
Uap1l1	0.072604291	0.043514804	0.033	0.029	1	0.784534237
Nudt15	0.072746314	-0.010236314	0.001	0.002	1	0.785333348
2610044O15Rik8	0.072759906	-0.009114951	0.002	0.003	1	0.785333348
Spata13	0.072865237	0.045155552	0.064	0.056	1	0.785692266
Spc25	0.072874857	0.010296574	0.002	0.001	1	0.785692266
Zfp524	0.072941386	-0.029293393	0.026	0.03	1	0.785772941
Cog2	0.072964047	-0.033782357	0.019	0.023	1	0.785772941
Atl3	0.073093971	-0.016557064	0.008	0.01	1	0.786731642
Wdfy4	0.073266485	-0.049517688	0.081	0.089	1	0.787558522
Nol6	0.073278779	0.00457182	0.001	0	1	0.787558522
Rbm15	0.073319438	0.013078159	0.005	0.004	1	0.787558522
6430573P05Rik	0.07333458	-0.00609461	0.001	0.002	1	0.787558522
G3bp2	0.073502222	-0.045029589	0.1	0.109	1	0.788093557
Znrd1	0.07353115	-0.022117904	0.022	0.025	1	0.788093557
Spcs3	0.07353702	0.033555337	0.019	0.015	1	0.788093557
Clk1	0.073574143	0.033939428	0.25	0.252	1	0.788093557
Tef	0.073595322	0.003819653	0.001	0	1	0.788093557
Rab7	0.073706434	0.046085644	0.271	0.263	1	0.788093557
Tarbp2	0.07370902	0.015414908	0.004	0.002	1	0.788093557
Ivl	0.073743925	-0.002561631	0	0.001	1	0.788093557
Tceal9	0.073753166	0.017168452	0.008	0.006	1	0.788093557
Tmtc3	0.073829773	0.002636595	0.001	0	1	0.788474103
Ptpn9	0.07392262	0.025972438	0.019	0.016	1	0.788815917
Ulk3	0.073949367	-0.03665661	0.023	0.026	1	0.788815917
Pwp1	0.073984814	-0.01379908	0.01	0.013	1	0.788815917
Mfn2	0.074130941	0.025721164	0.03	0.025	1	0.789936019
Tmem50b	0.074189824	-0.068064074	0.148	0.155	1	0.790125738
Ggt5	0.074260369	0.022912226	0.12	0.112	1	0.790439373
Cfl2	0.074397203	0.040209628	0.014	0.011	1	0.790581041
Otud6b	0.074404979	-0.026233605	0.007	0.01	1	0.790581041
Chn2	0.074425015	-0.01715678	0.001	0.002	1	0.790581041
Ccdc88a	0.074460425	0.017205803	0.006	0.005	1	0.790581041
Dstyk	0.074540369	-0.044308089	0.037	0.04	1	0.790581041
Sort1	0.074578293	-0.026334123	0.099	0.111	1	0.790581041
Rnf20	0.074602245	-0.048319243	0.066	0.071	1	0.790581041
Sbno2	0.074602505	0.035023774	0.213	0.202	1	0.790581041
H2-T22	0.074764547	-0.06127499	0.07	0.076	1	0.791861948
Trmt112	0.074862087	0.029613739	0.061	0.056	1	0.79211364
Pdpn	0.074870677	-0.017197347	0.003	0.005	1	0.79211364
Nt5c	0.075002925	-0.021650335	0.007	0.01	1	0.793076555
Mtap	0.075139336	-0.008327071	0.001	0.002	1	0.793760951
Zmat2	0.075150187	-0.052238571	0.109	0.116	1	0.793760951
2810454H06Rik	0.075333962	0.019833955	0.009	0.007	1	0.795253198
5330438D12Rik	0.075452506	-0.019967543	0.01	0.012	1	0.795253198
Abhd17a	0.075462745	-0.04853888	0.055	0.06	1	0.795253198
Trim30b	0.075477421	-0.082391566	0.317	0.337	1	0.795253198
H3f3a	0.075513054	-0.020331935	0.918	0.921	1	0.795253198
Aplp2	0.075539544	-0.058029165	0.03	0.036	1	0.795253198
Rabggta	0.075670401	-0.040711576	0.027	0.033	1	0.795770301
Vps13b	0.07575428	-0.034695705	0.043	0.051	1	0.795770301
Prr14l	0.075794386	-0.042004418	0.027	0.031	1	0.795770301
Dnlz	0.075834147	-0.029976403	0.017	0.019	1	0.795770301
Gm6209	0.075861779	-0.003937282	0.001	0.002	1	0.795770301
Traf1	0.075866942	-0.007184056	0.002	0.003	1	0.795770301
Wdr73	0.075931258	0.01354473	0.005	0.004	1	0.795770301
Mif4gd	0.075984823	-0.023598499	0.008	0.009	1	0.795770301
Gm10814	0.076024265	0.010701358	0.003	0.002	1	0.795770301
Vti1b	0.076079834	-0.050795469	0.132	0.141	1	0.795770301
Gabra4	0.076121209	-0.004146729	0	0.001	1	0.795770301
Gm44686	0.076222068	0.007022236	0.001	0	1	0.795770301
Yipf3	0.076248618	-0.041506339	0.06	0.065	1	0.795770301
Ung	0.076264389	0.00541019	0.001	0	1	0.795770301
B4galnt1	0.076307993	0.048593579	0.051	0.045	1	0.795770301
Gm37168	0.076319444	0.010524064	0.002	0.001	1	0.795770301
Hyal1	0.076339903	0.009258571	0.001	0	1	0.795770301
Ifit2	0.07634883	-0.02707841	0.003	0.006	1	0.795770301
Mcm3	0.07637932	0.011737464	0.003	0.002	1	0.795770301
Pofut1	0.076443606	0.014056985	0.007	0.005	1	0.795770301
Ifi211	0.076457498	-0.007124686	0.001	0.002	1	0.795770301
Ndufv3	0.076517808	0.05369226	0.218	0.213	1	0.795967295
Akap8l	0.076588904	-0.055028401	0.035	0.04	1	0.796276203
Hipk2	0.076742722	-0.023251628	0.023	0.029	1	0.796818774
Abcc5	0.076759139	-0.024928729	0.031	0.038	1	0.796818774
Tgfbi	0.076767526	0.016194326	0.45	0.441	1	0.796818774
Pop5	0.076806801	-0.017024328	0.003	0.005	1	0.796818774
Bbs2	0.076960652	0.011148954	0.002	0.001	1	0.797927322
Phkg2	0.07701758	-0.0179959	0.035	0.042	1	0.797927322
Atp6v1h	0.077039883	-0.037925997	0.026	0.03	1	0.797927322
Arl5a	0.077079597	-0.028602958	0.014	0.019	1	0.797927322
Ift80	0.077132288	0.015350949	0.003	0.002	1	0.798043264
Ifi207	0.077179938	0.012052952	0.003	0.002	1	0.798045598
H2afx	0.077225081	0.011792797	0.015	0.013	1	0.798045598
Hotairm1	0.077276736	-0.003855777	0	0.001	1	0.798045598
Polr1d	0.077386839	-0.03943796	0.114	0.121	1	0.798045598
4930423D22Rik	0.077404171	-0.008143736	0.001	0.002	1	0.798045598
Alkbh3	0.077405158	-0.015138282	0.013	0.017	1	0.798045598
Anp32e	0.077422953	0.016157284	0.013	0.011	1	0.798045598
Acox3	0.077522652	-0.043857029	0.073	0.08	1	0.798299376
Tbc1d30	0.077545208	-0.005211653	0	0	1	0.798299376
Klhl18	0.077572088	-0.037840923	0.048	0.053	1	0.798299376
Foxo3	0.077779224	-0.054386375	0.104	0.115	1	0.799954959
Fmnl2	0.077816145	0.010793659	0.012	0.009	1	0.799954959
Msrb1	0.078010555	-0.053974007	0.945	0.946	1	0.801483377
Zxdc	0.078076179	-0.034517107	0.051	0.059	1	0.801483377
Ralgapa1	0.078089833	-0.050157718	0.075	0.087	1	0.801483377
Zbtb10	0.078200182	-0.002624134	0	0.001	1	0.801838713
Gm45472	0.078245193	-0.023890889	0.006	0.007	1	0.801838713
Ube2s	0.07824952	-0.022143358	0.093	0.105	1	0.801838713
Gm10101	0.078312891	-0.012947851	0.003	0.004	1	0.80206078
Etv6	0.078385587	-0.033710198	0.05	0.058	1	0.802329996
Zfp39	0.078422605	0.015531667	0.004	0.003	1	0.802329996
Rpl21	0.078725304	0.062398862	0.207	0.196	1	0.804998665
Snx7	0.078897677	0.004371392	0	0	1	0.806332582
Gramd1b	0.079074358	-0.045150305	0.05	0.057	1	0.807659847
Donson	0.079111529	-0.013193123	0.004	0.005	1	0.807659847
Fam118a	0.079218393	0.003301922	0.001	0	1	0.807947688
Mns1	0.079223736	0.010347789	0.002	0.001	1	0.807947688
4930438A08Rik	0.079363378	-0.046859669	0.046	0.052	1	0.808007315
Dnajb14	0.079364527	-0.039088445	0.023	0.027	1	0.808007315
Ripor2	0.079416039	0.036169984	0.377	0.376	1	0.808007315
Ddx3x	0.079586526	0.009192898	0.232	0.237	1	0.808007315
Gm49359	0.079651816	-0.020758168	0.009	0.012	1	0.808007315
Sec63	0.079760067	-0.052909229	0.032	0.037	1	0.808007315
B4galt7	0.079829874	-0.017302772	0.006	0.008	1	0.808007315
Mtmr9	0.079893166	-0.015179923	0.008	0.012	1	0.808007315
Wdr27	0.079944881	-0.003642623	0.001	0.002	1	0.808007315
Hmcn2	0.079970664	-0.004339764	0	0.001	1	0.808007315
Pigm	0.079983133	0.036389398	0.028	0.024	1	0.808007315
Gm26510	0.080007767	-0.017676984	0.003	0.005	1	0.808007315
Gm15910	0.080017696	-0.01851628	0.003	0.005	1	0.808007315
Cry2	0.08011768	0.012894905	0.002	0.001	1	0.808007315
Ranbp1	0.080143586	0.019683849	0.009	0.008	1	0.808007315
Tap2	0.08017542	-0.070831156	0.124	0.135	1	0.808007315
Ptcd3	0.080212175	0.012540542	0.005	0.003	1	0.808007315
Ddx41	0.080280065	0.034760646	0.027	0.023	1	0.808007315
Myb	0.080334613	0.015515359	0.012	0.01	1	0.808007315
1110013H19Rik	0.080334649	-0.005262881	0	0.001	1	0.808007315
Hist1h2ad	0.080335061	0.004392245	0.003	0.002	1	0.808007315
Rab24	0.080345652	-0.063376728	0.169	0.179	1	0.808007315
Arg2	0.080382235	0.047862427	0.225	0.217	1	0.808007315
Gcfc2	0.080411551	0.003969609	0.001	0	1	0.808007315
Fbxl19	0.080415605	-0.009115493	0.004	0.006	1	0.808007315
Cog8	0.080607143	-0.029140623	0.019	0.022	1	0.808007315
Pld3	0.080795155	-0.024723577	0.01	0.014	1	0.808007315
Rnf130	0.080798404	-0.040999916	0.373	0.39	1	0.808007315
Cbr3	0.080938076	-0.008800507	0.001	0.002	1	0.808007315
Anxa2	0.080949361	-0.034545965	0.826	0.831	1	0.808007315
Il1rl2	0.081086198	0.002748028	0.001	0	1	0.808007315
Smarca4	0.081104667	-0.029656246	0.018	0.021	1	0.808007315
Rgl2	0.081111793	0.031354071	0.12	0.112	1	0.808007315
Tnfsf10	0.081166235	-0.007081589	0	0.001	1	0.808007315
Prkce	0.081195432	-0.014523454	0.003	0.004	1	0.808007315
Rnf167	0.081212214	-0.055059307	0.199	0.208	1	0.808007315
Dpp7	0.081341508	0.008588495	0.001	0	1	0.808007315
Dnpep	0.08137785	0.042892129	0.017	0.014	1	0.808007315
Reep4	0.081380863	0.018429274	0.008	0.006	1	0.808007315
Stard8	0.081401889	0.019474306	0.012	0.01	1	0.808007315
Pigp	0.081494264	0.011150664	0.003	0.002	1	0.808007315
Gm9898	0.081506069	0.009352912	0.002	0.001	1	0.808007315
Carm1	0.081535997	0.023629455	0.008	0.007	1	0.808007315
Teddm2	0.081631914	-0.010388222	0.001	0.002	1	0.808007315
Gm11131	0.081647126	-0.021506275	0.004	0.006	1	0.808007315
Gm34672	0.081775489	-0.006971944	0.001	0.002	1	0.808007315
Nudt7	0.081779076	-0.038413622	0.024	0.029	1	0.808007315
Sirt3	0.081836392	-0.025718046	0.007	0.008	1	0.808007315
Snta1	0.081893009	0.010340652	0.001	0	1	0.808007315
Gm26602	0.082194145	-0.019630373	0.014	0.017	1	0.808007315
Lamtor4	0.082258765	-0.052769171	0.506	0.515	1	0.808007315
Stat5b	0.082355935	0.057039635	0.138	0.135	1	0.808007315
Mrpl53	0.082444422	-0.038237522	0.035	0.041	1	0.808007315
Pira2	0.082454688	0.006107689	0.213	0.203	1	0.808007315
Gm46212	0.082554869	-0.002652837	0	0.001	1	0.808007315
Hint1	0.0826155	0.044804197	0.034	0.029	1	0.808007315
Gm11175	0.082629966	-0.012262302	0.005	0.007	1	0.808007315
Sh3bp1	0.082689943	-0.030736835	0.049	0.053	1	0.808007315
Rpl24	0.082717809	-0.060160205	0.343	0.354	1	0.808007315
D130017N08Rik	0.082752026	0.018741092	0.009	0.006	1	0.808007315
Calcrl	0.082756385	0.031813272	0.021	0.018	1	0.808007315
Csrp1	0.082782677	0.009076462	0.002	0.001	1	0.808007315
Rock1	0.082923743	-0.077719761	0.268	0.287	1	0.808007315
Arnt	0.082926251	-0.045668497	0.042	0.049	1	0.808007315
Rbmx	0.083031321	-0.028066082	0.015	0.019	1	0.808007315
Gm45464	0.083383362	-0.016999372	0.004	0.006	1	0.808007315
Ccdc69	0.083415755	-0.00784276	0	0.001	1	0.808007315
Rbm7	0.083430789	-0.059117062	0.046	0.052	1	0.808007315
Slc43a2	0.083491779	0.054942588	0.042	0.035	1	0.808007315
Phyhd1	0.083508855	0.004855289	0.001	0	1	0.808007315
Gm28192	0.083521246	-0.023777359	0.002	0.003	1	0.808007315
Thoc3	0.083620005	-0.022850607	0.006	0.007	1	0.808007315
Rsrc1	0.083626159	-0.011575208	0.004	0.005	1	0.808007315
Fancc	0.083648337	0.004002412	0.001	0	1	0.808007315
Mettl23	0.083800092	-0.035958554	0.041	0.046	1	0.808007315
Rabggtb	0.083861628	0.022606568	0.007	0.005	1	0.808007315
Kdm4d	0.084198019	-0.002502321	0	0	1	0.808007315
Chmp3	0.084301072	-0.066209061	0.124	0.128	1	0.808007315
Naca	0.084301707	-0.054746275	0.161	0.171	1	0.808007315
Crebbp	0.084314799	-0.069101681	0.142	0.154	1	0.808007315
Clic4	0.084366958	0.010311941	0.005	0.004	1	0.808007315
Kcnk7	0.08444567	0.003415817	0.001	0	1	0.808007315
Clstn1	0.084479321	-0.007167207	0	0.001	1	0.808007315
Kif11	0.084483415	0.011122973	0.004	0.003	1	0.808007315
1700123O20Rik	0.084635927	-0.037900352	0.053	0.057	1	0.808007315
Dennd5b	0.084640393	-0.009365332	0.001	0.002	1	0.808007315
Atg2a	0.084677735	-0.047761687	0.111	0.119	1	0.808007315
Pura	0.084691924	-0.030580602	0.028	0.033	1	0.808007315
Ppp2r5c	0.084693252	-0.067158055	0.172	0.185	1	0.808007315
Rab40c	0.084766791	0.019490038	0.016	0.013	1	0.808007315
Ddx55	0.084769224	0.023266716	0.007	0.005	1	0.808007315
Wdr13	0.084823832	-0.013986381	0.011	0.016	1	0.808007315
AB124611	0.084839647	-0.051570053	0.401	0.417	1	0.808007315
Cbx4	0.084864967	0.051499118	0.121	0.114	1	0.808007315
Magix	0.084867316	-0.003310734	0	0.001	1	0.808007315
Dicer1	0.084868588	0.023830063	0.011	0.009	1	0.808007315
Smg5	0.084937467	-0.029699669	0.011	0.015	1	0.808007315
Ecm2	0.084947276	-0.003673631	0	0.001	1	0.808007315
C330007P06Rik	0.084960208	0.015055396	0.024	0.021	1	0.808007315
Fech	0.085001695	0.020431149	0.008	0.006	1	0.808007315
Tmem251	0.085041061	-0.028513668	0.031	0.035	1	0.808007315
Cldn7	0.085237894	0.005220528	0.001	0	1	0.808007315
Rasgrp1	0.085381395	-0.005274659	0	0.001	1	0.808007315
Zfhx3	0.085485578	-0.067776566	0.105	0.116	1	0.808007315
Tk1	0.085509521	0.008483165	0.002	0.001	1	0.808007315
Cfl1	0.085553039	-0.048553583	0.77	0.781	1	0.808007315
Foxo1	0.085701512	-0.016524958	0.001	0.002	1	0.808007315
Slc38a7	0.085709841	0.011283225	0.004	0.003	1	0.808007315
Zfp68	0.085782877	0.0284069	0.016	0.012	1	0.808007315
Npc2	0.085810114	-0.05172889	0.134	0.139	1	0.808007315
Ldlr	0.086072814	0.024741569	0.034	0.03	1	0.808007315
Setd3	0.086084604	-0.058356562	0.049	0.055	1	0.808007315
Alpk1	0.086095451	-0.0130223	0.004	0.006	1	0.808007315
[truncated: 17,235 more rows]
