# Supplementary material for: Complement C3d enables cell-mediated immunity capable of distinguishing spontaneously transformed from nontransformed cells
Source: Proc Natl Acad Sci U S A. 2024 Dec 18;121(52):e2405824121. doi: 10.1073/pnas.2405824121 (PMC11670236; doi:10.1073/pnas.2405824121)
Supplement: Supplementary file 13 — Dataset S12 (CSV) [file pnas.2405824121.sd12.csv]

gene	avg_log2FC	p_val_adj_bh	neg_log10_p_val_aj_bh
Jchain	0.336296189	1.31E-39	38.88142561	DE gene expression in granulocytes
Junb	0.180309	9.08E-31	30.04212301
Cxcl2	-0.652552113	8.34E-29	28.0790126
Ifi27l2a	-0.533036816	1.21E-27	26.91756953
Elane	0.228501001	3.77E-24	23.42340231
Rps29	0.2383691	8.65E-24	23.06294136
Gm42418	-0.250562121	5.29E-23	22.27636698
Rps28	0.28490407	3.27E-20	19.4851049
S100a8	0.120344889	3.02E-19	18.52004064
Ier2	0.183916648	6.56E-18	17.18304765
AY036118	-0.116623183	3.63E-16	15.44001745
Rpl38	0.1733701	1.54E-13	12.8114138
Hist1h4d	0.140424247	1.37E-12	11.8645656
Stfa2l1	0.349911003	2.32E-12	11.63515089
Ptma	0.221732771	7.74E-12	11.11112316
Ier5	0.125294135	3.16E-10	9.500988416
Tmsb4x	-0.056014249	3.44E-10	9.463414751
Hist1h2ab	0.098568681	2.24E-08	7.650651729
Cstdc4	0.335827888	4.64E-08	7.333291524
Rpl39	0.153607711	6.68E-08	7.175454081
Oas3	-0.275073842	1.09E-07	6.962999694
Mpo	0.080652823	1.52E-07	6.817365357
Slfn4	-0.240218073	1.86E-07	6.730018706
Xist	-0.188423646	2.04E-07	6.690665823
Rtp4	-0.267123674	9.62E-07	6.016825676
Hist1h2ae	0.111908404	1.07E-06	5.971086764
Gm10076	0.123186905	1.08E-06	5.967282736
Nfkbia	-0.189260299	1.34E-06	5.871523318
Hist1h2ap	0.246091233	1.74E-06	5.759784261
Ifitm3	-0.146052327	2.10E-06	5.678533065
Pf4	0.183668944	2.12E-06	5.674646312
Ndufb1-ps	0.132423579	2.95E-06	5.529668646
Isg15	-0.216023956	8.27E-06	5.082413677
Rps27	0.09708437	8.58E-06	5.066325008
Prtn3	0.103285713	8.60E-06	5.06525775
Hist1h3b	0.048493893	2.75E-05	4.56060428
Rpl36	0.148094549	3.46E-05	4.460970427
Actg1	-0.093997813	3.49E-05	4.456934249
Crip1	0.11753191	3.49E-05	4.456934249
Hist1h1b	0.09153284	3.99E-05	4.399048478
Oas1a	-0.140939577	5.72E-05	4.2427049
Hist1h2af	0.048814524	6.64E-05	4.177609357
Grap	-0.055831254	7.90E-05	4.102425743
Hist1h3e	0.083257978	1.22E-04	3.914224415
Prdx5	-0.091207938	1.22E-04	3.914224415
Ubc	0.072516555	1.32E-04	3.87933207
Gm21188	-0.143390751	1.34E-04	3.871608842
Egr1	0.11431623	1.40E-04	3.85379157
Anxa6	-0.119374855	1.87E-04	3.728166528
Hist1h4h	0.081152552	2.10E-04	3.67763224
Oaz1	-0.092318036	2.44E-04	3.611735927
Ddx3y	0.122293223	3.04E-04	3.516998492
Thbs1	0.132420598	3.08E-04	3.512056634
Camp	0.046477965	3.19E-04	3.496592005
Btg2	0.134983345	3.94E-04	3.404919335
Hist1h3c	0.056819209	3.94E-04	3.404919335
Zfp36	-0.007479039	4.11E-04	3.385730774
mt-Nd1	0.367167815	5.27E-04	3.278130943
Trib1	-0.183301565	5.52E-04	3.258032771
Rps21	0.095797652	6.46E-04	3.189977855
Gm47766	-0.040998946	6.72E-04	3.172437959
G0s2	-0.17763963	6.72E-04	3.172437959
Eif2s3y	0.143417559	7.46E-04	3.127228317
Hist1h2an	0.048940418	0.001357561	2.867240706
Mrpl33	0.077505418	0.001466348	2.833763032
Ier3	0.074717136	0.001709483	2.767135301
Rpl35	0.114265757	0.002289247	2.640307269
Hmgb1	0.13354375	0.002519298	2.598720384
Irf9	-0.154197302	0.004246984	2.371919355
Actb	-0.021688825	0.004252954	2.371309312
Lonp2	-0.116859939	0.004559407	2.341091615
Mki67	0.060643563	0.006134956	2.212188568
H2-T24	-0.113609582	0.006641011	2.177765804
Ube2m	-0.096572701	0.006641011	2.177765804
Atp5md	0.094800333	0.006641011	2.177765804
Pet100	0.076002491	0.007387586	2.131497474
Krtcap2	0.063144142	0.007430627	2.128974545
Ifi27	-0.142763238	0.00785845	2.10466309
Hist1h4c	0.060541302	0.0083174	2.080012418
Prr13	-0.079411328	0.008433963	2.073968285
Gm15417	0.115902621	0.009872913	2.00555468
H2-Q6	0.074883524	0.010579306	1.975542821
Gm36161	-0.127381092	0.010579306	1.975542821
Sp100	-0.15985166	0.010579306	1.975542821
Mmp8	-0.122530563	0.011263882	1.948311902
Hist2h2aa1	0.243204288	0.011326293	1.945912201
Fos	0.047330144	0.012290713	1.910422933
Alox5ap	-0.014883598	0.012911878	1.889010582
Fkbp5	-0.093716528	0.013697378	1.863362571
Ms4a3	0.031321697	0.013871357	1.857881046
Hba-a2	0.308760327	0.014051127	1.85228885
Rpl10	0.117287068	0.014967278	1.824857173
Wfdc17	0.359016915	0.015338249	1.814224223
Ccrl2	-0.09043222	0.016502422	1.782452301
Gm20559	-0.106310713	0.01718133	1.76494322
Fabp4	0.047026861	0.01728306	1.762379363
Hist1h1a	0.038487745	0.01728306	1.762379363
Cebpd	0.083799364	0.018297404	1.737610511
mt-Nd4	0.195580591	0.018624141	1.729923761
Hnrnph1	0.0705799	0.018624141	1.729923761
Esd	-0.115419291	0.020667809	1.684705563
Ctsg	0.043014739	0.023546223	1.628078748
Flii	-0.093797231	0.023675243	1.625705562
Fam32a	-0.145839259	0.023675243	1.625705562
Phospho1	-0.026558411	0.024830182	1.605020103
Atox1	0.10590985	0.024830182	1.605020103
Ube2c	0.052463269	0.024843299	1.604790741
Paics	0.032721027	0.024843299	1.604790741
Zmpste24	0.058032476	0.027859347	1.555029064
Gpx4	-0.08064371	0.027959472	1.553471042
Gm45449	0.013319137	0.029246279	1.533929384
Rpl37a	0.056963794	0.029455596	1.530832184
Myl12b	-0.068933275	0.030343035	1.517940984
Atp5k	0.080560071	0.030343035	1.517940984
Kctd12	0.076383807	0.030343035	1.517940984
Fosl2	0.077720763	0.030343035	1.517940984
Cyp2b10	-0.014166177	0.030343035	1.517940984
Hist1h2ag	0.02652787	0.031352739	1.50372451
Smim11	-0.117386852	0.034328643	1.464343365
Ly6e	-0.141677018	0.034764185	1.458867948
Abi3	-0.067670206	0.034764185	1.458867948
Cnih1	0.020378572	0.036713165	1.435178174
Mpeg1	0.10248565	0.038524885	1.414258651
Tubb5	0.074980397	0.038524885	1.414258651
Ftl1	-0.019475142	0.038638675	1.412977779
Rps26	0.086283664	0.040839977	1.388914507
Slfn2	-0.088000664	0.042048287	1.376251693
Ebi3	-0.122874301	0.042302441	1.373634569
Otoa	-0.005454241	0.042648099	1.370100325
Stmn1	0.035369855	0.043667902	1.35983767
Apeh	0.054877074	0.043667902	1.35983767
Rhob	0.071155965	0.043667902	1.35983767
Ccna2	0.029630123	0.043667902	1.35983767
Anp32b	0.078498329	0.044397776	1.352638787
mt-Nd3	0.150736127	0.050099789	1.3001641
Gadd45b	0.097277854	0.050099789	1.3001641
Fosl1	-0.019604285	0.051860474	1.285163521
4930519G04Rik	0.02959337	0.051954223	1.284379147
Rpl36a	0.094877261	0.053062742	1.275210312
Ppp1r3d	0.07843248	0.053966326	1.26787715
Gnb2	-0.086108251	0.054731931	1.261759231
Smim8	0.056764865	0.056998605	1.244135775
Pih1d1	0.06493617	0.05895734	1.229462118
Mgst1	-0.116132746	0.059204677	1.227643982
E230001N04Rik	-0.094821438	0.059204677	1.227643982
Tlcd1	0.015056878	0.060002185	1.221832933
Rpl37	0.058626248	0.060262283	1.219954418
Senp5	0.041001107	0.064146672	1.19282587
Snrpf	0.044530676	0.064433023	1.190891491
Tchh	-0.012275805	0.066258435	1.178758826
Nfkbid	-0.111398423	0.066539683	1.176919271
Eif1	-0.051990999	0.071672143	1.144649607
Hist1h3f	0.039094512	0.072860332	1.137508854
Ebp	-0.06574922	0.073240477	1.135248837
Nusap1	0.020848325	0.073938776	1.131127746
Fbxl5	0.062154663	0.073938776	1.131127746
Mmp9	-0.063846736	0.073938776	1.131127746
Cmss1	0.007922997	0.074198749	1.129603418
Ltb	-0.101485451	0.075038084	1.124718265
Ezr	-0.0988584	0.078872616	1.103073757
Slc25a39	0.069227772	0.082929889	1.081288918
Rps2	0.109786293	0.087670489	1.05714657
Tmem80	-0.057420954	0.087670489	1.05714657
Ormdl1	0.060364992	0.089655852	1.047421358
Ctsd	-0.061632458	0.089655852	1.047421358
Lyz2	-0.097361128	0.089655852	1.047421358
1700030K09Rik	0.006699372	0.089655852	1.047421358
Hnrnph3	-0.077893779	0.089972646	1.045889506
Nr2f6	-0.033042081	0.089972646	1.045889506
Gnai2	-0.066935063	0.089972646	1.045889506
Hist1h2bj	0.037192465	0.091457755	1.038779463
Eif2s1	0.026978464	0.093063965	1.03121845
Rtn4	0.096619364	0.093298978	1.030123112
Mafg	-0.130261946	0.095644088	1.019341868
Taldo1	-0.070741307	0.095644088	1.019341868
mt-Atp6	0.194738263	0.09670555	1.0145486
Tmem127	-0.091321404	0.097471071	1.011124261
Vasp	-0.091735651	0.098332283	1.007303877
Gpr146	0.080704714	0.100473633	0.997947894
Ftl1-ps1	-0.085292934	0.100473633	0.997947894
Oas1g	-0.045476868	0.102079023	0.991063494
Psmd8	-0.065839103	0.102079023	0.991063494
Cavin2	0.022241978	0.103158249	0.986496039
Ppia	0.069588674	0.103192014	0.986353913
Lrwd1	-0.037460667	0.106523408	0.972554949
Pcbp2	0.0509863	0.106999628	0.970617733
Dnajc16	0.02089795	0.107284694	0.969462233
Tpm3	-0.096228894	0.110241566	0.957654625
Zfand2b	-0.059441383	0.110805627	0.955438183
Atp5e	0.04202914	0.110805627	0.955438183
Dek	0.055752682	0.110805627	0.955438183
Hnrnpa3	0.084029375	0.112909848	0.947268175
Ifitm1	0.209996439	0.112909848	0.947268175
Gm37401	-0.039453491	0.112909848	0.947268175
Gpcpd1	-0.122187626	0.112909848	0.947268175
Stfa1	0.261624829	0.115355653	0.937961117
mt-Co2	0.204399041	0.116127789	0.935063843
Gpaa1	-0.045521151	0.11634427	0.934255002
Ubl5	0.055843715	0.116881235	0.932255206
Ncl	0.061917148	0.118083763	0.927809815
Upp1	-0.083513617	0.118083763	0.927809815
Knl1	0.022666228	0.12248618	0.911912908
Ttll3	-0.058409092	0.125350226	0.90187488
Hspa13	-0.058897453	0.12541879	0.901637392
Samd9l	-0.158531452	0.12541879	0.901637392
Npm1	0.077925253	0.126821445	0.896807304
Ap3d1	-0.070172637	0.129392057	0.888092383
Fis1	-0.079185623	0.13322697	0.87540785
Lrpprc	0.017170254	0.13322697	0.87540785
Zwilch	0.007473285	0.137601786	0.86137593
Rpl36al	0.109297362	0.137601786	0.86137593
5-Sep	-0.054239425	0.139656158	0.854939909
Plekho2	0.084547964	0.139656158	0.854939909
Oas2	-0.107382833	0.139950064	0.854026898
Tbkbp1	0.062809184	0.14278194	0.84532672
Gspt1	0.040715742	0.14278194	0.84532672
F630028O10Rik	-0.11493451	0.143450167	0.843298942
Tmem40	-0.106022157	0.144389835	0.84046338
Phf11c	-0.007387731	0.1556792	0.807769409
Gm43138	0.009514584	0.156406193	0.805746054
Cct3	0.028566423	0.156872752	0.804452484
Sec61g	0.06325837	0.156872752	0.804452484
Bad	-0.064530448	0.157718882	0.80211631
Hist1h2ai	0.025212089	0.159251744	0.797915802
Rom1	-0.015303798	0.159251744	0.797915802
Tppp3	-0.008058392	0.159251744	0.797915802
Adam28	-0.013821648	0.159251744	0.797915802
Gm43837	-0.006246998	0.159251744	0.797915802
Pde10a	-0.00272586	0.159251744	0.797915802
Cmpk2	-0.112507348	0.159251744	0.797915802
Gm47031	0.007654221	0.159251744	0.797915802
Wee1	0.011800294	0.159251744	0.797915802
Rps19	0.1112997	0.159251744	0.797915802
Dut	0.037750911	0.164562953	0.783667928
Platr1	-0.022723787	0.164562953	0.783667928
Tomm22	-0.10311607	0.164562953	0.783667928
Isg20	-0.080957414	0.166532565	0.778500828
Orai1	-0.093486424	0.17057827	0.768076296
Ifih1	-0.062316483	0.171622346	0.765426166
Pdcd1lg2	-0.027177872	0.171622346	0.765426166
Cd226	0.005684983	0.176340847	0.753647078
Rsad2	-0.109588532	0.177994325	0.749593844
Chst12	-0.087278711	0.179572127	0.745761073
Ankrd10	0.014265682	0.18037586	0.743821586
Cisd1	0.025425301	0.181985195	0.739963942
Nedd4l	-0.049663857	0.182455093	0.73884401
Fam107b	-0.115440806	0.182524456	0.738678938
Cybb	-0.132633115	0.182834967	0.737940743
Olfr373	0.00944529	0.183220141	0.737026787
Socs3	0.071779778	0.183220141	0.737026787
Plaa	-0.05330615	0.183220141	0.737026787
Rps15a	0.085039438	0.183995661	0.73519242
Smpdl3b	-0.008157337	0.185333811	0.732045343
Ncapd2	0.023561664	0.188198503	0.725383835
Tmem167	0.094490275	0.191024438	0.718911069
Hist1h2bm	0.020257236	0.191328103	0.718221235
Ndufa3	0.041637656	0.195169152	0.709588824
Rps3a1	0.065019926	0.197765764	0.703848888
Lsp1	-0.062213858	0.197997958	0.70333929
Rpl10a	0.1027349	0.200745424	0.697354345
Esf1	0.018968125	0.20258447	0.693393851
Acbd6	-0.038206394	0.208390508	0.681122067
Tuba1b	0.070812108	0.208390508	0.681122067
Scamp1	-0.063840809	0.210007351	0.677765502
Hcfc1r1	-0.098083683	0.212875465	0.67187439
Nos1ap	-0.030858483	0.221118874	0.655374187
Slfn5	-0.115833189	0.222355769	0.652951598
Etv5	0.011650907	0.225252504	0.647330373
Ss18	0.056253521	0.22676429	0.644425335
Gm50211	-0.005847655	0.22676429	0.644425335
Gm34983	0.030498889	0.22676429	0.644425335
Lsm14a	-0.098138867	0.22676429	0.644425335
Gm10385	-0.006914265	0.227689588	0.642656828
Cdk5rap1	0.024220289	0.230761773	0.636836134
Txn1	-0.094285652	0.232413866	0.633737965
Mir142hg	0.062001668	0.234966669	0.62899374
Rps27rt	-0.074227075	0.234966669	0.62899374
Lst1	0.053877484	0.235493108	0.628021799
Fbxo5	0.016441566	0.239453102	0.620779532
Tomm34	-0.072412376	0.24038663	0.619089692
Cish	-0.025341994	0.244268311	0.61213287
Zfp335	-0.073059257	0.244497408	0.611725741
Hist1h4n	0.032550237	0.244497408	0.611725741
Clasp2	0.035006626	0.244497408	0.611725741
Zdhhc7	-0.065531915	0.244497408	0.611725741
Dazap1	-0.058088192	0.247000994	0.607301299
Chmp4b	-0.048755034	0.247000994	0.607301299
Cluh	0.008508076	0.24804033	0.6054777
Serf2	-0.067454243	0.24804033	0.6054777
Atp11c	-0.06221645	0.24804033	0.6054777
Clint1	-0.083299035	0.24804033	0.6054777
Slc25a46	-0.055148843	0.24804033	0.6054777
Tgm1	-0.031859023	0.24804033	0.6054777
Fcnb	0.015289974	0.24804033	0.6054777
Plcb2	-0.053166204	0.24804033	0.6054777
Itgam	-0.103286816	0.24804033	0.6054777
Zfp729a	-0.074351317	0.24804033	0.6054777
Hba-a1	0.293291845	0.24804033	0.6054777
Tarm1	-0.081400235	0.255405674	0.592769459
Dhx15	0.058970991	0.255405674	0.592769459
Cmas	-0.058974317	0.255405674	0.592769459
Ifitm2	0.114806198	0.25937178	0.586077277
Ccnd3	-0.089784273	0.25937178	0.586077277
Clec4d	0.023955798	0.25937178	0.586077277
Ccnl1	-0.080246075	0.261627513	0.582316587
Gm21887	-0.006480143	0.261627513	0.582316587
Redrum	-0.00529509	0.261627513	0.582316587
4930405A21Rik	-0.003403564	0.261627513	0.582316587
Samd8	0.057670448	0.264522556	0.577537289
Ptpn22	0.037181454	0.264522556	0.577537289
Nacc2	0.005041743	0.264522556	0.577537289
3110070M22Rik	0.006613702	0.264522556	0.577537289
Tpst1	0.00831334	0.264522556	0.577537289
Dlst	-0.060295118	0.26534867	0.576183086
Acod1	-0.079932966	0.26534867	0.576183086
Samhd1	-0.098047228	0.26534867	0.576183086
Casc3	0.062397558	0.26534867	0.576183086
Uba7	-0.094482633	0.268676315	0.570770618
Triobp	-0.10937305	0.268685259	0.570756161
Elovl7	-0.076751954	0.268685259	0.570756161
Gm34455	0.030860567	0.268685259	0.570756161
Ptpn23	-0.05620044	0.269304931	0.569755694
Top2a	0.029282751	0.269954229	0.568709865
Hcls1	-0.085258654	0.269954229	0.568709865
H2-Q10	0.051961673	0.269954229	0.568709865
Son	0.064544366	0.270222106	0.568279125
Dnajc9	0.034379859	0.270222106	0.568279125
Rps8	0.066533461	0.270718	0.567482867
Txlna	-0.044476344	0.272669282	0.564363785
Dnttip1	-0.062669674	0.274619857	0.561268063
Mgp	-0.019004773	0.274678341	0.561175584
Aggf1	0.067468307	0.274678341	0.561175584
Ndst2	0.025720595	0.274678341	0.561175584
Sltm	0.055339854	0.278208174	0.555630114
Sra1	-0.069048634	0.279635871	0.55340712
Car2	0.042852321	0.279683927	0.553332492
Mettl1	0.013311708	0.279683927	0.553332492
Ntpcr	-0.032085692	0.279683927	0.553332492
Vav2	0.006788525	0.279683927	0.553332492
Zfp358	0.016843255	0.279683927	0.553332492
Pgd	-0.091787538	0.279683927	0.553332492
Syt11	0.044984431	0.281606326	0.550357593
Rhou	-0.070342217	0.281606326	0.550357593
Lmo4	-0.10004566	0.28200456	0.549743869
Cep85	0.018661681	0.283366724	0.547651151
Cbx5	0.022556224	0.284304064	0.546216932
Abcg3	-0.043156181	0.285610996	0.544225077
Ccp110	0.020724441	0.286527677	0.542833421
Ascc2	0.029270472	0.287219932	0.541785425
Apobr	-0.086710903	0.287219932	0.541785425
H2-DMb2	-0.020723432	0.287219932	0.541785425
Gucy2c	0.013409749	0.288189434	0.540321947
Taf13	-0.054905971	0.289095538	0.538958612
Mphosph8	0.030597777	0.289095538	0.538958612
Plrg1	-0.036384412	0.289095538	0.538958612
Med28	-0.084654104	0.289095538	0.538958612
Ctu1	-0.009409263	0.289095538	0.538958612
Kif20b	0.015453737	0.289095538	0.538958612
Gm16538	-0.003971996	0.289095538	0.538958612
Gm19325	-0.006608305	0.289095538	0.538958612
Macrod1	-0.003586666	0.289095538	0.538958612
Abcb1b	-0.006723615	0.289095538	0.538958612
Spsb1	-0.004045444	0.289095538	0.538958612
Gm6034	-0.005634026	0.289095538	0.538958612
Prrx1	-0.004228895	0.289095538	0.538958612
Pidd1	-0.004586052	0.289095538	0.538958612
Snx22	0.004920526	0.290063111	0.537507499
Snapc5	0.049056478	0.2963651	0.52817294
Kansl3	-0.05657937	0.2963651	0.52817294
Leprot	-0.057208348	0.2963651	0.52817294
6430548M08Rik	-0.101778557	0.297504188	0.526506917
Csf2rb2	-0.038647416	0.300808828	0.521709422
Asxl2	-0.062521978	0.30121099	0.521129187
Stimate	0.029882078	0.303832863	0.517365255
Trim44	0.014954539	0.304657723	0.516187808
Parp3	-0.032083177	0.307294525	0.512445178
Eif3f	-0.072566168	0.307294525	0.512445178
Sugp2	0.017457532	0.307294525	0.512445178
Jade3	-0.015176417	0.307294525	0.512445178
Lsm7	0.028955532	0.307294525	0.512445178
Kcmf1	-0.072870605	0.307294525	0.512445178
Mcm2	0.015626794	0.307294525	0.512445178
Fbxo6	-0.046359638	0.307294525	0.512445178
Nme2	0.047154212	0.308421331	0.510855594
Trappc8	-0.069325837	0.309214029	0.509740811
Vps26a	-0.060916246	0.310051918	0.508565578
AI467606	0.081526796	0.310051918	0.508565578
Ifit3b	-0.076130222	0.310051918	0.508565578
Casc4	0.005573103	0.310051918	0.508565578
Nprl3	0.006249888	0.310051918	0.508565578
Pimreg	0.005674168	0.310051918	0.508565578
Klrb1f	0.006361516	0.310051918	0.508565578
Fam83d	0.006303285	0.310051918	0.508565578
Mogat2	0.005874649	0.310051918	0.508565578
Hspe1	0.035165976	0.310051918	0.508565578
Fcer1g	-0.044278553	0.310051918	0.508565578
Lyst	-0.090136992	0.312179099	0.505596177
Ethe1	-0.095355825	0.313353737	0.503965122
Atp11a	-0.097256509	0.313353737	0.503965122
Pim2	-0.017434339	0.313353737	0.503965122
BC035044	0.014037278	0.313353737	0.503965122
9130019O22Rik	0.010995606	0.313353737	0.503965122
Cbx3	0.055687672	0.313353737	0.503965122
Vamp3	-0.045275985	0.313353737	0.503965122
Rpl8	0.082084367	0.313353737	0.503965122
Eif4g2	0.055141209	0.313353737	0.503965122
Epsti1	-0.092114103	0.313353737	0.503965122
Picalm	0.044629324	0.313353737	0.503965122
Cops9	-0.086701741	0.313353737	0.503965122
Gpi1	-0.066810424	0.314660357	0.502157969
Otud5	-0.062694593	0.314868798	0.501870374
Pygl	-0.086715782	0.317581974	0.498144156
Rab8b	-0.08369719	0.317581974	0.498144156
Exoc4	-0.024210908	0.320269529	0.494484379
Gapdh	-6.34E-04	0.320269529	0.494484379
Vsig10l	0.051937679	0.320269529	0.494484379
Trp53i13	0.054891178	0.320269529	0.494484379
Gm9887	0.009981964	0.320890116	0.49364366
Gm20682	-0.007442718	0.320890116	0.49364366
Dnajc13	0.044764796	0.320890116	0.49364366
Flna	-0.074569223	0.320890116	0.49364366
Gorab	-0.017007869	0.320890116	0.49364366
Rdh10	0.025767623	0.320890116	0.49364366
H2-Q7	0.028714708	0.321300975	0.493087956
Degs1	-0.099053954	0.321866228	0.492324589
Hist1h2bn	0.021968078	0.321866228	0.492324589
Tlr13	-0.103351944	0.321866228	0.492324589
Vpreb3	0.027863525	0.321866228	0.492324589
Zbtb43	-0.033130311	0.321866228	0.492324589
Bloc1s2	-0.085399322	0.321866228	0.492324589
Xk	0.018807458	0.321866228	0.492324589
Dpy30	0.032068988	0.321866228	0.492324589
Eef2	-0.062277465	0.321866228	0.492324589
Vti1a	-0.070068239	0.321866228	0.492324589
Gstm1	0.026058336	0.322054621	0.492070465
Armc12	-0.006389719	0.322631168	0.49129368
Rpl30	-0.056093748	0.323082298	0.490686837
Rnf11	-0.076558351	0.323575602	0.490024232
Plxnc1	-0.073556284	0.323575602	0.490024232
Sirpb1c	0.088782704	0.323973205	0.489490907
Trit1	-0.01207455	0.323973205	0.489490907
Slc25a44	-0.066256034	0.323973205	0.489490907
Oasl2	-0.144806489	0.323973205	0.489490907
Clk2	-0.03988066	0.324212516	0.489170224
Bod1	0.010886658	0.325796427	0.487053684
1700006J14Rik	-0.03471732	0.325796427	0.487053684
Mir22hg	0.093210929	0.327179094	0.485214454
Zfp983	0.024613746	0.329500527	0.482143886
Gm43598	-0.013224913	0.329500527	0.482143886
Set	0.057158013	0.329500527	0.482143886
Rnf169	-0.053439515	0.330414104	0.480941423
Psmc5	-0.058087715	0.330821263	0.480406584
Map4	-0.075584987	0.331566555	0.479429283
Brk1	-0.061416763	0.33170066	0.479253665
Manf	0.033582005	0.333071625	0.477462364
Thoc2	0.053822963	0.334002755	0.47624995
2810408A11Rik	0.008888551	0.334567972	0.475515636
Smarcc1	0.021595566	0.335662024	0.474097791
B230208H11Rik	-0.077736095	0.338280611	0.470722893
Adgre5	-0.046248217	0.338280611	0.470722893
Crtc2	-0.065239866	0.338280611	0.470722893
Gm50217	-0.020386857	0.338280611	0.470722893
Rnf213	-0.095917477	0.341686267	0.466372475
Rnf8	-0.045407266	0.343113431	0.464562281
Scd2	0.020429286	0.343113431	0.464562281
Hspd1	0.03497452	0.343113431	0.464562281
Aars	-0.020052123	0.343113431	0.464562281
Dleu2	0.060376528	0.344827714	0.462397836
Sod1	0.044134298	0.345907391	0.461040158
Kdm5d	0.034036797	0.347894486	0.458552455
Ppa1	0.015511467	0.347894486	0.458552455
Catsper2	-0.009919516	0.347894486	0.458552455
Ascc1	0.019338868	0.353293216	0.451864702
Ddx23	-0.055036788	0.35947867	0.444326874
St8sia4	0.042692539	0.35947867	0.444326874
Vps35	-0.077891945	0.35947867	0.444326874
Dync1i2	-0.066161381	0.35947867	0.444326874
Slc25a40	-0.015466969	0.35947867	0.444326874
Tsc22d3	-0.112205104	0.361383619	0.442031537
Mien1	-0.082614504	0.361383619	0.442031537
Fas	0.040341725	0.361604118	0.441766633
Rsbn1l	-0.095939023	0.363222904	0.439826774
Aak1	-0.043995088	0.363222904	0.439826774
Tmem18	-0.022284608	0.363222904	0.439826774
Trim30a	-0.122509736	0.363222904	0.439826774
Gm49207	-0.005802674	0.365427432	0.437198854
Atp6v0b	-0.069292006	0.365427432	0.437198854
Dgkd	0.069938703	0.365427432	0.437198854
Foxn3	-0.061874685	0.365427432	0.437198854
Usp15	-0.091640308	0.365427432	0.437198854
9430060I03Rik	0.040138316	0.365427432	0.437198854
Gm45871	0.014074852	0.365427432	0.437198854
Copg1	0.032348189	0.365427432	0.437198854
Mfsd10	-0.053392437	0.365427432	0.437198854
Ifi35	-0.039429147	0.365427432	0.437198854
Fau	-0.020218188	0.365427432	0.437198854
Car15	0.006097693	0.365427432	0.437198854
Col10a1	0.003387427	0.365427432	0.437198854
Styxl1	-0.018163437	0.369529973	0.43235033
Gcc1	-0.049101743	0.369874884	0.431945158
Myl6	0.029305429	0.369874884	0.431945158
Gbp7	-0.076651853	0.369874884	0.431945158
Tmem8	-0.062244151	0.369874884	0.431945158
Gm16933	-0.004884578	0.369874884	0.431945158
Gimap4	-0.015921791	0.371823513	0.42966315
Capns2	0.023563426	0.371823513	0.42966315
Hoxb3os	-0.009606597	0.371823513	0.42966315
Kcnj2	0.065521715	0.372704575	0.428635276
Ccdc180	0.045036688	0.374174258	0.426926093
Lsm8	-0.080129855	0.374904577	0.426079257
Fzd1	-0.006304683	0.374922537	0.426058452
Ddhd1	-0.01915564	0.376202915	0.424577844
Tnrc18	-0.086888616	0.376666932	0.424042506
Fanca	-0.029601097	0.377654835	0.422904951
S100a10	0.028103736	0.379570207	0.420707884
Zbp1	-0.092302577	0.38094882	0.419133368
Cep68	-0.009106587	0.385286391	0.414216331
Galm	0.049781489	0.385286391	0.414216331
Trappc6a	-0.041802315	0.385286391	0.414216331
Ccne2	0.01306875	0.385286391	0.414216331
Hist1h2ah	0.013680192	0.385286391	0.414216331
Tmem143	0.009051637	0.385286391	0.414216331
Gm44148	-0.017703347	0.391790024	0.406946627
Sri	-0.102717204	0.39259754	0.406052425
Ehbp1l1	-0.077229152	0.392726297	0.405910018
Gm15535	-0.012296013	0.392726297	0.405910018
Ptrhd1	-0.050000758	0.393733198	0.404797965
Slc24a3	-0.006407387	0.393733198	0.404797965
Tkt	-0.065995123	0.393733198	0.404797965
Taf9b	0.004792086	0.393733198	0.404797965
Gm11613	0.008221937	0.393733198	0.404797965
Lgalsl	0.008357418	0.393733198	0.404797965
Hist1h2bl	0.009978604	0.393733198	0.404797965
Atp6v1b2	-0.081563055	0.398151291	0.399951872
Inpp4a	0.060331738	0.398151291	0.399951872
Cd14	-0.048362996	0.400067646	0.39786657
Mif	0.06906638	0.400151316	0.39777575
Gm9856	-0.034632321	0.400293725	0.397621218
Cage1	-0.043482194	0.402749218	0.394965294
Ppbp	0.05275003	0.402749218	0.394965294
Hnrnpab	0.063697164	0.402749218	0.394965294
Myadml2	-0.006403199	0.403814365	0.393818236
Eps8	0.03167809	0.403814365	0.393818236
Prkrip1	0.040946051	0.403814365	0.393818236
Cdc14a	0.047533701	0.403814365	0.393818236
Gm49980	-0.020435562	0.403814365	0.393818236
Hist1h4i	0.034999494	0.403814365	0.393818236
Agfg1	-0.091701141	0.403814365	0.393818236
Nploc4	-0.039967678	0.404268598	0.393329992
Pim1	-0.095893125	0.404268598	0.393329992
Tmc8	-0.049341594	0.408490907	0.388817607
Slc22a4	-0.024755979	0.409941547	0.387278064
5031434O11Rik	-0.03800347	0.411773757	0.385341335
Snrpe	0.048660713	0.413457814	0.383568796
Ppp1r14b	0.025085026	0.413457814	0.383568796
mt-Nd4l	0.20452642	0.413457814	0.383568796
Skiv2l	-0.037952911	0.413457814	0.383568796
Aprt	-0.094315602	0.413522652	0.383500696
Wsb1	0.052067245	0.413522652	0.383500696
Rpl6	0.055733836	0.413522652	0.383500696
Arfip1	-0.086375399	0.413522652	0.383500696
Hist2h2ac	0.018958242	0.413522652	0.383500696
Rnf214	0.037887164	0.413522652	0.383500696
2310010J17Rik	0.05615669	0.413522652	0.383500696
Gm4258	-0.002729351	0.413522652	0.383500696
Atp9a	-0.004289703	0.413522652	0.383500696
Irf6	-0.004579523	0.413522652	0.383500696
Poglut3	-0.004302729	0.413522652	0.383500696
Zfp473	-0.004594879	0.413522652	0.383500696
5430403G16Rik	-0.003486151	0.413522652	0.383500696
Pglyrp1	-0.078428998	0.413522652	0.383500696
Ramp1	-0.082788493	0.413522652	0.383500696
Ncapd3	0.020423889	0.413522652	0.383500696
S100a4	0.01745358	0.413522652	0.383500696
Gm20406	0.077243022	0.413522652	0.383500696
Psmd4	-0.070643942	0.417375285	0.379473271
Fcer1a	0.006969926	0.41958192	0.377183234
Nit1	-0.048231977	0.421976047	0.374712201
Il1rn	-0.107688026	0.423856837	0.372780807
Aldoa	-0.045102511	0.426731531	0.369845266
Pnp2	-0.010766422	0.427654381	0.368907074
Gimap5	0.006409267	0.427834955	0.368723736
Ccr2	0.02109076	0.431286939	0.365233694
Micu1	-0.061363066	0.431368044	0.365152031
Bank1	-0.042896577	0.432625499	0.363887886
Cd300ld	-0.07379945	0.433699212	0.362811367
Fam102a	-0.056663409	0.433699212	0.362811367
Ankrd16	-0.062818998	0.434530546	0.361979688
Setd4	-0.004033512	0.434530546	0.361979688
Ddx51	-0.007385635	0.434530546	0.361979688
Zfp445	0.056646277	0.434530546	0.361979688
Limd2	-0.047671676	0.434530546	0.361979688
Map3k5	0.081589147	0.437068755	0.359450239
Nup88	0.024701792	0.437068755	0.359450239
Afap1	0.023553439	0.439175825	0.357361574
Stk36	0.015261471	0.444287387	0.352336015
Dyrk2	0.026943557	0.445417246	0.351232971
Slc12a2	-0.008729125	0.451672598	0.345176257
Irgm2	-0.063584529	0.452203602	0.344665982
Smarcd1	0.020485823	0.452203602	0.344665982
Zfp120	0.024536186	0.463848902	0.333623467
Asah2	0.007445665	0.464130591	0.333359806
H2-T23	-0.085414089	0.464254433	0.333243941
Fam221b	-0.020408851	0.464254433	0.333243941
Aldh2	-0.077457515	0.464254433	0.333243941
Zbtb14	-0.019063888	0.46580128	0.331799323
Ap4s1	-0.039724845	0.46580128	0.331799323
Gm29361	0.006814957	0.466275294	0.331357596
Rpl32	0.078872932	0.469813133	0.328074847
Sp3	0.049618528	0.469813133	0.328074847
Wtap	0.073188372	0.47038442	0.327547071
Exoc7	-0.057091207	0.471246195	0.326752144
Ddx60	-0.119706824	0.471246195	0.326752144
Gtf3c3	-0.021777926	0.47255975	0.325543272
Zbtb6	-0.039022928	0.47255975	0.325543272
Nuf2	0.007051723	0.47255975	0.325543272
Rhag	0.006164255	0.47255975	0.325543272
Hist2h2aa2	0.015303518	0.473286828	0.324875582
Cpne2	-0.064940139	0.473286828	0.324875582
Faf2	-0.046944947	0.473286828	0.324875582
5031425E22Rik	0.063729088	0.473286828	0.324875582
Fxr2	-0.040171594	0.473286828	0.324875582
Il1rl1	0.021055914	0.473286828	0.324875582
Taf6	0.020083389	0.473286828	0.324875582
Ninj1	-0.077404282	0.473286828	0.324875582
Klf8	0.010265162	0.473286828	0.324875582
Zfp141	0.044572472	0.473286828	0.324875582
Dgcr2	0.035584591	0.473286828	0.324875582
Mfsd8	-0.020336995	0.473286828	0.324875582
Cnp	0.020325588	0.473286828	0.324875582
Txndc17	-0.094031726	0.473286828	0.324875582
Lars2	0.040881463	0.473286828	0.324875582
Brca2	0.008798984	0.473286828	0.324875582
Wfdc18	0.009113197	0.473286828	0.324875582
Stx5a	-0.052845604	0.473286828	0.324875582
E130309D02Rik	0.028064498	0.473286828	0.324875582
Pip5k1b	-0.058386971	0.473286828	0.324875582
Upf2	0.042914394	0.473286828	0.324875582
Anapc15-ps	-0.001465302	0.473286828	0.324875582
Large2	-0.002120142	0.473286828	0.324875582
Tmem121b	-0.002577233	0.473286828	0.324875582
Gm50350	-0.002769456	0.473286828	0.324875582
Adgre4	-0.003425758	0.473286828	0.324875582
4933404O12Rik	-0.004489999	0.473286828	0.324875582
9530046B11Rik	-0.003863102	0.473286828	0.324875582
Hmga2	-0.00266751	0.473286828	0.324875582
Gm50163	-0.002553248	0.473286828	0.324875582
Rapgef4	-0.002799542	0.473286828	0.324875582
Gm49617	-0.001598773	0.473286828	0.324875582
Gm9821	-0.002429969	0.473286828	0.324875582
Gm41307	-0.002275296	0.473286828	0.324875582
Adam4	-0.002964367	0.473286828	0.324875582
Gm41396	-0.004786472	0.473286828	0.324875582
Tnfrsf26	0.02281785	0.473286828	0.324875582
Gm42917	-0.002899959	0.473286828	0.324875582
Nsg1	-0.003493741	0.473286828	0.324875582
Muc1	-0.004317331	0.473286828	0.324875582
Gm17227	0.004722131	0.473286828	0.324875582
Gnao1	0.004019482	0.473286828	0.324875582
Slamf6	0.005498455	0.473286828	0.324875582
1700025G04Rik	0.004373054	0.473286828	0.324875582
Zfp54	0.004534542	0.473286828	0.324875582
Ermard	-0.04160746	0.474322662	0.323926125
Rps20	0.071657487	0.474920507	0.323379077
Orc5	0.016785543	0.474920507	0.323379077
Smad5	0.019180458	0.474920507	0.323379077
Zfp280d	0.016458756	0.474920507	0.323379077
Rpl12	0.03750056	0.475752123	0.322619265
Hepacam2	0.006585941	0.482116338	0.316848151
Trappc1	-0.049095136	0.482116338	0.316848151
Ncf1	-0.067263137	0.482116338	0.316848151
Rfc4	0.019372726	0.482558261	0.316450245
Cd9	0.040711841	0.482558261	0.316450245
Msn	-0.051229122	0.485566911	0.313750916
Gtf2a1	0.046408927	0.485566911	0.313750916
Napa	0.073327049	0.485566911	0.313750916
Cdc42se1	-0.100195924	0.485566911	0.313750916
Hist1h3d	0.010981312	0.488367598	0.311253158
Zbtb41	-0.017252351	0.488367598	0.311253158
Mocos	0.050856503	0.489330217	0.310397965
Zfp951	0.007688547	0.489330217	0.310397965
Ptpa	0.033888262	0.489330217	0.310397965
Arap2	-0.035135424	0.489815264	0.309967685
Rps18	0.083844424	0.49109905	0.308830906
Atp5g1	0.045653934	0.4923992	0.307682662
Trir	0.042686409	0.4923992	0.307682662
Polr2g	-0.06196855	0.4923992	0.307682662
Smpd2	-0.041002933	0.4923992	0.307682662
Rnase4	-0.017165931	0.493806138	0.306443516
Lamtor5	0.079955749	0.493806138	0.306443516
9330160F10Rik	-0.069319189	0.493806138	0.306443516
Phf20l1	0.042160659	0.49448847	0.30584383
Selenok	-0.064611232	0.49448847	0.30584383
Spp1	0.03835125	0.49448847	0.30584383
5830444B04Rik	-0.024541926	0.494849847	0.305526559
Pcp4	0.020700424	0.494955631	0.30543373
Nup93	0.005420054	0.494955631	0.30543373
Trrap	-0.076666368	0.494955631	0.30543373
Ercc2	-0.017329065	0.494955631	0.30543373
Ubash3b	0.043696756	0.494955631	0.30543373
Hdgfl2	0.053005917	0.494955631	0.30543373
Ets2	-0.064748212	0.494955631	0.30543373
Nceh1	0.024823685	0.494955631	0.30543373
Mirt2	0.039866749	0.494955631	0.30543373
Atp6v1g1	-0.063375131	0.494955631	0.30543373
1810037I17Rik	-0.106414897	0.494955631	0.30543373
Rps10	-0.063506959	0.494955631	0.30543373
Cox6c	0.061711157	0.494955631	0.30543373
Odr4	0.023330915	0.494955631	0.30543373
Stip1	0.017759019	0.495078823	0.30532565
Myo1f	-0.088903594	0.495476112	0.304977279
Rpl3	0.043515265	0.498804551	0.302069592
Slc27a4	-0.069545909	0.498804551	0.302069592
2610306M01Rik	-0.015825655	0.498804551	0.302069592
Rfx5	-0.02428794	0.500324256	0.300748442
Ubxn6	0.052259888	0.500324256	0.300748442
Gpm6a	0.008321817	0.500324256	0.300748442
Ticrr	0.003012423	0.500324256	0.300748442
Trub1	0.002126058	0.500324256	0.300748442
1110051M20Rik	0.004222974	0.500324256	0.300748442
Ccr9	0.004976371	0.500324256	0.300748442
Ptcra	0.00430083	0.500324256	0.300748442
4930455G09Rik	0.005233208	0.500324256	0.300748442
Gm32515	0.005937492	0.500324256	0.300748442
Loxl3	-0.008177936	0.501632273	0.299614531
Rapgef6	0.064071096	0.503114706	0.298332988
C3	-0.082852975	0.503114706	0.298332988
Lyn	0.0110927	0.505897484	0.295937481
Slamf9	0.008746702	0.508435882	0.293763808
Lgals1	0.022357748	0.509967491	0.292457508
Slc2a6	0.069466655	0.510468237	0.292031276
Kdm6a	-0.075263136	0.510815135	0.291736244
Gm37787	-0.009629668	0.516941272	0.286558793
Brca1	0.005425208	0.517782115	0.285852955
Dbnl	-0.071118273	0.517782115	0.285852955
Uhrf1bp1l	-0.062213607	0.517782115	0.285852955
Cnot3	0.051971139	0.517782115	0.285852955
Jade2	-0.04777659	0.519481797	0.284429665
Mdh2	-0.059271877	0.519769057	0.284189579
Psap	-0.10147527	0.521114907	0.283066503
Stk4	-0.057821763	0.521500848	0.282744981
Maco1	0.029641803	0.521868463	0.282438947
Wdcp	0.019392964	0.523161863	0.281363922
Pradc1	0.057885046	0.523410339	0.281157703
Mpg	-0.019446302	0.523410339	0.281157703
Lmo1	0.023037323	0.525332656	0.279565601
Rock2	0.038211488	0.525542994	0.279391749
Cpt2	0.031751737	0.526421858	0.278666086
Gm807	0.004877344	0.531941224	0.274136352
Wasf2	-0.06242144	0.531941224	0.274136352
Gm22146	-0.003621936	0.531941224	0.274136352
Ttll5	-0.010144332	0.531941224	0.274136352
Ints3	-0.032105976	0.532071907	0.274029671
Itm2b	-0.033865238	0.532071907	0.274029671
Hebp1	0.022108579	0.532884658	0.273366783
Zfp593	0.011563026	0.532884658	0.273366783
Rgs1	-0.050038117	0.532884658	0.273366783
Prorp	-0.005806859	0.533021284	0.273255449
Sgk1	0.014133848	0.533048312	0.273233427
Gm29019	0.005951341	0.533048312	0.273233427
Nfe2l1	-0.053090504	0.533272729	0.273050625
Zfp800	-0.027697224	0.533610602	0.272775551
Hyal3	-0.009809697	0.534533472	0.272025094
Clspn	0.008358685	0.534533472	0.272025094
Shoc2	0.0278093	0.535696785	0.27108096
Tmem116	-0.006483303	0.537049369	0.26998579
Cep192	0.030220126	0.542139119	0.265889255
Diaph2	-0.070103849	0.542139119	0.265889255
2900009J06Rik	0.012256132	0.542139119	0.265889255
Dph6	0.003383899	0.542139119	0.265889255
Crtam	0.004720054	0.542139119	0.265889255
Ccdc106	0.004481244	0.542139119	0.265889255
Lamp1	0.052066628	0.542139119	0.265889255
Setd1b	-0.06509551	0.542139119	0.265889255
Spire1	0.009367516	0.542779537	0.265376534
Fbxw4	-0.04093135	0.542779537	0.265376534
Fbxl22	-0.016557925	0.543877855	0.264498624
Ndufc1	0.049535225	0.543877855	0.264498624
Nbeal2	-0.074057135	0.543877855	0.264498624
Calm2	0.050457036	0.543877855	0.264498624
Hyls1	-0.012925252	0.544232453	0.264215564
Pdzd11	0.041817818	0.544232453	0.264215564
Gss	-0.02258504	0.544232453	0.264215564
Ifit1bl2	-0.088993786	0.54440607	0.264077041
Rag1	0.008761341	0.54523722	0.263414505
C730034F03Rik	-0.026774587	0.54523722	0.263414505
Commd10	0.012657451	0.54523722	0.263414505
Gm29170	-0.008734493	0.545927852	0.262864749
Ifit1bl1	-0.028177529	0.545927852	0.262864749
Safb	-0.066272474	0.548470576	0.260846666
Plekhg1	-0.035020473	0.552108735	0.257975381
Plcb4	-0.009142634	0.554556554	0.256054158
Oip5	0.007969395	0.554556554	0.256054158
Nfkbiz	-0.006268942	0.556237658	0.254739612
Inpp5a	-0.051176226	0.556863801	0.254251013
Dnajc2	0.046354232	0.556863801	0.254251013
Iigp1	-0.011449972	0.557373742	0.253853495
Rrm2	0.0204591	0.557373742	0.253853495
Rapgef1	0.025396662	0.557373742	0.253853495
Kansl1l	-0.033990276	0.562456946	0.249910715
Rpl5	0.027832482	0.562770374	0.249668773
Ceacam10	-0.100206057	0.562981286	0.249506041
Ltn1	-0.031355243	0.562981286	0.249506041
Tmem176b	0.013344305	0.562981286	0.249506041
Cox7a2l	-0.050968896	0.562981286	0.249506041
Cnot11	-0.028518561	0.566577475	0.246740695
Naa38	0.04519392	0.568460418	0.24529977
4930597O21Rik	-0.014236812	0.568760026	0.245070935
Ndufa7	0.051319676	0.57132856	0.243114066
Mafk	0.03501895	0.57132856	0.243114066
Lrrk2	-0.075021232	0.57132856	0.243114066
Gm13822	-0.060568798	0.57132856	0.243114066
Chsy1	0.053982724	0.572057031	0.242560672
Cep250	-0.042153762	0.572057031	0.242560672
Coq6	0.007207279	0.572057031	0.242560672
Snrpa1	0.014247576	0.572431065	0.242276805
Klhl28	-0.061187939	0.575327037	0.240085216
Mtus1	0.019711114	0.575327037	0.240085216
Npepps	-0.066801653	0.575977887	0.23959419
Cdkn1a	0.0116307	0.575977887	0.23959419
Xndc1	-0.00685384	0.578325965	0.237827309
Rpl7	-0.072750837	0.579061558	0.237275265
9-Sep	-0.045079965	0.58176491	0.235252477
Ap2b1	-0.067469834	0.586476989	0.231749023
Gm15758	0.004458983	0.586476989	0.231749023
Cryz	0.004687889	0.586476989	0.231749023
Rpl31	0.059718297	0.586647415	0.231622838
Galnt4	-0.020360382	0.586647415	0.231622838
Mrpl52	0.050435816	0.587803305	0.230767977
Dbf4	0.014820902	0.587803305	0.230767977
Fam173a	-0.061449375	0.587803305	0.230767977
Hdac6	0.0082794	0.587803305	0.230767977
E2f5	-0.00803961	0.589803027	0.229293003
Ccdc12	-0.102921987	0.589803027	0.229293003
Oxld1	-0.02506741	0.589803027	0.229293003
Prkch	-0.028279579	0.589803027	0.229293003
S100a11	-0.038805486	0.600866393	0.221222086
Rpa2	0.017005822	0.602517646	0.22003023
Cirbp	0.119387628	0.602517646	0.22003023
Slc25a17	0.024141585	0.603939639	0.219006465
Utp11	-0.046025489	0.603939639	0.219006465
Kidins220	-0.062762546	0.604757846	0.218418489
Zfp948	0.007459965	0.605184564	0.218112158
Sec11c	-0.089776919	0.607098633	0.216740745
Pram1	-0.068256431	0.607098633	0.216740745
Naaa	0.038895273	0.609637216	0.214928529
Itgb2	-0.060201419	0.609637216	0.214928529
Hcst	0.048020499	0.609637216	0.214928529
Tjap1	-0.02012299	0.609637216	0.214928529
B3gnt9	-0.00558921	0.609637216	0.214928529
Gm16536	-0.027183673	0.609637216	0.214928529
Zfp91	0.071498721	0.609637216	0.214928529
Gch1	-0.025050303	0.611215057	0.213805956
Parg	-0.041498278	0.611215057	0.213805956
Akirin2	0.046762075	0.611215057	0.213805956
Armcx5	0.019218816	0.611215057	0.213805956
E2f6	0.005020626	0.611215057	0.213805956
Slfn8	-0.080094478	0.61153184	0.213580926
Eif3a	0.053091711	0.61153184	0.213580926
Ociad1	-0.061705426	0.61153184	0.213580926
Cpm	-0.006019514	0.61153184	0.213580926
Dbn1	-0.005982688	0.61153184	0.213580926
Klf2	0.042315779	0.61153184	0.213580926
Gpld1	0.020216128	0.61153184	0.213580926
Cd38	-0.016535585	0.61153184	0.213580926
Dtd1	0.039439597	0.61153184	0.213580926
Cdv3	0.049795879	0.61153184	0.213580926
Fam216a	0.010994793	0.61153184	0.213580926
Retnla	-0.005294227	0.61153184	0.213580926
Nfam1	-0.074555392	0.61153184	0.213580926
Abca13	-0.035488711	0.61153184	0.213580926
Msl2	-0.07138853	0.61153184	0.213580926
Gm14320	0.001873387	0.61153184	0.213580926
Nxnl2	0.002623313	0.61153184	0.213580926
Met	0.004475671	0.61153184	0.213580926
Plcxd1	0.002489275	0.61153184	0.213580926
Gm5901	0.002361769	0.61153184	0.213580926
9330179D12Rik	0.004653443	0.61153184	0.213580926
Gm49838	0.005607613	0.61153184	0.213580926
BC046401	0.003702038	0.61153184	0.213580926
Iqgap3	0.003772973	0.61153184	0.213580926
Tmem163	0.00454302	0.61153184	0.213580926
Gm43674	0.003634499	0.61153184	0.213580926
Olfr460	0.002660878	0.61153184	0.213580926
Zfp239	0.004023876	0.61153184	0.213580926
Gm26935	0.003478441	0.61153184	0.213580926
Gm12971	0.003604316	0.61153184	0.213580926
Gm47767	0.002851462	0.61153184	0.213580926
Msh5	0.004568798	0.61153184	0.213580926
Crtc1	-0.011048366	0.61153184	0.213580926
Trbv1	0.018904513	0.61153184	0.213580926
Hk2	0.06473439	0.612295952	0.213038612
Slamf7	0.009610392	0.612295952	0.213038612
Mettl9	-0.060117058	0.612295952	0.213038612
Ldhd	0.019305413	0.612295952	0.213038612
Mcm7	0.01807814	0.612295952	0.213038612
Mcat	-0.01198113	0.615609662	0.210694573
1810026B05Rik	0.03483079	0.615821547	0.210545119
Rce1	-0.015511395	0.615821547	0.210545119
Gm33370	0.008750107	0.616668855	0.209947985
D830025C05Rik	0.035623259	0.616668855	0.209947985
Ttc13	-0.039151887	0.61681341	0.209846193
Mkrn2	-0.035235875	0.61681341	0.209846193
Prss34	0.023265594	0.617043802	0.209684006
Rcan1	-0.007864499	0.618298146	0.208802055
Tmtc4	0.00488272	0.619056019	0.20827005
AI506816	0.012879587	0.619704194	0.207815564
Gm26766	-0.004567364	0.620448364	0.207294356
Gm36028	0.009646777	0.620789198	0.207055849
Serac1	0.008248545	0.625324773	0.203894366
Hexim1	0.015231962	0.625324773	0.203894366
Stfa3	0.117971975	0.625324773	0.203894366
G3bp1	0.029478127	0.626667667	0.202962712
Mmaa	-0.0164551	0.627416774	0.202443875
Tomm70a	-0.030074172	0.627609915	0.202310204
Hexa	-0.06363619	0.627609915	0.202310204
Gm38336	0.00774098	0.627609915	0.202310204
Nop58	0.016846114	0.627609915	0.202310204
Ddx31	-0.011396355	0.629540424	0.200976378
Nkg7	0.018442041	0.629540424	0.200976378
Camk1d	0.050635199	0.630852187	0.200072387
Ms4a1	-0.016497164	0.632392513	0.19901328
Hist1h1d	0.017379726	0.632392513	0.19901328
Got2	0.042611041	0.632392513	0.19901328
Mrps10	-0.010757121	0.632392513	0.19901328
2310043O21Rik	0.007938116	0.632392513	0.19901328
Plppr3	0.005112219	0.632553281	0.198902888
Bpgm	0.018100919	0.632930273	0.198644131
Zfp653	-0.010656839	0.633044499	0.198565761
Rbm3	0.076344435	0.633044499	0.198565761
Bcl2a1a	-0.03853995	0.633044499	0.198565761
Tmed10	-0.059579322	0.633044499	0.198565761
Shc4	0.006061619	0.633527707	0.198234387
Sf3a2	-0.047966892	0.63357593	0.19820133
Pde4b	-0.067384366	0.63357593	0.19820133
Cd163	-0.00585698	0.633636676	0.198159693
Bag3	-0.009650718	0.635074134	0.197175575
Fth1	-0.023493477	0.635290717	0.197027491
Mapk8	-0.01227054	0.635290717	0.197027491
Pygo2	-0.067120893	0.638366028	0.194930233
Slc35f6	0.030682839	0.638697276	0.194704936
Ifit3	-0.063465187	0.639414299	0.194217656
C130026I21Rik	-0.045069353	0.639414299	0.194217656
Ing5	-0.050350281	0.639414299	0.194217656
Snhg9	0.013585747	0.639414299	0.194217656
Tpx2	0.013747377	0.63944327	0.194197979
Arl14	-0.008739425	0.63944327	0.194197979
Gas5	0.047268932	0.63944327	0.194197979
Mllt3	0.009842799	0.640844668	0.193247225
Stfa2	0.233244783	0.641284647	0.192949157
Surf2	-0.015894104	0.643108378	0.191715833
Slfn1	-0.071224933	0.643108378	0.191715833
Leo1	-0.018255111	0.643108378	0.191715833
Rnf215	0.024190441	0.644178232	0.190993955
4933433G15Rik	-0.010529591	0.644178232	0.190993955
Wdr41	-0.033148691	0.644369981	0.1908647
Tob1	0.034266575	0.644369981	0.1908647
2010315B03Rik	-0.01838104	0.644369981	0.1908647
Mxd4	0.076604571	0.644943777	0.190478143
Ccdc116	0.007372657	0.644943777	0.190478143
Stat1	-0.102848495	0.645658056	0.189997426
Sms	0.013555764	0.645658056	0.189997426
Usp18	-0.027955553	0.645658056	0.189997426
Zfp931	0.007581998	0.645658056	0.189997426
Gm33424	-0.02740273	0.645658056	0.189997426
Xaf1	-0.05771806	0.645658056	0.189997426
Ing3	0.054861191	0.645658056	0.189997426
Nxpe4	0.002486144	0.645658056	0.189997426
Klhdc1	0.004833275	0.645658056	0.189997426
Lmln	0.002448219	0.645658056	0.189997426
Rras2	0.005221519	0.645658056	0.189997426
Gins1	0.004106031	0.645658056	0.189997426
Zfp623	0.00352464	0.645658056	0.189997426
Rad51c	0.004695301	0.645658056	0.189997426
Gm45627	0.005192211	0.645658056	0.189997426
Wdr90	0.005100524	0.645658056	0.189997426
AV099323	0.005505188	0.645658056	0.189997426
Dgat1	-0.085925292	0.645658056	0.189997426
Nin	-0.05157095	0.647586796	0.188702015
Klf1	-0.0093962	0.648750855	0.187922057
Arpc1b	-0.025885145	0.649302024	0.187553243
Susd6	0.044892923	0.650193546	0.186957346
Gp9	-0.008073258	0.651650924	0.185984984
Rbms2	-0.009612162	0.652186481	0.185628208
Gm17146	-0.008865772	0.653275623	0.184903547
Rnf126	-0.019630073	0.6538134	0.184546183
Nudt4	-0.078806062	0.6538134	0.184546183
Pfn1	-0.043999903	0.656072976	0.18304785
Fbxo38	0.037840576	0.656072976	0.18304785
Retn	0.051370188	0.658806483	0.181242136
2700097O09Rik	0.007003196	0.659099902	0.181048753
Fbxl17	-0.007685191	0.659099902	0.181048753
Gm16867	-0.065975037	0.660174825	0.180341041
Tpp2	0.031587782	0.663821845	0.17794846
Hsd17b11	-0.076109055	0.663826613	0.17794534
Rpl15	0.043870871	0.663987634	0.177840009
Tmem53	-0.011925938	0.664749608	0.17734191
Ppp6c	-0.044491039	0.664749608	0.17734191
Cnot1	0.048043894	0.664749608	0.17734191
Emc2	0.041775296	0.665364349	0.176940473
Adnp2	-0.047377654	0.667132508	0.175787896
Tnfrsf8	0.006971512	0.667159004	0.175770648
Coro1a	-0.045151874	0.667159004	0.175770648
Cdc40	-0.057514121	0.667159004	0.175770648
Hist2h4	0.016697901	0.67110457	0.173209804
Cdc20	0.00951691	0.671768065	0.172780646
Gm19967	0.006422834	0.672860928	0.17207469
Abca5	-0.005805163	0.672860928	0.17207469
Tspan32	-0.031484842	0.672860928	0.17207469
Gtpbp10	-0.009958795	0.672860928	0.17207469
Sypl	0.041798147	0.67326275	0.171815413
Ppp2r2d	0.038920724	0.67326275	0.171815413
Bcl9	0.023757877	0.674746778	0.17085918
Oasl1	-0.047938091	0.67532454	0.170487468
Zfp146	-0.007477652	0.67532454	0.170487468
Slc26a11	0.036573973	0.67532454	0.170487468
Ybey	0.020252146	0.676935134	0.169452945
Zdhhc4	0.050421162	0.677097285	0.169348928
Slc43a1	0.003646866	0.677097285	0.169348928
Zbtb8os	-0.041176534	0.677097285	0.169348928
Mrpl46	0.016427501	0.677097285	0.169348928
Fkrp	0.018553751	0.677097285	0.169348928
Ndc1	0.007047215	0.677097285	0.169348928
Lrrc56	-0.013672608	0.677097285	0.169348928
Atxn7l1os2	0.005428514	0.677097285	0.169348928
Mrps21	-0.073683937	0.677097285	0.169348928
Arl6ip5	-0.051014802	0.677097285	0.169348928
3830403N18Rik	-0.010040563	0.677097285	0.169348928
Tbc1d8	-0.057019999	0.677097285	0.169348928
Snrnp35	-0.012229617	0.677097285	0.169348928
Rps17	0.074922963	0.677097285	0.169348928
Map4k4	-0.04284558	0.677097285	0.169348928
hMYC	0.023074361	0.677097285	0.169348928
Arhgef7	-0.036969741	0.677097285	0.169348928
Cep131	-0.041349485	0.677097285	0.169348928
Gm26583	-0.003008246	0.677097285	0.169348928
Pawr	-0.002685715	0.677097285	0.169348928
Gm45081	-0.007019849	0.677097285	0.169348928
Plxna3	-0.003110741	0.677097285	0.169348928
Gm44618	-0.005599716	0.677097285	0.169348928
Themis	-0.004685311	0.677097285	0.169348928
Asap3	-0.004848207	0.677097285	0.169348928
Gm16211	-0.002405294	0.677097285	0.169348928
Gm49067	-0.004870793	0.677097285	0.169348928
Cdkn2b	-0.002891254	0.677097285	0.169348928
F2	-0.001924665	0.677097285	0.169348928
Ankdd1a	-0.002380688	0.677097285	0.169348928
Pard6g	-0.001631247	0.677097285	0.169348928
Yap1	-0.001859233	0.677097285	0.169348928
Faah	-0.004161172	0.677097285	0.169348928
Il5ra	-0.003571074	0.677097285	0.169348928
Loxl1	-0.003967794	0.677097285	0.169348928
M1ap	0.008812617	0.677097285	0.169348928
Batf	0.050013093	0.677097285	0.169348928
Rplp2	0.029113947	0.677097285	0.169348928
Bud31	0.051154005	0.677097285	0.169348928
Pcbp1	0.068303197	0.677097285	0.169348928
Baz2a	-0.07097582	0.677097285	0.169348928
Slc25a45	0.054372151	0.677097285	0.169348928
Gm28529	-0.01500337	0.677097285	0.169348928
Rala	0.038009863	0.677097285	0.169348928
Mcub	-0.006374245	0.677097285	0.169348928
Csnk1e	-0.081747648	0.677097285	0.169348928
Vim	-0.072841803	0.677097285	0.169348928
Zfp467	-0.04466867	0.677097285	0.169348928
Dag1	-0.01189093	0.677097285	0.169348928
Gpn3	0.023078081	0.677097285	0.169348928
1700097N02Rik	-0.007408781	0.677097285	0.169348928
Socs2	0.005031834	0.677097285	0.169348928
Polr1e	0.00265154	0.677097285	0.169348928
Aldob	0.004026623	0.677097285	0.169348928
Rad51b	0.004322696	0.677097285	0.169348928
Pltp	0.003526246	0.677097285	0.169348928
Lynx1	0.003855117	0.677097285	0.169348928
Shq1	0.005282223	0.677097285	0.169348928
Tppp	0.002515824	0.677097285	0.169348928
Fblim1	0.005572439	0.677097285	0.169348928
Il12a	0.005396987	0.677097285	0.169348928
Hist3h2ba	0.007533604	0.677097285	0.169348928
Gm16283	0.00469423	0.677097285	0.169348928
Plk3	-0.098071748	0.677097285	0.169348928
Xpo5	-0.020101847	0.677097285	0.169348928
Tnf	-9.64E-04	0.677097285	0.169348928
Mrpl48	-0.052289316	0.677097285	0.169348928
Ppp1r15b	-0.088289112	0.677120971	0.169333736
Nipsnap2	0.048103146	0.677120971	0.169333736
Cltc	0.059371729	0.682280043	0.166037332
Poc5	0.019507327	0.682663836	0.165793103
Trafd1	-0.051018591	0.682663836	0.165793103
Ptpn1	-0.061855441	0.682663836	0.165793103
Cdc34	-0.041560176	0.682663836	0.165793103
Cdkn2c	-0.01934366	0.6832193	0.165439874
Ripk3	0.009259412	0.684021575	0.1649302
Stx18	-0.03066775	0.685474405	0.164008757
Pja2	0.052236405	0.685474405	0.164008757
Nek4	0.012761161	0.685474405	0.164008757
Pnpla6	-0.026557997	0.685474405	0.164008757
Tuba4a	-0.054883991	0.685474405	0.164008757
Pfdn1	-0.034635638	0.685474405	0.164008757
Irf8	0.015405707	0.685474405	0.164008757
Ect2	0.011076837	0.685474405	0.164008757
Gpat3	-0.039122373	0.685474405	0.164008757
Haus2	0.019339143	0.685474405	0.164008757
Lta4h	-0.058444225	0.685474405	0.164008757
Cd177	-0.104627264	0.685474405	0.164008757
Kiz	-0.021826243	0.685642577	0.163902221
Wasl	0.04474584	0.685642577	0.163902221
Gm9465	-0.020020275	0.690446384	0.160870041
Cdk4	0.015092953	0.690446384	0.160870041
Taf10	-0.03658874	0.690446384	0.160870041
Cd86	-0.03999451	0.690446384	0.160870041
Faap20	-0.046068072	0.690446384	0.160870041
Oxct1	0.026517056	0.690446384	0.160870041
Card6	-0.059565349	0.690446384	0.160870041
Lbp	0.025894116	0.690446384	0.160870041
Strip1	-0.031241926	0.690446384	0.160870041
Rictor	-0.040417345	0.690446384	0.160870041
Rcsd1	-0.069163369	0.690446384	0.160870041
Hook3	-0.080517423	0.690446384	0.160870041
Fam241a	-0.037742851	0.692681221	0.159466586
Hsdl1	-0.063485996	0.693013279	0.159258444
Gm43260	0.014193613	0.693013279	0.159258444
Cggbp1	0.033926701	0.693013279	0.159258444
Clk4	0.05002885	0.693013279	0.159258444
Ubl7	0.081016142	0.693013279	0.159258444
Ifi213	-0.009246027	0.693013279	0.159258444
Jun	0.067987603	0.693013279	0.159258444
Ctdsp1	-0.047104254	0.693013279	0.159258444
Ubac1	-0.028719464	0.693013279	0.159258444
Vps26b	-0.047066656	0.693013279	0.159258444
Gm43258	-0.014549395	0.693013279	0.159258444
Ruvbl1	0.010363946	0.693013279	0.159258444
Hint3	-0.033016585	0.693013279	0.159258444
Tuba1c	-0.033290575	0.693013279	0.159258444
Klhl24	0.047309439	0.693013279	0.159258444
Timp2	-0.068166682	0.693013279	0.159258444
Lrrc1	-0.016174014	0.693013279	0.159258444
Nop10	0.030580232	0.693013279	0.159258444
Lats2	-0.058861668	0.693013279	0.159258444
Myh9	-0.038669142	0.693013279	0.159258444
Dph2	0.007614285	0.693013279	0.159258444
Nepro	0.011389305	0.693013279	0.159258444
Mknk1	0.040670892	0.693013279	0.159258444
Tmem65	-0.013932537	0.693013279	0.159258444
Ext2	-0.008284873	0.693013279	0.159258444
Klhl5	0.039011374	0.693013279	0.159258444
Tmem156	0.042809397	0.693013279	0.159258444
Tk2	-0.044824705	0.693013279	0.159258444
Sipa1l2	-0.032672255	0.693013279	0.159258444
Pdcl3	-0.048578776	0.693013279	0.159258444
Bbc3	0.027344017	0.693013279	0.159258444
Cgas	0.009152295	0.693013279	0.159258444
Lrrc27	-0.024166293	0.693013279	0.159258444
Scnm1	-0.052731792	0.693013279	0.159258444
Gatad2a	0.057374162	0.693013279	0.159258444
Eif4ebp2	-0.06523575	0.693013279	0.159258444
Tsacc	-0.009283279	0.693013279	0.159258444
Gsk3a	-0.056358292	0.693013279	0.159258444
Ly6g	-0.098608837	0.693013279	0.159258444
Arhgap9	-0.074770545	0.693013279	0.159258444
Rbbp5	0.035895814	0.693013279	0.159258444
Cenph	0.007390552	0.693013279	0.159258444
Cenpn	0.006474882	0.693013279	0.159258444
Tm2d2	-0.050565057	0.693013279	0.159258444
Eif2d	-0.017656093	0.693013279	0.159258444
Ufc1	-0.053471936	0.693013279	0.159258444
Nt5c3	-0.050384476	0.693013279	0.159258444
Gxylt1	0.061944476	0.693013279	0.159258444
Ccr1	0.024230483	0.693013279	0.159258444
Nnat	-0.005329312	0.693013279	0.159258444
Cyfip1	-0.059423845	0.693013279	0.159258444
Siah2	0.007758139	0.693013279	0.159258444
Wdr53	-0.021677001	0.693013279	0.159258444
Atl2	-0.025032948	0.693013279	0.159258444
Fmnl3	-0.023430484	0.693013279	0.159258444
Gm13563	-0.008659056	0.693013279	0.159258444
Atp2a2	0.024321183	0.693013279	0.159258444
Fam120a	-0.050093363	0.693013279	0.159258444
Hsd17b1	-0.008290934	0.693013279	0.159258444
Cdkl4	-0.005995231	0.693013279	0.159258444
6530402F18Rik	-0.022660725	0.693013279	0.159258444
Sec24c	-0.042244214	0.693013279	0.159258444
Dab2ip	-0.045098926	0.693013279	0.159258444
Fbxo21	0.003525555	0.693013279	0.159258444
Cdh5	0.004971579	0.693013279	0.159258444
Sash1	0.003633382	0.693013279	0.159258444
Adam8	-0.085782821	0.693013279	0.159258444
Ppp2r5a	-0.07707023	0.693013279	0.159258444
Notch2	0.029817163	0.693013279	0.159258444
Zfp748	0.026400281	0.693013279	0.159258444
Ppa2	-0.016270809	0.693013279	0.159258444
Rela	-0.03552216	0.693013279	0.159258444
Pde6h	0.008121877	0.693013279	0.159258444
Vps33a	-0.018717705	0.693013279	0.159258444
Mdc1	0.022969479	0.693013279	0.159258444
Alg10b	-0.0184485	0.693013279	0.159258444
Sgip1	-0.003564064	0.693013279	0.159258444
Pygb	-0.009894904	0.693013279	0.159258444
Cars	0.020282707	0.693013279	0.159258444
Dclre1a	0.014425842	0.693013279	0.159258444
Tubd1	0.009916516	0.693013279	0.159258444
Ccnc	0.032877815	0.693013279	0.159258444
Gm38115	0.022226743	0.693013279	0.159258444
Scarb1	0.008724668	0.693013279	0.159258444
Sephs2	0.039552622	0.693013279	0.159258444
Gm2115	0.008881203	0.693013279	0.159258444
Kif22	0.01245726	0.693013279	0.159258444
Tmem120a	-0.054061359	0.693013279	0.159258444
Rpa1	0.01069322	0.693013279	0.159258444
Jak3	-0.020916302	0.693013279	0.159258444
Cic	-0.041879203	0.693013279	0.159258444
Ccdc142	-0.005945666	0.693013279	0.159258444
Tmem185b	0.036668143	0.693013279	0.159258444
Usp49	0.013644084	0.693013279	0.159258444
Sfxn2	-0.016762967	0.693013279	0.159258444
E2f8	0.014099579	0.693013279	0.159258444
Tstd1	0.0090356	0.693013279	0.159258444
Fcor	0.016620348	0.693013279	0.159258444
Ptpn4	-0.008133394	0.693013279	0.159258444
Nxn	-0.039115059	0.693013279	0.159258444
Dync2li1	-0.028079692	0.693013279	0.159258444
Klc4	-0.027248973	0.693013279	0.159258444
Gm49719	0.00595312	0.693013279	0.159258444
Gvin1	-0.013518625	0.693013279	0.159258444
Ncapg	0.009039427	0.693013279	0.159258444
Gm16286	-0.043369948	0.693013279	0.159258444
8-Mar	0.017870914	0.693013279	0.159258444
Gm43387	0.019995805	0.693013279	0.159258444
Hp1bp3	-0.069903309	0.693013279	0.159258444
4933421O10Rik	0.022469251	0.693013279	0.159258444
Fez2	-0.017832056	0.693013279	0.159258444
2510017J16Rik	0.008650916	0.693013279	0.159258444
Immt	0.021988891	0.693013279	0.159258444
Gpr65	0.037099423	0.693013279	0.159258444
6-Sep	-0.048260276	0.693013279	0.159258444
Stx19	-0.010549244	0.693013279	0.159258444
Ccdc71	0.027898219	0.693013279	0.159258444
4833438C02Rik	0.018789989	0.693013279	0.159258444
Dyrk1b	0.026974235	0.693013279	0.159258444
D430042O09Rik	-0.043121302	0.693013279	0.159258444
Eif2s3x	-0.064516605	0.693013279	0.159258444
Slc28a2	-0.043820616	0.693013279	0.159258444
Lzic	-0.011790653	0.693013279	0.159258444
Tob2	0.03392732	0.693013279	0.159258444
Eef2k	0.044761689	0.693013279	0.159258444
Ranbp9	-0.053885121	0.693013279	0.159258444
Cstdc5	0.301496737	0.693013279	0.159258444
Gart	0.018493023	0.693013279	0.159258444
mt-Cytb	0.192022199	0.693013279	0.159258444
Isg20l2	0.023654416	0.693013279	0.159258444
Ptbp2	0.034053492	0.693013279	0.159258444
Ifi204	-0.113298184	0.693013279	0.159258444
Rhof	0.048894957	0.693013279	0.159258444
Gchfr	-0.008031196	0.693013279	0.159258444
Actn1	-0.063479603	0.693013279	0.159258444
Tlk1	-0.054455951	0.693013279	0.159258444
Tspan31	0.011298288	0.693013279	0.159258444
Fam129c	-0.006694828	0.693013279	0.159258444
Erlin1	-0.030803596	0.693013279	0.159258444
Meaf6	-0.023191367	0.693013279	0.159258444
Anapc2	-0.042935601	0.693013279	0.159258444
Ddx58	-0.077285306	0.693013279	0.159258444
Cxcl12	0.020701245	0.693013279	0.159258444
Rusc1	-0.024933647	0.693013279	0.159258444
Rplp0	-0.061969777	0.693013279	0.159258444
Ube2d1	0.04224751	0.693013279	0.159258444
Tm9sf4	-0.028613241	0.693013279	0.159258444
Cenpw	0.006480015	0.693013279	0.159258444
Tedc1	-0.003584478	0.693013279	0.159258444
Slc7a8	0.006702225	0.693013279	0.159258444
Cc2d1a	0.018294809	0.693013279	0.159258444
Fam219aos	-0.001391603	0.693013279	0.159258444
Gm15350	-0.00244377	0.693013279	0.159258444
Zdhhc23	-0.002645331	0.693013279	0.159258444
Gm13398	-0.001773098	0.693013279	0.159258444
Sowahd	-0.001567035	0.693013279	0.159258444
Olfm2	-0.005359956	0.693013279	0.159258444
Mapk12	-0.002496245	0.693013279	0.159258444
Setbp1	-0.003401701	0.693013279	0.159258444
Nrn1l	-0.001866451	0.693013279	0.159258444
Uaca	-0.001424223	0.693013279	0.159258444
Gm17077	-0.001724614	0.693013279	0.159258444
Gm20644	-0.002036607	0.693013279	0.159258444
Drc7	-0.001693834	0.693013279	0.159258444
Htr2b	-0.001254486	0.693013279	0.159258444
Gm15234	-0.001742449	0.693013279	0.159258444
Cux2	-0.003101702	0.693013279	0.159258444
9-Mar	-0.003567673	0.693013279	0.159258444
Car8	-0.002610531	0.693013279	0.159258444
Tes3-ps	-0.002076853	0.693013279	0.159258444
Proscos	-0.002834057	0.693013279	0.159258444
Efhc1	-0.001848369	0.693013279	0.159258444
4732490B19Rik	-0.003696571	0.693013279	0.159258444
Gm13830	-0.00282786	0.693013279	0.159258444
Sh3bp4	-0.002021327	0.693013279	0.159258444
Ank3	-0.002695309	0.693013279	0.159258444
Gm36037	-0.003892503	0.693013279	0.159258444
Gm15879	-0.002996343	0.693013279	0.159258444
Tm4sf20	-0.002703914	0.693013279	0.159258444
Ccdc159	-0.003828438	0.693013279	0.159258444
Gm10384	-0.005086607	0.693013279	0.159258444
Gm15966	-0.003196603	0.693013279	0.159258444
Angel1	-0.001543379	0.693013279	0.159258444
Papln	-0.00287745	0.693013279	0.159258444
Depdc7	-0.002114451	0.693013279	0.159258444
Prlr	-0.003368038	0.693013279	0.159258444
4930549C15Rik	-0.002257381	0.693013279	0.159258444
Gm17638	-0.002547344	0.693013279	0.159258444
Dnah11	-0.001445275	0.693013279	0.159258444
Necab3	-0.001298233	0.693013279	0.159258444
Klra8	-0.001577199	0.693013279	0.159258444
Adap2os	-0.001043921	0.693013279	0.159258444
Gsto2	-0.002431944	0.693013279	0.159258444
Olfr691	-0.003761529	0.693013279	0.159258444
Gpr152	-0.003130494	0.693013279	0.159258444
Ldlrad1	-0.002438192	0.693013279	0.159258444
Kif7	-0.002688777	0.693013279	0.159258444
Gm36888	-0.002265926	0.693013279	0.159258444
Gm11532	-0.001171072	0.693013279	0.159258444
Gm2762	-0.001686668	0.693013279	0.159258444
6030442K20Rik	-0.003334161	0.693013279	0.159258444
Spag6	-0.002416246	0.693013279	0.159258444
1700125H20Rik	-0.002604401	0.693013279	0.159258444
Fam20a	-0.001904486	0.693013279	0.159258444
Gm15489	-0.001675481	0.693013279	0.159258444
Diras2	-0.006834332	0.693013279	0.159258444
Gm614	-0.001677521	0.693013279	0.159258444
Kazald1	-0.002616989	0.693013279	0.159258444
Triqk	-0.001450542	0.693013279	0.159258444
Ankrd13b	-0.002095207	0.693013279	0.159258444
Inca1	-0.004035974	0.693013279	0.159258444
Gm12522	-0.003114566	0.693013279	0.159258444
Car13	-0.004735895	0.693013279	0.159258444
Gm21860	-0.002498253	0.693013279	0.159258444
Gm45738	-0.005317704	0.693013279	0.159258444
Rtn2	-0.002447883	0.693013279	0.159258444
Ptprb	-0.004225177	0.693013279	0.159258444
Gm15228	-0.003171418	0.693013279	0.159258444
Sema3f	-0.005093565	0.693013279	0.159258444
Gm11772	-0.002125463	0.693013279	0.159258444
Shisa3	-0.001556564	0.693013279	0.159258444
Mmp14	-0.002178617	0.693013279	0.159258444
Gm29233	-0.001485489	0.693013279	0.159258444
Gm7292	-0.00186367	0.693013279	0.159258444
Egfl6	-0.001765124	0.693013279	0.159258444
Dnaaf3	-5.39E-04	0.693013279	0.159258444
Gm21962	-0.001415471	0.693013279	0.159258444
Srpk3	-0.001973239	0.693013279	0.159258444
Acvr2b	-8.74E-04	0.693013279	0.159258444
Polr1b	-0.001846116	0.693013279	0.159258444
Nat14	-9.57E-04	0.693013279	0.159258444
Spata33	-0.003308436	0.693013279	0.159258444
Prox2os	-0.002980333	0.693013279	0.159258444
Tssk4	-0.00333034	0.693013279	0.159258444
Gpr174	-0.00163438	0.693013279	0.159258444
Serpinb9	-0.002331803	0.693013279	0.159258444
Sdc1	-0.0160464	0.693013279	0.159258444
Sh2b3	0.029590544	0.693013279	0.159258444
Gm43061	0.007084947	0.693013279	0.159258444
Mybph	0.001362844	0.693013279	0.159258444
Gm11837	0.003582005	0.693013279	0.159258444
Enkur	0.002974915	0.693013279	0.159258444
Napb	0.001178351	0.693013279	0.159258444
Gm36634	0.002487228	0.693013279	0.159258444
Cd83	0.002471195	0.693013279	0.159258444
Gm29322	0.003562551	0.693013279	0.159258444
Dlg3	0.003192402	0.693013279	0.159258444
Dock9	0.002273336	0.693013279	0.159258444
Gm12862	0.002773065	0.693013279	0.159258444
3300005D01Rik	0.00278941	0.693013279	0.159258444
Kcnj13	0.00469506	0.693013279	0.159258444
Hist1h4j	0.00344627	0.693013279	0.159258444
Gm7480	0.002254908	0.693013279	0.159258444
Dctd	0.00526597	0.693013279	0.159258444
Amigo1	0.004152151	0.693013279	0.159258444
Prr18	0.003418593	0.693013279	0.159258444
4930444A19Rik	0.00325384	0.693013279	0.159258444
Gm27177	0.002516655	0.693013279	0.159258444
Gm46218	0.001534544	0.693013279	0.159258444
Sergef	0.003050328	0.693013279	0.159258444
A830082N09Rik	0.003560387	0.693013279	0.159258444
Ppef2	0.004784101	0.693013279	0.159258444
Cd28	0.00266563	0.693013279	0.159258444
Chd7	-0.051363781	0.693151461	0.159171857
Fuz	0.004100504	0.693151461	0.159171857
Camta2	-0.044721657	0.693243818	0.159113994
Tbc1d2b	-0.051580766	0.694676099	0.158217643
Rskr	0.003882775	0.695031741	0.157995361
Dnajb11	-0.009377205	0.696072255	0.157345677
Tor1b	-0.035725776	0.696130686	0.157309222
Gm10197	-0.008028128	0.696130686	0.157309222
Ctsw	-0.003968698	0.696478792	0.157092103
Clec2d	0.068539054	0.696478792	0.157092103
Klf13	-0.067333237	0.696478792	0.157092103
Kmt2e	0.031955795	0.696796668	0.156893935
Cep350	-0.037763911	0.696796668	0.156893935
Dennd2d	-0.053537904	0.697294624	0.156583683
Gm20528	-0.017933457	0.700452092	0.154621563
Nfx1	0.030110073	0.701445775	0.154005896
Cd300lb	0.030078818	0.702640401	0.153266883
Runx3	0.029550435	0.702640401	0.153266883
Tab1	0.018046648	0.703638386	0.152650476
Fads1	0.005097708	0.704144564	0.152338169
Gadd45a	0.016738926	0.705126546	0.151732935
Phpt1	0.009864495	0.705126546	0.151732935
Selenop	-0.064208766	0.705126546	0.151732935
Auh	-0.058711902	0.705126546	0.151732935
Hmgn5	0.013567547	0.705126546	0.151732935
Cflar	0.036296751	0.705210661	0.151681131
Trim68	-0.003385213	0.705332259	0.151606253
Gm34961	0.03784592	0.705332259	0.151606253
Smim4	0.04813286	0.706266785	0.151031218
Fbxl4	0.010431648	0.706332676	0.150990702
Gm43774	-0.01809452	0.706332676	0.150990702
Med20	0.032436155	0.706332676	0.150990702
Smug1	0.010666147	0.706332676	0.150990702
Paqr5	-0.019302702	0.706332676	0.150990702
Dhrs1	-0.038562182	0.707602838	0.150210434
Smim27	0.031287854	0.707720606	0.150138159
Ilrun	0.044015875	0.707720606	0.150138159
Zfp512b	-0.012784126	0.707720606	0.150138159
Astn2	-0.007349715	0.707720606	0.150138159
C430049B03Rik	0.01520723	0.707720606	0.150138159
Fam71b	-0.004623285	0.707762782	0.150112279
Med17	-0.054596384	0.707956071	0.14999369
Gm31812	-0.010401899	0.707956071	0.14999369
Dvl2	-0.034590886	0.708061333	0.149929122
Syne1	-0.05843406	0.708061333	0.149929122
Znhit2	0.018334751	0.708061333	0.149929122
Svip	-0.078599778	0.711735113	0.147681608
4632427E13Rik	-0.051663786	0.711856655	0.14760745
Fam234a	0.022982809	0.711889138	0.147587633
Itprip	0.029599404	0.713067479	0.14686937
Rabl3	-0.012056073	0.713067479	0.14686937
Tmsb10	-0.054204619	0.713067479	0.14686937
Dtymk	0.025703275	0.713067479	0.14686937
Psmd1	0.032865016	0.713883862	0.146372436
Elovl6	0.005096644	0.713981557	0.146313006
Mark2	-0.077980388	0.713981557	0.146313006
Selenow	0.027030037	0.71442091	0.146045843
Fbxl18	-0.02285701	0.71442091	0.146045843
Mcl1	-0.070962944	0.71442091	0.146045843
Med19	-0.018356783	0.71442091	0.146045843
F5	-0.067980594	0.71442091	0.146045843
Cacybp	-0.049336716	0.71442091	0.146045843
Mzb1	0.011788218	0.71442091	0.146045843
Ly6c2	-0.130514059	0.71442091	0.146045843
Golph3	0.03742323	0.71442091	0.146045843
Fpr2	0.008589433	0.71442091	0.146045843
Gpx1	-0.028702829	0.71442091	0.146045843
Erh	0.028945154	0.71442091	0.146045843
Tcea3	0.010691664	0.71442091	0.146045843
Zyx	-0.052220956	0.715024414	0.145679129
Kpnb1	0.027962446	0.715636141	0.145307735
Cx3cr1	0.006590109	0.715636141	0.145307735
Zcchc2	-0.058406763	0.715636141	0.145307735
Hmces	-0.017521657	0.715636141	0.145307735
Prc1	0.010468201	0.716353331	0.144872716
Prkx	-0.025676259	0.717190437	0.14436551
Gm49874	0.006963593	0.718200595	0.143754239
Trib3	0.012099356	0.719173715	0.143166194
Abraxas1	0.007540497	0.719277904	0.143103281
Prkar2b	-0.054930949	0.719277904	0.143103281
Usp45	0.015859226	0.724129571	0.140183717
Opa1	0.019650048	0.724129571	0.140183717
Shox2	-0.007616774	0.724129571	0.140183717
Lrrc71	-0.01423968	0.724129571	0.140183717
Rgs10	0.028731666	0.725814231	0.139174521
Fam98b	0.032589026	0.725814231	0.139174521
Csta2	0.052362047	0.725814231	0.139174521
Psmb6	-0.050403923	0.725814231	0.139174521
Serpinb1a	-0.079769891	0.725814231	0.139174521
Atxn1	-0.041018606	0.725814231	0.139174521
4930578M01Rik	-0.00790494	0.725814231	0.139174521
Itga6	0.021363015	0.725814231	0.139174521
Lilr4b	-0.001994771	0.725814231	0.139174521
Prkd3	-0.058846198	0.725814231	0.139174521
Gtf3c5	0.009198678	0.725814231	0.139174521
Kmt2d	-0.058198642	0.725814231	0.139174521
Vps13d	-0.045446166	0.725814231	0.139174521
Bicral	0.042395838	0.725814231	0.139174521
Slc25a47	0.005762569	0.725814231	0.139174521
Ift27	0.004843869	0.725814231	0.139174521
Usp46	-0.069084383	0.725814231	0.139174521
Ednra	-0.019840822	0.725814231	0.139174521
Gm15747	-0.003339792	0.725814231	0.139174521
Gm10851	-0.016268865	0.725814231	0.139174521
Kif21b	-0.069830146	0.725814231	0.139174521
Gbp2	-0.062053813	0.725814231	0.139174521
Supt7l	-0.017316366	0.725814231	0.139174521
Pld4	0.008101836	0.725814231	0.139174521
Hist1h2bb	0.018284283	0.725814231	0.139174521
Pttg1	-0.059096551	0.725814231	0.139174521
Tusc2	-0.031350205	0.725814231	0.139174521
Cmah	-0.060775833	0.725814231	0.139174521
Tsta3	0.037700193	0.725814231	0.139174521
Dok4	0.00886878	0.725814231	0.139174521
Acot1	-0.01908428	0.725814231	0.139174521
Rtn4ip1	0.021607707	0.725814231	0.139174521
Atp6v1d	-0.059199193	0.725814231	0.139174521
Supt3	0.016786514	0.725814231	0.139174521
Pfdn6	0.045298218	0.725814231	0.139174521
Gprc5c	-0.007070669	0.725814231	0.139174521
Rnaseh2a	0.01448056	0.725814231	0.139174521
Wdr70	-0.008857025	0.725814231	0.139174521
S100pbp	0.031195309	0.725814231	0.139174521
Krt83	-0.015597176	0.725814231	0.139174521
Cdc45	-0.021967326	0.725814231	0.139174521
Rnf7	-0.036468069	0.725814231	0.139174521
Insl3	0.002158238	0.725814231	0.139174521
Kif18b	0.002935048	0.725814231	0.139174521
Olfml2a	0.00314003	0.725814231	0.139174521
Gm3550	0.004544075	0.725814231	0.139174521
Tln2	0.002601423	0.725814231	0.139174521
Nr1d1	0.002002129	0.725814231	0.139174521
Bckdhb	0.002911113	0.725814231	0.139174521
Glt1d1	0.002830255	0.725814231	0.139174521
Intu	0.003935919	0.725814231	0.139174521
Gm27017	0.002487401	0.725814231	0.139174521
Gm44647	0.003178021	0.725814231	0.139174521
Mrps27	0.00182958	0.725814231	0.139174521
Tomm6os	0.002692357	0.725814231	0.139174521
Gm33148	0.002131129	0.725814231	0.139174521
Gm15518	0.002643435	0.725814231	0.139174521
Gm14399	0.001798924	0.725814231	0.139174521
Gm26887	0.002778158	0.725814231	0.139174521
Kctd17	0.0031292	0.725814231	0.139174521
Zfp383	0.002390612	0.725814231	0.139174521
Tet1	0.003092654	0.725814231	0.139174521
Tafa4	0.00263951	0.725814231	0.139174521
Micu3	0.002897996	0.725814231	0.139174521
Zfp607a	0.004079896	0.725814231	0.139174521
Gpt2	0.005011499	0.725814231	0.139174521
Il2rb	0.005672222	0.725814231	0.139174521
Xrcc2	0.002391541	0.725814231	0.139174521
Prag1	0.002535366	0.725814231	0.139174521
Kcng2	0.002764813	0.725814231	0.139174521
Pik3ca	-0.06060824	0.726293589	0.138887789
Eps8l1	-0.023727922	0.726355565	0.138850732
Aven	0.003084539	0.726880325	0.138537087
Gm42047	0.020579285	0.726880325	0.138537087
Mrpl20	0.048915872	0.726880325	0.138537087
Cstb	0.043457397	0.726933274	0.138505452
Txlnb	0.007032534	0.726933274	0.138505452
Bmpr1a	-0.080713881	0.726933274	0.138505452
Zc3h3	-0.018358619	0.727064847	0.138426853
Ckap4	-0.069915345	0.729594524	0.136918434
Usp10	0.005745405	0.730161453	0.136581098
Gas7	-0.029360047	0.73149601	0.135788038
Trem1	0.047149155	0.731943968	0.135522164
Mob3c	0.029634092	0.731943968	0.135522164
Zxdb	0.020578941	0.731943968	0.135522164
Mbtd1	0.0427639	0.732440343	0.135227743
Stx2	0.029399359	0.732840846	0.134990333
Tmx4	-0.042670325	0.73320745	0.134773131
Zmat3	0.007663697	0.73320745	0.134773131
Gm19265	-0.008080067	0.733813177	0.134414494
Nmt2	-0.003874429	0.734892075	0.133776436
Casp3	-0.070733557	0.735173745	0.133610011
1700003F12Rik	-0.00469197	0.735227142	0.133578469
Acot2	-0.01969812	0.735227142	0.133578469
Slc25a5	-0.057499856	0.735335134	0.133514683
Med6	-0.024634578	0.735436628	0.133454744
1700023H06Rik	0.019621823	0.735436628	0.133454744
Cep83	0.017521298	0.735436628	0.133454744
9230105E05Rik	-0.012124387	0.735436628	0.133454744
Parp14	-0.073324149	0.735908011	0.13317647
Fignl1	0.010900265	0.735908011	0.13317647
Gm9949	-0.038612706	0.735908011	0.13317647
Efemp2	-0.005408908	0.735908011	0.13317647
Tctn3	-0.013891614	0.735908011	0.13317647
Gm39302	0.015526921	0.735908011	0.13317647
Txnip	0.05089278	0.736394264	0.132889603
Paox	0.01262254	0.736394264	0.132889603
Susd1	-0.02780702	0.736394264	0.132889603
Eloc	0.046478093	0.736394264	0.132889603
Adam22	-0.003301944	0.736394264	0.132889603
Sap130	0.029172988	0.736394264	0.132889603
Gm16096	-0.006718081	0.736394264	0.132889603
Cstdc6	0.009057419	0.737617219	0.132168953
Fahd2a	0.013738147	0.737617219	0.132168953
Txnl4a	-0.036668283	0.737617219	0.132168953
Ropn1l	-0.012188337	0.738889851	0.131420299
Plpp3	-0.009842512	0.738889851	0.131420299
Ptdss2	-0.008881532	0.738889851	0.131420299
AW146154	-0.006051585	0.738889851	0.131420299
Setd1a	0.027463004	0.740284168	0.130601538
Rpl17	0.074151187	0.741817995	0.129702636
Adar	-0.051968547	0.741817995	0.129702636
Zfp934	0.00462467	0.741817995	0.129702636
Hist1h2bh	0.008374575	0.742392823	0.129366235
Polr2j	-0.056018814	0.743570881	0.128677626
Gas2l3	-0.013041577	0.743570881	0.128677626
Zfp654	0.034700895	0.743681997	0.128612732
Btg1	0.011175109	0.74389776	0.128486749
Slc25a14	-0.016461525	0.744147907	0.128340735
Emp3	-0.077514581	0.744147907	0.128340735
Mpv17	-0.011484471	0.744955457	0.127869694
Pld1	-0.037790634	0.745119775	0.12777391
Chtf8	-0.013540948	0.74602853	0.127244564
Bbs10	-0.006657351	0.746127718	0.127186826
Rnf114	-0.057635601	0.746384354	0.127037473
Hdac8	-0.007329374	0.746406214	0.127024754
Gne	0.013527018	0.746406214	0.127024754
Arih1	-0.064424795	0.746406214	0.127024754
Tmem165	-0.043522882	0.746406214	0.127024754
Mau2	-0.052960445	0.746406214	0.127024754
Ap3b1	-0.047735565	0.746406214	0.127024754
Kctd10	-0.078554584	0.746406214	0.127024754
Fam222a	0.004961364	0.746406214	0.127024754
Mapk9	0.024325628	0.746406214	0.127024754
Snai1	-0.029498796	0.746406214	0.127024754
Rap1b	-0.056013211	0.746406214	0.127024754
Gnpnat1	-0.019357092	0.746406214	0.127024754
F730016J06Rik	-0.024815643	0.746712277	0.126846708
Cdk11b	-0.081950813	0.74712008	0.126609591
A530013C23Rik	-0.015936189	0.747897052	0.126158179
Dpysl2	0.00729097	0.747897052	0.126158179
Kif13b	-0.030801471	0.747897052	0.126158179
Trmt2b	0.016526894	0.747897052	0.126158179
Hmgcr	-0.034225281	0.747932086	0.126137836
Dynlt1b	-0.11009709	0.747932086	0.126137836
2310022A10Rik	-0.010950738	0.748752899	0.125661483
Stk11ip	-0.025576758	0.749031715	0.125499793
Tmem173	0.01183841	0.749097958	0.125461387
Atp2c1	-0.068311176	0.749097958	0.125461387
Bckdha	-0.04050478	0.749097958	0.125461387
Timm17a	0.024079821	0.74997499	0.124953219
Rdh13	-0.027255163	0.750012439	0.124931534
Ap5m1	0.039185404	0.753804633	0.122741198
Rnf10	-0.039413622	0.753804633	0.122741198
Mospd3	-0.045586357	0.753804633	0.122741198
Notch1	-0.063259947	0.75486236	0.122132229
Pex6	-0.034249776	0.75554157	0.121741636
Chid1	0.011968621	0.755970768	0.121494997
Coa3	-0.039361314	0.756046531	0.121451475
Gpr108	0.052054806	0.756046531	0.121451475
Hist1h2ak	0.012010026	0.756063587	0.121441678
Vrk3	0.043397847	0.756318392	0.121295338
Gm34794	0.017996743	0.756513574	0.121183275
Tti2	-0.029870633	0.7579393	0.120365574
Nat8f1	-0.012319411	0.758204855	0.120213439
Slf1	0.004745155	0.758548066	0.120016894
Hbb-bt	0.123565988	0.758548066	0.120016894
Rps27a	-0.047453093	0.758866474	0.119834633
Gcnt1	0.057550441	0.758866474	0.119834633
Tbc1d15	0.050550444	0.758866474	0.119834633
Rapgef2	-0.058626131	0.759633607	0.11939583
Mpzl3	0.036224153	0.760204793	0.119069397
Mtif2	0.012878697	0.760204793	0.119069397
Timm50	0.016024057	0.760269799	0.119032261
Pirb	-0.040229153	0.760269799	0.119032261
Mtss1	0.024385413	0.760269799	0.119032261
Usp42	-0.028031956	0.760676157	0.118800196
Tbc1d1	-0.071671352	0.761020401	0.118603701
Cyb561a3	-0.031897911	0.761065497	0.118577967
Serpina12	0.004343097	0.761065497	0.118577967
Gm47248	-0.004452804	0.761920207	0.118090508
Dnmt3a	-0.025052633	0.764593442	0.116569431
Alg3	-0.004360208	0.764593442	0.116569431
Sec61a2	0.006201815	0.764593442	0.116569431
Zfyve16	-0.029537132	0.764951289	0.116366219
Mrps12	0.043533358	0.765337895	0.116146783
S100a16	-0.00609895	0.765337895	0.116146783
Lrrc61	-0.037108987	0.765337895	0.116146783
Olfm4	-0.100526919	0.765337895	0.116146783
Mrpl34	-0.049444368	0.765337895	0.116146783
Riok1	-0.056264466	0.765337895	0.116146783
AC168977.1	0.007249962	0.765337895	0.116146783
Nipal3	-0.024594108	0.765337895	0.116146783
Plekhn1	-0.017745688	0.765337895	0.116146783
Sfpq	0.024635463	0.765337895	0.116146783
Abracl	-0.074190349	0.765337895	0.116146783
Anxa1	-0.070980038	0.765337895	0.116146783
Pes1	0.022855176	0.765337895	0.116146783
Pef1	-0.056295832	0.765337895	0.116146783
Gp1bb	0.010208458	0.765337895	0.116146783
4833408A19Rik	-0.017685522	0.765337895	0.116146783
Sowahc	0.020215665	0.765337895	0.116146783
Zfp219	0.00928663	0.765337895	0.116146783
Gm47754	-0.012687646	0.765337895	0.116146783
Bola2	0.031482541	0.765337895	0.116146783
Nucks1	0.034167213	0.765337895	0.116146783
Mettl25	0.012757172	0.765337895	0.116146783
Lime1	-0.010927456	0.765337895	0.116146783
Ebf3	-0.006015182	0.765337895	0.116146783
Prelid2	0.002619595	0.765337895	0.116146783
P2ry14	0.003159413	0.765337895	0.116146783
Gimap8	0.002126608	0.765337895	0.116146783
AI427809	0.003229533	0.765337895	0.116146783
Rsl1	0.002458146	0.765337895	0.116146783
Clca3a1	0.00398696	0.765337895	0.116146783
Fmo1	0.00634197	0.765337895	0.116146783
Kbtbd11	0.004045789	0.765337895	0.116146783
Fancd2	0.003399222	0.765337895	0.116146783
Lzts2	0.00365944	0.765337895	0.116146783
Trim45	0.002403571	0.765337895	0.116146783
Stamos	0.004437494	0.765337895	0.116146783
Gtf2b	-0.048407981	0.765337895	0.116146783
Gm43661	-0.018889291	0.765800381	0.115884422
Gm43848	-0.013455774	0.76632925	0.115584597
Trim11	0.052487599	0.766934387	0.115241789
Adamts2	-0.007810217	0.766934387	0.115241789
Nrde2	0.018372968	0.76982571	0.113607589
Rnf125	0.021755483	0.770075114	0.113466911
Slpi	0.023005417	0.770075114	0.113466911
Tmem170b	0.048068384	0.770075114	0.113466911
Gm10603	-0.004652626	0.770075114	0.113466911
Rps7	0.023603024	0.770075114	0.113466911
Hist1h4a	0.007142968	0.770075114	0.113466911
Arhgap31	-0.057489676	0.770084194	0.11346179
Mavs	-0.010210966	0.770084194	0.11346179
Arap1	-0.056321906	0.770084194	0.11346179
Cyb5r1	-0.054322358	0.770084194	0.11346179
Ndufs6	0.030389198	0.770218723	0.113385929
Napsa	-0.035383565	0.770218723	0.113385929
Trim30d	-0.090034654	0.770218723	0.113385929
Hopx	-0.075145748	0.770218723	0.113385929
1110038B12Rik	0.012985908	0.770683484	0.113123948
Pick1	0.00922677	0.770901202	0.113001277
Ahsa2	0.0210579	0.770901202	0.113001277
Ankrd22	-0.07843084	0.770901202	0.113001277
Sumf1	0.008388549	0.770901202	0.113001277
Nudt14	0.013522655	0.771289489	0.112782587
Zfp809	0.019556028	0.771289489	0.112782587
Exosc4	-0.046756752	0.77232497	0.112199924
Prss36	0.004485019	0.772958544	0.111843798
Eif2ak2	-0.043990074	0.772958544	0.111843798
Rnf14	0.024635067	0.772958544	0.111843798
Snhg3	0.025371679	0.772958544	0.111843798
Prrc2c	0.043368946	0.772958544	0.111843798
Nfatc1	0.044259649	0.772958544	0.111843798
Pabpc1	-0.056045106	0.773039491	0.111798319
Exosc2	0.004547329	0.773039491	0.111798319
Trim32	-0.005708921	0.773039491	0.111798319
Atg3	-0.067036127	0.773039491	0.111798319
Fam219b	0.014253477	0.773039491	0.111798319
Fam169b	-0.020478332	0.773039491	0.111798319
Tmem164	-0.055807974	0.773039491	0.111798319
Rps25	0.044687788	0.773039491	0.111798319
Gemin6	0.006116952	0.773039491	0.111798319
Dhcr7	-0.007222162	0.773039491	0.111798319
Rab5if	-0.048916717	0.773039491	0.111798319
Mbd2	-0.066606883	0.775762532	0.1102712
C230013L11Rik	-0.010956925	0.776367847	0.109932459
Ipp	-0.008257073	0.776493569	0.109862137
Zfp369	-0.009220822	0.777365706	0.109374622
Adcy7	0.024004679	0.777365706	0.109374622
Vps13a	0.023464545	0.777420491	0.109344016
Ceacam18	-0.006248778	0.778317717	0.108843083
4930515G01Rik	0.008052193	0.77877429	0.108588395
B9d2	-0.036588331	0.77877429	0.108588395
Spa17	0.008637984	0.778879336	0.108529818
Mturn	0.01112361	0.780013052	0.10789813
Nenf	0.011701737	0.780013052	0.10789813
Pcmt1	-0.050356836	0.780013052	0.10789813
Gtf2e2	0.026038644	0.780013052	0.10789813
AW112010	0.019860157	0.780013052	0.10789813
D1Ertd622e	-0.079405738	0.780013052	0.10789813
Zbtb24	0.034464677	0.780013052	0.10789813
Mybl2	-0.012906627	0.780703255	0.10751401
Nod1	-0.048368641	0.780703255	0.10751401
Tyk2	-0.012823642	0.780703255	0.10751401
Tnfrsf13c	0.006384582	0.781364478	0.107146336
Lrrc42	-0.014738586	0.782592271	0.106464446
Ccnj	-0.015625267	0.782592271	0.106464446
Mrps7	0.017953915	0.782592271	0.106464446
Gm15354	0.005520498	0.782592271	0.106464446
Mettl6	0.023176415	0.782592271	0.106464446
Gm2396	0.009793972	0.782592271	0.106464446
Tfdp2	-0.017211299	0.782592271	0.106464446
Supv3l1	-0.012316125	0.782592271	0.106464446
Slc35b4	0.008245524	0.782592271	0.106464446
Itga8	0.022646792	0.782592271	0.106464446
Tnks1bp1	-0.012826528	0.782592271	0.106464446
Tm2d1	-0.044490352	0.783310719	0.106065931
Haus1	0.007106225	0.783310719	0.106065931
Myo1b	-0.00261166	0.78396948	0.105700844
Anxa3	-0.061382661	0.78396948	0.105700844
Uap1l1	0.043514804	0.784534237	0.105388099
Nudt15	-0.010236314	0.785333348	0.104945961
2610044O15Rik8	-0.009114951	0.785333348	0.104945961
Spata13	0.045155552	0.785692266	0.104747522
Spc25	0.010296574	0.785692266	0.104747522
Zfp524	-0.029293393	0.785772941	0.104702931
Cog2	-0.033782357	0.785772941	0.104702931
Atl3	-0.016557064	0.786731642	0.104173382
Wdfy4	-0.049517688	0.787558522	0.103717165
Nol6	0.00457182	0.787558522	0.103717165
Rbm15	0.013078159	0.787558522	0.103717165
6430573P05Rik	-0.00609461	0.787558522	0.103717165
G3bp2	-0.045029589	0.788093557	0.103422223
Znrd1	-0.022117904	0.788093557	0.103422223
Spcs3	0.033555337	0.788093557	0.103422223
Clk1	0.033939428	0.788093557	0.103422223
Tef	0.003819653	0.788093557	0.103422223
Rab7	0.046085644	0.788093557	0.103422223
Tarbp2	0.015414908	0.788093557	0.103422223
Ivl	-0.002561631	0.788093557	0.103422223
Tceal9	0.017168452	0.788093557	0.103422223
Tmtc3	0.002636595	0.788474103	0.103212566
Ptpn9	0.025972438	0.788815917	0.103024335
Ulk3	-0.03665661	0.788815917	0.103024335
Pwp1	-0.01379908	0.788815917	0.103024335
Mfn2	0.025721164	0.789936019	0.102408083
Tmem50b	-0.068064074	0.790125738	0.102303791
Ggt5	0.022912226	0.790439373	0.102131435
Cfl2	0.040209628	0.790581041	0.102053605
Otud6b	-0.026233605	0.790581041	0.102053605
Chn2	-0.01715678	0.790581041	0.102053605
Ccdc88a	0.017205803	0.790581041	0.102053605
Dstyk	-0.044308089	0.790581041	0.102053605
Sort1	-0.026334123	0.790581041	0.102053605
Rnf20	-0.048319243	0.790581041	0.102053605
Sbno2	0.035023774	0.790581041	0.102053605
H2-T22	-0.06127499	0.791861948	0.101350526
Trmt112	0.029613739	0.79211364	0.101212508
Pdpn	-0.017197347	0.79211364	0.101212508
Nt5c	-0.021650335	0.793076555	0.100684888
Mtap	-0.008327071	0.793760951	0.10031027
Zmat2	-0.052238571	0.793760951	0.10031027
2810454H06Rik	0.019833955	0.795253198	0.099494576
5330438D12Rik	-0.019967543	0.795253198	0.099494576
Abhd17a	-0.04853888	0.795253198	0.099494576
Trim30b	-0.082391566	0.795253198	0.099494576
H3f3a	-0.020331935	0.795253198	0.099494576
Aplp2	-0.058029165	0.795253198	0.099494576
Rabggta	-0.040711576	0.795770301	0.099212273
Vps13b	-0.034695705	0.795770301	0.099212273
Prr14l	-0.042004418	0.795770301	0.099212273
Dnlz	-0.029976403	0.795770301	0.099212273
Gm6209	-0.003937282	0.795770301	0.099212273
Traf1	-0.007184056	0.795770301	0.099212273
Wdr73	0.01354473	0.795770301	0.099212273
Mif4gd	-0.023598499	0.795770301	0.099212273
Gm10814	0.010701358	0.795770301	0.099212273
Vti1b	-0.050795469	0.795770301	0.099212273
Gabra4	-0.004146729	0.795770301	0.099212273
Gm44686	0.007022236	0.795770301	0.099212273
Yipf3	-0.041506339	0.795770301	0.099212273
Ung	0.00541019	0.795770301	0.099212273
B4galnt1	0.048593579	0.795770301	0.099212273
Gm37168	0.010524064	0.795770301	0.099212273
Hyal1	0.009258571	0.795770301	0.099212273
Ifit2	-0.02707841	0.795770301	0.099212273
Mcm3	0.011737464	0.795770301	0.099212273
Pofut1	0.014056985	0.795770301	0.099212273
Ifi211	-0.007124686	0.795770301	0.099212273
Ndufv3	0.05369226	0.795967295	0.099104777
Akap8l	-0.055028401	0.796276203	0.098936263
Hipk2	-0.023251628	0.796818774	0.098640442
Abcc5	-0.024928729	0.796818774	0.098640442
Tgfbi	0.016194326	0.796818774	0.098640442
Pop5	-0.017024328	0.796818774	0.098640442
Bbs2	0.011148954	0.797927322	0.098036664
Phkg2	-0.0179959	0.797927322	0.098036664
Atp6v1h	-0.037925997	0.797927322	0.098036664
Arl5a	-0.028602958	0.797927322	0.098036664
Ift80	0.015350949	0.798043264	0.097973564
Ifi207	0.012052952	0.798045598	0.097972294
H2afx	0.011792797	0.798045598	0.097972294
Hotairm1	-0.003855777	0.798045598	0.097972294
Polr1d	-0.03943796	0.798045598	0.097972294
4930423D22Rik	-0.008143736	0.798045598	0.097972294
Alkbh3	-0.015138282	0.798045598	0.097972294
Anp32e	0.016157284	0.798045598	0.097972294
Acox3	-0.043857029	0.798299376	0.09783421
Tbc1d30	-0.005211653	0.798299376	0.09783421
Klhl18	-0.037840923	0.798299376	0.09783421
Foxo3	-0.054386375	0.799954959	0.096934465
Fmnl2	0.010793659	0.799954959	0.096934465
Msrb1	-0.053974007	0.801483377	0.096105481
Zxdc	-0.034517107	0.801483377	0.096105481
Ralgapa1	-0.050157718	0.801483377	0.096105481
Zbtb10	-0.002624134	0.801838713	0.09591298
Gm45472	-0.023890889	0.801838713	0.09591298
Ube2s	-0.022143358	0.801838713	0.09591298
Gm10101	-0.012947851	0.80206078	0.09579272
Etv6	-0.033710198	0.802329996	0.095646971
Zfp39	0.015531667	0.802329996	0.095646971
Rpl21	0.062398862	0.804998665	0.09420484
Snx7	0.004371392	0.806332582	0.093485791
Gramd1b	-0.045150305	0.807659847	0.092771508
Donson	-0.013193123	0.807659847	0.092771508
Fam118a	0.003301922	0.807947688	0.092616757
Mns1	0.010347789	0.807947688	0.092616757
4930438A08Rik	-0.046859669	0.808007315	0.092584707
Dnajb14	-0.039088445	0.808007315	0.092584707
Ripor2	0.036169984	0.808007315	0.092584707
Ddx3x	0.009192898	0.808007315	0.092584707
Gm49359	-0.020758168	0.808007315	0.092584707
Sec63	-0.052909229	0.808007315	0.092584707
B4galt7	-0.017302772	0.808007315	0.092584707
Mtmr9	-0.015179923	0.808007315	0.092584707
Wdr27	-0.003642623	0.808007315	0.092584707
Hmcn2	-0.004339764	0.808007315	0.092584707
Pigm	0.036389398	0.808007315	0.092584707
Gm26510	-0.017676984	0.808007315	0.092584707
Gm15910	-0.01851628	0.808007315	0.092584707
Cry2	0.012894905	0.808007315	0.092584707
Ranbp1	0.019683849	0.808007315	0.092584707
Tap2	-0.070831156	0.808007315	0.092584707
Ptcd3	0.012540542	0.808007315	0.092584707
Ddx41	0.034760646	0.808007315	0.092584707
Myb	0.015515359	0.808007315	0.092584707
1110013H19Rik	-0.005262881	0.808007315	0.092584707
Hist1h2ad	0.004392245	0.808007315	0.092584707
Rab24	-0.063376728	0.808007315	0.092584707
Arg2	0.047862427	0.808007315	0.092584707
Gcfc2	0.003969609	0.808007315	0.092584707
Fbxl19	-0.009115493	0.808007315	0.092584707
Cog8	-0.029140623	0.808007315	0.092584707
Pld3	-0.024723577	0.808007315	0.092584707
Rnf130	-0.040999916	0.808007315	0.092584707
Cbr3	-0.008800507	0.808007315	0.092584707
Anxa2	-0.034545965	0.808007315	0.092584707
Il1rl2	0.002748028	0.808007315	0.092584707
Smarca4	-0.029656246	0.808007315	0.092584707
Rgl2	0.031354071	0.808007315	0.092584707
Tnfsf10	-0.007081589	0.808007315	0.092584707
Prkce	-0.014523454	0.808007315	0.092584707
Rnf167	-0.055059307	0.808007315	0.092584707
Dpp7	0.008588495	0.808007315	0.092584707
Dnpep	0.042892129	0.808007315	0.092584707
Reep4	0.018429274	0.808007315	0.092584707
Stard8	0.019474306	0.808007315	0.092584707
Pigp	0.011150664	0.808007315	0.092584707
Gm9898	0.009352912	0.808007315	0.092584707
Carm1	0.023629455	0.808007315	0.092584707
Teddm2	-0.010388222	0.808007315	0.092584707
Gm11131	-0.021506275	0.808007315	0.092584707
Gm34672	-0.006971944	0.808007315	0.092584707
Nudt7	-0.038413622	0.808007315	0.092584707
Sirt3	-0.025718046	0.808007315	0.092584707
Snta1	0.010340652	0.808007315	0.092584707
Gm26602	-0.019630373	0.808007315	0.092584707
Lamtor4	-0.052769171	0.808007315	0.092584707
Stat5b	0.057039635	0.808007315	0.092584707
Mrpl53	-0.038237522	0.808007315	0.092584707
Pira2	0.006107689	0.808007315	0.092584707
Gm46212	-0.002652837	0.808007315	0.092584707
Hint1	0.044804197	0.808007315	0.092584707
Gm11175	-0.012262302	0.808007315	0.092584707
Sh3bp1	-0.030736835	0.808007315	0.092584707
Rpl24	-0.060160205	0.808007315	0.092584707
D130017N08Rik	0.018741092	0.808007315	0.092584707
Calcrl	0.031813272	0.808007315	0.092584707
Csrp1	0.009076462	0.808007315	0.092584707
Rock1	-0.077719761	0.808007315	0.092584707
Arnt	-0.045668497	0.808007315	0.092584707
Rbmx	-0.028066082	0.808007315	0.092584707
Gm45464	-0.016999372	0.808007315	0.092584707
Ccdc69	-0.00784276	0.808007315	0.092584707
Rbm7	-0.059117062	0.808007315	0.092584707
Slc43a2	0.054942588	0.808007315	0.092584707
Phyhd1	0.004855289	0.808007315	0.092584707
Gm28192	-0.023777359	0.808007315	0.092584707
Thoc3	-0.022850607	0.808007315	0.092584707
Rsrc1	-0.011575208	0.808007315	0.092584707
Fancc	0.004002412	0.808007315	0.092584707
Mettl23	-0.035958554	0.808007315	0.092584707
Rabggtb	0.022606568	0.808007315	0.092584707
Kdm4d	-0.002502321	0.808007315	0.092584707
Chmp3	-0.066209061	0.808007315	0.092584707
Naca	-0.054746275	0.808007315	0.092584707
Crebbp	-0.069101681	0.808007315	0.092584707
Clic4	0.010311941	0.808007315	0.092584707
Kcnk7	0.003415817	0.808007315	0.092584707
Clstn1	-0.007167207	0.808007315	0.092584707
Kif11	0.011122973	0.808007315	0.092584707
1700123O20Rik	-0.037900352	0.808007315	0.092584707
Dennd5b	-0.009365332	0.808007315	0.092584707
Atg2a	-0.047761687	0.808007315	0.092584707
Pura	-0.030580602	0.808007315	0.092584707
Ppp2r5c	-0.067158055	0.808007315	0.092584707
Rab40c	0.019490038	0.808007315	0.092584707
Ddx55	0.023266716	0.808007315	0.092584707
Wdr13	-0.013986381	0.808007315	0.092584707
AB124611	-0.051570053	0.808007315	0.092584707
Cbx4	0.051499118	0.808007315	0.092584707
Magix	-0.003310734	0.808007315	0.092584707
Dicer1	0.023830063	0.808007315	0.092584707
Smg5	-0.029699669	0.808007315	0.092584707
Ecm2	-0.003673631	0.808007315	0.092584707
C330007P06Rik	0.015055396	0.808007315	0.092584707
Fech	0.020431149	0.808007315	0.092584707
Tmem251	-0.028513668	0.808007315	0.092584707
Cldn7	0.005220528	0.808007315	0.092584707
Rasgrp1	-0.005274659	0.808007315	0.092584707
Zfhx3	-0.067776566	0.808007315	0.092584707
Tk1	0.008483165	0.808007315	0.092584707
Cfl1	-0.048553583	0.808007315	0.092584707
Foxo1	-0.016524958	0.808007315	0.092584707
Slc38a7	0.011283225	0.808007315	0.092584707
Zfp68	0.0284069	0.808007315	0.092584707
Npc2	-0.05172889	0.808007315	0.092584707
Ldlr	0.024741569	0.808007315	0.092584707
Setd3	-0.058356562	0.808007315	0.092584707
Alpk1	-0.0130223	0.808007315	0.092584707
[truncated: 17,235 more rows]
